# Supplementary material for: Synthesis of N-doped chiral macrocycles by regioselective palladium-catalyzed arylation
Source: Beilstein J Org Chem. 2025 Sep 15;21:1917–23. doi: 10.3762/bjoc.21.149 (PMC12456077; doi:10.3762/bjoc.21.149)
Supplement: File 2 — Crystallographic information files for compounds 3a, MC2, and MC3. [file Beilstein_J_Org_Chem-21-1917-s002.zip]

Archive with 6 entries (6 files):
- 3a.cif
- 3a_cifreport.pdf
- MC2.cif
- MC2_cifreport.pdf
- MC3.cif
- MC3_cifreport.pdf
