# Supplementary material for: Synthesis of N-doped chiral macrocycles by regioselective palladium-catalyzed arylation
Source: Beilstein J Org Chem. 2025 Sep 15;21:1917–23. doi: 10.3762/bjoc.21.149 (PMC12456077; doi:10.3762/bjoc.21.149)
Supplement: File 2 — Crystallographic information files for compounds 3a, MC2, and MC3. [file Beilstein_J_Org_Chem-21-1917-s002.zip › 3a.cif]

data_cu_hku_mcp_tph_0m
_audit_creation_date               2024-11-07
_audit_creation_method
;
Olex2 1.5
(compiled 2022.04.07 svn.rca3783a0 for OlexSys, GUI svn.r6498)
;
_shelx_SHELXL_version_number       '2018/3'
_audit_contact_author_address      ?
_audit_contact_author_email        ?
_audit_contact_author_name         ''
_audit_contact_author_phone        ?
_publ_contact_author_id_orcid      ?
_publ_section_references
;
Dolomanov, O.V., Bourhis, L.J., Gildea, R.J, Howard, J.A.K. & Puschmann, H.
 (2009), J. Appl. Cryst. 42, 339-341.

Sheldrick, G.M. (2015). Acta Cryst. A71, 3-8.

Sheldrick, G.M. (2015). Acta Cryst. C71, 3-8.
;
_chemical_name_common              ?
_chemical_name_systematic          ?
_chemical_formula_moiety           'C92 H88 Cl4 N4'
_chemical_formula_sum              'C92 H88 Cl4 N4'
_chemical_formula_weight           1391.46
_chemical_melting_point            ?
loop_
  _atom_type_symbol
  _atom_type_description
  _atom_type_scat_dispersion_real
  _atom_type_scat_dispersion_imag
  _atom_type_scat_source
 'C' 'C' 0.0181 0.0091 'International Tables Vol C Tables 4.2.6.8 and 6.1.1.4'
 'H' 'H' 0.0000 0.0000 'International Tables Vol C Tables 4.2.6.8 and 6.1.1.4'
 'Cl' 'Cl' 0.3639 0.7018 'International Tables Vol C Tables 4.2.6.8 and 6.1.1.4'
 'N' 'N' 0.0311 0.0180 'International Tables Vol C Tables 4.2.6.8 and 6.1.1.4'

_shelx_space_group_comment
;
The symmetry employed for this shelxl refinement is uniquely defined
by the following loop, which should always be used as a source of
symmetry information in preference to the above space-group names.
They are only intended as comments.
;
_space_group_crystal_system        'triclinic'
_space_group_IT_number             2
_space_group_name_H-M_alt          'P -1'
_space_group_name_Hall             '-P 1'
loop_
  _space_group_symop_operation_xyz
 'x, y, z'
 '-x, -y, -z'

_cell_length_a                     19.8177(5)
_cell_length_b                     20.7758(5)
_cell_length_c                     26.2065(6)
_cell_angle_alpha                  94.329(2)
_cell_angle_beta                   102.462(2)
_cell_angle_gamma                  116.5530(10)
_cell_volume                       9240.0(4)
_cell_formula_units_Z              4
_cell_measurement_reflns_used      9891
_cell_measurement_temperature      223.00
_cell_measurement_theta_max        67.892
_cell_measurement_theta_min        2.575
_shelx_estimated_absorpt_T_max     0.855
_shelx_estimated_absorpt_T_min     0.832
_exptl_absorpt_coefficient_mu      1.471
_exptl_absorpt_correction_T_max    0.7531
_exptl_absorpt_correction_T_min    0.6561
_exptl_absorpt_correction_type     multi-scan
_exptl_absorpt_process_details
;
SADABS-2016/2 (Bruker,2016/2) was used for absorption correction.
wR2(int) was 0.0763 before and 0.0577 after correction.
The Ratio of minimum to maximum transmission is 0.8712.
The \l/2 correction factor is Not present.
;
_exptl_absorpt_special_details     ?
_exptl_crystal_colour              ?
_exptl_crystal_density_diffrn      1.000
_exptl_crystal_density_meas        ?
_exptl_crystal_density_method      ?
_exptl_crystal_description         block
_exptl_crystal_F_000               2944
_exptl_crystal_size_max            0.13
_exptl_crystal_size_mid            0.12
_exptl_crystal_size_min            0.11
_exptl_transmission_factor_max     ?
_exptl_transmission_factor_min     ?
_diffrn_reflns_av_R_equivalents    0.0659
_diffrn_reflns_av_unetI/netI       0.0490
_diffrn_reflns_Laue_measured_fraction_full  0.998
_diffrn_reflns_Laue_measured_fraction_max  0.995
_diffrn_reflns_limit_h_max         23
_diffrn_reflns_limit_h_min         -23
_diffrn_reflns_limit_k_max         25
_diffrn_reflns_limit_k_min         -22
_diffrn_reflns_limit_l_max         30
_diffrn_reflns_limit_l_min         -31
_diffrn_reflns_number              116982
_diffrn_reflns_point_group_measured_fraction_full  0.998
_diffrn_reflns_point_group_measured_fraction_max  0.995
_diffrn_reflns_theta_full          67.679
_diffrn_reflns_theta_max           68.560
_diffrn_reflns_theta_min           2.425
_diffrn_ambient_temperature        223.00
_diffrn_detector_area_resol_mean   ?
_diffrn_measured_fraction_theta_full  0.998
_diffrn_measured_fraction_theta_max  0.995
_diffrn_measurement_device_type    'Bruker D8 VENTURE'
_diffrn_measurement_method         '\f and \w scans'
_diffrn_radiation_type             CuK\a
_diffrn_radiation_wavelength       1.54178
_diffrn_source                     ?
_diffrn_source_current             1.1
_diffrn_source_power               0.05500000000000001
_diffrn_source_voltage             50.0
_diffrn_standards_number           0
_reflns_Friedel_coverage           0.000
_reflns_Friedel_fraction_full      .
_reflns_Friedel_fraction_max       .
_reflns_number_gt                  22236
_reflns_number_total               33887
_reflns_special_details
;
 Reflections were merged by SHELXL according to the crystal
 class for the calculation of statistics and refinement.
 
 Structure factors included contributions from the .fab file.
 
 _reflns_Friedel_fraction is defined as the number of unique
 Friedel pairs measured divided by the number that would be
 possible theoretically, ignoring centric projections and
 systematic absences.
;
_reflns_threshold_expression       'I > 2\s(I)'
_computing_cell_refinement         'SAINT V8.40B (?, 2016)'
_computing_data_collection         ?
_computing_data_reduction          'SAINT V8.40B (?, 2016)'
_computing_molecular_graphics      'Olex2 1.5 (Dolomanov et al., 2009)'
_computing_publication_material    'Olex2 1.5 (Dolomanov et al., 2009)'
_computing_structure_refinement    'SHELXL 2018/3 (Sheldrick, 2015)'
_computing_structure_solution      'SHELXT 2018/2 (Sheldrick, 2018)'
_refine_diff_density_max           0.362
_refine_diff_density_min           -0.511
_refine_diff_density_rms           0.055
_refine_ls_extinction_coef         .
_refine_ls_extinction_method       none
_refine_ls_goodness_of_fit_ref     1.026
_refine_ls_hydrogen_treatment      constr
_refine_ls_matrix_type             full
_refine_ls_number_parameters       1928
_refine_ls_number_reflns           33887
_refine_ls_number_restraints       219
_refine_ls_R_factor_all            0.0948
_refine_ls_R_factor_gt             0.0664
_refine_ls_restrained_S_all        1.026
_refine_ls_shift/su_max            0.004
_refine_ls_shift/su_mean           0.000
_refine_ls_structure_factor_coef   Fsqd
_refine_ls_weighting_details      
 'w=1/[\s^2^(Fo^2^)+(0.1204P)^2^+3.2254P] where P=(Fo^2^+2Fc^2^)/3'
_refine_ls_weighting_scheme        calc
_refine_ls_wR_factor_gt            0.1953
_refine_ls_wR_factor_ref           0.2174
_refine_special_details            ?
_olex2_refinement_description
;
1. Fixed Uiso
 At 1.2 times of:
  All C(H) groups
 At 1.5 times of:
  All C(H,H,H) groups
2. Restrained distances
 C69-C70 \\sim C69-C70A
 with sigma of 0.02
 C69-C71 \\sim C69-C71A
 with sigma of 0.02
 C69-C72 \\sim C69-C72A
 with sigma of 0.02
 C27-C28 \\sim C27-C28A
 with sigma of 0.02
 C27-C30 \\sim C27-C30A
 with sigma of 0.02
 C27-C29 \\sim C27-C29A
 with sigma of 0.02
 C169-C170 \\sim C1B-C170
 with sigma of 0.02
 C170-C172 \\sim C170-C1A
 with sigma of 0.02
 C170-C171 \\sim C170-C185
 with sigma of 0.02
3. Uiso/Uaniso restraints and constraints
C71A \\sim C71 \\sim C70 \\sim C70A \\sim C72 \\sim C72A: within 2A with sigma
of 0.01 and sigma for terminal atoms of 0.02 within 2A
C30A \\sim C29 \\sim C29A \\sim C28 \\sim C28A \\sim C30: within 2A with sigma
of 0.01 and sigma for terminal atoms of 0.02 within 2A
C171 \\sim C1A \\sim C172 \\sim C1B \\sim C169 \\sim C185: within 2A with sigma
of 0.01 and sigma for terminal atoms of 0.02 within 2A
4. Rigid body (RIGU) restrains
 C71A, C69, C72A, C70A
 with sigma for 1-2 distances of 0.01 and sigma for 1-3 distances of 0.02
 C70, C69, C71, C72
 with sigma for 1-2 distances of 0.01 and sigma for 1-3 distances of 0.02
 C29, C27, C28, C30
 with sigma for 1-2 distances of 0.01 and sigma for 1-3 distances of 0.02
 C30A, C29A, C27, C28A
 with sigma for 1-2 distances of 0.01 and sigma for 1-3 distances of 0.02
 C171, C170, C172, C169
 with sigma for 1-2 distances of 0.01 and sigma for 1-3 distances of 0.02
 C185, C1A, C170, C1B
 with sigma for 1-2 distances of 0.01 and sigma for 1-3 distances of 0.02
5. Others
 Sof(C71A)=Sof(H71D)=Sof(H71E)=Sof(H71F)=Sof(C72A)=Sof(H72D)=Sof(H72E)=
 Sof(H72F)=Sof(C70A)=Sof(H70D)=Sof(H70E)=Sof(H70F)=Sof(C28A)=Sof(H28D)=
 Sof(H28E)=Sof(H28F)=Sof(C30A)=Sof(H30D)=Sof(H30E)=Sof(H30F)=Sof(C29A)=
 Sof(H29D)=Sof(H29E)=Sof(H29F)=Sof(C185)=Sof(H18J)=Sof(H18K)=Sof(H18L)=Sof(C1A)=
 Sof(H1AA)=Sof(H1AB)=Sof(H1AC)=Sof(C1B)=Sof(H1BA)=Sof(H1BB)=Sof(H1BC)=1-FVAR(1)
 Sof(C169)=Sof(H16J)=Sof(H16K)=Sof(H16L)=Sof(C171)=Sof(H17A)=Sof(H17B)=
 Sof(H17C)=Sof(C172)=Sof(H17D)=Sof(H17E)=Sof(H17F)=Sof(C28)=Sof(H28A)=Sof(H28B)=
 Sof(H28C)=Sof(C29)=Sof(H29A)=Sof(H29B)=Sof(H29C)=Sof(C30)=Sof(H30A)=Sof(H30B)=
 Sof(H30C)=Sof(C70)=Sof(H70A)=Sof(H70B)=Sof(H70C)=Sof(C71)=Sof(H71A)=Sof(H71B)=
 Sof(H71C)=Sof(C72)=Sof(H72A)=Sof(H72B)=Sof(H72C)=FVAR(1)
6.a Aromatic/amide H refined with riding coordinates:
 C93(H93), C96(H96), C100(H100), C101(H101), C103(H103), C105(H105),
 C111(H111), C112(H112), C118(H118), C119(H119), C121(H121), C122(H122),
 C127(H127), C130(H130), C134(H134), C135(H135), C137(H137), C138(H138),
 C143(H143), C146(H146), C147(H147), C149(H149), C151(H151), C155(H155),
 C156(H156), C163(H163), C164(H164), C166(H166), C167(H167), C174(H174),
 C175(H175), C177(H177), C178(H178), C184(H184), C1(H1), C4(H4), C5(H5), C7(H7),
  C9(H9), C15(H15), C16(H16), C22(H22), C23(H23), C25(H25), C26(H26), C32(H32),
 C33(H33), C35(H35), C36(H36), C41(H41), C44(H44), C48(H48), C49(H49), C51(H51),
  C52(H52), C57(H57), C60(H60), C64(H64), C65(H65), C67(H67), C68(H68),
 C73(H73), C76(H76), C77(H77), C79(H79), C81(H81), C87(H87), C88(H88)
6.b Idealised Me refined as rotating group:
 C114(H11A,H11B,H11C), C115(H11D,H11E,H11F), C116(H11G,H11H,H11I), C124(H12A,
 H12B,H12C), C125(H12D,H12E,H12F), C126(H12G,H12H,H12I), C140(H14A,H14B,H14C),
 C141(H14D,H14E,H14F), C142(H14G,H14H,H14I), C160(H16A,H16B,H16C), C161(H16D,
 H16E,H16F), C162(H16G,H16H,H16I), C169(H16J,H16K,H16L), C171(H17A,H17B,H17C),
 C172(H17D,H17E,H17F), C179(H17G,H17H,H17I), C180(H18D,H18E,H18F), C181(H18G,
 H18H,H18I), C18(H18A,H18B,H18C), C19(H19A,H19B,H19C), C20(H20A,H20B,H20C),
 C28(H28A,H28B,H28C), C29(H29A,H29B,H29C), C30(H30A,H30B,H30C), C38(H38A,H38B,
 H38C), C39(H39A,H39B,H39C), C40(H40A,H40B,H40C), C54(H54A,H54B,H54C), C55(H55A,
 H55B,H55C), C56(H56A,H56B,H56C), C70(H70A,H70B,H70C), C71(H71A,H71B,H71C),
 C72(H72A,H72B,H72C), C90(H90A,H90B,H90C), C91(H91A,H91B,H91C), C92(H92A,H92B,
 H92C), C71A(H71D,H71E,H71F), C72A(H72D,H72E,H72F), C70A(H70D,H70E,H70F),
 C28A(H28D,H28E,H28F), C30A(H30D,H30E,H30F), C29A(H29D,H29E,H29F), C185(H18J,
 H18K,H18L), C1A(H1AA,H1AB,H1AC), C1B(H1BA,H1BB,H1BC)
;
_atom_sites_solution_hydrogens     geom
_atom_sites_solution_primary       dual
_atom_sites_solution_secondary     ?
loop_
  _atom_site_label
  _atom_site_type_symbol
  _atom_site_fract_x
  _atom_site_fract_y
  _atom_site_fract_z
  _atom_site_U_iso_or_equiv
  _atom_site_adp_type
  _atom_site_occupancy
  _atom_site_site_symmetry_order
  _atom_site_calc_flag
  _atom_site_refinement_flags_posn
  _atom_site_refinement_flags_adp
  _atom_site_refinement_flags_occupancy
  _atom_site_disorder_assembly
  _atom_site_disorder_group
 Cl5 Cl 0.35910(5) 0.33037(5) 0.19055(3) 0.0620(2) Uani 1 1 d . . . . .
 N5 N 0.39548(14) 0.58066(12) 0.08252(9) 0.0388(5) Uani 1 1 d . . . . .
 Cl6 Cl 0.48206(5) 0.61807(4) 0.20006(3) 0.0602(2) Uani 1 1 d . . . . .
 N6 N 0.28805(14) 0.31554(12) 0.07246(9) 0.0402(5) Uani 1 1 d . . . . .
 Cl7 Cl 0.30140(7) 0.60620(5) 0.25762(4) 0.0744(3) Uani 1 1 d . . . . .
 N7 N 0.07318(13) 0.30375(13) 0.13881(9) 0.0398(5) Uani 1 1 d . . . . .
 Cl8 Cl 0.17233(5) 0.31752(4) 0.24799(3) 0.0600(2) Uani 1 1 d . . . . .
 N8 N 0.18398(14) 0.57070(13) 0.15163(10) 0.0415(5) Uani 1 1 d . . . . .
 C93 C 0.2311(2) 0.46020(18) 0.24385(12) 0.0517(7) Uani 1 1 d . . . . .
 H93 H 0.267224 0.467847 0.276520 0.062 Uiso 1 1 calc R U . . .
 C94 C 0.17603(18) 0.38954(16) 0.21732(12) 0.0440(6) Uani 1 1 d . . . . .
 C95 C 0.12411(16) 0.37669(15) 0.16786(11) 0.0375(6) Uani 1 1 d . . . . .
 C96 C 0.12741(16) 0.43764(15) 0.14692(11) 0.0378(6) Uani 1 1 d . . . . .
 H96 H 0.092617 0.430029 0.113627 0.045 Uiso 1 1 calc R U . . .
 C97 C 0.18045(16) 0.50912(15) 0.17373(11) 0.0381(6) Uani 1 1 d . . . . .
 C98 C 0.23305(19) 0.51938(16) 0.22236(12) 0.0462(7) Uani 1 1 d . . . . .
 C99 C 0.09447(16) 0.19413(15) 0.13262(11) 0.0395(6) Uani 1 1 d . . . . .
 C100 C 0.03240(18) 0.15306(17) 0.15506(13) 0.0469(7) Uani 1 1 d . . . . .
 H100 H 0.000895 0.173086 0.163144 0.056 Uiso 1 1 calc R U . . .
 C101 C 0.01804(19) 0.08556(18) 0.16495(13) 0.0503(7) Uani 1 1 d . . . . .
 H101 H -0.023950 0.059535 0.179108 0.060 Uiso 1 1 calc R U . . .
 C102 C 0.06514(17) 0.05284(16) 0.15441(12) 0.0454(7) Uani 1 1 d . . . . .
 C103 C 0.05424(19) -0.01486(17) 0.16690(13) 0.0513(7) Uani 1 1 d . . . . .
 H103 H 0.013222 -0.040880 0.181866 0.062 Uiso 1 1 calc R U . . .
 C104 C 0.10145(19) -0.04504(17) 0.15807(13) 0.0515(8) Uani 1 1 d . . . . .
 C105 C 0.16117(19) -0.00578(17) 0.13506(13) 0.0510(7) Uani 1 1 d . . . . .
 H105 H 0.193348 -0.025737 0.128341 0.061 Uiso 1 1 calc R U . . .
 C106 C 0.17491(17) 0.06134(16) 0.12174(12) 0.0452(7) Uani 1 1 d . . . . .
 C107 C 0.12644(16) 0.09206(15) 0.13149(11) 0.0408(6) Uani 1 1 d . . . . .
 C108 C 0.14088(16) 0.16259(15) 0.11966(11) 0.0389(6) Uani 1 1 d . . . . .
 C109 C 0.20457(17) 0.20130(15) 0.09860(11) 0.0405(6) Uani 1 1 d . . . . .
 C110 C 0.22106(16) 0.27214(15) 0.09059(11) 0.0395(6) Uani 1 1 d . . . . .
 C111 C 0.25262(18) 0.16883(17) 0.08887(13) 0.0474(7) Uani 1 1 d . . . . .
 H111 H 0.295066 0.194665 0.075065 0.057 Uiso 1 1 calc R U . . .
 C112 C 0.23758(19) 0.10239(17) 0.09925(13) 0.0492(7) Uani 1 1 d . . . . .
 H112 H 0.268971 0.081998 0.091585 0.059 Uiso 1 1 calc R U . . .
 C113 C 0.0921(2) -0.11755(19) 0.17410(16) 0.0646(10) Uani 1 1 d . . . . .
 C114 C 0.1537(4) -0.0998(3) 0.2257(2) 0.122(2) Uani 1 1 d . . . . .
 H11A H 0.154935 -0.144374 0.233223 0.182 Uiso 1 1 calc R U . . .
 H11B H 0.141158 -0.079018 0.254392 0.182 Uiso 1 1 calc R U . . .
 H11C H 0.204650 -0.064744 0.222810 0.182 Uiso 1 1 calc R U . . .
 C115 C 0.1090(4) -0.1623(3) 0.1325(3) 0.1073(18) Uani 1 1 d . . . . .
 H11D H 0.071734 -0.174170 0.098002 0.161 Uiso 1 1 calc R U . . .
 H11E H 0.103802 -0.207266 0.143900 0.161 Uiso 1 1 calc R U . . .
 H11F H 0.161965 -0.133224 0.129977 0.161 Uiso 1 1 calc R U . . .
 C116 C 0.0100(3) -0.1655(3) 0.1776(3) 0.1063(19) Uani 1 1 d . . . . .
 H11G H -0.027885 -0.170044 0.145239 0.159 Uiso 1 1 calc R U . . .
 H11H H 0.001516 -0.143436 0.207970 0.159 Uiso 1 1 calc R U . . .
 H11I H 0.003479 -0.213675 0.181912 0.159 Uiso 1 1 calc R U . . .
 C117 C 0.28225(17) 0.29924(15) 0.01744(11) 0.0404(6) Uani 1 1 d . . . . .
 C118 C 0.21116(18) 0.25175(18) -0.01914(13) 0.0516(7) Uani 1 1 d . . . . .
 H118 H 0.165377 0.230538 -0.007825 0.062 Uiso 1 1 calc R U . . .
 C119 C 0.2068(2) 0.2352(2) -0.07198(14) 0.0612(9) Uani 1 1 d . . . . .
 H119 H 0.157825 0.202158 -0.095901 0.073 Uiso 1 1 calc R U . . .
 C120 C 0.2723(2) 0.2657(2) -0.09137(14) 0.0592(8) Uani 1 1 d . . . . .
 C121 C 0.3432(2) 0.3127(2) -0.05402(14) 0.0584(8) Uani 1 1 d . . . . .
 H121 H 0.388945 0.334228 -0.065382 0.070 Uiso 1 1 calc R U . . .
 C122 C 0.34901(19) 0.32888(18) -0.00052(13) 0.0503(7) Uani 1 1 d . . . . .
 H122 H 0.398312 0.360084 0.023794 0.060 Uiso 1 1 calc R U . . .
 C123 C 0.2641(3) 0.2475(3) -0.15119(16) 0.0796(12) Uani 1 1 d . . . . .
 C124 C 0.2206(5) 0.1650(4) -0.1714(2) 0.137(3) Uani 1 1 d . . . . .
 H12A H 0.213646 0.154570 -0.209450 0.205 Uiso 1 1 calc R U . . .
 H12B H 0.169581 0.144534 -0.164540 0.205 Uiso 1 1 calc R U . . .
 H12C H 0.250729 0.143231 -0.153188 0.205 Uiso 1 1 calc R U . . .
 C125 C 0.3414(3) 0.2791(4) -0.1637(2) 0.122(2) Uani 1 1 d . . . . .
 H12D H 0.332553 0.272337 -0.202055 0.183 Uiso 1 1 calc R U . . .
 H12E H 0.370434 0.254394 -0.149070 0.183 Uiso 1 1 calc R U . . .
 H12F H 0.371284 0.331079 -0.148139 0.183 Uiso 1 1 calc R U . . .
 C126 C 0.2152(4) 0.2809(4) -0.1815(2) 0.119(2) Uani 1 1 d . . . . .
 H12G H 0.163474 0.259045 -0.175787 0.179 Uiso 1 1 calc R U . . .
 H12H H 0.210166 0.271130 -0.219279 0.179 Uiso 1 1 calc R U . . .
 H12I H 0.241524 0.333520 -0.168339 0.179 Uiso 1 1 calc R U . . .
 C127 C 0.34665(16) 0.44859(15) 0.07812(11) 0.0371(6) Uani 1 1 d . . . . .
 H127 H 0.323292 0.440505 0.041370 0.045 Uiso 1 1 calc R U . . .
 C128 C 0.33562(15) 0.38815(14) 0.10187(11) 0.0357(6) Uani 1 1 d . . . . .
 C129 C 0.36902(17) 0.40151(16) 0.15691(12) 0.0435(6) Uani 1 1 d . . . . .
 C130 C 0.41159(18) 0.47209(17) 0.18600(12) 0.0452(7) Uani 1 1 d . . . . .
 H130 H 0.432257 0.480120 0.223102 0.054 Uiso 1 1 calc R U . . .
 C131 C 0.42434(17) 0.53136(16) 0.16136(11) 0.0407(6) Uani 1 1 d . . . . .
 C132 C 0.39073(16) 0.52012(15) 0.10661(11) 0.0379(6) Uani 1 1 d . . . . .
 C133 C 0.39511(16) 0.57862(15) 0.02811(11) 0.0383(6) Uani 1 1 d . . . . .
 C134 C 0.43487(18) 0.54880(18) 0.00652(12) 0.0474(7) Uani 1 1 d . . . . .
 H134 H 0.463165 0.529927 0.028202 0.057 Uiso 1 1 calc R U . . .
 C135 C 0.43373(19) 0.54622(19) -0.04687(13) 0.0520(8) Uani 1 1 d . . . . .
 H135 H 0.460259 0.524324 -0.060600 0.062 Uiso 1 1 calc R U . . .
 C136 C 0.3950(2) 0.57467(19) -0.08034(13) 0.0518(7) Uani 1 1 d . . . . .
 C137 C 0.3579(2) 0.6064(2) -0.05724(14) 0.0641(10) Uani 1 1 d . . . . .
 H137 H 0.332449 0.628134 -0.078249 0.077 Uiso 1 1 calc R U . . .
 C138 C 0.3565(2) 0.6077(2) -0.00476(13) 0.0546(8) Uani 1 1 d . . . . .
 H138 H 0.328858 0.628532 0.008681 0.065 Uiso 1 1 calc R U . . .
 C139 C 0.3956(3) 0.5730(3) -0.13892(15) 0.0712(11) Uani 1 1 d . . . . .
 C140 C 0.4148(5) 0.5149(4) -0.1592(2) 0.139(3) Uani 1 1 d . . . . .
 H14A H 0.418867 0.518115 -0.195273 0.208 Uiso 1 1 calc R U . . .
 H14B H 0.373576 0.466764 -0.159056 0.208 Uiso 1 1 calc R U . . .
 H14C H 0.464435 0.522689 -0.136339 0.208 Uiso 1 1 calc R U . . .
 C141 C 0.4597(4) 0.6479(4) -0.1422(2) 0.150(3) Uani 1 1 d . . . . .
 H14D H 0.467385 0.646075 -0.177522 0.224 Uiso 1 1 calc R U . . .
 H14E H 0.508391 0.660177 -0.115825 0.224 Uiso 1 1 calc R U . . .
 H14F H 0.443860 0.684942 -0.135450 0.224 Uiso 1 1 calc R U . . .
 C142 C 0.3176(3) 0.5595(4) -0.17387(18) 0.1017(17) Uani 1 1 d . . . . .
 H14G H 0.306252 0.598107 -0.162161 0.153 Uiso 1 1 calc R U . . .
 H14H H 0.276617 0.512460 -0.171424 0.153 Uiso 1 1 calc R U . . .
 H14I H 0.319607 0.559282 -0.210534 0.153 Uiso 1 1 calc R U . . .
 C143 C 0.29089(17) 0.58068(16) 0.11654(11) 0.0397(6) Uani 1 1 d . . . . .
 H143 H 0.267048 0.529153 0.109861 0.048 Uiso 1 1 calc R U . . .
 C144 C 0.36098(16) 0.61993(15) 0.10427(11) 0.0382(6) Uani 1 1 d . . . . .
 C145 C 0.39754(16) 0.69684(15) 0.11286(11) 0.0376(6) Uani 1 1 d . . . . .
 C146 C 0.47083(17) 0.73974(16) 0.10203(12) 0.0434(6) Uani 1 1 d . . . . .
 H146 H 0.496875 0.716283 0.089590 0.052 Uiso 1 1 calc R U . . .
 C147 C 0.50310(18) 0.81357(16) 0.10947(12) 0.0460(7) Uani 1 1 d . . . . .
 H147 H 0.551132 0.840516 0.101785 0.055 Uiso 1 1 calc R U . . .
 C148 C 0.46601(17) 0.85188(15) 0.12878(11) 0.0409(6) Uani 1 1 d . . . . .
 C149 C 0.49762(19) 0.92811(16) 0.13483(12) 0.0463(7) Uani 1 1 d . . . . .
 H149 H 0.544168 0.954842 0.125316 0.056 Uiso 1 1 calc R U . . .
 C150 C 0.4628(2) 0.96544(16) 0.15429(12) 0.0479(7) Uani 1 1 d . . . . .
 C151 C 0.39462(19) 0.92474(16) 0.16931(12) 0.0465(7) Uani 1 1 d . . . . .
 H151 H 0.371376 0.949542 0.183952 0.056 Uiso 1 1 calc R U . . .
 C152 C 0.39494(17) 0.81090(15) 0.14193(10) 0.0386(6) Uani 1 1 d . . . . .
 C153 C 0.35948(16) 0.73241(15) 0.13363(10) 0.0374(6) Uani 1 1 d . . . . .
 C154 C 0.28850(17) 0.69245(15) 0.14763(11) 0.0388(6) Uani 1 1 d . . . . .
 C155 C 0.25548(18) 0.73194(16) 0.17076(11) 0.0436(6) Uani 1 1 d . . . . .
 H155 H 0.209546 0.706019 0.181144 0.052 Uiso 1 1 calc R U . . .
 C156 C 0.28916(19) 0.80586(17) 0.17795(12) 0.0471(7) Uani 1 1 d . . . . .
 H156 H 0.265773 0.830204 0.192955 0.056 Uiso 1 1 calc R U . . .
 C157 C 0.35977(18) 0.84824(16) 0.16325(11) 0.0416(6) Uani 1 1 d . . . . .
 C158 C 0.25490(16) 0.61510(15) 0.13836(11) 0.0387(6) Uani 1 1 d . . . . .
 C159 C 0.4974(2) 1.04909(17) 0.16130(14) 0.0563(8) Uani 1 1 d . . . . .
 C160 C 0.5680(3) 1.0836(2) 0.1391(2) 0.0900(14) Uani 1 1 d . . . . .
 H16A H 0.553476 1.059856 0.102243 0.135 Uiso 1 1 calc R U . . .
 H16B H 0.610763 1.077404 0.159865 0.135 Uiso 1 1 calc R U . . .
 H16C H 0.584556 1.135513 0.141099 0.135 Uiso 1 1 calc R U . . .
 C161 C 0.4344(3) 1.0674(2) 0.13115(15) 0.0706(11) Uani 1 1 d . . . . .
 H16D H 0.390006 1.048865 0.146032 0.106 Uiso 1 1 calc R U . . .
 H16E H 0.416953 1.044733 0.093746 0.106 Uiso 1 1 calc R U . . .
 H16F H 0.456424 1.120210 0.134687 0.106 Uiso 1 1 calc R U . . .
 C162 C 0.5223(3) 1.0824(2) 0.21981(15) 0.0730(11) Uani 1 1 d . . . . .
 H16G H 0.546044 1.135440 0.224390 0.109 Uiso 1 1 calc R U . . .
 H16H H 0.560113 1.069040 0.239186 0.109 Uiso 1 1 calc R U . . .
 H16I H 0.476676 1.064233 0.233410 0.109 Uiso 1 1 calc R U . . .
 C163 C 0.10380(19) 0.59702(19) 0.07970(13) 0.0518(7) Uani 1 1 d . . . . .
 H163 H 0.143779 0.611586 0.062477 0.062 Uiso 1 1 calc R U . . .
 C164 C 0.0363(2) 0.6015(2) 0.05784(13) 0.0573(8) Uani 1 1 d . . . . .
 H164 H 0.032376 0.620076 0.026355 0.069 Uiso 1 1 calc R U . . .
 C165 C -0.02456(19) 0.58004(18) 0.07999(13) 0.0514(7) Uani 1 1 d . . . . .
 C166 C -0.0161(2) 0.5518(2) 0.12629(16) 0.0649(9) Uani 1 1 d . . . . .
 H166 H -0.057541 0.534621 0.142184 0.078 Uiso 1 1 calc R U . . .
 C167 C 0.0518(2) 0.5484(2) 0.14943(15) 0.0596(9) Uani 1 1 d . . . . .
 H167 H 0.056077 0.530207 0.181076 0.072 Uiso 1 1 calc R U . . .
 C168 C 0.11329(17) 0.57144(16) 0.12656(12) 0.0422(6) Uani 1 1 d . . . . .
 C169 C -0.0761(5) 0.6585(5) 0.0331(5) 0.127(3) Uani 0.773(7) 1 d D U P A 1
 H16J H -0.044928 0.700060 0.062618 0.190 Uiso 0.773(7) 1 calc R U P A 1
 H16K H -0.123249 0.660241 0.015043 0.190 Uiso 0.773(7) 1 calc R U P A 1
 H16L H -0.045655 0.660383 0.008304 0.190 Uiso 0.773(7) 1 calc R U P A 1
 C170 C -0.0998(2) 0.5845(2) 0.05510(15) 0.0651(9) Uani 1 1 d D . . . .
 C171 C -0.1487(4) 0.5235(5) 0.0077(3) 0.106(3) Uani 0.773(7) 1 d D U P A 1
 H17A H -0.120891 0.530516 -0.019358 0.159 Uiso 0.773(7) 1 calc R U P A 1
 H17B H -0.198185 0.523316 -0.006465 0.159 Uiso 0.773(7) 1 calc R U P A 1
 H17C H -0.158639 0.477015 0.018287 0.159 Uiso 0.773(7) 1 calc R U P A 1
 C172 C -0.1467(5) 0.5836(7) 0.0936(3) 0.123(3) Uani 0.773(7) 1 d D U P A 1
 H17D H -0.170120 0.535362 0.102424 0.184 Uiso 0.773(7) 1 calc R U P A 1
 H17E H -0.187797 0.595073 0.077255 0.184 Uiso 0.773(7) 1 calc R U P A 1
 H17F H -0.112322 0.619931 0.125752 0.184 Uiso 0.773(7) 1 calc R U P A 1
 C173 C -0.00410(16) 0.28344(15) 0.10819(12) 0.0408(6) Uani 1 1 d . . . . .
 C174 C -0.04566(17) 0.31708(17) 0.12390(13) 0.0468(7) Uani 1 1 d . . . . .
 H174 H -0.021627 0.354873 0.154245 0.056 Uiso 1 1 calc R U . . .
 C175 C -0.12220(18) 0.29474(18) 0.09479(14) 0.0519(8) Uani 1 1 d . . . . .
 H175 H -0.148717 0.318875 0.105452 0.062 Uiso 1 1 calc R U . . .
 C176 C -0.16111(18) 0.23828(18) 0.05063(13) 0.0505(7) Uani 1 1 d . . . . .
 C177 C -0.1187(2) 0.2060(2) 0.03543(14) 0.0581(8) Uani 1 1 d . . . . .
 H177 H -0.143174 0.167569 0.005454 0.070 Uiso 1 1 calc R U . . .
 C178 C -0.04124(19) 0.22867(18) 0.06321(13) 0.0527(8) Uani 1 1 d . . . . .
 H178 H -0.013821 0.206446 0.051210 0.063 Uiso 1 1 calc R U . . .
 C179 C -0.2547(3) 0.2748(3) -0.0012(2) 0.0957(16) Uani 1 1 d . . . . .
 H17G H -0.230950 0.318143 0.026685 0.144 Uiso 1 1 calc R U . . .
 H17H H -0.309858 0.260271 -0.016158 0.144 Uiso 1 1 calc R U . . .
 H17I H -0.228218 0.285579 -0.029014 0.144 Uiso 1 1 calc R U . . .
 C180 C -0.2964(2) 0.1890(3) 0.0614(2) 0.1080(19) Uani 1 1 d . . . . .
 H18D H -0.290649 0.149821 0.076232 0.162 Uiso 1 1 calc R U . . .
 H18E H -0.351215 0.171835 0.042972 0.162 Uiso 1 1 calc R U . . .
 H18F H -0.278557 0.230519 0.089830 0.162 Uiso 1 1 calc R U . . .
 C181 C -0.2816(3) 0.1467(3) -0.0240(2) 0.0947(15) Uani 1 1 d . . . . .
 H18G H -0.279086 0.105555 -0.010084 0.142 Uiso 1 1 calc R U . . .
 H18H H -0.251557 0.159536 -0.049741 0.142 Uiso 1 1 calc R U . . .
 H18I H -0.335885 0.133180 -0.041063 0.142 Uiso 1 1 calc R U . . .
 C182 C -0.2471(2) 0.2127(2) 0.02197(15) 0.0622(9) Uani 1 1 d . . . . .
 C183 C 0.11388(16) 0.26571(15) 0.12393(11) 0.0390(6) Uani 1 1 d . . . . .
 C184 C 0.17548(17) 0.30270(16) 0.10284(11) 0.0410(6) Uani 1 1 d . . . . .
 H184 H 0.186943 0.349960 0.096579 0.049 Uiso 1 1 calc R U . . .
 Cl1 Cl 0.42914(7) 0.01767(6) 0.32719(4) 0.0769(3) Uani 1 1 d . . . . .
 N1 N 0.52535(15) 0.13206(13) 0.42806(9) 0.0434(5) Uani 1 1 d . . . . .
 C1 C 0.29322(18) 0.20806(15) 0.43021(11) 0.0420(6) Uani 1 1 d . . . . .
 H1 H 0.339818 0.213493 0.423143 0.050 Uiso 1 1 calc R U . . .
 Cl2 Cl 0.17942(6) 0.00660(6) 0.38009(4) 0.0736(3) Uani 1 1 d . . . . .
 N2 N 0.29566(15) 0.11483(13) 0.47995(9) 0.0433(5) Uani 1 1 d . . . . .
 C2 C 0.25928(18) 0.15803(16) 0.46114(11) 0.0430(6) Uani 1 1 d . . . . .
 Cl3 Cl 0.17629(5) 0.16890(5) 0.28998(4) 0.0626(2) Uani 1 1 d . . . . .
 N3 N 0.29698(14) 0.29945(13) 0.37646(9) 0.0413(5) Uani 1 1 d . . . . .
 C3 C 0.19042(18) 0.14954(16) 0.47313(11) 0.0445(7) Uani 1 1 d . . . . .
 Cl4 Cl 0.41907(6) 0.18533(6) 0.22481(4) 0.0729(3) Uani 1 1 d . . . . .
 N4 N 0.52076(15) 0.30928(13) 0.31869(9) 0.0415(5) Uani 1 1 d . . . . .
 C4 C 0.15067(19) 0.09710(18) 0.50317(13) 0.0518(7) Uani 1 1 d . . . . .
 H4 H 0.168809 0.063916 0.513332 0.062 Uiso 1 1 calc R U . . .
 C5 C 0.0882(2) 0.0942(2) 0.51715(13) 0.0564(8) Uani 1 1 d . . . . .
 H5 H 0.064145 0.059484 0.537246 0.068 Uiso 1 1 calc R U . . .
 C6 C 0.05737(19) 0.1429(2) 0.50210(13) 0.0558(8) Uani 1 1 d . . . . .
 C7 C -0.0057(2) 0.1428(2) 0.51748(16) 0.0653(9) Uani 1 1 d . . . . .
 H7 H -0.028052 0.110287 0.539409 0.078 Uiso 1 1 calc R U . . .
 C8 C -0.0370(2) 0.1886(2) 0.50183(16) 0.0672(10) Uani 1 1 d . . . . .
 C9 C -0.0051(2) 0.2338(2) 0.46758(17) 0.0676(10) Uani 1 1 d . . . . .
 H9 H -0.026639 0.263868 0.455386 0.081 Uiso 1 1 calc R U . . .
 C10 C 0.0588(2) 0.2362(2) 0.45050(14) 0.0565(8) Uani 1 1 d . . . . .
 C11 C 0.09170(18) 0.19150(18) 0.46879(13) 0.0515(7) Uani 1 1 d . . . . .
 C12 C 0.15879(17) 0.19558(17) 0.45417(12) 0.0451(7) Uani 1 1 d . . . . .
 C13 C 0.19208(18) 0.24515(17) 0.42098(12) 0.0461(7) Uani 1 1 d . . . . .
 C14 C 0.26015(17) 0.25030(16) 0.40943(11) 0.0425(6) Uani 1 1 d . . . . .
 C15 C 0.1540(2) 0.2861(2) 0.40017(14) 0.0573(8) Uani 1 1 d . . . . .
 H15 H 0.172945 0.315887 0.375888 0.069 Uiso 1 1 calc R U . . .
 C16 C 0.0913(2) 0.2824(2) 0.41499(16) 0.0638(9) Uani 1 1 d . . . . .
 H16 H 0.068499 0.311008 0.401575 0.077 Uiso 1 1 calc R U . . .
 C17 C -0.1022(3) 0.1893(3) 0.5232(2) 0.0831(12) Uani 1 1 d . . . . .
 C18 C -0.1323(3) 0.2393(3) 0.4997(3) 0.1109(19) Uani 1 1 d . . . . .
 H18A H -0.151201 0.224070 0.461161 0.166 Uiso 1 1 calc R U . . .
 H18B H -0.089936 0.289509 0.509104 0.166 Uiso 1 1 calc R U . . .
 H18C H -0.174822 0.236375 0.513658 0.166 Uiso 1 1 calc R U . . .
 C19 C -0.1723(3) 0.1124(3) 0.5106(2) 0.1006(16) Uani 1 1 d . . . . .
 H19A H -0.212905 0.113794 0.524991 0.151 Uiso 1 1 calc R U . . .
 H19B H -0.155746 0.079306 0.526447 0.151 Uiso 1 1 calc R U . . .
 H19C H -0.192834 0.095359 0.472247 0.151 Uiso 1 1 calc R U . . .
 C20 C -0.0705(4) 0.2157(4) 0.5835(3) 0.136(3) Uani 1 1 d . . . . .
 H20A H -0.059815 0.179560 0.599719 0.205 Uiso 1 1 calc R U . . .
 H20B H -0.109085 0.222417 0.597238 0.205 Uiso 1 1 calc R U . . .
 H20C H -0.022300 0.262032 0.591952 0.205 Uiso 1 1 calc R U . . .
 C21 C 0.33199(17) 0.37638(16) 0.39490(11) 0.0413(6) Uani 1 1 d . . . . .
 C22 C 0.3444(2) 0.40691(17) 0.44711(12) 0.0514(7) Uani 1 1 d . . . . .
 H22 H 0.329571 0.376039 0.471581 0.062 Uiso 1 1 calc R U . . .
 C23 C 0.3779(2) 0.48151(19) 0.46371(13) 0.0583(8) Uani 1 1 d . . . . .
 H23 H 0.384576 0.500288 0.499254 0.070 Uiso 1 1 calc R U . . .
 C24 C 0.4023(2) 0.53005(17) 0.42994(13) 0.0513(7) Uani 1 1 d . . . . .
 C25 C 0.39005(19) 0.49898(17) 0.37752(13) 0.0492(7) Uani 1 1 d . . . . .
 H25 H 0.405923 0.530019 0.353319 0.059 Uiso 1 1 calc R U . . .
 C26 C 0.35539(18) 0.42420(16) 0.36013(12) 0.0443(7) Uani 1 1 d . . . . .
 H26 H 0.347437 0.405212 0.324369 0.053 Uiso 1 1 calc R U . . .
 C27 C 0.4426(3) 0.6141(2) 0.44818(16) 0.0701(10) Uani 1 1 d D . . . .
 C28 C 0.4554(7) 0.6378(5) 0.5069(3) 0.122(4) Uani 0.773(7) 1 d D U P A 1
 H28A H 0.405024 0.619030 0.514620 0.183 Uiso 0.773(7) 1 calc R U P A 1
 H28B H 0.482775 0.690946 0.516393 0.183 Uiso 0.773(7) 1 calc R U P A 1
 H28C H 0.486640 0.618564 0.527384 0.183 Uiso 0.773(7) 1 calc R U P A 1
 C29 C 0.3967(6) 0.6446(4) 0.4150(4) 0.102(3) Uani 0.773(7) 1 d D U P A 1
 H29A H 0.397519 0.636160 0.378324 0.153 Uiso 0.773(7) 1 calc R U P A 1
 H29B H 0.419980 0.696852 0.428444 0.153 Uiso 0.773(7) 1 calc R U P A 1
 H29C H 0.342815 0.620398 0.416885 0.153 Uiso 0.773(7) 1 calc R U P A 1
 C30 C 0.5262(4) 0.6455(4) 0.4414(4) 0.110(3) Uani 0.773(7) 1 d D U P A 1
 H30A H 0.550096 0.616310 0.455339 0.165 Uiso 0.773(7) 1 calc R U P A 1
 H30B H 0.557566 0.695841 0.460754 0.165 Uiso 0.773(7) 1 calc R U P A 1
 H30C H 0.523358 0.643973 0.403903 0.165 Uiso 0.773(7) 1 calc R U P A 1
 C31 C 0.32609(17) 0.12055(15) 0.53537(11) 0.0399(6) Uani 1 1 d . . . . .
 C32 C 0.34868(19) 0.07022(16) 0.55318(11) 0.0442(7) Uani 1 1 d . . . . .
 H32 H 0.343452 0.032058 0.528303 0.053 Uiso 1 1 calc R U . . .
 C33 C 0.3788(2) 0.07503(17) 0.60685(11) 0.0472(7) Uani 1 1 d . . . . .
 H33 H 0.394593 0.040517 0.617499 0.057 Uiso 1 1 calc R U . . .
 C34 C 0.38643(19) 0.12917(17) 0.64560(11) 0.0466(7) Uani 1 1 d . . . . .
 C35 C 0.3621(2) 0.17826(19) 0.62680(12) 0.0531(8) Uani 1 1 d . . . . .
 H35 H 0.365257 0.215216 0.651737 0.064 Uiso 1 1 calc R U . . .
 C36 C 0.33337(19) 0.17546(17) 0.57321(12) 0.0472(7) Uani 1 1 d . . . . .
 H36 H 0.318804 0.210686 0.562434 0.057 Uiso 1 1 calc R U . . .
 C37 C 0.4175(2) 0.1346(2) 0.70534(12) 0.0611(9) Uani 1 1 d . . . . .
 C38 C 0.3496(4) 0.1139(6) 0.7303(2) 0.166(4) Uani 1 1 d . . . . .
 H38A H 0.310502 0.063115 0.715353 0.249 Uiso 1 1 calc R U . . .
 H38B H 0.325931 0.145376 0.722774 0.249 Uiso 1 1 calc R U . . .
 H38C H 0.369096 0.119851 0.768518 0.249 Uiso 1 1 calc R U . . .
 C39 C 0.4516(3) 0.0826(3) 0.71680(16) 0.0853(14) Uani 1 1 d . . . . .
 H39A H 0.410318 0.032291 0.703583 0.128 Uiso 1 1 calc R U . . .
 H39B H 0.473594 0.090171 0.754941 0.128 Uiso 1 1 calc R U . . .
 H39C H 0.492488 0.092381 0.699174 0.128 Uiso 1 1 calc R U . . .
 C40 C 0.4827(4) 0.2120(3) 0.73077(19) 0.124(3) Uani 1 1 d . . . . .
 H40A H 0.525189 0.223897 0.714333 0.186 Uiso 1 1 calc R U . . .
 H40B H 0.502227 0.214934 0.768616 0.186 Uiso 1 1 calc R U . . .
 H40C H 0.462472 0.246436 0.725597 0.186 Uiso 1 1 calc R U . . .
 C41 C 0.3131(2) 0.02380(19) 0.35972(13) 0.0572(8) Uani 1 1 d . . . . .
 H41 H 0.280508 -0.008056 0.326995 0.069 Uiso 1 1 calc R U . . .
 C42 C 0.2800(2) 0.04352(17) 0.39572(12) 0.0502(7) Uani 1 1 d . . . . .
 C43 C 0.32807(18) 0.09158(15) 0.44362(11) 0.0417(6) Uani 1 1 d . . . . .
 C44 C 0.40897(17) 0.11966(15) 0.45418(11) 0.0397(6) Uani 1 1 d . . . . .
 H44 H 0.441739 0.152901 0.486325 0.048 Uiso 1 1 calc R U . . .
 C45 C 0.44291(18) 0.10036(16) 0.41899(11) 0.0430(6) Uani 1 1 d . . . . .
 C46 C 0.3925(2) 0.05033(18) 0.37153(12) 0.0529(8) Uani 1 1 d . . . . .
 C47 C 0.57482(19) 0.15359(17) 0.48162(11) 0.0454(7) Uani 1 1 d . . . . .
 C48 C 0.6429(2) 0.21997(18) 0.49874(12) 0.0510(7) Uani 1 1 d . . . . .
 H48 H 0.658006 0.251545 0.474738 0.061 Uiso 1 1 calc R U . . .
 C49 C 0.6892(2) 0.2404(2) 0.55105(13) 0.0565(8) Uani 1 1 d . . . . .
 H49 H 0.735513 0.285718 0.561836 0.068 Uiso 1 1 calc R U . . .
 C50 C 0.6688(2) 0.1960(2) 0.58768(13) 0.0573(8) Uani 1 1 d . . . . .
 C51 C 0.6017(2) 0.1291(2) 0.56998(13) 0.0613(9) Uani 1 1 d . . . . .
 H51 H 0.587120 0.097612 0.594105 0.074 Uiso 1 1 calc R U . . .
 C52 C 0.5544(2) 0.10663(19) 0.51717(13) 0.0570(8) Uani 1 1 d . . . . .
 H52 H 0.509364 0.060355 0.505938 0.068 Uiso 1 1 calc R U . . .
 C53 C 0.7143(3) 0.2211(2) 0.64690(15) 0.0736(11) Uani 1 1 d . . . . .
 C54 C 0.7465(4) 0.1698(3) 0.6633(2) 0.1103(19) Uani 1 1 d . . . . .
 H54A H 0.775092 0.185611 0.700827 0.165 Uiso 1 1 calc R U . . .
 H54B H 0.781662 0.170432 0.642421 0.165 Uiso 1 1 calc R U . . .
 H54C H 0.703461 0.120340 0.657111 0.165 Uiso 1 1 calc R U . . .
 C55 C 0.6567(4) 0.2196(3) 0.67829(18) 0.1036(17) Uani 1 1 d . . . . .
 H55A H 0.632007 0.248172 0.664388 0.155 Uiso 1 1 calc R U . . .
 H55B H 0.685014 0.240370 0.715625 0.155 Uiso 1 1 calc R U . . .
 H55C H 0.616788 0.169300 0.674690 0.155 Uiso 1 1 calc R U . . .
 C56 C 0.7807(4) 0.2986(3) 0.6601(2) 0.1107(19) Uani 1 1 d . . . . .
 H56A H 0.760419 0.331449 0.648841 0.166 Uiso 1 1 calc R U . . .
 H56B H 0.819311 0.301483 0.641796 0.166 Uiso 1 1 calc R U . . .
 H56C H 0.805245 0.312714 0.698301 0.166 Uiso 1 1 calc R U . . .
 C57 C 0.3062(2) 0.18491(17) 0.26475(12) 0.0514(8) Uani 1 1 d . . . . .
 H57 H 0.271778 0.143570 0.237607 0.062 Uiso 1 1 calc R U . . .
 C58 C 0.27677(18) 0.21200(16) 0.29922(12) 0.0457(7) Uani 1 1 d . . . . .
 C59 C 0.32717(17) 0.27303(15) 0.34014(10) 0.0388(6) Uani 1 1 d . . . . .
 C60 C 0.40740(17) 0.30494(15) 0.34514(10) 0.0384(6) Uani 1 1 d . . . . .
 H60 H 0.441972 0.345729 0.372688 0.046 Uiso 1 1 calc R U . . .
 C61 C 0.43822(18) 0.27898(15) 0.31117(11) 0.0410(6) Uani 1 1 d . . . . .
 C62 C 0.3855(2) 0.21827(17) 0.27008(11) 0.0471(7) Uani 1 1 d . . . . .
 C63 C 0.56919(18) 0.38687(16) 0.33243(11) 0.0435(6) Uani 1 1 d . . . . .
 C64 C 0.6414(2) 0.41954(19) 0.36972(15) 0.0612(9) Uani 1 1 d . . . . .
 H64 H 0.658998 0.390407 0.388241 0.073 Uiso 1 1 calc R U . . .
 C65 C 0.6884(2) 0.4950(2) 0.38024(17) 0.0708(10) Uani 1 1 d . . . . .
 H65 H 0.737771 0.515787 0.405642 0.085 Uiso 1 1 calc R U . . .
 C66 C 0.6655(2) 0.54071(18) 0.35480(16) 0.0614(9) Uani 1 1 d . . . . .
 C67 C 0.5928(2) 0.50723(18) 0.31801(14) 0.0591(9) Uani 1 1 d . . . . .
 H67 H 0.574960 0.536569 0.300024 0.071 Uiso 1 1 calc R U . . .
 C68 C 0.5452(2) 0.43209(17) 0.30650(13) 0.0534(8) Uani 1 1 d . . . . .
 H68 H 0.496032 0.411391 0.280891 0.064 Uiso 1 1 calc R U . . .
 C69 C 0.7200(3) 0.6242(2) 0.3663(2) 0.0766(11) Uani 1 1 d D . . . .
 C70 C 0.6828(5) 0.6639(3) 0.3327(4) 0.107(2) Uani 0.773(7) 1 d D U P A 1
 H70A H 0.667354 0.642094 0.295257 0.160 Uiso 0.773(7) 1 calc R U P A 1
 H70B H 0.720748 0.715409 0.338600 0.160 Uiso 0.773(7) 1 calc R U P A 1
 H70C H 0.636932 0.659104 0.343084 0.160 Uiso 0.773(7) 1 calc R U P A 1
 C71 C 0.7359(7) 0.6542(5) 0.4238(3) 0.129(3) Uani 0.773(7) 1 d D U P A 1
 H71A H 0.686675 0.642962 0.431730 0.193 Uiso 0.773(7) 1 calc R U P A 1
 H71B H 0.769076 0.707026 0.431146 0.193 Uiso 0.773(7) 1 calc R U P A 1
 H71C H 0.762368 0.632220 0.445839 0.193 Uiso 0.773(7) 1 calc R U P A 1
 C72 C 0.7943(6) 0.6378(5) 0.3507(6) 0.139(4) Uani 0.773(7) 1 d D U P A 1
 H72A H 0.821896 0.617181 0.373253 0.208 Uiso 0.773(7) 1 calc R U P A 1
 H72B H 0.827891 0.690225 0.355303 0.208 Uiso 0.773(7) 1 calc R U P A 1
 H72C H 0.780304 0.614777 0.313767 0.208 Uiso 0.773(7) 1 calc R U P A 1
 C73 C 0.52680(19) 0.22096(16) 0.37257(11) 0.0425(6) Uani 1 1 d . . . . .
 H73 H 0.487694 0.223828 0.385990 0.051 Uiso 1 1 calc R U . . .
 C74 C 0.55370(18) 0.26277(15) 0.33553(11) 0.0413(6) Uani 1 1 d . . . . .
 C75 C 0.61193(18) 0.25881(15) 0.31490(11) 0.0421(6) Uani 1 1 d . . . . .
 C76 C 0.6395(2) 0.29797(18) 0.27418(13) 0.0515(7) Uani 1 1 d . . . . .
 H76 H 0.619096 0.328485 0.261209 0.062 Uiso 1 1 calc R U . . .
 C77 C 0.6941(2) 0.2914(2) 0.25450(14) 0.0580(8) Uani 1 1 d . . . . .
 H77 H 0.710545 0.317268 0.227773 0.070 Uiso 1 1 calc R U . . .
 C78 C 0.7279(2) 0.24609(19) 0.27322(13) 0.0533(8) Uani 1 1 d . . . . .
 C79 C 0.7845(2) 0.2389(2) 0.25315(15) 0.0650(10) Uani 1 1 d . . . . .
 H79 H 0.802164 0.265467 0.227024 0.078 Uiso 1 1 calc R U . . .
 C80 C 0.8156(2) 0.1935(2) 0.27073(16) 0.0680(10) Uani 1 1 d . . . . .
 C81 C 0.7882(2) 0.1545(2) 0.30894(14) 0.0593(9) Uani 1 1 d . . . . .
 H81 H 0.808195 0.123205 0.320797 0.071 Uiso 1 1 calc R U . . .
 C82 C 0.73201(19) 0.15977(18) 0.33044(12) 0.0477(7) Uani 1 1 d . . . . .
 C83 C 0.70151(18) 0.20676(16) 0.31312(11) 0.0444(7) Uani 1 1 d . . . . .
 C84 C 0.64356(18) 0.21279(15) 0.33392(11) 0.0414(6) Uani 1 1 d . . . . .
 C85 C 0.61507(18) 0.16990(16) 0.37184(11) 0.0417(6) Uani 1 1 d . . . . .
 C86 C 0.55649(18) 0.17478(16) 0.39035(11) 0.0414(6) Uani 1 1 d . . . . .
 C87 C 0.6473(2) 0.12240(17) 0.38848(12) 0.0479(7) Uani 1 1 d . . . . .
 H87 H 0.629050 0.093860 0.413556 0.057 Uiso 1 1 calc R U . . .
 C88 C 0.7025(2) 0.11809(18) 0.36902(13) 0.0508(7) Uani 1 1 d . . . . .
 H88 H 0.722444 0.086834 0.380996 0.061 Uiso 1 1 calc R U . . .
 C89 C 0.8778(3) 0.1878(3) 0.24658(18) 0.0816(13) Uani 1 1 d . . . . .
 C90 C 0.8403(3) 0.1582(3) 0.1865(2) 0.0916(14) Uani 1 1 d . . . . .
 H90A H 0.827588 0.193288 0.170272 0.137 Uiso 1 1 calc R U . . .
 H90B H 0.792734 0.111939 0.180468 0.137 Uiso 1 1 calc R U . . .
 H90C H 0.876949 0.150711 0.170819 0.137 Uiso 1 1 calc R U . . .
 C91 C 0.9480(3) 0.2665(3) 0.2531(2) 0.1073(17) Uani 1 1 d . . . . .
 H91A H 0.929430 0.295643 0.233188 0.161 Uiso 1 1 calc R U . . .
 H91B H 0.988328 0.262635 0.239751 0.161 Uiso 1 1 calc R U . . .
 H91C H 0.969796 0.289824 0.290548 0.161 Uiso 1 1 calc R U . . .
 C92 C 0.9118(4) 0.1446(4) 0.2729(3) 0.123(2) Uani 1 1 d . . . . .
 H92A H 0.872216 0.093379 0.264874 0.184 Uiso 1 1 calc R U . . .
 H92B H 0.929781 0.162546 0.311100 0.184 Uiso 1 1 calc R U . . .
 H92C H 0.955833 0.149424 0.259924 0.184 Uiso 1 1 calc R U . . .
 C71A C 0.694(2) 0.6572(16) 0.4054(14) 0.126(8) Uani 0.227(7) 1 d D U P A 2
 H71D H 0.645074 0.655348 0.387745 0.188 Uiso 0.227(7) 1 calc R U P A 2
 H71E H 0.734042 0.707884 0.419880 0.188 Uiso 0.227(7) 1 calc R U P A 2
 H71F H 0.687577 0.629987 0.434000 0.188 Uiso 0.227(7) 1 calc R U P A 2
 C72A C 0.8067(11) 0.6483(14) 0.3961(15) 0.118(7) Uani 0.227(7) 1 d D U P A 2
 H72D H 0.811487 0.646727 0.433597 0.178 Uiso 0.227(7) 1 calc R U P A 2
 H72E H 0.839998 0.697855 0.392458 0.178 Uiso 0.227(7) 1 calc R U P A 2
 H72F H 0.822892 0.615240 0.381006 0.178 Uiso 0.227(7) 1 calc R U P A 2
 C70A C 0.727(2) 0.6509(15) 0.3143(9) 0.132(8) Uani 0.227(7) 1 d D U P A 2
 H70D H 0.751696 0.629311 0.296342 0.198 Uiso 0.227(7) 1 calc R U P A 2
 H70E H 0.757619 0.703974 0.321684 0.198 Uiso 0.227(7) 1 calc R U P A 2
 H70F H 0.674439 0.636562 0.291581 0.198 Uiso 0.227(7) 1 calc R U P A 2
 C28A C 0.5239(12) 0.6392(14) 0.4817(13) 0.114(7) Uani 0.227(7) 1 d D U P A 2
 H28D H 0.523433 0.605704 0.505579 0.172 Uiso 0.227(7) 1 calc R U P A 2
 H28E H 0.544433 0.688065 0.502323 0.172 Uiso 0.227(7) 1 calc R U P A 2
 H28F H 0.556941 0.640337 0.458931 0.172 Uiso 0.227(7) 1 calc R U P A 2
 C30A C 0.437(2) 0.6592(18) 0.4058(14) 0.123(9) Uani 0.227(7) 1 d D U P A 2
 H30D H 0.453664 0.646205 0.376517 0.185 Uiso 0.227(7) 1 calc R U P A 2
 H30E H 0.469608 0.711057 0.421223 0.185 Uiso 0.227(7) 1 calc R U P A 2
 H30F H 0.382414 0.649181 0.392676 0.185 Uiso 0.227(7) 1 calc R U P A 2
 C29A C 0.408(2) 0.6293(17) 0.4912(13) 0.126(9) Uani 0.227(7) 1 d D U P A 2
 H29D H 0.354538 0.620384 0.474755 0.189 Uiso 0.227(7) 1 calc R U P A 2
 H29E H 0.439554 0.680068 0.509673 0.189 Uiso 0.227(7) 1 calc R U P A 2
 H29F H 0.406242 0.597221 0.516378 0.189 Uiso 0.227(7) 1 calc R U P A 2
 C185 C -0.1000(15) 0.6127(19) 0.0044(9) 0.110(6) Uani 0.227(7) 1 d D U P A 2
 H18J H -0.050531 0.625244 -0.003505 0.165 Uiso 0.227(7) 1 calc R U P A 2
 H18K H -0.106922 0.656048 0.008154 0.165 Uiso 0.227(7) 1 calc R U P A 2
 H18L H -0.142848 0.575197 -0.024418 0.165 Uiso 0.227(7) 1 calc R U P A 2
 C1A C -0.1685(12) 0.5076(11) 0.0423(13) 0.112(6) Uani 0.227(7) 1 d D U P A 2
 H1AA H -0.150662 0.472250 0.035133 0.167 Uiso 0.227(7) 1 calc R U P A 2
 H1AB H -0.208458 0.502770 0.011091 0.167 Uiso 0.227(7) 1 calc R U P A 2
 H1AC H -0.190397 0.498712 0.072315 0.167 Uiso 0.227(7) 1 calc R U P A 2
 C1B C -0.1071(17) 0.6339(18) 0.0985(10) 0.115(6) Uani 0.227(7) 1 d D U P A 2
 H1BA H -0.122588 0.607202 0.126374 0.172 Uiso 0.227(7) 1 calc R U P A 2
 H1BB H -0.146377 0.647794 0.082746 0.172 Uiso 0.227(7) 1 calc R U P A 2
 H1BC H -0.056827 0.677653 0.113616 0.172 Uiso 0.227(7) 1 calc R U P A 2

loop_
  _atom_site_aniso_label
  _atom_site_aniso_U_11
  _atom_site_aniso_U_22
  _atom_site_aniso_U_33
  _atom_site_aniso_U_23
  _atom_site_aniso_U_13
  _atom_site_aniso_U_12
 Cl5 0.0697(5) 0.0491(4) 0.0594(5) 0.0231(4) 0.0049(4) 0.0258(4)
 N5 0.0455(12) 0.0353(12) 0.0433(12) 0.0118(10) 0.0143(10) 0.0242(10)
 Cl6 0.0693(5) 0.0440(4) 0.0534(4) 0.0027(3) 0.0007(4) 0.0236(4)
 N6 0.0444(12) 0.0339(12) 0.0444(13) 0.0073(10) 0.0148(10) 0.0194(10)
 Cl7 0.0968(7) 0.0462(5) 0.0553(5) 0.0030(4) -0.0030(5) 0.0249(5)
 N7 0.0361(11) 0.0385(12) 0.0464(13) 0.0087(10) 0.0088(10) 0.0203(10)
 Cl8 0.0728(5) 0.0493(4) 0.0556(4) 0.0197(3) 0.0052(4) 0.0313(4)
 N8 0.0431(12) 0.0412(13) 0.0498(13) 0.0173(11) 0.0147(11) 0.0261(11)
 C93 0.0599(19) 0.0486(18) 0.0418(16) 0.0072(13) -0.0003(14) 0.0284(15)
 C94 0.0504(16) 0.0404(16) 0.0453(15) 0.0152(12) 0.0114(13) 0.0250(13)
 C95 0.0382(14) 0.0392(15) 0.0389(14) 0.0087(11) 0.0112(11) 0.0212(12)
 C96 0.0391(14) 0.0421(15) 0.0368(13) 0.0110(11) 0.0113(11) 0.0223(12)
 C97 0.0439(14) 0.0394(15) 0.0402(14) 0.0132(12) 0.0160(12) 0.0248(12)
 C98 0.0549(17) 0.0413(16) 0.0405(15) 0.0055(12) 0.0066(13) 0.0248(14)
 C99 0.0376(14) 0.0371(15) 0.0430(15) 0.0070(12) 0.0063(12) 0.0194(12)
 C100 0.0450(16) 0.0431(16) 0.0567(18) 0.0137(14) 0.0159(14) 0.0232(13)
 C101 0.0484(17) 0.0475(18) 0.0561(18) 0.0158(14) 0.0171(14) 0.0217(14)
 C102 0.0442(15) 0.0369(15) 0.0506(16) 0.0105(13) 0.0069(13) 0.0180(13)
 C103 0.0498(17) 0.0410(16) 0.0569(18) 0.0165(14) 0.0092(14) 0.0179(14)
 C104 0.0500(17) 0.0387(16) 0.0562(18) 0.0112(14) 0.0000(14) 0.0194(14)
 C105 0.0483(17) 0.0405(16) 0.0607(19) 0.0065(14) 0.0049(14) 0.0235(14)
 C106 0.0444(15) 0.0355(15) 0.0502(16) 0.0040(12) 0.0023(13) 0.0198(13)
 C107 0.0403(14) 0.0344(14) 0.0404(14) 0.0039(11) 0.0022(12) 0.0161(12)
 C108 0.0371(13) 0.0340(14) 0.0402(14) 0.0055(11) 0.0027(11) 0.0163(12)
 C109 0.0426(14) 0.0357(14) 0.0434(15) 0.0069(12) 0.0094(12) 0.0201(12)
 C110 0.0410(14) 0.0354(14) 0.0423(14) 0.0070(11) 0.0119(12) 0.0185(12)
 C111 0.0465(16) 0.0430(16) 0.0582(18) 0.0113(14) 0.0169(14) 0.0248(14)
 C112 0.0501(17) 0.0398(16) 0.0630(19) 0.0075(14) 0.0158(15) 0.0262(14)
 C113 0.060(2) 0.0446(19) 0.083(2) 0.0221(17) 0.0046(18) 0.0250(16)
 C114 0.129(5) 0.094(4) 0.120(4) 0.041(3) -0.017(4) 0.055(4)
 C115 0.134(5) 0.057(3) 0.146(5) 0.026(3) 0.044(4) 0.056(3)
 C116 0.088(3) 0.064(3) 0.185(6) 0.062(3) 0.053(4) 0.039(3)
 C117 0.0445(15) 0.0373(15) 0.0453(15) 0.0098(12) 0.0142(12) 0.0234(13)
 C118 0.0418(16) 0.0574(19) 0.0536(18) 0.0094(15) 0.0125(14) 0.0224(15)
 C119 0.0526(19) 0.075(2) 0.0494(18) 0.0024(16) 0.0070(15) 0.0299(18)
 C120 0.057(2) 0.073(2) 0.0518(18) 0.0068(16) 0.0154(16) 0.0353(18)
 C121 0.0564(19) 0.064(2) 0.062(2) 0.0085(17) 0.0246(17) 0.0318(17)
 C122 0.0470(16) 0.0499(18) 0.0520(17) 0.0013(14) 0.0159(14) 0.0217(14)
 C123 0.075(3) 0.114(4) 0.052(2) 0.001(2) 0.0190(19) 0.049(3)
 C124 0.196(8) 0.137(6) 0.079(4) -0.009(3) 0.039(4) 0.086(6)
 C125 0.101(4) 0.206(7) 0.070(3) 0.010(4) 0.035(3) 0.081(5)
 C126 0.121(5) 0.189(7) 0.065(3) 0.040(3) 0.027(3) 0.086(5)
 C127 0.0406(14) 0.0353(14) 0.0384(14) 0.0083(11) 0.0103(11) 0.0207(12)
 C128 0.0375(13) 0.0337(14) 0.0411(14) 0.0077(11) 0.0113(11) 0.0211(11)
 C129 0.0473(16) 0.0423(16) 0.0468(16) 0.0162(13) 0.0117(13) 0.0257(13)
 C130 0.0494(16) 0.0476(17) 0.0392(15) 0.0113(13) 0.0080(13) 0.0250(14)
 C131 0.0428(15) 0.0402(15) 0.0393(14) 0.0057(12) 0.0076(12) 0.0220(13)
 C132 0.0396(14) 0.0353(14) 0.0439(14) 0.0122(11) 0.0119(12) 0.0215(12)
 C133 0.0384(14) 0.0357(14) 0.0430(14) 0.0107(11) 0.0110(12) 0.0192(12)
 C134 0.0514(17) 0.0590(19) 0.0499(16) 0.0231(14) 0.0182(14) 0.0379(15)
 C135 0.0562(18) 0.066(2) 0.0532(18) 0.0194(15) 0.0233(15) 0.0404(17)
 C136 0.0587(18) 0.061(2) 0.0477(17) 0.0217(15) 0.0187(15) 0.0350(17)
 C137 0.076(2) 0.091(3) 0.0554(19) 0.0326(19) 0.0192(17) 0.062(2)
 C138 0.068(2) 0.067(2) 0.0503(17) 0.0189(16) 0.0182(16) 0.0488(19)
 C139 0.079(3) 0.102(3) 0.051(2) 0.030(2) 0.0241(19) 0.054(2)
 C140 0.227(8) 0.227(8) 0.067(3) 0.054(4) 0.070(4) 0.179(7)
 C141 0.128(5) 0.189(7) 0.080(3) 0.067(4) 0.044(4) 0.018(5)
 C142 0.096(3) 0.165(5) 0.058(2) 0.029(3) 0.021(2) 0.073(4)
 C143 0.0452(15) 0.0357(14) 0.0418(14) 0.0109(11) 0.0096(12) 0.0230(12)
 C144 0.0420(14) 0.0353(14) 0.0421(14) 0.0093(11) 0.0089(12) 0.0234(12)
 C145 0.0405(14) 0.0360(14) 0.0385(14) 0.0102(11) 0.0074(11) 0.0213(12)
 C146 0.0461(15) 0.0377(15) 0.0510(16) 0.0118(12) 0.0149(13) 0.0228(13)
 C147 0.0477(16) 0.0408(16) 0.0532(17) 0.0136(13) 0.0151(14) 0.0230(13)
 C148 0.0482(15) 0.0357(14) 0.0382(14) 0.0097(11) 0.0070(12) 0.0214(13)
 C149 0.0549(17) 0.0380(15) 0.0447(15) 0.0098(12) 0.0110(13) 0.0220(14)
 C150 0.0626(19) 0.0383(16) 0.0409(15) 0.0083(12) 0.0079(14) 0.0252(15)
 C151 0.0616(18) 0.0403(16) 0.0437(15) 0.0089(12) 0.0100(14) 0.0314(15)
 C152 0.0462(15) 0.0374(14) 0.0333(13) 0.0084(11) 0.0042(11) 0.0237(12)
 C153 0.0425(14) 0.0350(14) 0.0345(13) 0.0089(11) 0.0056(11) 0.0202(12)
 C154 0.0455(15) 0.0382(15) 0.0368(14) 0.0100(11) 0.0082(12) 0.0243(13)
 C155 0.0494(16) 0.0436(16) 0.0448(15) 0.0108(12) 0.0143(13) 0.0272(14)
 C156 0.0575(18) 0.0449(17) 0.0496(16) 0.0093(13) 0.0149(14) 0.0335(15)
 C157 0.0515(16) 0.0404(15) 0.0369(14) 0.0091(12) 0.0082(12) 0.0268(13)
 C158 0.0403(14) 0.0379(15) 0.0422(14) 0.0130(12) 0.0110(12) 0.0216(12)
 C159 0.078(2) 0.0367(16) 0.0566(19) 0.0104(14) 0.0221(17) 0.0271(16)
 C160 0.101(3) 0.041(2) 0.128(4) 0.020(2) 0.053(3) 0.025(2)
 C161 0.106(3) 0.053(2) 0.062(2) 0.0158(17) 0.018(2) 0.048(2)
 C162 0.098(3) 0.046(2) 0.063(2) 0.0013(16) 0.005(2) 0.034(2)
 C163 0.0487(17) 0.062(2) 0.0506(17) 0.0205(15) 0.0154(14) 0.0287(16)
 C164 0.0583(19) 0.071(2) 0.0493(18) 0.0188(16) 0.0098(15) 0.0379(18)
 C165 0.0480(17) 0.0501(18) 0.0547(18) 0.0060(14) 0.0061(14) 0.0263(15)
 C166 0.058(2) 0.078(3) 0.080(2) 0.030(2) 0.0321(19) 0.0417(19)
 C167 0.061(2) 0.076(2) 0.066(2) 0.0361(18) 0.0297(17) 0.0456(19)
 C168 0.0429(15) 0.0383(15) 0.0505(16) 0.0122(12) 0.0126(13) 0.0234(13)
 C169 0.108(6) 0.114(6) 0.172(8) 0.042(6) 0.000(6) 0.079(5)
 C170 0.0528(19) 0.071(2) 0.070(2) 0.0020(18) 0.0021(17) 0.0367(18)
 C171 0.079(4) 0.124(6) 0.098(5) -0.017(4) -0.013(4) 0.057(4)
 C172 0.091(5) 0.203(10) 0.101(5) 0.008(6) 0.014(4) 0.102(6)
 C173 0.0375(14) 0.0389(15) 0.0486(16) 0.0147(12) 0.0110(12) 0.0197(12)
 C174 0.0412(15) 0.0461(17) 0.0557(17) 0.0128(14) 0.0137(13) 0.0225(13)
 C175 0.0432(16) 0.0509(18) 0.068(2) 0.0207(16) 0.0160(15) 0.0259(15)
 C176 0.0438(16) 0.0502(18) 0.0556(18) 0.0240(15) 0.0065(14) 0.0220(14)
 C177 0.0526(18) 0.057(2) 0.0561(19) 0.0086(16) 0.0015(15) 0.0249(16)
 C178 0.0491(17) 0.0545(19) 0.0557(18) 0.0070(15) 0.0082(15) 0.0291(15)
 C179 0.073(3) 0.087(3) 0.116(4) 0.039(3) -0.012(3) 0.042(2)
 C180 0.046(2) 0.151(5) 0.098(3) 0.048(3) 0.014(2) 0.022(3)
 C181 0.062(2) 0.093(3) 0.098(3) 0.010(3) -0.018(2) 0.030(2)
 C182 0.0451(17) 0.067(2) 0.069(2) 0.0299(18) 0.0051(16) 0.0245(17)
 C183 0.0370(14) 0.0372(15) 0.0443(15) 0.0095(12) 0.0071(12) 0.0206(12)
 C184 0.0425(15) 0.0358(14) 0.0468(15) 0.0110(12) 0.0113(12) 0.0204(12)
 Cl1 0.0947(7) 0.0667(6) 0.0642(5) 0.0000(4) 0.0312(5) 0.0321(5)
 N1 0.0558(14) 0.0426(13) 0.0382(12) 0.0153(10) 0.0149(11) 0.0270(12)
 C1 0.0472(15) 0.0398(15) 0.0395(14) 0.0107(12) 0.0076(12) 0.0226(13)
 Cl2 0.0613(5) 0.0719(6) 0.0674(5) 0.0022(4) 0.0043(4) 0.0225(5)
 N2 0.0543(14) 0.0431(13) 0.0364(12) 0.0148(10) 0.0111(11) 0.0261(12)
 C2 0.0511(16) 0.0423(16) 0.0358(14) 0.0101(12) 0.0068(12) 0.0246(13)
 Cl3 0.0545(4) 0.0549(5) 0.0628(5) 0.0090(4) 0.0014(4) 0.0199(4)
 N3 0.0508(13) 0.0360(12) 0.0407(12) 0.0118(10) 0.0111(11) 0.0238(11)
 C3 0.0455(15) 0.0432(16) 0.0410(15) 0.0119(12) 0.0070(12) 0.0196(13)
 Cl4 0.0904(7) 0.0763(6) 0.0575(5) -0.0052(4) 0.0145(5) 0.0497(5)
 N4 0.0534(14) 0.0336(12) 0.0439(13) 0.0117(10) 0.0127(11) 0.0258(11)
 C4 0.0508(17) 0.0533(19) 0.0517(17) 0.0212(15) 0.0136(14) 0.0237(15)
 C5 0.0508(18) 0.060(2) 0.0540(18) 0.0240(16) 0.0155(15) 0.0205(16)
 C6 0.0455(17) 0.063(2) 0.0510(18) 0.0157(15) 0.0096(14) 0.0196(16)
 C7 0.0521(19) 0.074(2) 0.068(2) 0.0216(19) 0.0196(17) 0.0263(18)
 C8 0.0510(19) 0.074(3) 0.074(2) 0.013(2) 0.0210(18) 0.0258(18)
 C9 0.056(2) 0.071(2) 0.082(3) 0.019(2) 0.0196(19) 0.0343(19)
 C10 0.0509(18) 0.059(2) 0.062(2) 0.0158(16) 0.0146(15) 0.0285(16)
 C11 0.0454(16) 0.0512(18) 0.0514(17) 0.0123(14) 0.0087(14) 0.0194(14)
 C12 0.0431(15) 0.0437(16) 0.0442(15) 0.0108(13) 0.0075(12) 0.0189(13)
 C13 0.0483(16) 0.0443(16) 0.0469(16) 0.0125(13) 0.0096(13) 0.0241(14)
 C14 0.0470(15) 0.0383(15) 0.0378(14) 0.0108(12) 0.0055(12) 0.0190(13)
 C15 0.060(2) 0.059(2) 0.063(2) 0.0275(17) 0.0195(17) 0.0339(17)
 C16 0.062(2) 0.072(2) 0.075(2) 0.0325(19) 0.0230(18) 0.0423(19)
 C17 0.068(3) 0.099(3) 0.096(3) 0.026(3) 0.038(2) 0.044(3)
 C18 0.086(3) 0.119(4) 0.163(6) 0.042(4) 0.069(4) 0.063(3)
 C19 0.066(3) 0.123(4) 0.117(4) 0.042(3) 0.039(3) 0.039(3)
 C20 0.120(5) 0.190(7) 0.104(4) 0.002(4) 0.047(4) 0.074(5)
 C21 0.0459(15) 0.0395(15) 0.0414(15) 0.0104(12) 0.0065(12) 0.0250(13)
 C22 0.066(2) 0.0451(17) 0.0447(16) 0.0138(13) 0.0143(15) 0.0276(16)
 C23 0.073(2) 0.0512(19) 0.0471(17) 0.0048(14) 0.0098(16) 0.0301(17)
 C24 0.0560(18) 0.0441(17) 0.0507(17) 0.0053(14) 0.0036(14) 0.0267(15)
 C25 0.0572(18) 0.0392(16) 0.0521(17) 0.0136(13) 0.0101(14) 0.0254(14)
 C26 0.0562(17) 0.0412(16) 0.0392(14) 0.0093(12) 0.0088(13) 0.0279(14)
 C27 0.082(3) 0.0424(19) 0.069(2) 0.0017(16) 0.001(2) 0.0260(19)
 C28 0.187(10) 0.058(4) 0.065(4) -0.012(3) 0.006(5) 0.028(6)
 C29 0.139(7) 0.051(4) 0.105(5) 0.000(3) -0.012(5) 0.059(5)
 C30 0.093(4) 0.057(4) 0.139(7) 0.005(4) 0.022(5) 0.008(3)
 C31 0.0463(15) 0.0381(15) 0.0360(14) 0.0114(11) 0.0110(12) 0.0204(12)
 C32 0.0641(18) 0.0375(15) 0.0357(14) 0.0101(12) 0.0146(13) 0.0274(14)
 C33 0.069(2) 0.0436(16) 0.0391(15) 0.0176(13) 0.0147(14) 0.0338(15)
 C34 0.0590(18) 0.0484(17) 0.0390(15) 0.0114(13) 0.0126(13) 0.0313(15)
 C35 0.070(2) 0.0537(19) 0.0415(16) 0.0016(14) 0.0089(15) 0.0382(17)
 C36 0.0594(18) 0.0420(16) 0.0469(16) 0.0115(13) 0.0094(14) 0.0317(15)
 C37 0.083(2) 0.074(2) 0.0340(15) 0.0089(15) 0.0070(16) 0.048(2)
 C38 0.162(6) 0.347(12) 0.058(3) 0.067(5) 0.053(4) 0.166(8)
 C39 0.124(4) 0.086(3) 0.050(2) 0.015(2) 0.001(2) 0.063(3)
 C40 0.191(6) 0.086(3) 0.063(3) -0.011(2) -0.038(3) 0.075(4)
 C41 0.069(2) 0.0525(19) 0.0412(16) 0.0040(14) 0.0077(15) 0.0258(17)
 C42 0.0597(19) 0.0426(16) 0.0411(15) 0.0098(13) 0.0070(14) 0.0211(15)
 C43 0.0561(17) 0.0359(14) 0.0346(14) 0.0118(11) 0.0097(12) 0.0239(13)
 C44 0.0511(16) 0.0333(14) 0.0339(13) 0.0103(11) 0.0073(12) 0.0209(12)
 C45 0.0574(17) 0.0385(15) 0.0377(14) 0.0150(12) 0.0142(13) 0.0251(14)
 C46 0.072(2) 0.0468(18) 0.0398(15) 0.0070(13) 0.0149(15) 0.0284(16)
 C47 0.0599(18) 0.0492(17) 0.0397(15) 0.0146(13) 0.0168(13) 0.0344(15)
 C48 0.0626(19) 0.0547(19) 0.0431(16) 0.0144(14) 0.0170(15) 0.0323(16)
 C49 0.062(2) 0.060(2) 0.0481(17) 0.0095(15) 0.0117(15) 0.0312(17)
 C50 0.069(2) 0.066(2) 0.0481(18) 0.0108(16) 0.0094(16) 0.0437(19)
 C51 0.086(3) 0.071(2) 0.0471(18) 0.0301(17) 0.0226(18) 0.049(2)
 C52 0.076(2) 0.0527(19) 0.0519(18) 0.0236(15) 0.0178(17) 0.0366(18)
 C53 0.088(3) 0.086(3) 0.049(2) 0.0179(19) 0.0077(19) 0.047(2)
 C54 0.123(4) 0.108(4) 0.089(3) 0.024(3) -0.018(3) 0.066(4)
 C55 0.138(5) 0.124(4) 0.058(3) 0.008(3) 0.022(3) 0.073(4)
 C56 0.122(4) 0.092(4) 0.070(3) 0.007(3) -0.013(3) 0.029(3)
 C57 0.065(2) 0.0387(16) 0.0425(16) 0.0020(13) 0.0013(14) 0.0249(15)
 C58 0.0522(17) 0.0383(15) 0.0429(15) 0.0117(12) 0.0039(13) 0.0222(13)
 C59 0.0505(16) 0.0338(14) 0.0347(13) 0.0118(11) 0.0072(12) 0.0235(13)
 C60 0.0504(16) 0.0333(14) 0.0331(13) 0.0084(11) 0.0068(12) 0.0231(12)
 C61 0.0530(16) 0.0346(14) 0.0390(14) 0.0139(11) 0.0095(12) 0.0244(13)
 C62 0.066(2) 0.0415(16) 0.0369(14) 0.0065(12) 0.0079(14) 0.0310(15)
 C63 0.0558(17) 0.0375(15) 0.0411(15) 0.0110(12) 0.0151(13) 0.0243(14)
 C64 0.068(2) 0.0467(19) 0.064(2) 0.0109(16) 0.0034(17) 0.0297(17)
 C65 0.066(2) 0.048(2) 0.079(3) 0.0030(18) -0.0022(19) 0.0221(18)
 C66 0.069(2) 0.0386(17) 0.076(2) 0.0092(16) 0.0246(19) 0.0233(16)
 C67 0.078(2) 0.0417(18) 0.062(2) 0.0171(15) 0.0183(18) 0.0317(17)
 C68 0.063(2) 0.0429(17) 0.0557(18) 0.0161(14) 0.0113(15) 0.0281(16)
 C69 0.076(3) 0.0399(19) 0.106(3) 0.007(2) 0.030(2) 0.0200(18)
 C70 0.114(5) 0.042(3) 0.152(6) 0.026(3) 0.028(5) 0.030(3)
 C71 0.135(7) 0.066(4) 0.128(6) -0.025(4) -0.010(5) 0.027(5)
 C72 0.109(6) 0.073(5) 0.225(10) 0.034(6) 0.076(7) 0.022(4)
 C73 0.0571(17) 0.0413(15) 0.0382(14) 0.0121(12) 0.0156(13) 0.0295(14)
 C74 0.0557(17) 0.0362(15) 0.0383(14) 0.0106(11) 0.0112(13) 0.0275(13)
 C75 0.0544(17) 0.0361(15) 0.0398(14) 0.0111(12) 0.0123(13) 0.0247(13)
 C76 0.067(2) 0.0499(18) 0.0520(17) 0.0245(14) 0.0206(15) 0.0361(16)
 C77 0.070(2) 0.067(2) 0.0576(19) 0.0348(17) 0.0299(17) 0.0411(19)
 C78 0.0593(19) 0.061(2) 0.0525(18) 0.0260(15) 0.0208(15) 0.0351(17)
 C79 0.073(2) 0.086(3) 0.063(2) 0.038(2) 0.0340(19) 0.050(2)
 C80 0.073(2) 0.095(3) 0.067(2) 0.035(2) 0.0324(19) 0.057(2)
 C81 0.070(2) 0.075(2) 0.0573(19) 0.0264(17) 0.0244(17) 0.051(2)
 C82 0.0554(17) 0.0528(18) 0.0442(16) 0.0159(13) 0.0150(14) 0.0321(15)
 C83 0.0508(16) 0.0433(16) 0.0428(15) 0.0147(13) 0.0120(13) 0.0252(14)
 C84 0.0529(16) 0.0371(15) 0.0359(14) 0.0086(11) 0.0081(12) 0.0245(13)
 C85 0.0531(16) 0.0406(15) 0.0352(14) 0.0100(11) 0.0105(12) 0.0260(13)
 C86 0.0561(17) 0.0385(15) 0.0348(14) 0.0112(11) 0.0140(12) 0.0256(13)
 C87 0.0664(19) 0.0454(17) 0.0459(16) 0.0190(13) 0.0206(15) 0.0347(15)
 C88 0.0618(19) 0.0525(18) 0.0520(17) 0.0206(14) 0.0170(15) 0.0370(16)
 C89 0.090(3) 0.124(4) 0.077(3) 0.047(3) 0.046(2) 0.076(3)
 C90 0.091(3) 0.115(4) 0.092(3) 0.023(3) 0.043(3) 0.062(3)
 C91 0.084(3) 0.141(5) 0.109(4) 0.038(4) 0.039(3) 0.056(4)
 C92 0.132(5) 0.202(7) 0.125(5) 0.077(5) 0.072(4) 0.132(5)
 C71A 0.129(13) 0.061(10) 0.149(13) -0.033(11) 0.029(11) 0.026(11)
 C72A 0.106(10) 0.055(9) 0.167(14) -0.005(12) 0.027(12) 0.025(9)
 C70A 0.118(13) 0.069(10) 0.167(12) 0.041(10) 0.048(11) 0.004(11)
 C28A 0.117(11) 0.066(10) 0.112(12) -0.007(11) 0.004(11) 0.019(10)
 C30A 0.131(14) 0.057(10) 0.123(12) 0.011(9) -0.014(12) 0.017(12)
 C29A 0.19(2) 0.050(11) 0.106(16) -0.029(12) 0.036(14) 0.042(15)
 C185 0.077(10) 0.141(13) 0.114(11) 0.039(10) -0.011(9) 0.069(10)
 C1A 0.080(10) 0.136(12) 0.111(12) 0.006(11) -0.007(10) 0.062(9)
 C1B 0.094(11) 0.147(13) 0.137(12) 0.002(11) -0.006(10) 0.106(9)

_geom_special_details
;
 All esds (except the esd in the dihedral angle between two l.s. planes)
 are estimated using the full covariance matrix.  The cell esds are taken
 into account individually in the estimation of esds in distances, angles
 and torsion angles; correlations between esds in cell parameters are only
 used when they are defined by crystal symmetry.  An approximate (isotropic)
 treatment of cell esds is used for estimating esds involving l.s. planes.
;
loop_
  _geom_bond_atom_site_label_1
  _geom_bond_atom_site_label_2
  _geom_bond_distance
  _geom_bond_site_symmetry_2
  _geom_bond_publ_flag
 Cl5 C129 1.736(3) . ?
 N5 C132 1.424(3) . ?
 N5 C133 1.422(4) . ?
 N5 C144 1.433(3) . ?
 Cl6 C131 1.722(3) . ?
 N6 C110 1.438(4) . ?
 N6 C117 1.424(4) . ?
 N6 C128 1.414(4) . ?
 Cl7 C98 1.722(3) . ?
 N7 C95 1.422(4) . ?
 N7 C173 1.417(4) . ?
 N7 C183 1.445(4) . ?
 Cl8 C94 1.732(3) . ?
 N8 C97 1.424(3) . ?
 N8 C158 1.431(4) . ?
 N8 C168 1.421(4) . ?
 C93 H93 0.9400 . ?
 C93 C94 1.384(4) . ?
 C93 C98 1.379(4) . ?
 C94 C95 1.392(4) . ?
 C95 C96 1.398(4) . ?
 C96 H96 0.9400 . ?
 C96 C97 1.390(4) . ?
 C97 C98 1.394(4) . ?
 C99 C100 1.427(4) . ?
 C99 C108 1.425(4) . ?
 C99 C183 1.410(4) . ?
 C100 H100 0.9400 . ?
 C100 C101 1.358(4) . ?
 C101 H101 0.9400 . ?
 C101 C102 1.435(4) . ?
 C102 C103 1.400(4) . ?
 C102 C107 1.416(4) . ?
 C103 H103 0.9400 . ?
 C103 C104 1.385(5) . ?
 C104 C105 1.396(5) . ?
 C104 C113 1.536(4) . ?
 C105 H105 0.9400 . ?
 C105 C106 1.384(4) . ?
 C106 C107 1.423(4) . ?
 C106 C112 1.436(5) . ?
 C107 C108 1.434(4) . ?
 C108 C109 1.416(4) . ?
 C109 C110 1.401(4) . ?
 C109 C111 1.442(4) . ?
 C110 C184 1.389(4) . ?
 C111 H111 0.9400 . ?
 C111 C112 1.339(4) . ?
 C112 H112 0.9400 . ?
 C113 C114 1.505(6) . ?
 C113 C115 1.564(7) . ?
 C113 C116 1.510(6) . ?
 C114 H11A 0.9700 . ?
 C114 H11B 0.9700 . ?
 C114 H11C 0.9700 . ?
 C115 H11D 0.9700 . ?
 C115 H11E 0.9700 . ?
 C115 H11F 0.9700 . ?
 C116 H11G 0.9700 . ?
 C116 H11H 0.9700 . ?
 C116 H11I 0.9700 . ?
 C117 C118 1.382(4) . ?
 C117 C122 1.391(4) . ?
 C118 H118 0.9400 . ?
 C118 C119 1.376(5) . ?
 C119 H119 0.9400 . ?
 C119 C120 1.394(5) . ?
 C120 C121 1.386(5) . ?
 C120 C123 1.540(5) . ?
 C121 H121 0.9400 . ?
 C121 C122 1.385(5) . ?
 C122 H122 0.9400 . ?
 C123 C124 1.518(8) . ?
 C123 C125 1.495(7) . ?
 C123 C126 1.550(7) . ?
 C124 H12A 0.9700 . ?
 C124 H12B 0.9700 . ?
 C124 H12C 0.9700 . ?
 C125 H12D 0.9700 . ?
 C125 H12E 0.9700 . ?
 C125 H12F 0.9700 . ?
 C126 H12G 0.9700 . ?
 C126 H12H 0.9700 . ?
 C126 H12I 0.9700 . ?
 C127 H127 0.9400 . ?
 C127 C128 1.394(4) . ?
 C127 C132 1.385(4) . ?
 C128 C129 1.399(4) . ?
 C129 C130 1.375(4) . ?
 C130 H130 0.9400 . ?
 C130 C131 1.382(4) . ?
 C131 C132 1.398(4) . ?
 C133 C134 1.379(4) . ?
 C133 C138 1.378(4) . ?
 C134 H134 0.9400 . ?
 C134 C135 1.391(4) . ?
 C135 H135 0.9400 . ?
 C135 C136 1.378(4) . ?
 C136 C137 1.381(5) . ?
 C136 C139 1.536(5) . ?
 C137 H137 0.9400 . ?
 C137 C138 1.380(5) . ?
 C138 H138 0.9400 . ?
 C139 C140 1.511(7) . ?
 C139 C141 1.531(7) . ?
 C139 C142 1.507(6) . ?
 C140 H14A 0.9700 . ?
 C140 H14B 0.9700 . ?
 C140 H14C 0.9700 . ?
 C141 H14D 0.9700 . ?
 C141 H14E 0.9700 . ?
 C141 H14F 0.9700 . ?
 C142 H14G 0.9700 . ?
 C142 H14H 0.9700 . ?
 C142 H14I 0.9700 . ?
 C143 H143 0.9400 . ?
 C143 C144 1.385(4) . ?
 C143 C158 1.385(4) . ?
 C144 C145 1.403(4) . ?
 C145 C146 1.430(4) . ?
 C145 C153 1.423(4) . ?
 C146 H146 0.9400 . ?
 C146 C147 1.351(4) . ?
 C147 H147 0.9400 . ?
 C147 C148 1.433(4) . ?
 C148 C149 1.399(4) . ?
 C148 C152 1.417(4) . ?
 C149 H149 0.9400 . ?
 C149 C150 1.382(4) . ?
 C150 C151 1.398(5) . ?
 C150 C159 1.535(4) . ?
 C151 H151 0.9400 . ?
 C151 C157 1.401(4) . ?
 C152 C153 1.434(4) . ?
 C152 C157 1.409(4) . ?
 C153 C154 1.424(4) . ?
 C154 C155 1.430(4) . ?
 C154 C158 1.414(4) . ?
 C155 H155 0.9400 . ?
 C155 C156 1.351(4) . ?
 C156 H156 0.9400 . ?
 C156 C157 1.437(4) . ?
 C159 C160 1.525(6) . ?
 C159 C161 1.541(5) . ?
 C159 C162 1.510(5) . ?
 C160 H16A 0.9700 . ?
 C160 H16B 0.9700 . ?
 C160 H16C 0.9700 . ?
 C161 H16D 0.9700 . ?
 C161 H16E 0.9700 . ?
 C161 H16F 0.9700 . ?
 C162 H16G 0.9700 . ?
 C162 H16H 0.9700 . ?
 C162 H16I 0.9700 . ?
 C163 H163 0.9400 . ?
 C163 C164 1.383(5) . ?
 C163 C168 1.384(4) . ?
 C164 H164 0.9400 . ?
 C164 C165 1.361(5) . ?
 C165 C166 1.398(5) . ?
 C165 C170 1.539(5) . ?
 C166 H166 0.9400 . ?
 C166 C167 1.386(5) . ?
 C167 H167 0.9400 . ?
 C167 C168 1.382(4) . ?
 C169 H16J 0.9700 . ?
 C169 H16K 0.9700 . ?
 C169 H16L 0.9700 . ?
 C169 C170 1.587(9) . ?
 C170 C171 1.494(7) . ?
 C170 C172 1.508(9) . ?
 C170 C185 1.492(17) . ?
 C170 C1A 1.515(18) . ?
 C170 C1B 1.548(18) . ?
 C171 H17A 0.9700 . ?
 C171 H17B 0.9700 . ?
 C171 H17C 0.9700 . ?
 C172 H17D 0.9700 . ?
 C172 H17E 0.9700 . ?
 C172 H17F 0.9700 . ?
 C173 C174 1.398(4) . ?
 C173 C178 1.379(4) . ?
 C174 H174 0.9400 . ?
 C174 C175 1.384(4) . ?
 C175 H175 0.9400 . ?
 C175 C176 1.382(5) . ?
 C176 C177 1.387(5) . ?
 C176 C182 1.526(4) . ?
 C177 H177 0.9400 . ?
 C177 C178 1.389(5) . ?
 C178 H178 0.9400 . ?
 C179 H17G 0.9700 . ?
 C179 H17H 0.9700 . ?
 C179 H17I 0.9700 . ?
 C179 C182 1.520(5) . ?
 C180 H18D 0.9700 . ?
 C180 H18E 0.9700 . ?
 C180 H18F 0.9700 . ?
 C180 C182 1.531(6) . ?
 C181 H18G 0.9700 . ?
 C181 H18H 0.9700 . ?
 C181 H18I 0.9700 . ?
 C181 C182 1.534(6) . ?
 C183 C184 1.379(4) . ?
 C184 H184 0.9400 . ?
 Cl1 C46 1.740(3) . ?
 N1 C45 1.416(4) . ?
 N1 C47 1.432(4) . ?
 N1 C86 1.432(4) . ?
 C1 H1 0.9400 . ?
 C1 C2 1.388(4) . ?
 C1 C14 1.389(4) . ?
 Cl2 C42 1.722(4) . ?
 N2 C2 1.435(4) . ?
 N2 C31 1.421(3) . ?
 N2 C43 1.423(4) . ?
 C2 C3 1.404(4) . ?
 Cl3 C58 1.729(3) . ?
 N3 C14 1.436(4) . ?
 N3 C21 1.420(4) . ?
 N3 C59 1.424(4) . ?
 C3 C4 1.434(4) . ?
 C3 C12 1.424(4) . ?
 Cl4 C62 1.715(3) . ?
 N4 C61 1.426(4) . ?
 N4 C63 1.424(4) . ?
 N4 C74 1.435(3) . ?
 C4 H4 0.9400 . ?
 C4 C5 1.342(5) . ?
 C5 H5 0.9400 . ?
 C5 C6 1.437(5) . ?
 C6 C7 1.391(5) . ?
 C6 C11 1.421(5) . ?
 C7 H7 0.9400 . ?
 C7 C8 1.392(6) . ?
 C8 C9 1.390(6) . ?
 C8 C17 1.520(6) . ?
 C9 H9 0.9400 . ?
 C9 C10 1.412(5) . ?
 C10 C11 1.412(5) . ?
 C10 C16 1.429(5) . ?
 C11 C12 1.430(5) . ?
 C12 C13 1.424(4) . ?
 C13 C14 1.405(4) . ?
 C13 C15 1.433(4) . ?
 C15 H15 0.9400 . ?
 C15 C16 1.353(5) . ?
 C16 H16 0.9400 . ?
 C17 C18 1.519(7) . ?
 C17 C19 1.526(7) . ?
 C17 C20 1.525(8) . ?
 C18 H18A 0.9700 . ?
 C18 H18B 0.9700 . ?
 C18 H18C 0.9700 . ?
 C19 H19A 0.9700 . ?
 C19 H19B 0.9700 . ?
 C19 H19C 0.9700 . ?
 C20 H20A 0.9700 . ?
 C20 H20B 0.9700 . ?
 C20 H20C 0.9700 . ?
 C21 C22 1.386(4) . ?
 C21 C26 1.393(4) . ?
 C22 H22 0.9400 . ?
 C22 C23 1.373(5) . ?
 C23 H23 0.9400 . ?
 C23 C24 1.385(5) . ?
 C24 C25 1.395(5) . ?
 C24 C27 1.542(5) . ?
 C25 H25 0.9400 . ?
 C25 C26 1.377(4) . ?
 C26 H26 0.9400 . ?
 C27 C28 1.510(8) . ?
 C27 C29 1.496(8) . ?
 C27 C30 1.542(9) . ?
 C27 C28A 1.486(18) . ?
 C27 C30A 1.53(2) . ?
 C27 C29A 1.527(19) . ?
 C28 H28A 0.9700 . ?
 C28 H28B 0.9700 . ?
 C28 H28C 0.9700 . ?
 C29 H29A 0.9700 . ?
 C29 H29B 0.9700 . ?
 C29 H29C 0.9700 . ?
 C30 H30A 0.9700 . ?
 C30 H30B 0.9700 . ?
 C30 H30C 0.9700 . ?
 C31 C32 1.383(4) . ?
 C31 C36 1.388(4) . ?
 C32 H32 0.9400 . ?
 C32 C33 1.381(4) . ?
 C33 H33 0.9400 . ?
 C33 C34 1.388(4) . ?
 C34 C35 1.389(4) . ?
 C34 C37 1.529(4) . ?
 C35 H35 0.9400 . ?
 C35 C36 1.383(4) . ?
 C36 H36 0.9400 . ?
 C37 C38 1.525(7) . ?
 C37 C39 1.526(5) . ?
 C37 C40 1.519(7) . ?
 C38 H38A 0.9700 . ?
 C38 H38B 0.9700 . ?
 C38 H38C 0.9700 . ?
 C39 H39A 0.9700 . ?
 C39 H39B 0.9700 . ?
 C39 H39C 0.9700 . ?
 C40 H40A 0.9700 . ?
 C40 H40B 0.9700 . ?
 C40 H40C 0.9700 . ?
 C41 H41 0.9400 . ?
 C41 C42 1.392(5) . ?
 C41 C46 1.365(5) . ?
 C42 C43 1.387(4) . ?
 C43 C44 1.391(4) . ?
 C44 H44 0.9400 . ?
 C44 C45 1.384(4) . ?
 C45 C46 1.402(4) . ?
 C47 C48 1.380(5) . ?
 C47 C52 1.390(4) . ?
 C48 H48 0.9400 . ?
 C48 C49 1.386(5) . ?
 C49 H49 0.9400 . ?
 C49 C50 1.381(5) . ?
 C50 C51 1.378(5) . ?
 C50 C53 1.532(5) . ?
 C51 H51 0.9400 . ?
 C51 C52 1.401(5) . ?
 C52 H52 0.9400 . ?
 C53 C54 1.513(6) . ?
 C53 C55 1.536(7) . ?
 C53 C56 1.506(7) . ?
 C54 H54A 0.9700 . ?
 C54 H54B 0.9700 . ?
 C54 H54C 0.9700 . ?
 C55 H55A 0.9700 . ?
 C55 H55B 0.9700 . ?
 C55 H55C 0.9700 . ?
 C56 H56A 0.9700 . ?
 C56 H56B 0.9700 . ?
 C56 H56C 0.9700 . ?
 C57 H57 0.9400 . ?
 C57 C58 1.384(5) . ?
 C57 C62 1.374(5) . ?
 C58 C59 1.398(4) . ?
 C59 C60 1.393(4) . ?
 C60 H60 0.9400 . ?
 C60 C61 1.383(4) . ?
 C61 C62 1.405(4) . ?
 C63 C64 1.375(5) . ?
 C63 C68 1.388(4) . ?
 C64 H64 0.9400 . ?
 C64 C65 1.385(5) . ?
 C65 H65 0.9400 . ?
 C65 C66 1.380(5) . ?
 C66 C67 1.375(5) . ?
 C66 C69 1.539(5) . ?
 C67 H67 0.9400 . ?
 C67 C68 1.381(5) . ?
 C68 H68 0.9400 . ?
 C69 C70 1.539(8) . ?
 C69 C71 1.495(9) . ?
 C69 C72 1.522(9) . ?
 C69 C71A 1.484(17) . ?
 C69 C72A 1.552(18) . ?
 C69 C70A 1.521(18) . ?
 C70 H70A 0.9700 . ?
 C70 H70B 0.9700 . ?
 C70 H70C 0.9700 . ?
 C71 H71A 0.9700 . ?
 C71 H71B 0.9700 . ?
 C71 H71C 0.9700 . ?
 C72 H72A 0.9700 . ?
 C72 H72B 0.9700 . ?
 C72 H72C 0.9700 . ?
 C73 H73 0.9400 . ?
 C73 C74 1.385(4) . ?
 C73 C86 1.392(4) . ?
 C74 C75 1.406(4) . ?
 C75 C76 1.444(4) . ?
 C75 C84 1.424(4) . ?
 C76 H76 0.9400 . ?
 C76 C77 1.347(5) . ?
 C77 H77 0.9400 . ?
 C77 C78 1.438(5) . ?
 C78 C79 1.397(5) . ?
 C78 C83 1.420(4) . ?
 C79 H79 0.9400 . ?
 C79 C80 1.395(5) . ?
 C80 C81 1.386(5) . ?
 C80 C89 1.545(5) . ?
 C81 H81 0.9400 . ?
 C81 C82 1.392(5) . ?
 C82 C83 1.414(4) . ?
 C82 C88 1.432(4) . ?
 C83 C84 1.421(4) . ?
 C84 C85 1.423(4) . ?
 C85 C86 1.391(4) . ?
 C85 C87 1.442(4) . ?
 C87 H87 0.9400 . ?
 C87 C88 1.337(5) . ?
 C88 H88 0.9400 . ?
 C89 C90 1.532(7) . ?
 C89 C91 1.568(8) . ?
 C89 C92 1.472(6) . ?
 C90 H90A 0.9700 . ?
 C90 H90B 0.9700 . ?
 C90 H90C 0.9700 . ?
 C91 H91A 0.9700 . ?
 C91 H91B 0.9700 . ?
 C91 H91C 0.9700 . ?
 C92 H92A 0.9700 . ?
 C92 H92B 0.9700 . ?
 C92 H92C 0.9700 . ?
 C71A H71D 0.9700 . ?
 C71A H71E 0.9700 . ?
 C71A H71F 0.9700 . ?
 C72A H72D 0.9700 . ?
 C72A H72E 0.9700 . ?
 C72A H72F 0.9700 . ?
 C70A H70D 0.9700 . ?
 C70A H70E 0.9700 . ?
 C70A H70F 0.9700 . ?
 C28A H28D 0.9700 . ?
 C28A H28E 0.9700 . ?
 C28A H28F 0.9700 . ?
 C30A H30D 0.9700 . ?
 C30A H30E 0.9700 . ?
 C30A H30F 0.9700 . ?
 C29A H29D 0.9700 . ?
 C29A H29E 0.9700 . ?
 C29A H29F 0.9700 . ?
 C185 H18J 0.9700 . ?
 C185 H18K 0.9700 . ?
 C185 H18L 0.9700 . ?
 C1A H1AA 0.9700 . ?
 C1A H1AB 0.9700 . ?
 C1A H1AC 0.9700 . ?
 C1B H1BA 0.9700 . ?
 C1B H1BB 0.9700 . ?
 C1B H1BC 0.9700 . ?

loop_
  _geom_angle_atom_site_label_1
  _geom_angle_atom_site_label_2
  _geom_angle_atom_site_label_3
  _geom_angle
  _geom_angle_site_symmetry_1
  _geom_angle_site_symmetry_3
  _geom_angle_publ_flag
 C132 N5 C144 114.1(2) . . ?
 C133 N5 C132 120.0(2) . . ?
 C133 N5 C144 118.5(2) . . ?
 C117 N6 C110 118.0(2) . . ?
 C128 N6 C110 114.6(2) . . ?
 C128 N6 C117 120.3(2) . . ?
 C95 N7 C183 113.8(2) . . ?
 C173 N7 C95 120.6(2) . . ?
 C173 N7 C183 120.1(2) . . ?
 C97 N8 C158 116.3(2) . . ?
 C168 N8 C97 119.7(2) . . ?
 C168 N8 C158 120.1(2) . . ?
 C94 C93 H93 120.0 . . ?
 C98 C93 H93 120.0 . . ?
 C98 C93 C94 120.0(3) . . ?
 C93 C94 Cl8 118.1(2) . . ?
 C93 C94 C95 121.1(3) . . ?
 C95 C94 Cl8 120.9(2) . . ?
 C94 C95 N7 120.3(2) . . ?
 C94 C95 C96 117.7(3) . . ?
 C96 C95 N7 121.9(2) . . ?
 C95 C96 H96 118.9 . . ?
 C97 C96 C95 122.1(2) . . ?
 C97 C96 H96 118.9 . . ?
 C96 C97 N8 121.6(2) . . ?
 C96 C97 C98 118.2(2) . . ?
 C98 C97 N8 120.2(3) . . ?
 C93 C98 Cl7 118.2(2) . . ?
 C93 C98 C97 120.8(3) . . ?
 C97 C98 Cl7 121.0(2) . . ?
 C108 C99 C100 118.8(3) . . ?
 C183 C99 C100 123.2(3) . . ?
 C183 C99 C108 117.9(3) . . ?
 C99 C100 H100 119.4 . . ?
 C101 C100 C99 121.2(3) . . ?
 C101 C100 H100 119.4 . . ?
 C100 C101 H101 119.1 . . ?
 C100 C101 C102 121.9(3) . . ?
 C102 C101 H101 119.1 . . ?
 C103 C102 C101 123.0(3) . . ?
 C103 C102 C107 119.0(3) . . ?
 C107 C102 C101 118.0(3) . . ?
 C102 C103 H103 118.7 . . ?
 C104 C103 C102 122.6(3) . . ?
 C104 C103 H103 118.7 . . ?
 C103 C104 C105 117.5(3) . . ?
 C103 C104 C113 122.8(3) . . ?
 C105 C104 C113 119.7(3) . . ?
 C104 C105 H105 118.7 . . ?
 C106 C105 C104 122.7(3) . . ?
 C106 C105 H105 118.7 . . ?
 C105 C106 C107 119.3(3) . . ?
 C105 C106 C112 122.5(3) . . ?
 C107 C106 C112 118.2(3) . . ?
 C102 C107 C106 119.0(3) . . ?
 C102 C107 C108 120.5(3) . . ?
 C106 C107 C108 120.5(3) . . ?
 C99 C108 C107 119.5(3) . . ?
 C109 C108 C99 121.5(2) . . ?
 C109 C108 C107 118.8(3) . . ?
 C108 C109 C111 119.6(3) . . ?
 C110 C109 C108 118.1(3) . . ?
 C110 C109 C111 122.2(3) . . ?
 C109 C110 N6 120.3(2) . . ?
 C184 C110 N6 119.2(2) . . ?
 C184 C110 C109 120.4(3) . . ?
 C109 C111 H111 119.6 . . ?
 C112 C111 C109 120.9(3) . . ?
 C112 C111 H111 119.6 . . ?
 C106 C112 H112 119.0 . . ?
 C111 C112 C106 122.0(3) . . ?
 C111 C112 H112 119.0 . . ?
 C104 C113 C115 111.0(3) . . ?
 C114 C113 C104 108.3(3) . . ?
 C114 C113 C115 105.8(4) . . ?
 C114 C113 C116 112.4(5) . . ?
 C116 C113 C104 111.6(3) . . ?
 C116 C113 C115 107.6(4) . . ?
 C113 C114 H11A 109.5 . . ?
 C113 C114 H11B 109.5 . . ?
 C113 C114 H11C 109.5 . . ?
 H11A C114 H11B 109.5 . . ?
 H11A C114 H11C 109.5 . . ?
 H11B C114 H11C 109.5 . . ?
 C113 C115 H11D 109.5 . . ?
 C113 C115 H11E 109.5 . . ?
 C113 C115 H11F 109.5 . . ?
 H11D C115 H11E 109.5 . . ?
 H11D C115 H11F 109.5 . . ?
 H11E C115 H11F 109.5 . . ?
 C113 C116 H11G 109.5 . . ?
 C113 C116 H11H 109.5 . . ?
 C113 C116 H11I 109.5 . . ?
 H11G C116 H11H 109.5 . . ?
 H11G C116 H11I 109.5 . . ?
 H11H C116 H11I 109.5 . . ?
 C118 C117 N6 121.2(3) . . ?
 C118 C117 C122 118.2(3) . . ?
 C122 C117 N6 120.5(3) . . ?
 C117 C118 H118 119.7 . . ?
 C119 C118 C117 120.6(3) . . ?
 C119 C118 H118 119.7 . . ?
 C118 C119 H119 118.8 . . ?
 C118 C119 C120 122.5(3) . . ?
 C120 C119 H119 118.8 . . ?
 C119 C120 C123 120.6(3) . . ?
 C121 C120 C119 116.1(3) . . ?
 C121 C120 C123 123.3(3) . . ?
 C120 C121 H121 118.9 . . ?
 C122 C121 C120 122.2(3) . . ?
 C122 C121 H121 118.9 . . ?
 C117 C122 H122 119.8 . . ?
 C121 C122 C117 120.4(3) . . ?
 C121 C122 H122 119.8 . . ?
 C120 C123 C126 107.8(4) . . ?
 C124 C123 C120 110.6(4) . . ?
 C124 C123 C126 108.4(5) . . ?
 C125 C123 C120 112.9(4) . . ?
 C125 C123 C124 109.2(5) . . ?
 C125 C123 C126 107.8(5) . . ?
 C123 C124 H12A 109.5 . . ?
 C123 C124 H12B 109.5 . . ?
 C123 C124 H12C 109.5 . . ?
 H12A C124 H12B 109.5 . . ?
 H12A C124 H12C 109.5 . . ?
 H12B C124 H12C 109.5 . . ?
 C123 C125 H12D 109.5 . . ?
 C123 C125 H12E 109.5 . . ?
 C123 C125 H12F 109.5 . . ?
 H12D C125 H12E 109.5 . . ?
 H12D C125 H12F 109.5 . . ?
 H12E C125 H12F 109.5 . . ?
 C123 C126 H12G 109.5 . . ?
 C123 C126 H12H 109.5 . . ?
 C123 C126 H12I 109.5 . . ?
 H12G C126 H12H 109.5 . . ?
 H12G C126 H12I 109.5 . . ?
 H12H C126 H12I 109.5 . . ?
 C128 C127 H127 118.7 . . ?
 C132 C127 H127 118.7 . . ?
 C132 C127 C128 122.5(3) . . ?
 C127 C128 N6 121.6(2) . . ?
 C127 C128 C129 117.7(2) . . ?
 C129 C128 N6 120.6(2) . . ?
 C128 C129 Cl5 121.5(2) . . ?
 C130 C129 Cl5 117.9(2) . . ?
 C130 C129 C128 120.6(3) . . ?
 C129 C130 H130 119.6 . . ?
 C129 C130 C131 120.8(3) . . ?
 C131 C130 H130 119.6 . . ?
 C130 C131 Cl6 118.0(2) . . ?
 C130 C131 C132 120.2(3) . . ?
 C132 C131 Cl6 121.8(2) . . ?
 C127 C132 N5 121.5(2) . . ?
 C127 C132 C131 118.2(2) . . ?
 C131 C132 N5 120.0(2) . . ?
 C134 C133 N5 121.1(2) . . ?
 C138 C133 N5 121.4(3) . . ?
 C138 C133 C134 117.5(3) . . ?
 C133 C134 H134 119.5 . . ?
 C133 C134 C135 121.0(3) . . ?
 C135 C134 H134 119.5 . . ?
 C134 C135 H135 118.9 . . ?
 C136 C135 C134 122.3(3) . . ?
 C136 C135 H135 118.9 . . ?
 C135 C136 C137 115.5(3) . . ?
 C135 C136 C139 121.8(3) . . ?
 C137 C136 C139 122.6(3) . . ?
 C136 C137 H137 118.5 . . ?
 C138 C137 C136 123.1(3) . . ?
 C138 C137 H137 118.5 . . ?
 C133 C138 C137 120.6(3) . . ?
 C133 C138 H138 119.7 . . ?
 C137 C138 H138 119.7 . . ?
 C140 C139 C136 111.8(3) . . ?
 C140 C139 C141 108.1(5) . . ?
 C141 C139 C136 107.5(4) . . ?
 C142 C139 C136 111.0(3) . . ?
 C142 C139 C140 109.2(5) . . ?
 C142 C139 C141 109.2(4) . . ?
 C139 C140 H14A 109.5 . . ?
 C139 C140 H14B 109.5 . . ?
 C139 C140 H14C 109.5 . . ?
 H14A C140 H14B 109.5 . . ?
 H14A C140 H14C 109.5 . . ?
 H14B C140 H14C 109.5 . . ?
 C139 C141 H14D 109.5 . . ?
 C139 C141 H14E 109.5 . . ?
 C139 C141 H14F 109.5 . . ?
 H14D C141 H14E 109.5 . . ?
 H14D C141 H14F 109.5 . . ?
 H14E C141 H14F 109.5 . . ?
 C139 C142 H14G 109.5 . . ?
 C139 C142 H14H 109.5 . . ?
 C139 C142 H14I 109.5 . . ?
 H14G C142 H14H 109.5 . . ?
 H14G C142 H14I 109.5 . . ?
 H14H C142 H14I 109.5 . . ?
 C144 C143 H143 119.0 . . ?
 C158 C143 H143 119.0 . . ?
 C158 C143 C144 121.9(3) . . ?
 C143 C144 N5 118.9(2) . . ?
 C143 C144 C145 120.6(3) . . ?
 C145 C144 N5 120.6(2) . . ?
 C144 C145 C146 122.5(3) . . ?
 C144 C145 C153 117.7(3) . . ?
 C153 C145 C146 119.7(2) . . ?
 C145 C146 H146 119.6 . . ?
 C147 C146 C145 120.8(3) . . ?
 C147 C146 H146 119.6 . . ?
 C146 C147 H147 119.1 . . ?
 C146 C147 C148 121.7(3) . . ?
 C148 C147 H147 119.1 . . ?
 C149 C148 C147 122.1(3) . . ?
 C149 C148 C152 119.3(3) . . ?
 C152 C148 C147 118.6(3) . . ?
 C148 C149 H149 118.9 . . ?
 C150 C149 C148 122.3(3) . . ?
 C150 C149 H149 118.9 . . ?
 C149 C150 C151 117.8(3) . . ?
 C149 C150 C159 122.6(3) . . ?
 C151 C150 C159 119.6(3) . . ?
 C150 C151 H151 118.9 . . ?
 C150 C151 C157 122.2(3) . . ?
 C157 C151 H151 118.9 . . ?
 C148 C152 C153 120.2(3) . . ?
 C157 C152 C148 119.2(3) . . ?
 C157 C152 C153 120.6(3) . . ?
 C145 C153 C152 118.8(3) . . ?
 C145 C153 C154 121.9(2) . . ?
 C154 C153 C152 119.3(3) . . ?
 C153 C154 C155 119.0(3) . . ?
 C158 C154 C153 117.6(2) . . ?
 C158 C154 C155 123.5(3) . . ?
 C154 C155 H155 119.4 . . ?
 C156 C155 C154 121.2(3) . . ?
 C156 C155 H155 119.4 . . ?
 C155 C156 H156 119.1 . . ?
 C155 C156 C157 121.7(3) . . ?
 C157 C156 H156 119.1 . . ?
 C151 C157 C152 119.1(3) . . ?
 C151 C157 C156 122.6(3) . . ?
 C152 C157 C156 118.3(3) . . ?
 C143 C158 N8 118.5(2) . . ?
 C143 C158 C154 120.2(3) . . ?
 C154 C158 N8 121.3(2) . . ?
 C150 C159 C161 109.2(3) . . ?
 C160 C159 C150 112.3(3) . . ?
 C160 C159 C161 107.6(3) . . ?
 C162 C159 C150 109.4(3) . . ?
 C162 C159 C160 109.0(4) . . ?
 C162 C159 C161 109.2(3) . . ?
 C159 C160 H16A 109.5 . . ?
 C159 C160 H16B 109.5 . . ?
 C159 C160 H16C 109.5 . . ?
 H16A C160 H16B 109.5 . . ?
 H16A C160 H16C 109.5 . . ?
 H16B C160 H16C 109.5 . . ?
 C159 C161 H16D 109.5 . . ?
 C159 C161 H16E 109.5 . . ?
 C159 C161 H16F 109.5 . . ?
 H16D C161 H16E 109.5 . . ?
 H16D C161 H16F 109.5 . . ?
 H16E C161 H16F 109.5 . . ?
 C159 C162 H16G 109.5 . . ?
 C159 C162 H16H 109.5 . . ?
 C159 C162 H16I 109.5 . . ?
 H16G C162 H16H 109.5 . . ?
 H16G C162 H16I 109.5 . . ?
 H16H C162 H16I 109.5 . . ?
 C164 C163 H163 119.5 . . ?
 C164 C163 C168 120.9(3) . . ?
 C168 C163 H163 119.5 . . ?
 C163 C164 H164 118.6 . . ?
 C165 C164 C163 122.8(3) . . ?
 C165 C164 H164 118.6 . . ?
 C164 C165 C166 116.2(3) . . ?
 C164 C165 C170 122.4(3) . . ?
 C166 C165 C170 121.3(3) . . ?
 C165 C166 H166 119.1 . . ?
 C167 C166 C165 121.8(3) . . ?
 C167 C166 H166 119.1 . . ?
 C166 C167 H167 119.6 . . ?
 C168 C167 C166 120.9(3) . . ?
 C168 C167 H167 119.6 . . ?
 C163 C168 N8 122.0(3) . . ?
 C167 C168 N8 120.6(3) . . ?
 C167 C168 C163 117.4(3) . . ?
 H16J C169 H16K 109.5 . . ?
 H16J C169 H16L 109.5 . . ?
 H16K C169 H16L 109.5 . . ?
 C170 C169 H16J 109.5 . . ?
 C170 C169 H16K 109.5 . . ?
 C170 C169 H16L 109.5 . . ?
 C165 C170 C169 108.7(4) . . ?
 C165 C170 C1B 105.7(9) . . ?
 C171 C170 C165 108.8(4) . . ?
 C171 C170 C169 106.2(6) . . ?
 C171 C170 C172 111.0(6) . . ?
 C172 C170 C165 113.9(4) . . ?
 C172 C170 C169 107.9(6) . . ?
 C185 C170 C165 113.9(10) . . ?
 C185 C170 C1A 107.1(16) . . ?
 C185 C170 C1B 111.8(17) . . ?
 C1A C170 C165 107.9(10) . . ?
 C1A C170 C1B 110.4(18) . . ?
 C170 C171 H17A 109.5 . . ?
 C170 C171 H17B 109.5 . . ?
 C170 C171 H17C 109.5 . . ?
 H17A C171 H17B 109.5 . . ?
 H17A C171 H17C 109.5 . . ?
 H17B C171 H17C 109.5 . . ?
 C170 C172 H17D 109.5 . . ?
 C170 C172 H17E 109.5 . . ?
 C170 C172 H17F 109.5 . . ?
 H17D C172 H17E 109.5 . . ?
 H17D C172 H17F 109.5 . . ?
 H17E C172 H17F 109.5 . . ?
 C174 C173 N7 120.6(3) . . ?
 C178 C173 N7 121.2(3) . . ?
 C178 C173 C174 118.2(3) . . ?
 C173 C174 H174 120.0 . . ?
 C175 C174 C173 120.0(3) . . ?
 C175 C174 H174 120.0 . . ?
 C174 C175 H175 118.8 . . ?
 C176 C175 C174 122.5(3) . . ?
 C176 C175 H175 118.8 . . ?
 C175 C176 C177 116.6(3) . . ?
 C175 C176 C182 120.4(3) . . ?
 C177 C176 C182 123.0(3) . . ?
 C176 C177 H177 119.0 . . ?
 C176 C177 C178 121.9(3) . . ?
 C178 C177 H177 119.0 . . ?
 C173 C178 C177 120.7(3) . . ?
 C173 C178 H178 119.6 . . ?
 C177 C178 H178 119.6 . . ?
 H17G C179 H17H 109.5 . . ?
 H17G C179 H17I 109.5 . . ?
 H17H C179 H17I 109.5 . . ?
 C182 C179 H17G 109.5 . . ?
 C182 C179 H17H 109.5 . . ?
 C182 C179 H17I 109.5 . . ?
 H18D C180 H18E 109.5 . . ?
 H18D C180 H18F 109.5 . . ?
 H18E C180 H18F 109.5 . . ?
 C182 C180 H18D 109.5 . . ?
 C182 C180 H18E 109.5 . . ?
 C182 C180 H18F 109.5 . . ?
 H18G C181 H18H 109.5 . . ?
 H18G C181 H18I 109.5 . . ?
 H18H C181 H18I 109.5 . . ?
 C182 C181 H18G 109.5 . . ?
 C182 C181 H18H 109.5 . . ?
 C182 C181 H18I 109.5 . . ?
 C176 C182 C180 109.5(3) . . ?
 C176 C182 C181 112.9(3) . . ?
 C179 C182 C176 109.5(3) . . ?
 C179 C182 C180 110.1(4) . . ?
 C179 C182 C181 107.7(4) . . ?
 C180 C182 C181 107.1(4) . . ?
 C99 C183 N7 121.8(2) . . ?
 C184 C183 N7 118.0(2) . . ?
 C184 C183 C99 120.1(3) . . ?
 C110 C184 H184 119.0 . . ?
 C183 C184 C110 121.9(3) . . ?
 C183 C184 H184 119.0 . . ?
 C45 N1 C47 119.3(2) . . ?
 C45 N1 C86 115.6(2) . . ?
 C47 N1 C86 117.2(2) . . ?
 C2 C1 H1 119.1 . . ?
 C2 C1 C14 121.7(3) . . ?
 C14 C1 H1 119.1 . . ?
 C31 N2 C2 121.0(2) . . ?
 C31 N2 C43 118.8(2) . . ?
 C43 N2 C2 115.3(2) . . ?
 C1 C2 N2 118.5(3) . . ?
 C1 C2 C3 120.5(3) . . ?
 C3 C2 N2 121.0(3) . . ?
 C21 N3 C14 119.5(2) . . ?
 C21 N3 C59 118.5(2) . . ?
 C59 N3 C14 116.2(2) . . ?
 C2 C3 C4 123.4(3) . . ?
 C2 C3 C12 117.8(3) . . ?
 C12 C3 C4 118.8(3) . . ?
 C61 N4 C74 115.4(2) . . ?
 C63 N4 C61 119.4(2) . . ?
 C63 N4 C74 119.2(2) . . ?
 C3 C4 H4 119.2 . . ?
 C5 C4 C3 121.7(3) . . ?
 C5 C4 H4 119.2 . . ?
 C4 C5 H5 119.2 . . ?
 C4 C5 C6 121.5(3) . . ?
 C6 C5 H5 119.2 . . ?
 C7 C6 C5 122.8(3) . . ?
 C7 C6 C11 119.3(3) . . ?
 C11 C6 C5 117.9(3) . . ?
 C6 C7 H7 118.5 . . ?
 C6 C7 C8 122.9(3) . . ?
 C8 C7 H7 118.5 . . ?
 C7 C8 C17 120.1(4) . . ?
 C9 C8 C7 117.4(3) . . ?
 C9 C8 C17 122.4(4) . . ?
 C8 C9 H9 118.9 . . ?
 C8 C9 C10 122.2(4) . . ?
 C10 C9 H9 118.9 . . ?
 C9 C10 C11 119.3(3) . . ?
 C9 C10 C16 122.2(3) . . ?
 C11 C10 C16 118.5(3) . . ?
 C6 C11 C12 120.8(3) . . ?
 C10 C11 C6 118.9(3) . . ?
 C10 C11 C12 120.3(3) . . ?
 C3 C12 C11 118.9(3) . . ?
 C3 C12 C13 121.7(3) . . ?
 C13 C12 C11 119.4(3) . . ?
 C12 C13 C15 118.8(3) . . ?
 C14 C13 C12 117.9(3) . . ?
 C14 C13 C15 123.2(3) . . ?
 C1 C14 N3 118.9(3) . . ?
 C1 C14 C13 120.2(3) . . ?
 C13 C14 N3 120.8(2) . . ?
 C13 C15 H15 119.5 . . ?
 C16 C15 C13 120.9(3) . . ?
 C16 C15 H15 119.5 . . ?
 C10 C16 H16 119.1 . . ?
 C15 C16 C10 121.8(3) . . ?
 C15 C16 H16 119.1 . . ?
 C8 C17 C19 110.6(4) . . ?
 C8 C17 C20 108.5(4) . . ?
 C18 C17 C8 113.0(4) . . ?
 C18 C17 C19 107.1(4) . . ?
 C18 C17 C20 108.5(5) . . ?
 C20 C17 C19 109.1(5) . . ?
 C17 C18 H18A 109.5 . . ?
 C17 C18 H18B 109.5 . . ?
 C17 C18 H18C 109.5 . . ?
 H18A C18 H18B 109.5 . . ?
 H18A C18 H18C 109.5 . . ?
 H18B C18 H18C 109.5 . . ?
 C17 C19 H19A 109.5 . . ?
 C17 C19 H19B 109.5 . . ?
 C17 C19 H19C 109.5 . . ?
 H19A C19 H19B 109.5 . . ?
 H19A C19 H19C 109.5 . . ?
 H19B C19 H19C 109.5 . . ?
 C17 C20 H20A 109.5 . . ?
 C17 C20 H20B 109.5 . . ?
 C17 C20 H20C 109.5 . . ?
 H20A C20 H20B 109.5 . . ?
 H20A C20 H20C 109.5 . . ?
 H20B C20 H20C 109.5 . . ?
 C22 C21 N3 122.4(3) . . ?
 C22 C21 C26 117.5(3) . . ?
 C26 C21 N3 120.1(3) . . ?
 C21 C22 H22 119.5 . . ?
 C23 C22 C21 121.1(3) . . ?
 C23 C22 H22 119.5 . . ?
 C22 C23 H23 118.8 . . ?
 C22 C23 C24 122.3(3) . . ?
 C24 C23 H23 118.8 . . ?
 C23 C24 C25 116.3(3) . . ?
 C23 C24 C27 123.2(3) . . ?
 C25 C24 C27 120.5(3) . . ?
 C24 C25 H25 119.0 . . ?
 C26 C25 C24 122.0(3) . . ?
 C26 C25 H25 119.0 . . ?
 C21 C26 H26 119.6 . . ?
 C25 C26 C21 120.8(3) . . ?
 C25 C26 H26 119.6 . . ?
 C24 C27 C30 107.3(4) . . ?
 C28 C27 C24 113.0(5) . . ?
 C28 C27 C30 104.4(6) . . ?
 C29 C27 C24 109.8(4) . . ?
 C29 C27 C28 111.3(7) . . ?
 C29 C27 C30 110.7(6) . . ?
 C28A C27 C24 108.3(11) . . ?
 C28A C27 C30A 114.4(18) . . ?
 C28A C27 C29A 99.1(19) . . ?
 C30A C27 C24 117.5(15) . . ?
 C30A C27 C29A 109(2) . . ?
 C29A C27 C24 106.9(12) . . ?
 C27 C28 H28A 109.5 . . ?
 C27 C28 H28B 109.5 . . ?
 C27 C28 H28C 109.5 . . ?
 H28A C28 H28B 109.5 . . ?
 H28A C28 H28C 109.5 . . ?
 H28B C28 H28C 109.5 . . ?
 C27 C29 H29A 109.5 . . ?
 C27 C29 H29B 109.5 . . ?
 C27 C29 H29C 109.5 . . ?
 H29A C29 H29B 109.5 . . ?
 H29A C29 H29C 109.5 . . ?
 H29B C29 H29C 109.5 . . ?
 C27 C30 H30A 109.5 . . ?
 C27 C30 H30B 109.5 . . ?
 C27 C30 H30C 109.5 . . ?
 H30A C30 H30B 109.5 . . ?
 H30A C30 H30C 109.5 . . ?
 H30B C30 H30C 109.5 . . ?
 C32 C31 N2 120.3(3) . . ?
 C32 C31 C36 117.9(3) . . ?
 C36 C31 N2 121.8(3) . . ?
 C31 C32 H32 119.4 . . ?
 C33 C32 C31 121.2(3) . . ?
 C33 C32 H32 119.4 . . ?
 C32 C33 H33 118.9 . . ?
 C32 C33 C34 122.2(3) . . ?
 C34 C33 H33 118.9 . . ?
 C33 C34 C35 115.6(3) . . ?
 C33 C34 C37 123.3(3) . . ?
 C35 C34 C37 121.1(3) . . ?
 C34 C35 H35 118.4 . . ?
 C36 C35 C34 123.2(3) . . ?
 C36 C35 H35 118.4 . . ?
 C31 C36 H36 120.1 . . ?
 C35 C36 C31 119.9(3) . . ?
 C35 C36 H36 120.1 . . ?
 C38 C37 C34 108.7(3) . . ?
 C38 C37 C39 107.8(4) . . ?
 C39 C37 C34 112.2(3) . . ?
 C40 C37 C34 110.0(3) . . ?
 C40 C37 C38 111.0(5) . . ?
 C40 C37 C39 107.2(4) . . ?
 C37 C38 H38A 109.5 . . ?
 C37 C38 H38B 109.5 . . ?
 C37 C38 H38C 109.5 . . ?
 H38A C38 H38B 109.5 . . ?
 H38A C38 H38C 109.5 . . ?
 H38B C38 H38C 109.5 . . ?
 C37 C39 H39A 109.5 . . ?
 C37 C39 H39B 109.5 . . ?
 C37 C39 H39C 109.5 . . ?
 H39A C39 H39B 109.5 . . ?
 H39A C39 H39C 109.5 . . ?
 H39B C39 H39C 109.5 . . ?
 C37 C40 H40A 109.5 . . ?
 C37 C40 H40B 109.5 . . ?
 C37 C40 H40C 109.5 . . ?
 H40A C40 H40B 109.5 . . ?
 H40A C40 H40C 109.5 . . ?
 H40B C40 H40C 109.5 . . ?
 C42 C41 H41 119.7 . . ?
 C46 C41 H41 119.7 . . ?
 C46 C41 C42 120.5(3) . . ?
 C41 C42 Cl2 119.0(2) . . ?
 C43 C42 Cl2 121.1(3) . . ?
 C43 C42 C41 119.9(3) . . ?
 C42 C43 N2 120.7(3) . . ?
 C42 C43 C44 118.7(3) . . ?
 C44 C43 N2 120.6(3) . . ?
 C43 C44 H44 118.8 . . ?
 C45 C44 C43 122.3(3) . . ?
 C45 C44 H44 118.8 . . ?
 C44 C45 N1 122.5(3) . . ?
 C44 C45 C46 117.5(3) . . ?
 C46 C45 N1 119.9(3) . . ?
 C41 C46 Cl1 118.1(3) . . ?
 C41 C46 C45 121.1(3) . . ?
 C45 C46 Cl1 120.8(3) . . ?
 C48 C47 N1 121.4(3) . . ?
 C48 C47 C52 119.1(3) . . ?
 C52 C47 N1 119.5(3) . . ?
 C47 C48 H48 119.7 . . ?
 C47 C48 C49 120.5(3) . . ?
 C49 C48 H48 119.7 . . ?
 C48 C49 H49 119.2 . . ?
 C50 C49 C48 121.6(3) . . ?
 C50 C49 H49 119.2 . . ?
 C49 C50 C53 122.2(4) . . ?
 C51 C50 C49 117.5(3) . . ?
 C51 C50 C53 120.1(3) . . ?
 C50 C51 H51 119.0 . . ?
 C50 C51 C52 122.1(3) . . ?
 C52 C51 H51 119.0 . . ?
 C47 C52 C51 119.2(3) . . ?
 C47 C52 H52 120.4 . . ?
 C51 C52 H52 120.4 . . ?
 C50 C53 C55 107.4(4) . . ?
 C54 C53 C50 109.6(4) . . ?
 C54 C53 C55 110.6(4) . . ?
 C56 C53 C50 112.9(3) . . ?
 C56 C53 C54 109.3(4) . . ?
 C56 C53 C55 107.0(4) . . ?
 C53 C54 H54A 109.5 . . ?
 C53 C54 H54B 109.5 . . ?
 C53 C54 H54C 109.5 . . ?
 H54A C54 H54B 109.5 . . ?
 H54A C54 H54C 109.5 . . ?
 H54B C54 H54C 109.5 . . ?
 C53 C55 H55A 109.5 . . ?
 C53 C55 H55B 109.5 . . ?
 C53 C55 H55C 109.5 . . ?
 H55A C55 H55B 109.5 . . ?
 H55A C55 H55C 109.5 . . ?
 H55B C55 H55C 109.5 . . ?
 C53 C56 H56A 109.5 . . ?
 C53 C56 H56B 109.5 . . ?
 C53 C56 H56C 109.5 . . ?
 H56A C56 H56B 109.5 . . ?
 H56A C56 H56C 109.5 . . ?
 H56B C56 H56C 109.5 . . ?
 C58 C57 H57 119.9 . . ?
 C62 C57 H57 119.9 . . ?
 C62 C57 C58 120.2(3) . . ?
 C57 C58 Cl3 118.3(2) . . ?
 C57 C58 C59 120.7(3) . . ?
 C59 C58 Cl3 121.0(2) . . ?
 C58 C59 N3 120.5(3) . . ?
 C60 C59 N3 121.6(2) . . ?
 C60 C59 C58 117.9(3) . . ?
 C59 C60 H60 118.7 . . ?
 C61 C60 C59 122.6(3) . . ?
 C61 C60 H60 118.7 . . ?
 C60 C61 N4 122.0(3) . . ?
 C60 C61 C62 117.8(3) . . ?
 C62 C61 N4 120.1(3) . . ?
 C57 C62 Cl4 118.7(2) . . ?
 C57 C62 C61 120.9(3) . . ?
 C61 C62 Cl4 120.4(3) . . ?
 C64 C63 N4 122.3(3) . . ?
 C64 C63 C68 117.7(3) . . ?
 C68 C63 N4 120.0(3) . . ?
 C63 C64 H64 119.7 . . ?
 C63 C64 C65 120.6(3) . . ?
 C65 C64 H64 119.7 . . ?
 C64 C65 H65 118.8 . . ?
 C66 C65 C64 122.4(4) . . ?
 C66 C65 H65 118.8 . . ?
 C65 C66 C69 121.2(4) . . ?
 C67 C66 C65 116.2(3) . . ?
 C67 C66 C69 122.5(3) . . ?
 C66 C67 H67 118.8 . . ?
 C66 C67 C68 122.4(3) . . ?
 C68 C67 H67 118.8 . . ?
 C63 C68 H68 119.7 . . ?
 C67 C68 C63 120.6(3) . . ?
 C67 C68 H68 119.7 . . ?
 C66 C69 C72A 114.1(11) . . ?
 C70 C69 C66 112.1(4) . . ?
 C71 C69 C66 109.0(5) . . ?
 C71 C69 C70 107.9(6) . . ?
 C71 C69 C72 112.9(7) . . ?
 C72 C69 C66 108.0(4) . . ?
 C72 C69 C70 106.9(6) . . ?
 C71A C69 C66 106.8(13) . . ?
 C71A C69 C72A 102.9(19) . . ?
 C71A C69 C70A 120(2) . . ?
 C70A C69 C66 109.9(11) . . ?
 C70A C69 C72A 102.7(19) . . ?
 C69 C70 H70A 109.5 . . ?
 C69 C70 H70B 109.5 . . ?
 C69 C70 H70C 109.5 . . ?
 H70A C70 H70B 109.5 . . ?
 H70A C70 H70C 109.5 . . ?
 H70B C70 H70C 109.5 . . ?
 C69 C71 H71A 109.5 . . ?
 C69 C71 H71B 109.5 . . ?
 C69 C71 H71C 109.5 . . ?
 H71A C71 H71B 109.5 . . ?
 H71A C71 H71C 109.5 . . ?
 H71B C71 H71C 109.5 . . ?
 C69 C72 H72A 109.5 . . ?
 C69 C72 H72B 109.5 . . ?
 C69 C72 H72C 109.5 . . ?
 H72A C72 H72B 109.5 . . ?
 H72A C72 H72C 109.5 . . ?
 H72B C72 H72C 109.5 . . ?
 C74 C73 H73 119.3 . . ?
 C74 C73 C86 121.4(3) . . ?
 C86 C73 H73 119.3 . . ?
 C73 C74 N4 118.8(3) . . ?
 C73 C74 C75 120.0(3) . . ?
 C75 C74 N4 121.2(2) . . ?
 C74 C75 C76 122.7(3) . . ?
 C74 C75 C84 118.7(3) . . ?
 C84 C75 C76 118.6(3) . . ?
 C75 C76 H76 119.5 . . ?
 C77 C76 C75 121.0(3) . . ?
 C77 C76 H76 119.5 . . ?
 C76 C77 H77 119.1 . . ?
 C76 C77 C78 121.9(3) . . ?
 C78 C77 H77 119.1 . . ?
 C79 C78 C77 122.4(3) . . ?
 C79 C78 C83 119.3(3) . . ?
 C83 C78 C77 118.3(3) . . ?
 C78 C79 H79 119.0 . . ?
 C80 C79 C78 122.0(3) . . ?
 C80 C79 H79 119.0 . . ?
 C79 C80 C89 119.3(3) . . ?
 C81 C80 C79 117.9(3) . . ?
 C81 C80 C89 122.8(3) . . ?
 C80 C81 H81 118.7 . . ?
 C80 C81 C82 122.5(3) . . ?
 C82 C81 H81 118.7 . . ?
 C81 C82 C83 119.4(3) . . ?
 C81 C82 C88 122.3(3) . . ?
 C83 C82 C88 118.3(3) . . ?
 C78 C83 C84 120.4(3) . . ?
 C82 C83 C78 118.9(3) . . ?
 C82 C83 C84 120.7(3) . . ?
 C83 C84 C75 119.9(3) . . ?
 C83 C84 C85 119.4(3) . . ?
 C85 C84 C75 120.6(3) . . ?
 C84 C85 C87 118.4(3) . . ?
 C86 C85 C84 118.5(3) . . ?
 C86 C85 C87 123.1(3) . . ?
 C73 C86 N1 118.7(3) . . ?
 C85 C86 N1 120.5(2) . . ?
 C85 C86 C73 120.8(3) . . ?
 C85 C87 H87 119.3 . . ?
 C88 C87 C85 121.4(3) . . ?
 C88 C87 H87 119.3 . . ?
 C82 C88 H88 119.1 . . ?
 C87 C88 C82 121.8(3) . . ?
 C87 C88 H88 119.1 . . ?
 C80 C89 C91 109.5(4) . . ?
 C90 C89 C80 107.9(4) . . ?
 C90 C89 C91 106.5(4) . . ?
 C92 C89 C80 113.4(4) . . ?
 C92 C89 C90 113.0(5) . . ?
 C92 C89 C91 106.3(5) . . ?
 C89 C90 H90A 109.5 . . ?
 C89 C90 H90B 109.5 . . ?
 C89 C90 H90C 109.5 . . ?
 H90A C90 H90B 109.5 . . ?
 H90A C90 H90C 109.5 . . ?
 H90B C90 H90C 109.5 . . ?
 C89 C91 H91A 109.5 . . ?
 C89 C91 H91B 109.5 . . ?
 C89 C91 H91C 109.5 . . ?
 H91A C91 H91B 109.5 . . ?
 H91A C91 H91C 109.5 . . ?
 H91B C91 H91C 109.5 . . ?
 C89 C92 H92A 109.5 . . ?
 C89 C92 H92B 109.5 . . ?
 C89 C92 H92C 109.5 . . ?
 H92A C92 H92B 109.5 . . ?
 H92A C92 H92C 109.5 . . ?
 H92B C92 H92C 109.5 . . ?
 C69 C71A H71D 109.5 . . ?
 C69 C71A H71E 109.5 . . ?
 C69 C71A H71F 109.5 . . ?
 H71D C71A H71E 109.5 . . ?
 H71D C71A H71F 109.5 . . ?
 H71E C71A H71F 109.5 . . ?
 C69 C72A H72D 109.5 . . ?
 C69 C72A H72E 109.5 . . ?
 C69 C72A H72F 109.5 . . ?
 H72D C72A H72E 109.5 . . ?
 H72D C72A H72F 109.5 . . ?
 H72E C72A H72F 109.5 . . ?
 C69 C70A H70D 109.5 . . ?
 C69 C70A H70E 109.5 . . ?
 C69 C70A H70F 109.5 . . ?
 H70D C70A H70E 109.5 . . ?
 H70D C70A H70F 109.5 . . ?
 H70E C70A H70F 109.5 . . ?
 C27 C28A H28D 109.5 . . ?
 C27 C28A H28E 109.5 . . ?
 C27 C28A H28F 109.5 . . ?
 H28D C28A H28E 109.5 . . ?
 H28D C28A H28F 109.5 . . ?
 H28E C28A H28F 109.5 . . ?
 C27 C30A H30D 109.5 . . ?
 C27 C30A H30E 109.5 . . ?
 C27 C30A H30F 109.5 . . ?
 H30D C30A H30E 109.5 . . ?
 H30D C30A H30F 109.5 . . ?
 H30E C30A H30F 109.5 . . ?
 C27 C29A H29D 109.5 . . ?
 C27 C29A H29E 109.5 . . ?
 C27 C29A H29F 109.5 . . ?
 H29D C29A H29E 109.5 . . ?
 H29D C29A H29F 109.5 . . ?
 H29E C29A H29F 109.5 . . ?
 C170 C185 H18J 109.5 . . ?
 C170 C185 H18K 109.5 . . ?
 C170 C185 H18L 109.5 . . ?
 H18J C185 H18K 109.5 . . ?
 H18J C185 H18L 109.5 . . ?
 H18K C185 H18L 109.5 . . ?
 C170 C1A H1AA 109.5 . . ?
 C170 C1A H1AB 109.5 . . ?
 C170 C1A H1AC 109.5 . . ?
 H1AA C1A H1AB 109.5 . . ?
 H1AA C1A H1AC 109.5 . . ?
 H1AB C1A H1AC 109.5 . . ?
 C170 C1B H1BA 109.5 . . ?
 C170 C1B H1BB 109.5 . . ?
 C170 C1B H1BC 109.5 . . ?
 H1BA C1B H1BB 109.5 . . ?
 H1BA C1B H1BC 109.5 . . ?
 H1BB C1B H1BC 109.5 . . ?

loop_
  _geom_torsion_atom_site_label_1
  _geom_torsion_atom_site_label_2
  _geom_torsion_atom_site_label_3
  _geom_torsion_atom_site_label_4
  _geom_torsion
  _geom_torsion_site_symmetry_1
  _geom_torsion_site_symmetry_2
  _geom_torsion_site_symmetry_3
  _geom_torsion_site_symmetry_4
  _geom_torsion_publ_flag
 Cl5 C129 C130 C131 177.5(2) . . . . ?
 N5 C133 C134 C135 179.3(3) . . . . ?
 N5 C133 C138 C137 178.8(3) . . . . ?
 N5 C144 C145 C146 -1.7(4) . . . . ?
 N5 C144 C145 C153 178.9(2) . . . . ?
 Cl6 C131 C132 N5 -7.9(4) . . . . ?
 Cl6 C131 C132 C127 178.4(2) . . . . ?
 N6 C110 C184 C183 -175.4(3) . . . . ?
 N6 C117 C118 C119 -178.5(3) . . . . ?
 N6 C117 C122 C121 179.7(3) . . . . ?
 N6 C128 C129 Cl5 4.3(4) . . . . ?
 N6 C128 C129 C130 -176.3(3) . . . . ?
 N7 C95 C96 C97 -176.0(3) . . . . ?
 N7 C173 C174 C175 -177.5(3) . . . . ?
 N7 C173 C178 C177 175.8(3) . . . . ?
 N7 C183 C184 C110 175.8(2) . . . . ?
 Cl8 C94 C95 N7 -7.4(4) . . . . ?
 Cl8 C94 C95 C96 176.3(2) . . . . ?
 N8 C97 C98 Cl7 1.8(4) . . . . ?
 N8 C97 C98 C93 -179.0(3) . . . . ?
 C93 C94 C95 N7 173.8(3) . . . . ?
 C93 C94 C95 C96 -2.5(4) . . . . ?
 C94 C93 C98 Cl7 178.7(3) . . . . ?
 C94 C93 C98 C97 -0.6(5) . . . . ?
 C94 C95 C96 C97 0.3(4) . . . . ?
 C95 N7 C173 C174 -31.4(4) . . . . ?
 C95 N7 C173 C178 150.7(3) . . . . ?
 C95 N7 C183 C99 131.7(3) . . . . ?
 C95 N7 C183 C184 -45.4(3) . . . . ?
 C95 C96 C97 N8 179.1(3) . . . . ?
 C95 C96 C97 C98 1.7(4) . . . . ?
 C96 C97 C98 Cl7 179.2(2) . . . . ?
 C96 C97 C98 C93 -1.6(4) . . . . ?
 C97 N8 C158 C143 38.6(4) . . . . ?
 C97 N8 C158 C154 -140.7(3) . . . . ?
 C97 N8 C168 C163 -138.6(3) . . . . ?
 C97 N8 C168 C167 43.4(4) . . . . ?
 C98 C93 C94 Cl8 -176.2(3) . . . . ?
 C98 C93 C94 C95 2.7(5) . . . . ?
 C99 C100 C101 C102 1.2(5) . . . . ?
 C99 C108 C109 C110 -0.1(4) . . . . ?
 C99 C108 C109 C111 176.6(3) . . . . ?
 C99 C183 C184 C110 -1.4(4) . . . . ?
 C100 C99 C108 C107 -2.6(4) . . . . ?
 C100 C99 C108 C109 -178.3(3) . . . . ?
 C100 C99 C183 N7 1.9(4) . . . . ?
 C100 C99 C183 C184 179.0(3) . . . . ?
 C100 C101 C102 C103 176.5(3) . . . . ?
 C100 C101 C102 C107 -2.0(5) . . . . ?
 C101 C102 C103 C104 -178.0(3) . . . . ?
 C101 C102 C107 C106 178.7(3) . . . . ?
 C101 C102 C107 C108 0.4(4) . . . . ?
 C102 C103 C104 C105 -0.9(5) . . . . ?
 C102 C103 C104 C113 177.1(3) . . . . ?
 C102 C107 C108 C99 1.9(4) . . . . ?
 C102 C107 C108 C109 177.7(3) . . . . ?
 C103 C102 C107 C106 0.2(4) . . . . ?
 C103 C102 C107 C108 -178.1(3) . . . . ?
 C103 C104 C105 C106 0.8(5) . . . . ?
 C103 C104 C113 C114 -100.1(5) . . . . ?
 C103 C104 C113 C115 144.2(4) . . . . ?
 C103 C104 C113 C116 24.2(5) . . . . ?
 C104 C105 C106 C107 -0.3(5) . . . . ?
 C104 C105 C106 C112 178.5(3) . . . . ?
 C105 C104 C113 C114 77.9(5) . . . . ?
 C105 C104 C113 C115 -37.8(5) . . . . ?
 C105 C104 C113 C116 -157.8(4) . . . . ?
 C105 C106 C107 C102 -0.3(4) . . . . ?
 C105 C106 C107 C108 178.0(3) . . . . ?
 C105 C106 C112 C111 -176.8(3) . . . . ?
 C106 C107 C108 C99 -176.4(3) . . . . ?
 C106 C107 C108 C109 -0.6(4) . . . . ?
 C107 C102 C103 C104 0.5(5) . . . . ?
 C107 C106 C112 C111 2.0(5) . . . . ?
 C107 C108 C109 C110 -175.8(3) . . . . ?
 C107 C108 C109 C111 0.8(4) . . . . ?
 C108 C99 C100 C101 1.1(4) . . . . ?
 C108 C99 C183 N7 -176.2(2) . . . . ?
 C108 C99 C183 C184 0.8(4) . . . . ?
 C108 C109 C110 N6 176.1(2) . . . . ?
 C108 C109 C110 C184 -0.4(4) . . . . ?
 C108 C109 C111 C112 0.3(5) . . . . ?
 C109 C110 C184 C183 1.1(4) . . . . ?
 C109 C111 C112 C106 -1.8(5) . . . . ?
 C110 N6 C117 C118 10.3(4) . . . . ?
 C110 N6 C117 C122 -167.3(3) . . . . ?
 C110 N6 C128 C127 -118.3(3) . . . . ?
 C110 N6 C128 C129 57.4(3) . . . . ?
 C110 C109 C111 C112 176.8(3) . . . . ?
 C111 C109 C110 N6 -0.5(4) . . . . ?
 C111 C109 C110 C184 -176.9(3) . . . . ?
 C112 C106 C107 C102 -179.0(3) . . . . ?
 C112 C106 C107 C108 -0.8(4) . . . . ?
 C113 C104 C105 C106 -177.2(3) . . . . ?
 C117 N6 C110 C109 77.5(3) . . . . ?
 C117 N6 C110 C184 -106.0(3) . . . . ?
 C117 N6 C128 C127 31.7(4) . . . . ?
 C117 N6 C128 C129 -152.6(3) . . . . ?
 C117 C118 C119 C120 -1.0(6) . . . . ?
 C118 C117 C122 C121 2.0(5) . . . . ?
 C118 C119 C120 C121 1.5(6) . . . . ?
 C118 C119 C120 C123 -178.0(4) . . . . ?
 C119 C120 C121 C122 -0.3(6) . . . . ?
 C119 C120 C123 C124 -51.5(6) . . . . ?
 C119 C120 C123 C125 -174.3(5) . . . . ?
 C119 C120 C123 C126 66.8(6) . . . . ?
 C120 C121 C122 C117 -1.5(5) . . . . ?
 C121 C120 C123 C124 128.9(5) . . . . ?
 C121 C120 C123 C125 6.2(7) . . . . ?
 C121 C120 C123 C126 -112.7(5) . . . . ?
 C122 C117 C118 C119 -0.8(5) . . . . ?
 C123 C120 C121 C122 179.2(4) . . . . ?
 C127 C128 C129 Cl5 -179.9(2) . . . . ?
 C127 C128 C129 C130 -0.5(4) . . . . ?
 C128 N6 C110 C109 -131.8(3) . . . . ?
 C128 N6 C110 C184 44.7(3) . . . . ?
 C128 N6 C117 C118 -138.7(3) . . . . ?
 C128 N6 C117 C122 43.7(4) . . . . ?
 C128 C127 C132 N5 -174.4(2) . . . . ?
 C128 C127 C132 C131 -0.8(4) . . . . ?
 C128 C129 C130 C131 -2.0(5) . . . . ?
 C129 C130 C131 Cl6 -177.0(2) . . . . ?
 C129 C130 C131 C132 3.1(5) . . . . ?
 C130 C131 C132 N5 172.0(3) . . . . ?
 C130 C131 C132 C127 -1.7(4) . . . . ?
 C132 N5 C133 C134 -39.1(4) . . . . ?
 C132 N5 C133 C138 142.3(3) . . . . ?
 C132 N5 C144 C143 -40.6(3) . . . . ?
 C132 N5 C144 C145 139.5(3) . . . . ?
 C132 C127 C128 N6 177.6(3) . . . . ?
 C132 C127 C128 C129 1.9(4) . . . . ?
 C133 N5 C132 C127 -34.8(4) . . . . ?
 C133 N5 C132 C131 151.8(3) . . . . ?
 C133 N5 C144 C143 109.4(3) . . . . ?
 C133 N5 C144 C145 -70.5(3) . . . . ?
 C133 C134 C135 C136 1.7(5) . . . . ?
 C134 C133 C138 C137 0.1(5) . . . . ?
 C134 C135 C136 C137 0.4(5) . . . . ?
 C134 C135 C136 C139 178.7(4) . . . . ?
 C135 C136 C137 C138 -2.3(6) . . . . ?
 C135 C136 C139 C140 21.1(6) . . . . ?
 C135 C136 C139 C141 -97.4(5) . . . . ?
 C135 C136 C139 C142 143.3(4) . . . . ?
 C136 C137 C138 C133 2.1(6) . . . . ?
 C137 C136 C139 C140 -160.7(5) . . . . ?
 C137 C136 C139 C141 80.8(5) . . . . ?
 C137 C136 C139 C142 -38.6(6) . . . . ?
 C138 C133 C134 C135 -2.0(5) . . . . ?
 C139 C136 C137 C138 179.4(4) . . . . ?
 C143 C144 C145 C146 178.4(3) . . . . ?
 C143 C144 C145 C153 -1.0(4) . . . . ?
 C144 N5 C132 C127 114.7(3) . . . . ?
 C144 N5 C132 C131 -58.8(3) . . . . ?
 C144 N5 C133 C134 172.8(3) . . . . ?
 C144 N5 C133 C138 -5.9(4) . . . . ?
 C144 C143 C158 N8 -177.8(2) . . . . ?
 C144 C143 C158 C154 1.5(4) . . . . ?
 C144 C145 C146 C147 178.2(3) . . . . ?
 C144 C145 C153 C152 -179.0(2) . . . . ?
 C144 C145 C153 C154 2.7(4) . . . . ?
 C145 C146 C147 C148 0.5(4) . . . . ?
 C145 C153 C154 C155 176.9(2) . . . . ?
 C145 C153 C154 C158 -2.3(4) . . . . ?
 C146 C145 C153 C152 1.6(4) . . . . ?
 C146 C145 C153 C154 -176.7(2) . . . . ?
 C146 C147 C148 C149 -177.7(3) . . . . ?
 C146 C147 C148 C152 2.1(4) . . . . ?
 C147 C148 C149 C150 -178.9(3) . . . . ?
 C147 C148 C152 C153 -2.8(4) . . . . ?
 C147 C148 C152 C157 177.1(2) . . . . ?
 C148 C149 C150 C151 1.4(4) . . . . ?
 C148 C149 C150 C159 179.7(3) . . . . ?
 C148 C152 C153 C145 1.0(4) . . . . ?
 C148 C152 C153 C154 179.4(2) . . . . ?
 C148 C152 C157 C151 2.0(4) . . . . ?
 C148 C152 C157 C156 -178.0(2) . . . . ?
 C149 C148 C152 C153 177.0(2) . . . . ?
 C149 C148 C152 C157 -3.1(4) . . . . ?
 C149 C150 C151 C157 -2.5(4) . . . . ?
 C149 C150 C159 C160 6.0(5) . . . . ?
 C149 C150 C159 C161 125.3(3) . . . . ?
 C149 C150 C159 C162 -115.2(4) . . . . ?
 C150 C151 C157 C152 0.8(4) . . . . ?
 C150 C151 C157 C156 -179.2(3) . . . . ?
 C151 C150 C159 C160 -175.8(3) . . . . ?
 C151 C150 C159 C161 -56.5(4) . . . . ?
 C151 C150 C159 C162 63.0(4) . . . . ?
 C152 C148 C149 C150 1.3(4) . . . . ?
 C152 C153 C154 C155 -1.4(4) . . . . ?
 C152 C153 C154 C158 179.4(2) . . . . ?
 C153 C145 C146 C147 -2.4(4) . . . . ?
 C153 C152 C157 C151 -178.0(2) . . . . ?
 C153 C152 C157 C156 2.0(4) . . . . ?
 C153 C154 C155 C156 2.0(4) . . . . ?
 C153 C154 C158 N8 179.5(2) . . . . ?
 C153 C154 C158 C143 0.2(4) . . . . ?
 C154 C155 C156 C157 -0.6(4) . . . . ?
 C155 C154 C158 N8 0.3(4) . . . . ?
 C155 C154 C158 C143 -179.0(3) . . . . ?
 C155 C156 C157 C151 178.6(3) . . . . ?
 C155 C156 C157 C152 -1.4(4) . . . . ?
 C157 C152 C153 C145 -178.9(2) . . . . ?
 C157 C152 C153 C154 -0.6(4) . . . . ?
 C158 N8 C97 C96 -114.5(3) . . . . ?
 C158 N8 C97 C98 62.8(4) . . . . ?
 C158 N8 C168 C163 18.2(4) . . . . ?
 C158 N8 C168 C167 -159.8(3) . . . . ?
 C158 C143 C144 N5 179.1(2) . . . . ?
 C158 C143 C144 C145 -1.1(4) . . . . ?
 C158 C154 C155 C156 -178.8(3) . . . . ?
 C159 C150 C151 C157 179.2(3) . . . . ?
 C163 C164 C165 C166 -0.9(6) . . . . ?
 C163 C164 C165 C170 -179.4(3) . . . . ?
 C164 C163 C168 N8 -175.9(3) . . . . ?
 C164 C163 C168 C167 2.1(5) . . . . ?
 C164 C165 C166 C167 2.4(6) . . . . ?
 C164 C165 C170 C169 -39.7(6) . . . . ?
 C164 C165 C170 C171 75.6(6) . . . . ?
 C164 C165 C170 C172 -160.0(6) . . . . ?
 C164 C165 C170 C185 1.2(16) . . . . ?
 C164 C165 C170 C1A 120.0(15) . . . . ?
 C164 C165 C170 C1B -121.9(15) . . . . ?
 C165 C166 C167 C168 -1.6(6) . . . . ?
 C166 C165 C170 C169 141.9(6) . . . . ?
 C166 C165 C170 C171 -102.8(6) . . . . ?
 C166 C165 C170 C172 21.6(7) . . . . ?
 C166 C165 C170 C185 -177.2(16) . . . . ?
 C166 C165 C170 C1A -58.4(15) . . . . ?
 C166 C165 C170 C1B 59.7(16) . . . . ?
 C166 C167 C168 N8 177.4(3) . . . . ?
 C166 C167 C168 C163 -0.7(5) . . . . ?
 C168 N8 C97 C96 43.1(4) . . . . ?
 C168 N8 C97 C98 -139.6(3) . . . . ?
 C168 N8 C158 C143 -118.9(3) . . . . ?
 C168 N8 C158 C154 61.7(4) . . . . ?
 C168 C163 C164 C165 -1.3(6) . . . . ?
 C170 C165 C166 C167 -179.1(4) . . . . ?
 C173 N7 C95 C94 143.7(3) . . . . ?
 C173 N7 C95 C96 -40.1(4) . . . . ?
 C173 N7 C183 C99 -74.3(3) . . . . ?
 C173 N7 C183 C184 108.6(3) . . . . ?
 C173 C174 C175 C176 1.6(5) . . . . ?
 C174 C173 C178 C177 -2.2(5) . . . . ?
 C174 C175 C176 C177 -2.0(5) . . . . ?
 C174 C175 C176 C182 176.2(3) . . . . ?
 C175 C176 C177 C178 0.4(5) . . . . ?
 C175 C176 C182 C179 63.5(5) . . . . ?
 C175 C176 C182 C180 -57.4(5) . . . . ?
 C175 C176 C182 C181 -176.6(3) . . . . ?
 C176 C177 C178 C173 1.8(5) . . . . ?
 C177 C176 C182 C179 -118.4(4) . . . . ?
 C177 C176 C182 C180 120.8(4) . . . . ?
 C177 C176 C182 C181 1.6(5) . . . . ?
 C178 C173 C174 C175 0.5(4) . . . . ?
 C182 C176 C177 C178 -177.8(3) . . . . ?
 C183 N7 C95 C94 -62.4(3) . . . . ?
 C183 N7 C95 C96 113.7(3) . . . . ?
 C183 N7 C173 C174 176.4(3) . . . . ?
 C183 N7 C173 C178 -1.5(4) . . . . ?
 C183 C99 C100 C101 -177.0(3) . . . . ?
 C183 C99 C108 C107 175.6(2) . . . . ?
 C183 C99 C108 C109 -0.1(4) . . . . ?
 N1 C45 C46 Cl1 8.2(4) . . . . ?
 N1 C45 C46 C41 -174.3(3) . . . . ?
 N1 C47 C48 C49 178.7(3) . . . . ?
 N1 C47 C52 C51 -177.9(3) . . . . ?
 C1 C2 C3 C4 177.7(3) . . . . ?
 C1 C2 C3 C12 -2.2(4) . . . . ?
 Cl2 C42 C43 N2 -3.5(4) . . . . ?
 Cl2 C42 C43 C44 179.9(2) . . . . ?
 N2 C2 C3 C4 -1.6(5) . . . . ?
 N2 C2 C3 C12 178.5(3) . . . . ?
 N2 C31 C32 C33 179.7(3) . . . . ?
 N2 C31 C36 C35 178.9(3) . . . . ?
 N2 C43 C44 C45 -177.7(2) . . . . ?
 C2 C1 C14 N3 -178.2(3) . . . . ?
 C2 C1 C14 C13 2.3(4) . . . . ?
 C2 N2 C31 C32 169.0(3) . . . . ?
 C2 N2 C31 C36 -10.3(4) . . . . ?
 C2 N2 C43 C42 -64.9(3) . . . . ?
 C2 N2 C43 C44 111.6(3) . . . . ?
 C2 C3 C4 C5 175.1(3) . . . . ?
 C2 C3 C12 C11 -175.9(3) . . . . ?
 C2 C3 C12 C13 4.4(4) . . . . ?
 Cl3 C58 C59 N3 2.4(4) . . . . ?
 Cl3 C58 C59 C60 -179.9(2) . . . . ?
 N3 C21 C22 C23 -179.6(3) . . . . ?
 N3 C21 C26 C25 -179.4(3) . . . . ?
 N3 C59 C60 C61 178.3(2) . . . . ?
 C3 C4 C5 C6 0.8(5) . . . . ?
 C3 C12 C13 C14 -3.2(4) . . . . ?
 C3 C12 C13 C15 175.6(3) . . . . ?
 N4 C61 C62 Cl4 -6.1(4) . . . . ?
 N4 C61 C62 C57 175.0(3) . . . . ?
 N4 C63 C64 C65 177.0(3) . . . . ?
 N4 C63 C68 C67 -177.6(3) . . . . ?
 N4 C74 C75 C76 -2.9(5) . . . . ?
 N4 C74 C75 C84 178.7(3) . . . . ?
 C4 C3 C12 C11 4.2(4) . . . . ?
 C4 C3 C12 C13 -175.5(3) . . . . ?
 C4 C5 C6 C7 -177.9(4) . . . . ?
 C4 C5 C6 C11 4.1(5) . . . . ?
 C5 C6 C7 C8 -178.3(4) . . . . ?
 C5 C6 C11 C10 175.6(3) . . . . ?
 C5 C6 C11 C12 -4.8(5) . . . . ?
 C6 C7 C8 C9 2.7(6) . . . . ?
 C6 C7 C8 C17 -175.7(4) . . . . ?
 C6 C11 C12 C3 0.6(5) . . . . ?
 C6 C11 C12 C13 -179.6(3) . . . . ?
 C7 C6 C11 C10 -2.5(5) . . . . ?
 C7 C6 C11 C12 177.1(3) . . . . ?
 C7 C8 C9 C10 -2.4(6) . . . . ?
 C7 C8 C17 C18 -176.9(4) . . . . ?
 C7 C8 C17 C19 -56.8(6) . . . . ?
 C7 C8 C17 C20 62.7(6) . . . . ?
 C8 C9 C10 C11 -0.2(6) . . . . ?
 C8 C9 C10 C16 179.6(4) . . . . ?
 C9 C8 C17 C18 4.8(7) . . . . ?
 C9 C8 C17 C19 124.8(5) . . . . ?
 C9 C8 C17 C20 -115.6(5) . . . . ?
 C9 C10 C11 C6 2.7(5) . . . . ?
 C9 C10 C11 C12 -176.9(3) . . . . ?
 C9 C10 C16 C15 177.9(4) . . . . ?
 C10 C11 C12 C3 -179.8(3) . . . . ?
 C10 C11 C12 C13 0.0(5) . . . . ?
 C11 C6 C7 C8 -0.3(6) . . . . ?
 C11 C10 C16 C15 -2.3(6) . . . . ?
 C11 C12 C13 C14 177.1(3) . . . . ?
 C11 C12 C13 C15 -4.2(5) . . . . ?
 C12 C3 C4 C5 -5.1(5) . . . . ?
 C12 C13 C14 C1 -0.2(4) . . . . ?
 C12 C13 C14 N3 -179.7(3) . . . . ?
 C12 C13 C15 C16 5.2(5) . . . . ?
 C13 C15 C16 C10 -2.0(6) . . . . ?
 C14 C1 C2 N2 178.2(3) . . . . ?
 C14 C1 C2 C3 -1.1(4) . . . . ?
 C14 N3 C21 C22 11.5(4) . . . . ?
 C14 N3 C21 C26 -168.6(3) . . . . ?
 C14 N3 C59 C58 63.3(3) . . . . ?
 C14 N3 C59 C60 -114.3(3) . . . . ?
 C14 C13 C15 C16 -176.1(3) . . . . ?
 C15 C13 C14 C1 -178.9(3) . . . . ?
 C15 C13 C14 N3 1.6(5) . . . . ?
 C16 C10 C11 C6 -177.1(3) . . . . ?
 C16 C10 C11 C12 3.3(5) . . . . ?
 C17 C8 C9 C10 176.0(4) . . . . ?
 C21 N3 C14 C1 -113.3(3) . . . . ?
 C21 N3 C14 C13 66.2(4) . . . . ?
 C21 N3 C59 C58 -143.6(3) . . . . ?
 C21 N3 C59 C60 38.8(3) . . . . ?
 C21 C22 C23 C24 -1.2(6) . . . . ?
 C22 C21 C26 C25 0.5(4) . . . . ?
 C22 C23 C24 C25 0.8(5) . . . . ?
 C22 C23 C24 C27 -177.9(4) . . . . ?
 C23 C24 C25 C26 0.2(5) . . . . ?
 C23 C24 C27 C28 2.3(8) . . . . ?
 C23 C24 C27 C29 -122.7(6) . . . . ?
 C23 C24 C27 C30 116.8(5) . . . . ?
 C23 C24 C27 C28A 72.9(17) . . . . ?
 C23 C24 C27 C30A -156(2) . . . . ?
 C23 C24 C27 C29A -33.0(18) . . . . ?
 C24 C25 C26 C21 -0.9(5) . . . . ?
 C25 C24 C27 C28 -176.4(6) . . . . ?
 C25 C24 C27 C29 58.6(6) . . . . ?
 C25 C24 C27 C30 -61.8(6) . . . . ?
 C25 C24 C27 C28A -105.8(16) . . . . ?
 C25 C24 C27 C30A 26(2) . . . . ?
 C25 C24 C27 C29A 148.3(18) . . . . ?
 C26 C21 C22 C23 0.5(5) . . . . ?
 C27 C24 C25 C26 179.0(3) . . . . ?
 C31 N2 C2 C1 117.7(3) . . . . ?
 C31 N2 C2 C3 -63.0(4) . . . . ?
 C31 N2 C43 C42 139.5(3) . . . . ?
 C31 N2 C43 C44 -44.0(4) . . . . ?
 C31 C32 C33 C34 1.4(5) . . . . ?
 C32 C31 C36 C35 -0.3(5) . . . . ?
 C32 C33 C34 C35 -0.2(5) . . . . ?
 C32 C33 C34 C37 178.3(3) . . . . ?
 C33 C34 C35 C36 -1.3(5) . . . . ?
 C33 C34 C37 C38 -109.4(5) . . . . ?
 C33 C34 C37 C39 9.7(5) . . . . ?
 C33 C34 C37 C40 128.9(4) . . . . ?
 C34 C35 C36 C31 1.5(5) . . . . ?
 C35 C34 C37 C38 69.0(6) . . . . ?
 C35 C34 C37 C39 -171.9(4) . . . . ?
 C35 C34 C37 C40 -52.7(5) . . . . ?
 C36 C31 C32 C33 -1.1(5) . . . . ?
 C37 C34 C35 C36 -179.8(3) . . . . ?
 C41 C42 C43 N2 177.3(3) . . . . ?
 C41 C42 C43 C44 0.7(4) . . . . ?
 C42 C41 C46 Cl1 174.9(3) . . . . ?
 C42 C41 C46 C45 -2.7(5) . . . . ?
 C42 C43 C44 C45 -1.1(4) . . . . ?
 C43 N2 C2 C1 -37.3(4) . . . . ?
 C43 N2 C2 C3 142.0(3) . . . . ?
 C43 N2 C31 C32 -36.9(4) . . . . ?
 C43 N2 C31 C36 143.9(3) . . . . ?
 C43 C44 C45 N1 176.1(2) . . . . ?
 C43 C44 C45 C46 -0.4(4) . . . . ?
 C44 C45 C46 Cl1 -175.2(2) . . . . ?
 C44 C45 C46 C41 2.3(4) . . . . ?
 C45 N1 C47 C48 -135.7(3) . . . . ?
 C45 N1 C47 C52 44.7(4) . . . . ?
 C45 N1 C86 C73 41.0(4) . . . . ?
 C45 N1 C86 C85 -138.8(3) . . . . ?
 C46 C41 C42 Cl2 -178.1(3) . . . . ?
 C46 C41 C42 C43 1.2(5) . . . . ?
 C47 N1 C45 C44 32.6(4) . . . . ?
 C47 N1 C45 C46 -151.0(3) . . . . ?
 C47 N1 C86 C73 -107.8(3) . . . . ?
 C47 N1 C86 C85 72.3(4) . . . . ?
 C47 C48 C49 C50 -0.5(5) . . . . ?
 C48 C47 C52 C51 2.5(5) . . . . ?
 C48 C49 C50 C51 1.8(5) . . . . ?
 C48 C49 C50 C53 -173.3(3) . . . . ?
 C49 C50 C51 C52 -0.9(5) . . . . ?
 C49 C50 C53 C54 -120.8(5) . . . . ?
 C49 C50 C53 C55 119.1(4) . . . . ?
 C49 C50 C53 C56 1.3(6) . . . . ?
 C50 C51 C52 C47 -1.2(5) . . . . ?
 C51 C50 C53 C54 64.2(5) . . . . ?
 C51 C50 C53 C55 -55.9(5) . . . . ?
 C51 C50 C53 C56 -173.6(4) . . . . ?
 C52 C47 C48 C49 -1.7(5) . . . . ?
 C53 C50 C51 C52 174.3(3) . . . . ?
 C57 C58 C59 N3 -178.2(2) . . . . ?
 C57 C58 C59 C60 -0.5(4) . . . . ?
 C58 C57 C62 Cl4 -177.3(2) . . . . ?
 C58 C57 C62 C61 1.6(4) . . . . ?
 C58 C59 C60 C61 0.6(4) . . . . ?
 C59 N3 C14 C1 39.5(4) . . . . ?
 C59 N3 C14 C13 -141.0(3) . . . . ?
 C59 N3 C21 C22 -140.7(3) . . . . ?
 C59 N3 C21 C26 39.2(4) . . . . ?
 C59 C60 C61 N4 -176.1(2) . . . . ?
 C59 C60 C61 C62 0.4(4) . . . . ?
 C60 C61 C62 Cl4 177.4(2) . . . . ?
 C60 C61 C62 C57 -1.5(4) . . . . ?
 C61 N4 C63 C64 138.7(3) . . . . ?
 C61 N4 C63 C68 -43.6(4) . . . . ?
 C61 N4 C74 C73 -39.6(4) . . . . ?
 C61 N4 C74 C75 140.0(3) . . . . ?
 C62 C57 C58 Cl3 178.9(2) . . . . ?
 C62 C57 C58 C59 -0.6(4) . . . . ?
 C63 N4 C61 C60 -42.9(4) . . . . ?
 C63 N4 C61 C62 140.7(3) . . . . ?
 C63 N4 C74 C73 113.3(3) . . . . ?
 C63 N4 C74 C75 -67.1(4) . . . . ?
 C63 C64 C65 C66 0.7(7) . . . . ?
 C64 C63 C68 C67 0.2(5) . . . . ?
 C64 C65 C66 C67 -0.1(6) . . . . ?
 C64 C65 C66 C69 -178.4(4) . . . . ?
 C65 C66 C67 C68 -0.5(6) . . . . ?
 C65 C66 C69 C70 179.0(5) . . . . ?
 C65 C66 C69 C71 -61.6(7) . . . . ?
 C65 C66 C69 C72 61.5(8) . . . . ?
 C65 C66 C69 C71A -98.1(18) . . . . ?
 C65 C66 C69 C72A 14.9(18) . . . . ?
 C65 C66 C69 C70A 129.6(18) . . . . ?
 C66 C67 C68 C63 0.4(6) . . . . ?
 C67 C66 C69 C70 0.7(7) . . . . ?
 C67 C66 C69 C71 120.2(6) . . . . ?
 C67 C66 C69 C72 -116.8(7) . . . . ?
 C67 C66 C69 C71A 83.7(18) . . . . ?
 C67 C66 C69 C72A -163.4(17) . . . . ?
 C67 C66 C69 C70A -48.6(19) . . . . ?
 C68 C63 C64 C65 -0.8(5) . . . . ?
 C69 C66 C67 C68 177.9(4) . . . . ?
 C73 C74 C75 C76 176.7(3) . . . . ?
 C73 C74 C75 C84 -1.6(4) . . . . ?
 C74 N4 C61 C60 109.9(3) . . . . ?
 C74 N4 C61 C62 -66.5(3) . . . . ?
 C74 N4 C63 C64 -13.1(4) . . . . ?
 C74 N4 C63 C68 164.6(3) . . . . ?
 C74 C73 C86 N1 -179.0(3) . . . . ?
 C74 C73 C86 C85 0.8(5) . . . . ?
 C74 C75 C76 C77 -178.4(3) . . . . ?
 C74 C75 C84 C83 178.9(3) . . . . ?
 C74 C75 C84 C85 1.9(4) . . . . ?
 C75 C76 C77 C78 -0.6(6) . . . . ?
 C75 C84 C85 C86 -0.9(4) . . . . ?
 C75 C84 C85 C87 178.0(3) . . . . ?
 C76 C75 C84 C83 0.6(4) . . . . ?
 C76 C75 C84 C85 -176.5(3) . . . . ?
 C76 C77 C78 C79 -180.0(4) . . . . ?
 C76 C77 C78 C83 0.8(6) . . . . ?
 C77 C78 C79 C80 -178.5(4) . . . . ?
 C77 C78 C83 C82 177.6(3) . . . . ?
 C77 C78 C83 C84 -0.3(5) . . . . ?
 C78 C79 C80 C81 0.5(7) . . . . ?
 C78 C79 C80 C89 179.6(4) . . . . ?
 C78 C83 C84 C75 -0.3(4) . . . . ?
 C78 C83 C84 C85 176.7(3) . . . . ?
 C79 C78 C83 C82 -1.7(5) . . . . ?
 C79 C78 C83 C84 -179.6(3) . . . . ?
 C79 C80 C81 C82 -0.8(6) . . . . ?
 C79 C80 C89 C90 -60.5(6) . . . . ?
 C79 C80 C89 C91 55.0(6) . . . . ?
 C79 C80 C89 C92 173.6(5) . . . . ?
 C80 C81 C82 C83 -0.2(6) . . . . ?
 C80 C81 C82 C88 178.6(4) . . . . ?
 C81 C80 C89 C90 118.6(5) . . . . ?
 C81 C80 C89 C91 -125.9(5) . . . . ?
 C81 C80 C89 C92 -7.3(7) . . . . ?
 C81 C82 C83 C78 1.4(5) . . . . ?
 C81 C82 C83 C84 179.4(3) . . . . ?
 C81 C82 C88 C87 -178.5(3) . . . . ?
 C82 C83 C84 C75 -178.2(3) . . . . ?
 C82 C83 C84 C85 -1.2(4) . . . . ?
 C83 C78 C79 C80 0.7(6) . . . . ?
 C83 C82 C88 C87 0.3(5) . . . . ?
 C83 C84 C85 C86 -177.9(3) . . . . ?
 C83 C84 C85 C87 1.0(4) . . . . ?
 C84 C75 C76 C77 -0.1(5) . . . . ?
 C84 C85 C86 N1 179.3(3) . . . . ?
 C84 C85 C86 C73 -0.5(4) . . . . ?
 C84 C85 C87 C88 -0.1(5) . . . . ?
 C85 C87 C88 C82 -0.5(5) . . . . ?
 C86 N1 C45 C44 -115.6(3) . . . . ?
 C86 N1 C45 C46 60.8(4) . . . . ?
 C86 N1 C47 C48 11.9(4) . . . . ?
 C86 N1 C47 C52 -167.6(3) . . . . ?
 C86 C73 C74 N4 179.9(3) . . . . ?
 C86 C73 C74 C75 0.3(4) . . . . ?
 C86 C85 C87 C88 178.7(3) . . . . ?
 C87 C85 C86 N1 0.5(4) . . . . ?
 C87 C85 C86 C73 -179.3(3) . . . . ?
 C88 C82 C83 C78 -177.4(3) . . . . ?
 C88 C82 C83 C84 0.5(5) . . . . ?
 C89 C80 C81 C82 -179.9(4) . . . . ?

_smtbx_masks_special_details       ?
loop_
  _smtbx_masks_void_nr
  _smtbx_masks_void_average_x
  _smtbx_masks_void_average_y
  _smtbx_masks_void_average_z
  _smtbx_masks_void_volume
  _smtbx_masks_void_count_electrons
  _smtbx_masks_void_content
 1 -0.428 -0.456 -0.437 2638.4 435.4 ?
 2 0.313 0.017 0.219 18.4 0.0 ?
 3 0.467 0.518 0.579 15.7 0.0 ?
 4 0.494 0.629 0.321 25.6 0.0 ?
 5 0.506 0.371 0.679 25.6 0.0 ?
 6 0.533 0.482 0.421 15.7 0.0 ?
 7 0.687 0.983 0.781 18.4 0.0 ?

_smtbx_masks_void_probe_radius     1.2
_smtbx_masks_void_truncation_radius  1.2
_shelx_res_file
;
TITL cu_hku_mcp_tph_0m_a.res in P-1
    cu_hku_mcp_tph_0m.res
    created by SHELXL-2018/3 at 16:47:57 on 07-Nov-2024
REM Old TITL cu_HKU_MCP_TPH_0m in P-1
REM SHELXT solution in P-1: R1 0.232, Rweak 0.013, Alpha 0.063
REM <I/s> 0.000 for 0 systematic absences, Orientation as input
REM Formula found by SHELXT: C201 N9 Cl8
CELL 1.54178 19.8177 20.7758 26.2065 94.329 102.462 116.553
ZERR 4 0.0005 0.0005 0.0006 0.002 0.002 0.001
LATT 1
SFAC C H Cl N
UNIT 368 352 16 16
SADI C69 C70 C69 C70A
RIGU 0.01 0.02 C71A C69 C72A C70A
SADI C69 C71 C69 C71A
SADI C69 C72 C69 C72A
SIMU 0.01 0.02 2 C71A C71 C70 C70A C72 C72A
RIGU 0.01 0.02 C70 C69 C71 C72
RIGU 0.01 0.02 C29 C27 C28 C30
SADI C27 C28 C27 C28A
SADI C27 C30 C27 C30A
SIMU 0.01 0.02 2 C30A C29 C29A C28 C28A C30
SADI C27 C29 C27 C29A
RIGU 0.01 0.02 C30A C29A C27 C28A
SIMU 0.01 0.02 2 C171 C1A C172 C1B C169 C185
SADI C169 C170 C1B C170
SADI C170 C172 C170 C1A
RIGU 0.01 0.02 C171 C170 C172 C169
SADI C170 C171 C170 C185
RIGU 0.01 0.02 C185 C1A C170 C1B

L.S. 8
PLAN  20
SIZE 0.11 0.12 0.13
TEMP -50.15
CONF
BOND
list 4
MORE -1
ABIN
BOND $H
fmap 2 53
ACTA
OMIT -1 -4 8
OMIT 1 -3 3
OMIT -7 6 3
OMIT -2 -2 8
OMIT -4 -1 7
OMIT 0 -1 3
OMIT 2 2 5
OMIT 1 -1 3
OMIT -1 0 10
OMIT 4 4 4
OMIT 4 -6 10
OMIT 1 -2 2
OMIT -3 -1 7
OMIT 1 -1 8
OMIT 0 -4 6
OMIT -4 7 3
REM <olex2.extras>
REM <HklSrc "%.\\cu_HKU_MCP_TPH_0m.hkl">
REM </olex2.extras>

WGHT    0.120400    3.225400
FVAR       0.22196   0.77273
CL5   3    0.359097    0.330371    0.190552    11.00000    0.06970    0.04912 =
         0.05938    0.02314    0.00485    0.02576
N5    4    0.395477    0.580657    0.082524    11.00000    0.04551    0.03531 =
         0.04328    0.01180    0.01432    0.02421
CL6   3    0.482056    0.618073    0.200061    11.00000    0.06928    0.04397 =
         0.05336    0.00273    0.00066    0.02359
N6    4    0.288051    0.315535    0.072459    11.00000    0.04441    0.03392 =
         0.04444    0.00729    0.01483    0.01937
CL7   3    0.301398    0.606204    0.257623    11.00000    0.09682    0.04624 =
         0.05530    0.00300   -0.00298    0.02486
N7    4    0.073179    0.303750    0.138815    11.00000    0.03614    0.03847 =
         0.04643    0.00865    0.00883    0.02032
CL8   3    0.172329    0.317520    0.247995    11.00000    0.07281    0.04934 =
         0.05562    0.01974    0.00516    0.03130
N8    4    0.183981    0.570698    0.151631    11.00000    0.04309    0.04122 =
         0.04979    0.01735    0.01473    0.02606
C93   1    0.231119    0.460195    0.243850    11.00000    0.05988    0.04857 =
         0.04179    0.00716   -0.00027    0.02843
AFIX  43
H93   2    0.267224    0.467847    0.276520    11.00000   -1.20000
AFIX   0
C94   1    0.176027    0.389540    0.217318    11.00000    0.05042    0.04040 =
         0.04527    0.01515    0.01145    0.02498
C95   1    0.124113    0.376695    0.167862    11.00000    0.03817    0.03923 =
         0.03893    0.00875    0.01124    0.02118
C96   1    0.127407    0.437643    0.146919    11.00000    0.03907    0.04210 =
         0.03682    0.01097    0.01127    0.02227
AFIX  43
H96   2    0.092617    0.430029    0.113627    11.00000   -1.20000
AFIX   0
C97   1    0.180448    0.509117    0.173729    11.00000    0.04391    0.03937 =
         0.04021    0.01320    0.01600    0.02479
C98   1    0.233046    0.519380    0.222358    11.00000    0.05489    0.04134 =
         0.04047    0.00550    0.00660    0.02478
C99   1    0.094470    0.194133    0.132617    11.00000    0.03758    0.03713 =
         0.04298    0.00704    0.00630    0.01937
C100  1    0.032397    0.153064    0.155063    11.00000    0.04503    0.04308 =
         0.05675    0.01371    0.01591    0.02316
AFIX  43
H100  2    0.000895    0.173086    0.163144    11.00000   -1.20000
AFIX   0
C101  1    0.018037    0.085565    0.164954    11.00000    0.04842    0.04749 =
         0.05613    0.01583    0.01713    0.02169
AFIX  43
H101  2   -0.023950    0.059535    0.179108    11.00000   -1.20000
AFIX   0
C102  1    0.065139    0.052838    0.154413    11.00000    0.04415    0.03686 =
         0.05058    0.01049    0.00695    0.01797
C103  1    0.054237   -0.014863    0.166896    11.00000    0.04976    0.04099 =
         0.05692    0.01647    0.00921    0.01792
AFIX  43
H103  2    0.013222   -0.040880    0.181866    11.00000   -1.20000
AFIX   0
C104  1    0.101451   -0.045036    0.158074    11.00000    0.05002    0.03868 =
         0.05617    0.01118   -0.00003    0.01939
C105  1    0.161167   -0.005778    0.135063    11.00000    0.04833    0.04051 =
         0.06073    0.00646    0.00486    0.02348
AFIX  43
H105  2    0.193348   -0.025737    0.128341    11.00000   -1.20000
AFIX   0
C106  1    0.174909    0.061339    0.121745    11.00000    0.04439    0.03552 =
         0.05016    0.00400    0.00231    0.01979
C107  1    0.126444    0.092061    0.131492    11.00000    0.04027    0.03438 =
         0.04035    0.00388    0.00223    0.01612
C108  1    0.140884    0.162586    0.119662    11.00000    0.03715    0.03397 =
         0.04024    0.00547    0.00275    0.01627
C109  1    0.204570    0.201303    0.098604    11.00000    0.04260    0.03572 =
         0.04341    0.00689    0.00936    0.02006
C110  1    0.221060    0.272136    0.090595    11.00000    0.04101    0.03543 =
         0.04232    0.00699    0.01186    0.01852
C111  1    0.252623    0.168831    0.088875    11.00000    0.04650    0.04300 =
         0.05821    0.01127    0.01686    0.02477
AFIX  43
H111  2    0.295066    0.194665    0.075065    11.00000   -1.20000
AFIX   0
C112  1    0.237579    0.102390    0.099251    11.00000    0.05011    0.03978 =
         0.06304    0.00746    0.01578    0.02621
AFIX  43
H112  2    0.268971    0.081998    0.091585    11.00000   -1.20000
AFIX   0
C113  1    0.092092   -0.117546    0.174100    11.00000    0.06035    0.04461 =
         0.08266    0.02214    0.00456    0.02503
C114  1    0.153685   -0.099847    0.225721    11.00000    0.12941    0.09403 =
         0.11991    0.04094   -0.01655    0.05497
AFIX 137
H11A  2    0.154935   -0.144374    0.233223    11.00000   -1.50000
H11B  2    0.141158   -0.079018    0.254392    11.00000   -1.50000
H11C  2    0.204650   -0.064744    0.222810    11.00000   -1.50000
AFIX   0
C115  1    0.109004   -0.162301    0.132550    11.00000    0.13399    0.05749 =
         0.14572    0.02627    0.04353    0.05555
AFIX 137
H11D  2    0.071734   -0.174170    0.098002    11.00000   -1.50000
H11E  2    0.103802   -0.207266    0.143900    11.00000   -1.50000
H11F  2    0.161965   -0.133224    0.129977    11.00000   -1.50000
AFIX   0
C116  1    0.009962   -0.165456    0.177620    11.00000    0.08766    0.06425 =
         0.18475    0.06231    0.05260    0.03896
AFIX 137
H11G  2   -0.027885   -0.170044    0.145239    11.00000   -1.50000
H11H  2    0.001516   -0.143436    0.207970    11.00000   -1.50000
H11I  2    0.003479   -0.213675    0.181912    11.00000   -1.50000
AFIX   0
C117  1    0.282252    0.299239    0.017442    11.00000    0.04453    0.03728 =
         0.04530    0.00977    0.01419    0.02343
C118  1    0.211161    0.251747   -0.019135    11.00000    0.04179    0.05735 =
         0.05361    0.00940    0.01251    0.02239
AFIX  43
H118  2    0.165377    0.230538   -0.007825    11.00000   -1.20000
AFIX   0
C119  1    0.206812    0.235235   -0.071977    11.00000    0.05258    0.07533 =
         0.04936    0.00240    0.00697    0.02992
AFIX  43
H119  2    0.157825    0.202158   -0.095901    11.00000   -1.20000
AFIX   0
C120  1    0.272342    0.265724   -0.091367    11.00000    0.05737    0.07275 =
         0.05179    0.00679    0.01539    0.03534
C121  1    0.343241    0.312669   -0.054016    11.00000    0.05638    0.06426 =
         0.06182    0.00846    0.02462    0.03179
AFIX  43
H121  2    0.388945    0.334228   -0.065382    11.00000   -1.20000
AFIX   0
C122  1    0.349011    0.328878   -0.000522    11.00000    0.04700    0.04991 =
         0.05197    0.00132    0.01585    0.02167
AFIX  43
H122  2    0.398312    0.360084    0.023794    11.00000   -1.20000
AFIX   0
C123  1    0.264098    0.247484   -0.151186    11.00000    0.07529    0.11364 =
         0.05227    0.00102    0.01901    0.04865
C124  1    0.220585    0.165009   -0.171418    11.00000    0.19628    0.13702 =
         0.07907   -0.00928    0.03903    0.08585
AFIX 137
H12A  2    0.213646    0.154570   -0.209450    11.00000   -1.50000
H12B  2    0.169581    0.144534   -0.164540    11.00000   -1.50000
H12C  2    0.250729    0.143231   -0.153188    11.00000   -1.50000
AFIX   0
C125  1    0.341376    0.279099   -0.163712    11.00000    0.10083    0.20628 =
         0.06997    0.01006    0.03532    0.08060
AFIX 137
H12D  2    0.332553    0.272337   -0.202055    11.00000   -1.50000
H12E  2    0.370434    0.254394   -0.149070    11.00000   -1.50000
H12F  2    0.371284    0.331079   -0.148139    11.00000   -1.50000
AFIX   0
C126  1    0.215244    0.280924   -0.181483    11.00000    0.12119    0.18939 =
         0.06471    0.03965    0.02696    0.08577
AFIX 137
H12G  2    0.163474    0.259045   -0.175787    11.00000   -1.50000
H12H  2    0.210166    0.271130   -0.219279    11.00000   -1.50000
H12I  2    0.241524    0.333520   -0.168339    11.00000   -1.50000
AFIX   0
C127  1    0.346651    0.448591    0.078118    11.00000    0.04059    0.03535 =
         0.03840    0.00828    0.01026    0.02075
AFIX  43
H127  2    0.323292    0.440505    0.041370    11.00000   -1.20000
AFIX   0
C128  1    0.335621    0.388148    0.101872    11.00000    0.03749    0.03369 =
         0.04106    0.00768    0.01125    0.02113
C129  1    0.369025    0.401510    0.156906    11.00000    0.04726    0.04234 =
         0.04680    0.01616    0.01168    0.02572
C130  1    0.411586    0.472092    0.185999    11.00000    0.04936    0.04759 =
         0.03923    0.01131    0.00799    0.02496
AFIX  43
H130  2    0.432257    0.480120    0.223102    11.00000   -1.20000
AFIX   0
C131  1    0.424339    0.531362    0.161357    11.00000    0.04281    0.04021 =
         0.03927    0.00574    0.00759    0.02201
C132  1    0.390728    0.520123    0.106610    11.00000    0.03963    0.03533 =
         0.04393    0.01218    0.01192    0.02152
C133  1    0.395108    0.578620    0.028112    11.00000    0.03836    0.03573 =
         0.04304    0.01071    0.01101    0.01920
C134  1    0.434869    0.548797    0.006523    11.00000    0.05139    0.05905 =
         0.04990    0.02309    0.01816    0.03793
AFIX  43
H134  2    0.463165    0.529927    0.028202    11.00000   -1.20000
AFIX   0
C135  1    0.433727    0.546221   -0.046873    11.00000    0.05617    0.06585 =
         0.05318    0.01939    0.02330    0.04039
AFIX  43
H135  2    0.460259    0.524324   -0.060600    11.00000   -1.20000
AFIX   0
C136  1    0.395039    0.574665   -0.080339    11.00000    0.05866    0.06076 =
         0.04774    0.02169    0.01865    0.03502
C137  1    0.357922    0.606386   -0.057242    11.00000    0.07633    0.09075 =
         0.05544    0.03260    0.01916    0.06217
AFIX  43
H137  2    0.332449    0.628134   -0.078249    11.00000   -1.20000
AFIX   0
C138  1    0.356464    0.607662   -0.004762    11.00000    0.06837    0.06693 =
         0.05029    0.01887    0.01824    0.04881
AFIX  43
H138  2    0.328858    0.628532    0.008681    11.00000   -1.20000
AFIX   0
C139  1    0.395599    0.572988   -0.138921    11.00000    0.07935    0.10165 =
         0.05128    0.03046    0.02411    0.05392
C140  1    0.414843    0.514940   -0.159215    11.00000    0.22654    0.22674 =
         0.06726    0.05357    0.07034    0.17877
AFIX 137
H14A  2    0.418867    0.518115   -0.195273    11.00000   -1.50000
H14B  2    0.373576    0.466764   -0.159056    11.00000   -1.50000
H14C  2    0.464435    0.522689   -0.136339    11.00000   -1.50000
AFIX   0
C141  1    0.459678    0.647908   -0.142233    11.00000    0.12822    0.18859 =
         0.07966    0.06750    0.04402    0.01831
AFIX 137
H14D  2    0.467385    0.646075   -0.177522    11.00000   -1.50000
H14E  2    0.508391    0.660177   -0.115825    11.00000   -1.50000
H14F  2    0.443860    0.684942   -0.135450    11.00000   -1.50000
AFIX   0
C142  1    0.317565    0.559508   -0.173875    11.00000    0.09558    0.16547 =
         0.05837    0.02899    0.02099    0.07336
AFIX 137
H14G  2    0.306252    0.598107   -0.162161    11.00000   -1.50000
H14H  2    0.276617    0.512460   -0.171424    11.00000   -1.50000
H14I  2    0.319607    0.559282   -0.210534    11.00000   -1.50000
AFIX   0
C143  1    0.290895    0.580678    0.116541    11.00000    0.04525    0.03575 =
         0.04185    0.01091    0.00962    0.02300
AFIX  43
H143  2    0.267048    0.529153    0.109861    11.00000   -1.20000
AFIX   0
C144  1    0.360979    0.619928    0.104272    11.00000    0.04199    0.03530 =
         0.04211    0.00933    0.00885    0.02345
C145  1    0.397536    0.696842    0.112864    11.00000    0.04054    0.03604 =
         0.03847    0.01015    0.00740    0.02130
C146  1    0.470833    0.739737    0.102034    11.00000    0.04612    0.03770 =
         0.05098    0.01184    0.01493    0.02282
AFIX  43
H146  2    0.496875    0.716283    0.089590    11.00000   -1.20000
AFIX   0
C147  1    0.503096    0.813567    0.109474    11.00000    0.04775    0.04082 =
         0.05317    0.01364    0.01509    0.02304
AFIX  43
H147  2    0.551132    0.840516    0.101785    11.00000   -1.20000
AFIX   0
C148  1    0.466014    0.851883    0.128778    11.00000    0.04820    0.03574 =
         0.03818    0.00966    0.00700    0.02143
C149  1    0.497621    0.928106    0.134827    11.00000    0.05490    0.03804 =
         0.04472    0.00979    0.01101    0.02203
AFIX  43
H149  2    0.544168    0.954842    0.125316    11.00000   -1.20000
AFIX   0
C150  1    0.462808    0.965445    0.154292    11.00000    0.06264    0.03829 =
         0.04088    0.00825    0.00793    0.02518
C151  1    0.394619    0.924742    0.169307    11.00000    0.06158    0.04028 =
         0.04369    0.00892    0.01001    0.03140
AFIX  43
H151  2    0.371376    0.949542    0.183952    11.00000   -1.20000
AFIX   0
C152  1    0.394943    0.810905    0.141933    11.00000    0.04615    0.03742 =
         0.03326    0.00836    0.00422    0.02366
C153  1    0.359480    0.732414    0.133634    11.00000    0.04246    0.03496 =
         0.03451    0.00894    0.00563    0.02020
C154  1    0.288501    0.692451    0.147634    11.00000    0.04549    0.03816 =
         0.03680    0.01000    0.00816    0.02434
C155  1    0.255484    0.731943    0.170760    11.00000    0.04939    0.04359 =
         0.04476    0.01081    0.01430    0.02716
AFIX  43
H155  2    0.209546    0.706019    0.181144    11.00000   -1.20000
AFIX   0
C156  1    0.289160    0.805858    0.177947    11.00000    0.05748    0.04494 =
         0.04956    0.00926    0.01488    0.03349
AFIX  43
H156  2    0.265773    0.830204    0.192955    11.00000   -1.20000
AFIX   0
C157  1    0.359775    0.848235    0.163254    11.00000    0.05153    0.04041 =
         0.03685    0.00912    0.00824    0.02677
C158  1    0.254901    0.615096    0.138361    11.00000    0.04025    0.03793 =
         0.04220    0.01304    0.01099    0.02157
C159  1    0.497399    1.049091    0.161305    11.00000    0.07751    0.03675 =
         0.05661    0.01044    0.02207    0.02710
C160  1    0.567971    1.083606    0.139108    11.00000    0.10099    0.04149 =
         0.12847    0.01957    0.05302    0.02498
AFIX 137
H16A  2    0.553476    1.059856    0.102243    11.00000   -1.50000
H16B  2    0.610763    1.077404    0.159865    11.00000   -1.50000
H16C  2    0.584556    1.135513    0.141099    11.00000   -1.50000
AFIX   0
C161  1    0.434353    1.067423    0.131148    11.00000    0.10609    0.05321 =
         0.06229    0.01576    0.01802    0.04795
AFIX 137
H16D  2    0.390006    1.048865    0.146032    11.00000   -1.50000
H16E  2    0.416953    1.044733    0.093746    11.00000   -1.50000
H16F  2    0.456424    1.120210    0.134687    11.00000   -1.50000
AFIX   0
C162  1    0.522284    1.082433    0.219806    11.00000    0.09826    0.04589 =
         0.06305    0.00131    0.00467    0.03380
AFIX 137
H16G  2    0.546044    1.135440    0.224390    11.00000   -1.50000
H16H  2    0.560113    1.069040    0.239186    11.00000   -1.50000
H16I  2    0.476676    1.064233    0.233410    11.00000   -1.50000
AFIX   0
C163  1    0.103798    0.597023    0.079697    11.00000    0.04866    0.06163 =
         0.05062    0.02048    0.01541    0.02869
AFIX  43
H163  2    0.143779    0.611586    0.062477    11.00000   -1.20000
AFIX   0
C164  1    0.036344    0.601471    0.057837    11.00000    0.05827    0.07132 =
         0.04931    0.01880    0.00981    0.03795
AFIX  43
H164  2    0.032376    0.620076    0.026355    11.00000   -1.20000
AFIX   0
C165  1   -0.024564    0.580040    0.079987    11.00000    0.04797    0.05011 =
         0.05465    0.00595    0.00608    0.02632
C166  1   -0.016087    0.551791    0.126294    11.00000    0.05754    0.07765 =
         0.08029    0.03007    0.03205    0.04172
AFIX  43
H166  2   -0.057541    0.534621    0.142184    11.00000   -1.20000
AFIX   0
C167  1    0.051807    0.548405    0.149429    11.00000    0.06138    0.07648 =
         0.06633    0.03607    0.02967    0.04555
AFIX  43
H167  2    0.056077    0.530207    0.181076    11.00000   -1.20000
AFIX   0
C168  1    0.113288    0.571439    0.126565    11.00000    0.04287    0.03833 =
         0.05047    0.01218    0.01261    0.02339
PART 1
C169  1   -0.076100    0.658490    0.033129    21.00000    0.10760    0.11413 =
         0.17183    0.04234    0.00025    0.07937
AFIX 137
H16J  2   -0.044928    0.700060    0.062618    21.00000   -1.50000
H16K  2   -0.123249    0.660241    0.015043    21.00000   -1.50000
H16L  2   -0.045655    0.660383    0.008304    21.00000   -1.50000
AFIX   0
PART 0
C170  1   -0.099780    0.584497    0.055098    11.00000    0.05285    0.07138 =
         0.06951    0.00200    0.00206    0.03671
PART 1
C171  1   -0.148658    0.523488    0.007740    21.00000    0.07932    0.12423 =
         0.09757   -0.01667   -0.01311    0.05739
AFIX 137
H17A  2   -0.120891    0.530516   -0.019358    21.00000   -1.50000
H17B  2   -0.198185    0.523316   -0.006465    21.00000   -1.50000
H17C  2   -0.158639    0.477015    0.018287    21.00000   -1.50000
AFIX   0
C172  1   -0.146686    0.583639    0.093561    21.00000    0.09069    0.20305 =
         0.10127    0.00776    0.01362    0.10226
AFIX 137
H17D  2   -0.170120    0.535362    0.102424    21.00000   -1.50000
H17E  2   -0.187797    0.595073    0.077255    21.00000   -1.50000
H17F  2   -0.112322    0.619931    0.125752    21.00000   -1.50000
AFIX   0
PART 0
C173  1   -0.004095    0.283442    0.108192    11.00000    0.03747    0.03886 =
         0.04858    0.01474    0.01096    0.01972
C174  1   -0.045658    0.317078    0.123904    11.00000    0.04122    0.04609 =
         0.05575    0.01281    0.01367    0.02252
AFIX  43
H174  2   -0.021627    0.354873    0.154245    11.00000   -1.20000
AFIX   0
C175  1   -0.122196    0.294740    0.094789    11.00000    0.04325    0.05086 =
         0.06773    0.02069    0.01596    0.02594
AFIX  43
H175  2   -0.148717    0.318875    0.105452    11.00000   -1.20000
AFIX   0
C176  1   -0.161115    0.238284    0.050626    11.00000    0.04382    0.05016 =
         0.05562    0.02402    0.00652    0.02196
C177  1   -0.118743    0.205960    0.035427    11.00000    0.05262    0.05671 =
         0.05611    0.00856    0.00154    0.02490
AFIX  43
H177  2   -0.143174    0.167569    0.005454    11.00000   -1.20000
AFIX   0
C178  1   -0.041243    0.228670    0.063211    11.00000    0.04912    0.05452 =
         0.05570    0.00695    0.00823    0.02905
AFIX  43
H178  2   -0.013821    0.206446    0.051210    11.00000   -1.20000
AFIX   0
C179  1   -0.254727    0.274783   -0.001228    11.00000    0.07253    0.08724 =
         0.11588    0.03912   -0.01159    0.04227
AFIX 137
H17G  2   -0.230950    0.318143    0.026685    11.00000   -1.50000
H17H  2   -0.309858    0.260271   -0.016158    11.00000   -1.50000
H17I  2   -0.228218    0.285579   -0.029014    11.00000   -1.50000
AFIX   0
C180  1   -0.296400    0.189046    0.061357    11.00000    0.04578    0.15123 =
         0.09793    0.04816    0.01378    0.02166
AFIX 137
H18D  2   -0.290649    0.149821    0.076232    11.00000   -1.50000
H18E  2   -0.351215    0.171835    0.042972    11.00000   -1.50000
H18F  2   -0.278557    0.230519    0.089830    11.00000   -1.50000
AFIX   0
C181  1   -0.281582    0.146666   -0.023951    11.00000    0.06170    0.09330 =
         0.09797    0.01032   -0.01833    0.02982
AFIX 137
H18G  2   -0.279086    0.105555   -0.010084    11.00000   -1.50000
H18H  2   -0.251557    0.159536   -0.049741    11.00000   -1.50000
H18I  2   -0.335885    0.133180   -0.041063    11.00000   -1.50000
AFIX   0
C182  1   -0.247132    0.212659    0.021966    11.00000    0.04511    0.06691 =
         0.06919    0.02990    0.00505    0.02455
C183  1    0.113883    0.265713    0.123925    11.00000    0.03699    0.03724 =
         0.04434    0.00955    0.00713    0.02056
C184  1    0.175479    0.302700    0.102842    11.00000    0.04250    0.03579 =
         0.04682    0.01097    0.01131    0.02039
AFIX  43
H184  2    0.186943    0.349960    0.096579    11.00000   -1.20000
AFIX   0

CL1   3    0.429144    0.017667    0.327187    11.00000    0.09472    0.06667 =
         0.06416    0.00005    0.03120    0.03210
N1    4    0.525352    0.132060    0.428063    11.00000    0.05577    0.04265 =
         0.03823    0.01530    0.01487    0.02701
C1    1    0.293221    0.208064    0.430210    11.00000    0.04719    0.03975 =
         0.03952    0.01074    0.00763    0.02260
AFIX  43
H1    2    0.339818    0.213493    0.423143    11.00000   -1.20000
AFIX   0
CL2   3    0.179418    0.006602    0.380092    11.00000    0.06135    0.07187 =
         0.06742    0.00223    0.00430    0.02248
N2    4    0.295660    0.114833    0.479946    11.00000    0.05435    0.04313 =
         0.03642    0.01479    0.01113    0.02610
C2    1    0.259284    0.158030    0.461144    11.00000    0.05115    0.04226 =
         0.03585    0.01009    0.00681    0.02456
CL3   3    0.176294    0.168903    0.289982    11.00000    0.05449    0.05487 =
         0.06278    0.00905    0.00139    0.01991
N3    4    0.296975    0.299454    0.376460    11.00000    0.05078    0.03600 =
         0.04072    0.01184    0.01114    0.02381
C3    1    0.190422    0.149538    0.473129    11.00000    0.04553    0.04316 =
         0.04099    0.01186    0.00697    0.01961
CL4   3    0.419069    0.185330    0.224807    11.00000    0.09037    0.07633 =
         0.05747   -0.00523    0.01450    0.04970
N4    4    0.520762    0.309284    0.318692    11.00000    0.05341    0.03363 =
         0.04387    0.01175    0.01267    0.02579
C4    1    0.150666    0.097103    0.503172    11.00000    0.05082    0.05333 =
         0.05168    0.02121    0.01357    0.02373
AFIX  43
H4    2    0.168809    0.063916    0.513332    11.00000   -1.20000
AFIX   0
C5    1    0.088241    0.094201    0.517149    11.00000    0.05081    0.06014 =
         0.05403    0.02401    0.01554    0.02053
AFIX  43
H5    2    0.064145    0.059484    0.537246    11.00000   -1.20000
AFIX   0
C6    1    0.057371    0.142945    0.502105    11.00000    0.04551    0.06252 =
         0.05095    0.01571    0.00961    0.01963
C7    1   -0.005654    0.142774    0.517481    11.00000    0.05210    0.07389 =
         0.06825    0.02163    0.01957    0.02633
AFIX  43
H7    2   -0.028052    0.110287    0.539409    11.00000   -1.20000
AFIX   0
C8    1   -0.037002    0.188567    0.501835    11.00000    0.05097    0.07361 =
         0.07421    0.01327    0.02100    0.02581
C9    1   -0.005056    0.233850    0.467578    11.00000    0.05592    0.07082 =
         0.08195    0.01862    0.01961    0.03434
AFIX  43
H9    2   -0.026639    0.263868    0.455386    11.00000   -1.20000
AFIX   0
C10   1    0.058753    0.236233    0.450496    11.00000    0.05094    0.05946 =
         0.06176    0.01584    0.01461    0.02848
C11   1    0.091705    0.191498    0.468790    11.00000    0.04535    0.05123 =
         0.05141    0.01234    0.00865    0.01943
C12   1    0.158794    0.195577    0.454173    11.00000    0.04307    0.04373 =
         0.04422    0.01083    0.00751    0.01889
C13   1    0.192081    0.245149    0.420977    11.00000    0.04827    0.04426 =
         0.04691    0.01251    0.00955    0.02413
C14   1    0.260145    0.250304    0.409429    11.00000    0.04700    0.03834 =
         0.03783    0.01082    0.00547    0.01900
C15   1    0.154042    0.286082    0.400168    11.00000    0.06035    0.05939 =
         0.06253    0.02748    0.01948    0.03390
AFIX  43
H15   2    0.172945    0.315887    0.375888    11.00000   -1.20000
AFIX   0
C16   1    0.091296    0.282414    0.414991    11.00000    0.06203    0.07193 =
         0.07496    0.03250    0.02295    0.04231
AFIX  43
H16   2    0.068499    0.311008    0.401575    11.00000   -1.20000
AFIX   0
C17   1   -0.102165    0.189322    0.523200    11.00000    0.06805    0.09914 =
         0.09587    0.02572    0.03828    0.04356
C18   1   -0.132250    0.239339    0.499653    11.00000    0.08633    0.11946 =
         0.16339    0.04222    0.06898    0.06253
AFIX 137
H18A  2   -0.151201    0.224070    0.461161    11.00000   -1.50000
H18B  2   -0.089936    0.289509    0.509104    11.00000   -1.50000
H18C  2   -0.174822    0.236375    0.513658    11.00000   -1.50000
AFIX   0
C19   1   -0.172303    0.112440    0.510571    11.00000    0.06602    0.12275 =
         0.11674    0.04158    0.03889    0.03930
AFIX 137
H19A  2   -0.212905    0.113794    0.524991    11.00000   -1.50000
H19B  2   -0.155746    0.079306    0.526447    11.00000   -1.50000
H19C  2   -0.192834    0.095359    0.472247    11.00000   -1.50000
AFIX   0
C20   1   -0.070455    0.215737    0.583517    11.00000    0.11994    0.18959 =
         0.10366    0.00215    0.04684    0.07410
AFIX 137
H20A  2   -0.059815    0.179560    0.599719    11.00000   -1.50000
H20B  2   -0.109085    0.222417    0.597238    11.00000   -1.50000
H20C  2   -0.022300    0.262032    0.591952    11.00000   -1.50000
AFIX   0
C21   1    0.331985    0.376379    0.394897    11.00000    0.04585    0.03947 =
         0.04142    0.01044    0.00648    0.02496
C22   1    0.344376    0.406907    0.447112    11.00000    0.06601    0.04509 =
         0.04470    0.01380    0.01430    0.02758
AFIX  43
H22   2    0.329571    0.376039    0.471581    11.00000   -1.20000
AFIX   0
C23   1    0.377924    0.481506    0.463707    11.00000    0.07291    0.05123 =
         0.04706    0.00478    0.00981    0.03015
AFIX  43
H23   2    0.384576    0.500288    0.499254    11.00000   -1.20000
AFIX   0
C24   1    0.402302    0.530047    0.429942    11.00000    0.05598    0.04409 =
         0.05074    0.00529    0.00365    0.02669
C25   1    0.390047    0.498980    0.377522    11.00000    0.05724    0.03925 =
         0.05205    0.01360    0.01011    0.02544
AFIX  43
H25   2    0.405923    0.530019    0.353319    11.00000   -1.20000
AFIX   0
C26   1    0.355388    0.424195    0.360131    11.00000    0.05615    0.04116 =
         0.03917    0.00927    0.00877    0.02790
AFIX  43
H26   2    0.347437    0.405212    0.324369    11.00000   -1.20000
AFIX   0
C27   1    0.442573    0.614111    0.448182    11.00000    0.08199    0.04244 =
         0.06933    0.00172    0.00128    0.02595
PART 1
C28   1    0.455399    0.637778    0.506891    21.00000    0.18677    0.05792 =
         0.06519   -0.01215    0.00623    0.02819
AFIX 137
H28A  2    0.405024    0.619030    0.514620    21.00000   -1.50000
H28B  2    0.482775    0.690946    0.516393    21.00000   -1.50000
H28C  2    0.486640    0.618564    0.527384    21.00000   -1.50000
AFIX   0
C29   1    0.396690    0.644556    0.415047    21.00000    0.13853    0.05109 =
         0.10535    0.00035   -0.01246    0.05869
AFIX 137
H29A  2    0.397519    0.636160    0.378324    21.00000   -1.50000
H29B  2    0.419980    0.696852    0.428444    21.00000   -1.50000
H29C  2    0.342815    0.620398    0.416885    21.00000   -1.50000
AFIX   0
C30   1    0.526152    0.645468    0.441417    21.00000    0.09271    0.05718 =
         0.13930    0.00472    0.02230    0.00832
AFIX 137
H30A  2    0.550096    0.616310    0.455339    21.00000   -1.50000
H30B  2    0.557566    0.695841    0.460754    21.00000   -1.50000
H30C  2    0.523358    0.643973    0.403903    21.00000   -1.50000
AFIX   0
PART 0
C31   1    0.326090    0.120547    0.535369    11.00000    0.04631    0.03812 =
         0.03604    0.01144    0.01103    0.02041
C32   1    0.348679    0.070217    0.553178    11.00000    0.06410    0.03754 =
         0.03571    0.01008    0.01462    0.02744
AFIX  43
H32   2    0.343452    0.032058    0.528303    11.00000   -1.20000
AFIX   0
C33   1    0.378775    0.075028    0.606852    11.00000    0.06876    0.04359 =
         0.03913    0.01760    0.01468    0.03385
AFIX  43
H33   2    0.394593    0.040517    0.617499    11.00000   -1.20000
AFIX   0
C34   1    0.386430    0.129169    0.645596    11.00000    0.05903    0.04840 =
         0.03897    0.01136    0.01262    0.03128
C35   1    0.362072    0.178262    0.626801    11.00000    0.06978    0.05366 =
         0.04146    0.00159    0.00885    0.03818
AFIX  43
H35   2    0.365257    0.215216    0.651737    11.00000   -1.20000
AFIX   0
C36   1    0.333365    0.175457    0.573211    11.00000    0.05937    0.04198 =
         0.04687    0.01152    0.00943    0.03174
AFIX  43
H36   2    0.318804    0.210686    0.562434    11.00000   -1.20000
AFIX   0
C37   1    0.417461    0.134639    0.705337    11.00000    0.08270    0.07429 =
         0.03404    0.00894    0.00696    0.04832
C38   1    0.349570    0.113854    0.730263    11.00000    0.16195    0.34654 =
         0.05795    0.06660    0.05258    0.16554
AFIX 137
H38A  2    0.310502    0.063115    0.715353    11.00000   -1.50000
H38B  2    0.325931    0.145376    0.722774    11.00000   -1.50000
H38C  2    0.369096    0.119851    0.768518    11.00000   -1.50000
AFIX   0
C39   1    0.451573    0.082633    0.716803    11.00000    0.12386    0.08557 =
         0.05046    0.01486    0.00065    0.06346
AFIX 137
H39A  2    0.410318    0.032291    0.703583    11.00000   -1.50000
H39B  2    0.473594    0.090171    0.754941    11.00000   -1.50000
H39C  2    0.492488    0.092381    0.699174    11.00000   -1.50000
AFIX   0
C40   1    0.482733    0.211961    0.730768    11.00000    0.19057    0.08614 =
         0.06331   -0.01122   -0.03815    0.07492
AFIX 137
H40A  2    0.525189    0.223897    0.714333    11.00000   -1.50000
H40B  2    0.502227    0.214934    0.768616    11.00000   -1.50000
H40C  2    0.462472    0.246436    0.725597    11.00000   -1.50000
AFIX   0
C41   1    0.313096    0.023799    0.359717    11.00000    0.06912    0.05252 =
         0.04120    0.00395    0.00766    0.02577
AFIX  43
H41   2    0.280508   -0.008056    0.326995    11.00000   -1.20000
AFIX   0
C42   1    0.280023    0.043522    0.395724    11.00000    0.05966    0.04256 =
         0.04113    0.00978    0.00696    0.02110
C43   1    0.328075    0.091581    0.443618    11.00000    0.05609    0.03594 =
         0.03459    0.01175    0.00972    0.02388
C44   1    0.408973    0.119658    0.454175    11.00000    0.05115    0.03327 =
         0.03389    0.01034    0.00732    0.02092
AFIX  43
H44   2    0.441739    0.152901    0.486325    11.00000   -1.20000
AFIX   0
C45   1    0.442911    0.100356    0.418993    11.00000    0.05743    0.03846 =
         0.03769    0.01502    0.01423    0.02506
C46   1    0.392456    0.050331    0.371528    11.00000    0.07174    0.04677 =
         0.03985    0.00701    0.01488    0.02843
C47   1    0.574815    0.153594    0.481623    11.00000    0.05986    0.04916 =
         0.03965    0.01460    0.01681    0.03438
C48   1    0.642899    0.219973    0.498742    11.00000    0.06262    0.05468 =
         0.04310    0.01445    0.01701    0.03232
AFIX  43
H48   2    0.658006    0.251545    0.474738    11.00000   -1.20000
AFIX   0
C49   1    0.689167    0.240446    0.551045    11.00000    0.06159    0.06033 =
         0.04811    0.00952    0.01173    0.03119
AFIX  43
H49   2    0.735513    0.285718    0.561836    11.00000   -1.20000
AFIX   0
C50   1    0.668834    0.195956    0.587679    11.00000    0.06857    0.06560 =
         0.04812    0.01077    0.00943    0.04370
C51   1    0.601665    0.129117    0.569982    11.00000    0.08612    0.07053 =
         0.04709    0.03006    0.02259    0.04933
AFIX  43
H51   2    0.587120    0.097612    0.594105    11.00000   -1.20000
AFIX   0
C52   1    0.554363    0.106627    0.517175    11.00000    0.07600    0.05271 =
         0.05187    0.02362    0.01777    0.03663
AFIX  43
H52   2    0.509364    0.060355    0.505938    11.00000   -1.20000
AFIX   0
C53   1    0.714343    0.221119    0.646905    11.00000    0.08805    0.08556 =
         0.04917    0.01785    0.00771    0.04739
C54   1    0.746526    0.169770    0.663285    11.00000    0.12346    0.10791 =
         0.08892    0.02437   -0.01770    0.06642
AFIX 137
H54A  2    0.775092    0.185611    0.700827    11.00000   -1.50000
H54B  2    0.781662    0.170432    0.642421    11.00000   -1.50000
H54C  2    0.703461    0.120340    0.657111    11.00000   -1.50000
AFIX   0
C55   1    0.656733    0.219601    0.678292    11.00000    0.13782    0.12374 =
         0.05775    0.00818    0.02177    0.07325
AFIX 137
H55A  2    0.632007    0.248172    0.664388    11.00000   -1.50000
H55B  2    0.685014    0.240370    0.715625    11.00000   -1.50000
H55C  2    0.616788    0.169300    0.674690    11.00000   -1.50000
AFIX   0
C56   1    0.780735    0.298581    0.660138    11.00000    0.12222    0.09170 =
         0.07006    0.00717   -0.01288    0.02927
AFIX 137
H56A  2    0.760419    0.331449    0.648841    11.00000   -1.50000
H56B  2    0.819311    0.301483    0.641796    11.00000   -1.50000
H56C  2    0.805245    0.312714    0.698301    11.00000   -1.50000
AFIX   0
C57   1    0.306190    0.184915    0.264751    11.00000    0.06505    0.03868 =
         0.04247    0.00202    0.00127    0.02486
AFIX  43
H57   2    0.271778    0.143570    0.237607    11.00000   -1.20000
AFIX   0
C58   1    0.276772    0.211997    0.299220    11.00000    0.05224    0.03832 =
         0.04287    0.01167    0.00387    0.02218
C59   1    0.327171    0.273025    0.340136    11.00000    0.05047    0.03379 =
         0.03474    0.01181    0.00720    0.02354
C60   1    0.407405    0.304943    0.345144    11.00000    0.05035    0.03327 =
         0.03313    0.00839    0.00678    0.02309
AFIX  43
H60   2    0.441972    0.345729    0.372688    11.00000   -1.20000
AFIX   0
C61   1    0.438222    0.278976    0.311172    11.00000    0.05296    0.03458 =
         0.03899    0.01389    0.00946    0.02438
C62   1    0.385523    0.218266    0.270082    11.00000    0.06581    0.04152 =
         0.03688    0.00649    0.00789    0.03104
C63   1    0.569186    0.386866    0.332426    11.00000    0.05579    0.03746 =
         0.04115    0.01102    0.01515    0.02432
C64   1    0.641397    0.419539    0.369720    11.00000    0.06766    0.04671 =
         0.06437    0.01085    0.00343    0.02970
AFIX  43
H64   2    0.658998    0.390407    0.388241    11.00000   -1.20000
AFIX   0
C65   1    0.688439    0.494986    0.380243    11.00000    0.06636    0.04781 =
         0.07858    0.00295   -0.00222    0.02209
AFIX  43
H65   2    0.737771    0.515787    0.405642    11.00000   -1.20000
AFIX   0
C66   1    0.665513    0.540710    0.354796    11.00000    0.06877    0.03857 =
         0.07606    0.00919    0.02460    0.02333
C67   1    0.592846    0.507233    0.318006    11.00000    0.07804    0.04173 =
         0.06197    0.01713    0.01834    0.03173
AFIX  43
H67   2    0.574960    0.536569    0.300024    11.00000   -1.20000
AFIX   0
C68   1    0.545170    0.432090    0.306500    11.00000    0.06347    0.04286 =
         0.05568    0.01610    0.01135    0.02809
AFIX  43
H68   2    0.496032    0.411391    0.280891    11.00000   -1.20000
AFIX   0
C69   1    0.719960    0.624177    0.366308    11.00000    0.07567    0.03989 =
         0.10647    0.00750    0.03012    0.02004
PART 1
C70   1    0.682813    0.663866    0.332705    21.00000    0.11397    0.04242 =
         0.15201    0.02599    0.02794    0.03003
AFIX 137
H70A  2    0.667354    0.642094    0.295257    21.00000   -1.50000
H70B  2    0.720748    0.715409    0.338600    21.00000   -1.50000
H70C  2    0.636932    0.659104    0.343084    21.00000   -1.50000
AFIX   0
C71   1    0.735922    0.654236    0.423806    21.00000    0.13518    0.06588 =
         0.12763   -0.02482   -0.00978    0.02705
AFIX 137
H71A  2    0.686675    0.642962    0.431730    21.00000   -1.50000
H71B  2    0.769076    0.707026    0.431146    21.00000   -1.50000
H71C  2    0.762368    0.632220    0.445839    21.00000   -1.50000
AFIX   0
C72   1    0.794252    0.637829    0.350746    21.00000    0.10872    0.07269 =
         0.22525    0.03352    0.07605    0.02209
AFIX 137
H72A  2    0.821896    0.617181    0.373253    21.00000   -1.50000
H72B  2    0.827891    0.690225    0.355303    21.00000   -1.50000
H72C  2    0.780304    0.614777    0.313767    21.00000   -1.50000
AFIX   0
PART 0
C73   1    0.526803    0.220962    0.372573    11.00000    0.05710    0.04131 =
         0.03824    0.01207    0.01565    0.02951
AFIX  43
H73   2    0.487694    0.223828    0.385990    11.00000   -1.20000
AFIX   0
C74   1    0.553698    0.262772    0.335529    11.00000    0.05569    0.03616 =
         0.03827    0.01060    0.01117    0.02752
C75   1    0.611926    0.258811    0.314898    11.00000    0.05436    0.03611 =
         0.03976    0.01111    0.01227    0.02472
C76   1    0.639515    0.297974    0.274180    11.00000    0.06700    0.04991 =
         0.05202    0.02446    0.02063    0.03610
AFIX  43
H76   2    0.619096    0.328485    0.261209    11.00000   -1.20000
AFIX   0
C77   1    0.694082    0.291448    0.254498    11.00000    0.06954    0.06737 =
         0.05755    0.03475    0.02994    0.04107
AFIX  43
H77   2    0.710545    0.317268    0.227773    11.00000   -1.20000
AFIX   0
C78   1    0.727859    0.246092    0.273220    11.00000    0.05926    0.06127 =
         0.05246    0.02603    0.02081    0.03513
C79   1    0.784503    0.238909    0.253153    11.00000    0.07262    0.08619 =
         0.06301    0.03831    0.03403    0.05026
AFIX  43
H79   2    0.802164    0.265467    0.227024    11.00000   -1.20000
AFIX   0
C80   1    0.815646    0.193504    0.270727    11.00000    0.07276    0.09487 =
         0.06732    0.03510    0.03237    0.05731
C81   1    0.788164    0.154463    0.308938    11.00000    0.07038    0.07513 =
         0.05734    0.02644    0.02441    0.05081
AFIX  43
H81   2    0.808195    0.123205    0.320797    11.00000   -1.20000
AFIX   0
C82   1    0.732008    0.159770    0.330437    11.00000    0.05535    0.05283 =
         0.04420    0.01594    0.01499    0.03209
C83   1    0.701515    0.206762    0.313125    11.00000    0.05079    0.04334 =
         0.04280    0.01466    0.01202    0.02518
C84   1    0.643557    0.212788    0.333922    11.00000    0.05290    0.03707 =
         0.03586    0.00861    0.00808    0.02455
C85   1    0.615067    0.169902    0.371842    11.00000    0.05311    0.04059 =
         0.03524    0.00996    0.01045    0.02599
C86   1    0.556490    0.174782    0.390350    11.00000    0.05609    0.03848 =
         0.03483    0.01124    0.01397    0.02561
C87   1    0.647271    0.122403    0.388483    11.00000    0.06645    0.04542 =
         0.04587    0.01904    0.02061    0.03473
AFIX  43
H87   2    0.629050    0.093860    0.413556    11.00000   -1.20000
AFIX   0
C88   1    0.702473    0.118087    0.369022    11.00000    0.06179    0.05251 =
         0.05201    0.02061    0.01700    0.03696
AFIX  43
H88   2    0.722444    0.086834    0.380996    11.00000   -1.20000
AFIX   0
C89   1    0.877789    0.187797    0.246581    11.00000    0.09018    0.12403 =
         0.07661    0.04709    0.04560    0.07562
C90   1    0.840329    0.158221    0.186526    11.00000    0.09120    0.11542 =
         0.09233    0.02330    0.04291    0.06155
AFIX 137
H90A  2    0.827588    0.193288    0.170272    11.00000   -1.50000
H90B  2    0.792734    0.111939    0.180468    11.00000   -1.50000
H90C  2    0.876949    0.150711    0.170819    11.00000   -1.50000
AFIX   0
C91   1    0.948035    0.266478    0.253143    11.00000    0.08400    0.14089 =
         0.10916    0.03807    0.03939    0.05629
AFIX 137
H91A  2    0.929430    0.295643    0.233188    11.00000   -1.50000
H91B  2    0.988328    0.262635    0.239751    11.00000   -1.50000
H91C  2    0.969796    0.289824    0.290548    11.00000   -1.50000
AFIX   0
C92   1    0.911806    0.144602    0.272861    11.00000    0.13161    0.20169 =
         0.12515    0.07682    0.07200    0.13201
AFIX 137
H92A  2    0.872216    0.093379    0.264874    11.00000   -1.50000
H92B  2    0.929781    0.162546    0.311100    11.00000   -1.50000
H92C  2    0.955833    0.149424    0.259924    11.00000   -1.50000
AFIX   0
PART 2
C71A  1    0.694456    0.657208    0.405364   -21.00000    0.12870    0.06126 =
         0.14936   -0.03275    0.02940    0.02600
AFIX 137
H71D  2    0.645074    0.655348    0.387745   -21.00000   -1.50000
H71E  2    0.734042    0.707884    0.419880   -21.00000   -1.50000
H71F  2    0.687577    0.629987    0.434000   -21.00000   -1.50000
AFIX   0
C72A  1    0.806720    0.648258    0.396140   -21.00000    0.10570    0.05540 =
         0.16704   -0.00461    0.02683    0.02452
AFIX 137
H72D  2    0.811487    0.646727    0.433597   -21.00000   -1.50000
H72E  2    0.839998    0.697855    0.392458   -21.00000   -1.50000
H72F  2    0.822892    0.615240    0.381006   -21.00000   -1.50000
AFIX   0
C70A  1    0.726523    0.650927    0.314268   -21.00000    0.11819    0.06869 =
         0.16706    0.04072    0.04797    0.00358
AFIX 137
H70D  2    0.751696    0.629311    0.296342   -21.00000   -1.50000
H70E  2    0.757619    0.703974    0.321684   -21.00000   -1.50000
H70F  2    0.674439    0.636562    0.291581   -21.00000   -1.50000
AFIX   0
C28A  1    0.523907    0.639236    0.481661   -21.00000    0.11746    0.06569 =
         0.11218   -0.00743    0.00364    0.01941
AFIX 137
H28D  2    0.523433    0.605704    0.505579   -21.00000   -1.50000
H28E  2    0.544433    0.688065    0.502323   -21.00000   -1.50000
H28F  2    0.556941    0.640337    0.458931   -21.00000   -1.50000
AFIX   0
C30A  1    0.436513    0.659250    0.405788   -21.00000    0.13060    0.05725 =
         0.12254    0.01070   -0.01448    0.01742
AFIX 137
H30D  2    0.453664    0.646205    0.376517   -21.00000   -1.50000
H30E  2    0.469608    0.711057    0.421223   -21.00000   -1.50000
H30F  2    0.382414    0.649181    0.392676   -21.00000   -1.50000
AFIX   0
C29A  1    0.407532    0.629334    0.491166   -21.00000    0.19304    0.05014 =
         0.10578   -0.02897    0.03622    0.04248
AFIX 137
H29D  2    0.354538    0.620384    0.474755   -21.00000   -1.50000
H29E  2    0.439554    0.680068    0.509673   -21.00000   -1.50000
H29F  2    0.406242    0.597221    0.516378   -21.00000   -1.50000
AFIX   0

C185  1   -0.100043    0.612715    0.004397   -21.00000    0.07746    0.14123 =
         0.11360    0.03890   -0.01097    0.06893
AFIX 137
H18J  2   -0.050531    0.625244   -0.003505   -21.00000   -1.50000
H18K  2   -0.106922    0.656048    0.008154   -21.00000   -1.50000
H18L  2   -0.142848    0.575197   -0.024418   -21.00000   -1.50000
AFIX   0
C1A   1   -0.168502    0.507649    0.042255   -21.00000    0.07955    0.13573 =
         0.11126    0.00611   -0.00684    0.06186
AFIX 137
H1AA  2   -0.150662    0.472250    0.035133   -21.00000   -1.50000
H1AB  2   -0.208458    0.502770    0.011091   -21.00000   -1.50000
H1AC  2   -0.190397    0.498712    0.072315   -21.00000   -1.50000
AFIX   0
C1B   1   -0.107074    0.633897    0.098510   -21.00000    0.09404    0.14655 =
         0.13652    0.00156   -0.00630    0.10637
AFIX 137
H1BA  2   -0.122588    0.607202    0.126374   -21.00000   -1.50000
H1BB  2   -0.146377    0.647794    0.082746   -21.00000   -1.50000
H1BC  2   -0.056827    0.677653    0.113616   -21.00000   -1.50000
AFIX   0
HKLF 4


REM  cu_hku_mcp_tph_0m_a.res in P-1
REM wR2 = 0.2174, GooF = S = 1.026, Restrained GooF = 1.026 for all data
REM R1 = 0.0664 for 22236 Fo > 4sig(Fo) and 0.0948 for all 33887 data
REM 1928 parameters refined using 219 restraints

END

WGHT      0.1203      3.2379

REM Highest difference peak  0.362,  deepest hole -0.511,  1-sigma level  0.055
Q1    1   0.8412  0.0864  0.2323  11.00000  0.05    0.36
Q2    1   0.6458  0.1217  0.6800  11.00000  0.05    0.34
Q3    1   1.0952  0.3452  0.3227  11.00000  0.05    0.25
Q4    1   0.0195  0.1355 -0.0245  11.00000  0.05    0.25
Q5    1   0.0939 -0.0975  0.2423  11.00000  0.05    0.23
Q6    1   0.1415 -0.1380  0.1804  11.00000  0.05    0.23
Q7    1   0.3622  0.6186  0.4431  11.00000  0.05    0.23
Q8    1  -0.1747 -0.0215  0.0995  11.00000  0.05    0.22
Q9    1   0.3993  0.1826  0.7385  11.00000  0.05    0.22
Q10   1   0.0673  0.1595 -0.3146  11.00000  0.05    0.21
Q11   1   0.8220  0.2380  0.6539  11.00000  0.05    0.21
Q12   1   0.0610 -0.1191  0.2379  11.00000  0.05    0.20
Q13   1   0.9651  0.2356  0.3046  11.00000  0.05    0.20
Q14   1   0.3279  0.2153 -0.1471  11.00000  0.05    0.20
Q15   1   0.8585  0.4045  0.3774  11.00000  0.05    0.20
Q16   1  -0.0719  0.4541  0.2235  11.00000  0.05    0.20
Q17   1   0.0400 -0.1782  0.1266  11.00000  0.05    0.20
Q18   1   0.3021  0.1848 -0.1452  11.00000  0.05    0.20
Q19   1   0.1211  0.3985  0.3405  11.00000  0.05    0.20
Q20   1  -0.0772  0.6597  0.0733  11.00000  0.05    0.20
;
_shelx_res_checksum                5798
_shelx_hkl_file
;
  -1   0   0  685.53   23.00
  -2   0   0   59.99    2.10
   2   0   0   55.49    2.00
   3   0   0  340.17    9.30
  -4   0   0 2151.88   75.09
   5   0   0   87.59    3.80
  -6   0   0  269.57   12.10
   6   0   0  272.17    8.60
  -7   0   0  113.69    9.90
   7   0   0  129.59    5.40
  -8   0   0  106.29   14.20
   8   0   0  104.09    5.40
  -9   0   0  128.79   14.50
   9   0   0  179.58    7.30
  10   0   0   27.40    3.20
 -11   0   0  190.18    7.70
 -11   0   0  201.88    7.50
 -11   0   0  187.98    7.40
 -11   0   0  207.68    7.30
 -11   0   0  184.18    7.10
  11   0   0  202.48    8.70
 -12   0   0   20.40    2.50
 -12   0   0   22.50    2.90
 -12   0   0   10.30    2.40
 -12   0   0   19.00    2.50
 -12   0   0   18.30    2.70
  12   0   0   18.80    3.70
 -13   0   0   48.30    4.10
 -13   0   0   42.50    3.80
 -13   0   0   44.80    3.60
 -13   0   0   39.10    3.40
  13   0   0   42.10    4.80
 -14   0   0    1.20    1.90
 -14   0   0    4.20    2.20
 -14   0   0    1.80    1.70
 -14   0   0    3.80    2.10
  14   0   0    2.20    2.50
 -15   0   0   20.00    2.90
 -15   0   0   21.60    3.10
 -15   0   0   22.50    3.00
 -15   0   0   24.20    2.80
  15   0   0   24.10    4.20
 -16   0   0    2.90    2.10
 -16   0   0    1.00    1.80
 -16   0   0    1.90    1.70
 -16   0   0    0.50    2.10
 -17   0   0   71.49    4.80
 -17   0   0   75.59    4.90
 -17   0   0   76.89    4.80
 -17   0   0   80.59    4.50
 -17   0   0   80.39    5.00
 -18   0   0    5.10    1.90
 -18   0   0    4.60    2.10
 -18   0   0    3.70    1.80
 -18   0   0    8.10    1.90
  18   0   0    6.40    2.00
 -19   0   0    5.10    1.70
 -19   0   0    6.60    1.80
 -19   0   0    5.10    1.50
 -19   0   0    4.80    1.60
  19   0   0    7.50    1.80
 -20   0   0   -0.70    1.00
  20   0   0   -0.40    1.20
  20  -1   0   -0.60    1.20
 -20   1   0   -0.10    1.40
 -20   1   0    0.00    1.20
  19  -1   0   11.40    2.10
 -19   1   0   11.50    2.10
 -19   1   0   14.50    1.90
 -19   1   0   11.20    2.50
 -18   1   0    4.50    2.00
 -18   1   0    0.60    1.60
 -18   1   0    1.80    1.40
 -18   1   0    3.50    1.80
 -18   1   0    4.60    1.80
  17  -1   0    0.50    3.00
 -17   1   0    3.40    2.00
 -17   1   0    2.80    2.10
 -17   1   0    2.10    1.80
 -17   1   0    3.30    1.70
 -16   1   0   19.50    2.70
 -16   1   0   24.40    3.40
 -16   1   0   25.50    2.80
 -16   1   0   17.50    2.80
  15  -1   0    8.20    3.10
 -15   1   0    5.20    1.90
 -15   1   0    5.00    2.20
 -15   1   0    8.40    2.70
 -15   1   0    4.90    2.30
  14  -1   0    0.50    2.20
 -14   1   0   -1.20    1.70
 -14   1   0   -0.90    1.90
 -14   1   0    0.30    1.80
 -14   1   0    0.10    1.50
  13  -1   0   29.70    3.90
 -13   1   0   35.90    3.50
 -13   1   0   28.70    2.70
 -13   1   0   39.10    3.80
 -13   1   0   41.00    3.70
 -13   1   0   26.80    2.90
  12  -1   0  158.38    7.60
 -12   1   0  166.78    6.90
 -12   1   0  153.48    6.20
 -12   1   0  160.28    6.50
 -12   1   0  166.78    6.80
 -12   1   0  169.78    7.30
  11  -1   0  135.69    6.70
 -11   1   0  142.99    5.90
 -11   1   0  132.49    5.60
 -10   1   0   12.50   11.00
   9  -1   0  466.35   13.50
  -9   1   0  358.36   26.10
   8  -1   0  103.39    4.80
  -8   1   0   88.79    8.70
   7  -1   0  217.98    7.40
  -7   1   0  221.88   11.00
   6  -1   0  321.77    9.50
   5  -1   0  464.25   12.60
  -4   1   0 1003.60   45.20
  -3   1   0 1220.38   45.80
  -2   1   0 1041.40   40.00
  -1   1   0  721.03   18.10
   0  -1   0    0.60    0.20
   0   1   0    1.30    0.20
  -1  -1   0  181.68    4.80
   1   1   0  174.08    4.90
  -2  -1   0   13.90    1.30
   2   1   0   14.00    1.40
  -3  -1   0    0.90    1.30
   3   1   0    1.30    1.20
   4   1   0  877.41   22.80
   5   1   0  498.55   14.00
  -6  -1   0  103.49    8.60
   6   1   0   97.19    4.70
  -7  -1   0    6.40    6.40
  -8  -1   0   32.20   14.00
   8   1   0   45.70    4.00
  -9  -1   0  159.08   16.60
   9   1   0  183.18    7.80
 -10  -1   0    3.30    1.80
 -10  -1   0    1.70    1.50
  10   1   0    4.20    2.20
 -11  -1   0  313.67   10.80
 -11  -1   0  347.87   12.50
 -11  -1   0  304.07   10.50
 -11  -1   0  301.17   10.20
  11   1   0  318.67   12.00
 -12  -1   0    2.60    2.00
 -12  -1   0    1.60    1.60
 -12  -1   0    0.90    1.70
 -12  -1   0    5.50    2.10
  12   1   0    2.70    2.50
 -13  -1   0    0.50    1.70
 -13  -1   0   -0.20    1.50
 -13  -1   0    2.70    2.10
  13   1   0    0.80    2.50
 -14  -1   0    4.40    2.00
 -14  -1   0    3.70    2.20
 -14  -1   0    3.10    2.00
 -14  -1   0    3.10    2.00
  14   1   0    2.00    2.90
 -15  -1   0   18.80    3.10
 -15  -1   0   12.40    2.50
 -15  -1   0   16.50    2.80
 -15  -1   0   14.70    2.60
  15   1   0   18.20    4.00
 -16  -1   0   -2.70    2.50
 -16  -1   0   -1.20    1.50
 -16  -1   0   -0.90    1.70
 -16  -1   0    1.10    2.00
 -17  -1   0    1.90    1.70
 -17  -1   0    0.60    1.80
 -17  -1   0    0.10    1.50
 -17  -1   0    1.40    1.90
  17   1   0    0.90    1.70
 -18  -1   0    1.50    1.70
 -18  -1   0   -0.70    1.40
 -18  -1   0    0.90    1.70
 -18  -1   0   -1.20    1.60
  18   1   0    0.80    1.70
 -19  -1   0    2.30    1.60
 -19  -1   0    0.40    1.20
 -19  -1   0    1.60    1.30
 -19  -1   0    2.10    1.40
  19   1   0    1.60    1.30
  21  -2   0    6.80    1.50
 -21   2   0    9.30    1.70
 -21   2   0    2.80    1.20
  20  -2   0    8.30    1.80
 -20   2   0    8.20    2.00
 -20   2   0    4.80    1.50
 -19   2   0   20.80    2.60
 -19   2   0   12.80    1.60
 -19   2   0   10.50    2.10
 -19   2   0   14.50    2.40
 -18   2   0    2.70    2.00
 -18   2   0   -1.40    1.40
 -18   2   0   -0.50    0.90
 -18   2   0    1.60    2.00
 -18   2   0   -0.70    1.40
  17  -2   0   14.60    4.80
 -17   2   0   16.20    3.10
 -17   2   0   22.30    4.40
 -17   2   0   14.30    2.50
 -17   2   0   12.30    2.70
  16  -2   0    5.80    3.70
 -16   2   0   10.00    2.10
 -16   2   0    6.70    2.30
 -16   2   0   12.30    2.50
 -16   2   0   11.00    2.70
  15  -2   0   33.90    4.40
 -15   2   0   46.90    4.40
 -15   2   0   33.50    3.40
 -15   2   0   40.20    3.60
 -15   2   0   40.70    3.80
 -15   2   0   42.40    3.40
  14  -2   0   36.50    4.30
 -14   2   0   41.40    3.60
 -14   2   0   43.40    3.40
 -14   2   0   45.50    3.80
 -14   2   0   46.80    4.00
 -14   2   0   45.60    4.00
  13  -2   0   42.10    4.30
 -13   2   0   41.20    4.00
 -13   2   0   38.80    3.60
 -13   2   0   37.30    3.60
 -13   2   0   41.00    3.30
 -13   2   0   36.70    3.20
  12  -2   0    4.20    2.10
 -12   2   0    7.30    2.70
 -12   2   0    5.60    2.00
  11  -2   0   81.59    4.90
  10  -2   0   31.80    3.20
 -10   2   0   22.30   10.50
  -9   2   0    3.40    8.50
   8  -2   0   51.19    3.30
  -8   2   0   45.40    7.50
   7  -2   0   95.09    4.10
   6  -2   0   13.20    1.50
  -5   2   0 2656.33  101.09
  -4   2   0 3527.45  109.19
   3  -2   0   60.19    2.20
   2  -2   0  635.84   16.10
  -1   2   0  575.64   15.10
   0  -2   0  555.84   14.10
   0  -2   0  565.14   14.00
  -1  -2   0   41.00    2.00
  -1  -2   0   44.90    2.00
   1   2   0   43.70    2.10
  -2  -2   0 4722.23  134.29
  -3  -2   0 1122.29   50.29
  -4  -2   0  140.59    5.10
   4   2   0  137.29    5.20
   5   2   0    4.30    1.60
  -6  -2   0   48.20    6.90
   6   2   0   62.39    5.40
  -7  -2   0   -6.10    7.70
   7   2   0    1.80    1.90
  -8  -2   0  216.68   16.70
   8   2   0  212.78    8.50
   9   2   0   61.69    4.90
 -10  -2   0   14.40    2.20
 -10  -2   0    7.60    1.80
 -10  -2   0    6.40    2.10
  10   2   0   10.10    2.90
 -11  -2   0  122.29    5.50
 -11  -2   0  118.29    5.90
 -11  -2   0  118.29    5.70
 -11  -2   0  123.69    5.60
  11   2   0  124.69    7.40
 -12  -2   0  119.29    5.80
 -12  -2   0  129.49    6.10
 -12  -2   0  126.79    5.80
 -12  -2   0  121.19    6.20
  12   2   0  113.99    7.40
 -13  -2   0    0.30    1.90
 -13  -2   0    1.40    2.00
 -13  -2   0   -0.20    1.60
 -13  -2   0    0.80    1.80
  13   2   0    1.90    2.80
 -14  -2   0   17.00    2.70
 -14  -2   0   12.80    2.60
 -14  -2   0   15.00    2.80
 -14  -2   0   15.60    2.70
  14   2   0   10.90    3.50
 -15  -2   0    5.10    2.20
 -15  -2   0    4.40    2.10
 -15  -2   0    1.30    2.00
 -15  -2   0    3.50    1.90
  15   2   0    1.30    3.60
 -16  -2   0    5.10    2.10
 -16  -2   0    8.30    2.10
 -16  -2   0    4.60    2.10
  16   2   0   12.10    2.30
 -17  -2   0   10.60    2.20
 -17  -2   0    5.00    2.00
 -17  -2   0   11.40    2.10
 -17  -2   0    6.20    1.90
  17   2   0   11.70    2.10
 -18  -2   0   10.90    2.00
 -18  -2   0   11.20    1.90
 -18  -2   0    5.00    1.60
 -18  -2   0    7.70    1.90
  18   2   0   12.60    1.90
 -19  -2   0    4.90    1.30
 -19  -2   0    8.00    1.40
 -19  -2   0    1.60    1.30
  19   2   0    3.20    1.20
  21  -3   0    5.40    1.50
 -21   3   0    6.90    1.50
 -21   3   0    5.10    1.40
 -20   3   0    3.20    1.50
 -20   3   0    0.80    1.50
 -19   3   0   -1.30    1.00
 -19   3   0    0.50    1.80
 -19   3   0    1.90    1.60
 -19   3   0    1.70    1.70
  18  -3   0   45.10    9.60
 -18   3   0   27.70    3.30
 -18   3   0   28.30    3.30
 -18   3   0   34.10    2.70
 -18   3   0   31.30    3.30
  17  -3   0   30.60    5.10
 -17   3   0   42.70    3.50
 -17   3   0   47.00    4.10
 -17   3   0   35.00    3.70
 -17   3   0   52.29    4.60
  16  -3   0    8.90    4.10
 -16   3   0   16.10    2.90
 -16   3   0   11.60    2.70
 -16   3   0   14.00    2.30
 -16   3   0    6.70    2.10
 -16   3   0    8.90    2.50
  15  -3   0   18.80    4.40
 -15   3   0    5.40    2.40
 -15   3   0    9.00    2.10
 -15   3   0   14.50    2.60
 -15   3   0    9.50    2.30
 -15   3   0    8.40    2.50
  14  -3   0   14.30    3.10
 -14   3   0   10.60    1.90
 -14   3   0   11.70    2.20
 -14   3   0    8.70    2.50
 -14   3   0   13.70    2.60
 -14   3   0    8.70    2.50
  13  -3   0   -2.60    1.60
 -13   3   0    0.30    2.00
 -13   3   0    0.70    1.50
 -13   3   0    0.40    1.40
 -13   3   0    0.20    1.30
  12  -3   0    5.70    2.00
 -12   3   0    5.50    1.80
 -12   3   0    5.00    1.60
 -12   3   0    4.40    2.20
  11  -3   0   -1.20    1.40
  10  -3   0    2.10    1.60
 -10   3   0    4.90   16.40
   9  -3   0  326.97   10.20
  -9   3   0  336.07   16.90
   8  -3   0   65.59    3.40
   7  -3   0  153.58    5.20
   6  -3   0  654.43   17.00
   5  -3   0  921.61   23.20
  -4   3   0 2644.24   89.69
   3  -3   0    5.80    1.50
   2  -3   0    1.30    1.10
  -2   3   0   -0.80    1.70
   1  -3   0    1.80    1.00
   1  -3   0    2.70    0.60
  -1   3   0    3.50    1.80
   0   3   0 2374.46   59.29
  -1  -3   0   39.30    2.30
   1   3   0   36.40    2.30
  -2  -3   0    5.00    1.30
   2   3   0    3.40    1.20
  -3  -3   0    0.50    1.10
   3   3   0    2.90    1.40
  -4  -3   0  171.18    5.90
   4   3   0  160.28    6.10
   5   3   0    8.90    2.20
  -6  -3   0  103.49   11.70
   6   3   0   83.39    5.00
  -7  -3   0  257.87   26.60
   7   3   0  210.38    8.60
   8   3   0    6.60    2.50
  -9  -3   0  241.88    8.60
  -9  -3   0  238.98    8.20
   9   3   0  237.68   10.00
 -10  -3   0  188.28    7.20
 -10  -3   0  181.08    7.00
 -10  -3   0  188.38    7.60
 -10  -3   0  182.48    7.10
  10   3   0  201.68   10.60
 -11  -3   0   74.19    4.50
 -11  -3   0   76.89    4.70
 -11  -3   0   74.99    4.50
 -11  -3   0   78.59    4.70
  11   3   0   86.59    6.50
 -12  -3   0    7.30    2.30
 -12  -3   0    4.00    2.10
 -12  -3   0    5.00    2.20
  12   3   0    3.00    3.00
 -13  -3   0   -0.20    1.80
 -13  -3   0    3.80    2.00
 -13  -3   0    2.70    2.10
 -13  -3   0    2.40    2.10
 -14  -3   0    2.90    2.10
 -14  -3   0    4.80    2.20
 -14  -3   0    5.90    2.30
 -14  -3   0    3.20    2.10
  14   3   0    3.50    3.10
  14   3   0    4.70    2.10
 -15  -3   0    1.00    2.30
 -15  -3   0    1.00    1.70
 -15  -3   0    1.00    1.80
  15   3   0    1.40    1.70
 -16  -3   0   -0.30    1.60
 -16  -3   0    0.80    1.80
 -16  -3   0    0.80    1.60
  16   3   0    2.60    1.70
 -17  -3   0    1.50    1.70
 -17  -3   0    2.00    1.50
 -17  -3   0    1.90    1.60
 -17  -3   0    2.20    1.70
  17   3   0    1.80    1.40
 -18  -3   0    1.40    1.30
 -18  -3   0    1.70    1.40
 -18  -3   0    2.10    1.60
  18   3   0    1.10    1.50
 -19  -3   0    0.70    1.20
 -19  -3   0    2.20    1.40
  22  -4   0    1.10    1.80
 -22   4   0    0.90    1.10
 -22   4   0    0.60    0.90
  21  -4   0    0.90    1.30
 -21   4   0    0.30    1.20
 -21   4   0    2.00    1.50
 -20   4   0    0.60    1.40
 -20   4   0    0.80    1.60
 -20   4   0   -1.70    1.60
 -19   4   0   29.30    3.10
 -19   4   0   23.20    2.90
 -19   4   0   19.40    2.70
  18  -4   0   76.99    7.80
 -18   4   0   89.69    5.80
 -18   4   0   73.59    5.10
 -18   4   0   83.79    5.10
  17  -4   0    2.50    3.30
 -17   4   0    5.20    2.30
 -17   4   0    6.00    2.30
 -17   4   0    6.60    1.80
 -17   4   0    4.90    2.30
 -17   4   0    7.50    2.60
  16  -4   0    2.30    3.50
 -16   4   0    3.60    2.30
 -16   4   0    0.70    2.00
 -16   4   0    2.20    2.60
 -16   4   0    2.50    1.60
 -16   4   0    3.60    2.20
  15  -4   0    0.90    3.10
 -15   4   0   -2.10    1.60
 -15   4   0    1.60    1.90
 -15   4   0    2.00    2.60
 -15   4   0   -1.80    2.30
 -15   4   0   -0.90    1.30
  14  -4   0    6.00    2.30
  14  -4   0   12.60    3.90
 -14   4   0    7.90    2.20
 -14   4   0    7.20    2.00
 -14   4   0   10.50    1.80
 -14   4   0    7.50    2.60
  13  -4   0   12.30    2.50
 -13   4   0   11.00    2.20
 -13   4   0    8.20    1.90
 -13   4   0    9.80    2.50
  12  -4   0    3.60    1.80
 -12   4   0    2.70    1.40
 -12   4   0    1.50    1.60
 -12   4   0   -0.30    1.90
 -11   4   0   47.90   32.60
  10  -4   0   14.60    2.10
   9  -4   0  253.37    8.10
   8  -4   0    2.10    1.20
   7  -4   0   85.49    3.40
   6  -4   0  719.63   19.20
   6  -4   0  700.03   18.30
   5  -4   0  270.57    8.20
   5  -4   0  266.77   11.00
   5  -4   0  272.67    7.40
   4  -4   0  571.54   16.90
   4  -4   0  576.04   15.40
   3  -4   0    0.80    1.30
  -3   4   0   -0.80    1.10
  -3   4   0    0.50    2.20
  -2   4   0 2034.80   50.79
  -2   4   0 1971.00   49.50
   1  -4   0 6724.03  187.68
   0  -4   0  152.08    4.90
   0  -4   0  152.38    4.60
   0   4   0  148.29    6.80
  -1  -4   0  641.84   17.00
  -1  -4   0  653.83   16.80
   1   4   0  639.24   19.40
   1   4   0  651.93   17.10
  -2  -4   0    7.20    1.40
  -2  -4   0    6.80    1.30
   2   4   0    5.70    1.40
  -3  -4   0  392.96   11.20
   3   4   0  382.36   11.50
  -4  -4   0    6.40    1.80
   4   4   0    4.20    2.10
   5   4   0  274.17    9.60
  -6  -4   0   82.59   11.00
   6   4   0   88.99    5.40
   7   4   0    1.10    2.00
   8   4   0  100.79    6.30
  -9  -4   0   -1.30    1.40
  -9  -4   0    0.90    1.70
   9   4   0   -1.40    2.70
 -10  -4   0   28.90    3.00
 -10  -4   0   22.10    2.70
 -10  -4   0   27.30    3.10
  10   4   0   15.70    3.50
 -11  -4   0   15.20    2.60
 -11  -4   0    9.90    2.40
 -11  -4   0   16.60    2.60
 -11  -4   0   16.60    2.50
  11   4   0   12.90    3.40
 -12  -4   0    0.10    2.00
 -12  -4   0    0.80    1.80
 -12  -4   0    2.20    2.00
 -12  -4   0   -1.30    1.60
  12   4   0   -2.60    1.50
  12   4   0   -1.80    2.50
 -13  -4   0   17.70    2.80
 -13  -4   0   16.60    2.90
 -13  -4   0   18.20    2.70
 -13  -4   0   18.70    2.70
  13   4   0   11.70    3.90
  13   4   0   18.10    2.70
 -14  -4   0    6.40    2.10
 -14  -4   0    7.80    2.30
 -14  -4   0    6.20    2.10
  14   4   0    7.80    2.20
 -15  -4   0    5.10    2.00
 -15  -4   0   -1.00    1.70
 -15  -4   0   -0.70    1.60
  15   4   0    2.60    1.80
 -16  -4   0    8.20    2.10
 -16  -4   0    9.60    2.30
 -16  -4   0    4.70    2.00
 -16  -4   0    4.50    1.90
  16   4   0    5.50    2.00
 -17  -4   0   -0.80    1.20
 -17  -4   0    1.30    1.70
 -17  -4   0    2.20    1.50
  17   4   0    2.20    1.30
 -18  -4   0    0.20    1.30
 -18  -4   0    0.80    1.60
  22  -5   0    0.70    1.20
 -22   5   0    0.90    1.10
 -22   5   0    0.00    1.20
 -21   5   0    4.20    1.60
 -21   5   0    0.20    1.30
 -21   5   0    1.10    1.60
 -20   5   0    7.60    1.90
 -20   5   0    2.70    1.90
 -20   5   0    1.20    1.50
 -19   5   0   18.30    3.00
 -19   5   0   15.40    2.50
 -19   5   0   14.00    2.50
  18  -5   0   10.60    4.70
 -18   5   0   14.70    3.20
 -18   5   0   19.70    3.60
 -18   5   0   18.70    3.80
 -18   5   0   12.70    3.00
  17  -5   0   -2.90    2.90
 -17   5   0    4.20    2.40
 -17   5   0    0.00    1.90
 -17   5   0    0.10    1.00
 -17   5   0   -0.80    2.00
 -17   5   0    1.20    2.60
  16  -5   0   37.60    8.10
 -16   5   0   34.60    4.10
 -16   5   0   32.60    3.50
 -16   5   0   33.90    3.80
 -16   5   0   32.90    3.00
 -16   5   0   32.70    4.00
  15  -5   0    2.40    3.30
 -15   5   0    3.80    3.00
 -15   5   0    4.40    1.70
 -15   5   0    5.60    2.40
  14  -5   0   12.30    2.60
  14  -5   0   16.70    4.20
 -14   5   0   13.30    2.20
 -14   5   0   13.10    2.80
 -14   5   0   13.90    2.50
 -14   5   0   14.60    3.10
  13  -5   0  235.88   10.40
  13  -5   0  223.58    8.30
 -13   5   0  218.18    8.30
 -13   5   0  219.38    8.30
 -13   5   0  221.18    8.00
  12  -5   0    6.70    2.60
  12  -5   0    9.10    2.60
 -12   5   0    8.60    2.00
 -12   5   0    6.00    2.20
 -12   5   0    4.80    1.80
  11  -5   0   47.40    3.20
  11  -5   0   50.79    4.70
  10  -5   0   21.30    2.20
  10  -5   0   19.60    3.00
   9  -5   0   19.70    2.80
   9  -5   0   22.10    2.10
   8  -5   0   76.89    3.30
   8  -5   0   75.79    4.50
   7  -5   0  158.38    6.10
   7  -5   0  150.28    4.90
   6  -5   0   25.50    4.80
   6  -5   0   18.90    2.20
   5  -5   0   50.89    3.10
   5  -5   0   44.70    4.70
   4  -5   0    1.30    1.30
  -4   5   0    4.00    1.30
  -4   5   0    2.10    2.40
   3  -5   0   38.60    2.50
   3  -5   0   40.60    1.70
  -3   5   0   41.20    4.10
   2  -5   0   12.00    1.00
   2  -5   0   12.60    1.50
  -2   5   0   10.80    1.50
  -2   5   0   10.50    2.80
   1  -5   0    9.70    1.10
   1  -5   0    9.60    1.40
  -1   5   0    7.80    2.90
   0  -5   0  475.85   12.40
   0  -5   0  472.75   12.80
   0   5   0  457.55   14.70
  -1  -5   0  217.68    6.90
  -1  -5   0  213.18    6.50
   1   5   0  222.78    9.70
   1   5   0  210.18    7.00
  -2  -5   0   26.30    2.30
  -2  -5   0   31.00    2.40
   2   5   0   21.70    2.30
  -3  -5   0   11.10    1.70
  -4  -5   0    8.30    1.90
   4   5   0    8.80    2.30
   5   5   0  165.98    7.30
   6   5   0   82.19    5.40
   7   5   0    1.30    2.10
  -8  -5   0   10.00    2.10
  -8  -5   0   15.20    2.20
   8   5   0   18.20    3.60
  -9  -5   0    2.20    1.60
  -9  -5   0    1.60    1.80
  -9  -5   0    1.50    1.70
   9   5   0   -2.20    2.40
 -10  -5   0    3.50    2.00
 -10  -5   0    1.30    1.80
 -10  -5   0    0.80    1.80
 -10  -5   0   -0.10    1.80
  10   5   0   -0.40    1.50
  10   5   0    1.40    2.60
 -11  -5   0    1.40    2.00
 -11  -5   0   -0.60    1.70
 -11  -5   0   -3.90    1.90
 -11  -5   0    3.40    2.00
  11   5   0   -1.30    1.60
  11   5   0    1.80    2.80
 -12  -5   0    3.20    2.00
 -12  -5   0    0.10    1.90
 -12  -5   0    4.60    2.20
  12   5   0    1.60    1.80
  12   5   0    5.70    3.30
 -13  -5   0    3.30    2.00
 -13  -5   0    6.20    2.30
 -13  -5   0    1.90    1.90
  13   5   0    9.30    2.20
  13   5   0    3.80    3.30
 -14  -5   0    3.70    1.90
 -14  -5   0    5.20    2.20
 -14  -5   0    5.90    2.00
  14   5   0    4.50    1.80
 -15  -5   0   32.10    3.10
 -15  -5   0   28.90    3.20
  15   5   0   38.30    3.10
 -16  -5   0    0.30    1.60
 -16  -5   0    0.40    1.50
 -16  -5   0   -1.30    1.30
  16   5   0    1.30    1.40
 -17  -5   0   -0.80    1.40
 -17  -5   0    0.70    1.30
 -22   6   0    8.10    1.50
 -22   6   0    5.90    1.40
 -21   6   0    1.90    2.20
 -21   6   0   -0.20    1.30
 -21   6   0   -0.60    1.50
 -20   6   0   10.60    2.50
 -20   6   0    8.00    2.00
 -20   6   0    8.20    2.10
 -19   6   0    0.50    1.70
 -19   6   0    2.00    1.70
 -19   6   0    3.40    2.30
 -19   6   0    4.40    2.10
 -18   6   0   22.20    3.00
 -18   6   0   17.00    2.80
 -18   6   0   17.20    2.80
 -18   6   0   21.90    3.40
  17  -6   0   54.39    6.60
 -17   6   0   45.90    4.30
 -17   6   0   60.09    4.40
 -17   6   0   38.30    3.60
 -17   6   0   52.89    4.60
  16  -6   0    4.70    3.40
 -16   6   0    8.70    2.30
 -16   6   0   12.00    2.60
 -16   6   0    7.90    2.80
  15  -6   0   81.99    7.30
 -15   6   0   74.49    4.70
 -15   6   0   74.29    5.30
 -15   6   0   87.29    5.10
 -15   6   0   78.69    4.10
  14  -6   0   19.20    3.70
 -14   6   0   19.30    2.70
 -14   6   0   22.70    3.00
 -14   6   0   21.50    2.50
 -14   6   0   17.00    3.00
  13  -6   0    8.50    2.90
 -13   6   0   11.80    2.60
 -13   6   0    8.10    2.00
 -13   6   0   12.10    2.20
  12  -6   0  120.89    7.00
  12  -6   0  125.29    5.10
 -12   6   0  119.19    6.00
 -12   6   0  120.59    5.70
 -12   6   0  119.39    5.60
  11  -6   0    9.40    2.60
  11  -6   0   12.70    1.80
  10  -6   0   12.20    2.70
  10  -6   0   12.70    1.70
   9  -6   0  928.61   25.70
   8  -6   0  181.28    7.10
   8  -6   0  162.18   12.30
   7  -6   0   21.10    2.60
   7  -6   0   15.90    6.50
   6  -6   0    6.80    1.90
   6  -6   0    3.90    4.80
   5  -6   0  967.30   25.40
   4  -6   0  797.92   20.90
  -4   6   0  787.82   22.90
  -4   6   0  782.72   20.80
   3  -6   0  125.29    3.90
   3  -6   0  127.19    4.70
  -3   6   0  131.39    6.80
  -3   6   0  128.19    4.80
   2  -6   0  468.75   12.60
   2  -6   0  440.56   11.70
  -2   6   0  456.15   14.70
  -2   6   0  444.46   12.60
   1  -6   0    2.50    0.90
   1  -6   0    0.80    1.20
  -1   6   0    4.10    3.30
  -1   6   0    3.40    1.30
   0  -6   0   75.09    3.10
   0  -6   0   75.49    3.60
   0   6   0   71.09    3.50
   0   6   0   83.09    7.20
  -1  -6   0   69.79    3.60
  -1  -6   0   67.59    3.20
   1   6   0   72.89    7.90
   1   6   0   71.19    3.80
  -2  -6   0   13.10    1.80
  -2  -6   0   10.30    2.00
   2   6   0   12.10    6.50
   2   6   0   11.10    2.80
   3   6   0  103.89    5.30
  -4  -6   0  158.88    6.40
   4   6   0  169.78    7.20
   5   6   0   99.29    5.80
   6   6   0    4.40    2.30
  -7  -6   0   32.80    2.90
  -7  -6   0   41.80    3.30
   7   6   0   49.80    5.20
  -8  -6   0  115.59    5.30
  -8  -6   0  112.69    5.60
  -8  -6   0  114.79    5.40
   8   6   0  103.79    6.30
   8   6   0  109.19    7.30
  -9  -6   0   16.40    2.50
  -9  -6   0   15.50    2.70
  -9  -6   0   13.60    2.40
   9   6   0   17.20    3.90
 -10  -6   0    4.60    2.10
 -10  -6   0    2.80    1.90
 -10  -6   0    2.30    2.00
  10   6   0    5.00    3.40
  10   6   0    3.70    1.80
 -11  -6   0    9.60    2.50
 -11  -6   0    8.30    2.30
 -11  -6   0   11.80    2.40
  11   6   0   11.90    4.40
  11   6   0    9.80    2.10
 -12  -6   0   16.20    2.80
 -12  -6   0   13.50    2.70
 -12  -6   0   15.30    2.70
  12   6   0   20.40    2.70
  12   6   0   18.80    4.30
 -13  -6   0   -0.60    1.70
 -13  -6   0   -1.90    2.60
  13   6   0    1.60    3.30
  13   6   0    1.40    1.60
 -14  -6   0   -0.70    1.60
 -14  -6   0   -0.30    1.50
  14   6   0   -0.30    1.50
 -15  -6   0    4.50    1.80
 -15  -6   0    2.30    2.10
 -15  -6   0    3.10    1.70
  15   6   0    2.30    1.50
 -16  -6   0    1.40    1.50
 -16  -6   0    0.20    1.60
 -16  -6   0    0.30    2.30
 -17  -6   0    9.90    1.70
 -17  -6   0   10.90    1.60
 -22   7   0    6.10    1.60
 -22   7   0    3.80    1.30
 -21   7   0    0.80    1.50
 -21   7   0    5.00    1.80
 -21   7   0    4.00    1.80
 -20   7   0    2.70    1.70
 -20   7   0    1.30    2.00
 -20   7   0    2.20    1.70
 -20   7   0    0.40    1.60
 -19   7   0    6.40    2.30
 -19   7   0    7.80    2.20
 -19   7   0    6.40    2.20
 -19   7   0    6.30    2.40
  18  -7   0   12.00    3.90
 -18   7   0   16.70    3.30
 -18   7   0   15.80    2.80
 -18   7   0   11.00    2.70
 -18   7   0   10.40    2.30
  17  -7   0   80.29    7.60
 -17   7   0   80.89    5.00
 -17   7   0   77.19    5.40
 -17   7   0   73.89    5.50
  16  -7   0  122.99    8.70
 -16   7   0  118.09    6.00
 -16   7   0  116.89    6.20
 -16   7   0  119.99    6.60
  15  -7   0   77.79    7.30
 -15   7   0   66.09    5.10
 -15   7   0   65.09    4.70
 -15   7   0   68.59    4.50
  14  -7   0    2.80    3.00
 -14   7   0    2.20    2.20
 -14   7   0    0.50    1.80
 -14   7   0    4.10    1.70
  13  -7   0   14.60    3.40
 -13   7   0   11.60    2.10
 -13   7   0   11.40    2.60
 -13   7   0   17.70    2.60
  12  -7   0   27.20    4.00
 -12   7   0   22.40    2.60
 -12   7   0   20.60    3.10
 -12   7   0   22.50    3.00
  11  -7   0   15.00    3.00
  10  -7   0  552.44   17.10
   9  -7   0   12.40    2.80
   9  -7   0    0.30   10.10
   8  -7   0    1.10    2.00
   7  -7   0  576.64   15.90
   7  -7   0  511.55   16.30
   7  -7   0  531.35   19.80
   6  -7   0   -0.50    1.50
   6  -7   0   -0.60    4.90
   6  -7   0    0.70    1.40
   5  -7   0    2.00    1.60
  -5   7   0    1.30    1.40
  -5   7   0   -2.40    3.00
   4  -7   0   29.90    2.50
  -4   7   0   18.80    3.90
  -4   7   0   30.20    2.50
   3  -7   0   61.29    3.30
  -3   7   0   63.79    3.40
  -3   7   0   70.49    6.00
   2  -7   0  869.41   21.70
   2  -7   0  881.31   22.60
  -2   7   0  869.41   25.30
  -2   7   0  803.32   23.30
  -1   7   0 2505.35   63.39
  -1   7   0 2563.14   66.09
   0  -7   0  278.17    8.20
   0  -7   0  292.57    9.00
   0   7   0  279.87    8.90
   0   7   0  265.37   12.60
   0   7   0  260.77    9.50
  -1  -7   0   35.90    2.60
  -1  -7   0   39.80    3.10
   1   7   0   36.70    3.20
  -2  -7   0   41.60    3.20
  -2  -7   0   49.90    3.60
   2   7   0   49.10    3.90
   2   7   0   42.60    7.80
  -3  -7   0    1.60    1.60
   3   7   0   -2.30    1.70
   4   7   0   11.60    2.60
   5   7   0  286.37   11.00
  -6  -7   0   -0.50    1.40
  -6  -7   0    0.40    1.40
   6   7   0    2.30    2.30
  -7  -7   0    9.90    2.10
  -7  -7   0    8.90    2.00
  -7  -7   0    9.30    2.10
   7   7   0   11.30    3.50
  -8  -7   0   45.30    3.70
  -8  -7   0   43.70    3.60
  -8  -7   0   46.30    3.80
   8   7   0   39.40    4.90
  -9  -7   0    5.60    2.90
  -9  -7   0    5.90    2.10
  -9  -7   0    2.80    2.60
   9   7   0    1.40    3.20
   9   7   0    3.10    1.80
 -10  -7   0   56.49    4.40
 -10  -7   0   56.39    4.50
 -10  -7   0   57.29    4.40
  10   7   0   51.89    4.40
 -11  -7   0   39.40    3.80
 -11  -7   0   41.40    3.70
 -11  -7   0   47.10    4.10
  11   7   0   44.90    3.60
  11   7   0   52.89    6.60
 -12  -7   0    0.50    1.80
 -12  -7   0    2.00    2.10
  12   7   0   -0.50    3.30
 -13  -7   0   10.30    2.20
 -13  -7   0    7.80    2.20
  13   7   0    6.60    1.80
 -14  -7   0    9.80    2.20
 -14  -7   0   10.00    2.40
 -15  -7   0    6.20    2.50
 -15  -7   0    2.70    1.80
 -16  -7   0   21.70    2.20
 -16  -7   0   26.00    2.70
 -23   8   0    0.30    0.90
 -23   8   0    0.40    1.00
 -22   8   0    0.50    1.20
 -22   8   0    1.60    1.50
 -22   8   0    0.70    1.40
 -21   8   0    1.20    1.60
 -21   8   0    2.00    1.50
 -21   8   0   -0.30    1.40
 -20   8   0   20.30    3.00
 -20   8   0   18.10    2.60
 -20   8   0   14.80    2.40
 -20   8   0   21.00    2.50
  19  -8   0  124.39   10.60
 -19   8   0  113.39    6.00
 -19   8   0  114.69    6.40
 -19   8   0  111.89    5.80
 -19   8   0  111.49    6.30
  18  -8   0    7.40    4.10
 -18   8   0    5.00    2.70
 -18   8   0    3.00    2.30
 -18   8   0    5.80    2.40
 -18   8   0    8.70    2.40
  17  -8   0    6.90    3.90
 -17   8   0    5.20    2.70
 -17   8   0    6.80    2.10
 -17   8   0    4.20    2.30
  16  -8   0    0.40    2.80
 -16   8   0   -0.10    2.40
 -16   8   0   -1.10    1.60
 -16   8   0   -0.60    1.80
  15  -8   0    8.80    3.40
 -15   8   0   19.10    3.10
 -15   8   0   18.30    3.00
 -15   8   0   19.60    2.80
  14  -8   0   35.70    5.00
 -14   8   0   27.00    3.40
 -14   8   0   25.60    2.80
 -14   8   0   26.30    3.00
  13  -8   0   64.49    6.00
 -13   8   0   50.69    4.20
 -13   8   0   66.39    6.50
 -13   8   0   52.99    4.00
 -13   8   0   53.29    4.10
  12  -8   0    3.10    2.40
 -12   8   0    0.00    3.40
 -12   8   0    1.40    1.50
 -12   8   0    1.90    1.80
  11  -8   0  145.99    7.30
  10  -8   0   10.90    2.50
   9  -8   0   22.50    3.10
   9  -8   0   38.90    9.50
   8  -8   0   35.80    3.70
   8  -8   0   37.00    8.50
   8  -8   0   35.80    3.40
   7  -8   0   38.80    4.70
   7  -8   0   35.30    3.20
   7  -8   0   27.40    6.40
   6  -8   0   11.70    2.10
   5  -8   0   74.09    2.90
   5  -8   0   65.89    5.60
  -5   8   0   85.49    6.90
  -5   8   0   75.69    4.10
   4  -8   0   72.59    4.20
   4  -8   0   76.89    2.90
  -4   8   0   76.89    4.10
   3  -8   0   78.19    4.50
   3  -8   0   80.99    3.00
  -3   8   0   70.59    7.60
  -3   8   0   79.69    4.20
   2  -8   0    1.60    1.00
   2  -8   0    1.90    1.80
  -2   8   0   11.10    4.90
  -2   8   0    2.20    1.60
   1  -8   0  141.69    5.60
   1  -8   0  142.29    4.90
  -1   8   0  145.89   10.40
  -1   8   0  136.29    5.60
   0  -8   0  156.88    6.30
   0  -8   0  163.58    5.60
   0   8   0  153.48    6.30
   0   8   0  173.38   11.00
   0   8   0  159.98    6.50
  -1  -8   0    0.30    1.70
  -1  -8   0    0.90    1.30
   1   8   0   15.20    7.90
   1   8   0   -2.10    1.60
  -2  -8   0  222.28    7.70
   2   8   0  230.18    8.70
   2   8   0  220.18   17.30
  -3  -8   0    8.40    1.90
   3   8   0    8.40    2.30
   4   8   0  377.76   13.30
  -5  -8   0    7.80    1.80
  -5  -8   0    8.10    1.90
   5   8   0    6.80    2.60
  -6  -8   0    9.00    2.10
  -6  -8   0    4.50    1.90
  -6  -8   0    5.30    1.90
   6   8   0   10.40    3.30
  -7  -8   0   15.90    2.60
  -7  -8   0   11.20    2.30
  -7  -8   0   13.50    2.50
   7   8   0   11.90    2.10
   7   8   0   13.90    3.60
  -8  -8   0   19.30    2.90
  -8  -8   0   16.70    2.60
  -8  -8   0   21.00    2.80
   8   8   0   23.50    4.70
   8   8   0   20.90    2.50
  -9  -8   0   64.59    4.50
  -9  -8   0   57.89    4.60
   9   8   0   58.79    3.90
   9   8   0   50.19    5.90
 -10  -8   0   24.00    3.20
 -10  -8   0   21.70    3.10
  10   8   0   21.00    2.60
  10   8   0   16.80    4.20
 -11  -8   0    9.80    2.30
 -11  -8   0   11.40    2.50
  11   8   0   16.80    2.50
  11   8   0   14.30    3.70
 -12  -8   0    3.30    1.80
 -12  -8   0    2.20    1.90
 -13  -8   0    1.80    1.70
 -13  -8   0   -1.80    1.50
 -14  -8   0    3.30    1.70
 -14  -8   0    1.20    1.50
 -14  -8   0    0.90    1.90
 -15  -8   0   15.30    2.20
 -15  -8   0   14.70    2.10
  15   8   0   10.40    1.90
 -23   9   0   -0.10    1.00
 -23   9   0    0.10    1.00
 -22   9   0   -0.10    1.10
 -22   9   0   -0.10    1.50
 -22   9   0    1.70    1.30
 -21   9   0   13.80    2.00
 -21   9   0   10.80    2.10
 -21   9   0    9.00    2.00
 -21   9   0   11.40    2.10
 -20   9   0    1.20    1.80
 -20   9   0   -2.10    1.40
 -20   9   0    0.40    1.70
 -20   9   0   -2.00    1.40
  19  -9   0    2.30    3.10
 -19   9   0    0.30    2.20
 -19   9   0    3.60    2.10
 -19   9   0    2.20    2.00
 -19   9   0    3.60    1.80
  18  -9   0    0.60    2.90
 -18   9   0    0.20    1.80
 -18   9   0    4.70    2.60
 -18   9   0   -1.80    1.70
  17  -9   0   17.80    4.60
 -17   9   0   20.80    3.30
 -17   9   0   16.80    3.00
 -17   9   0   17.80    2.80
  16  -9   0   -3.10    2.90
 -16   9   0   -0.70    1.70
 -16   9   0   -1.90    1.90
 -16   9   0   -0.30    2.30
  15  -9   0  142.69    8.80
 -15   9   0  135.99    6.30
 -15   9   0  133.29    6.70
 -15   9   0  129.59    6.70
  14  -9   0   42.30    5.20
 -14   9   0   37.30    3.40
 -14   9   0   43.90    4.10
 -14   9   0   41.00    3.90
 -14   9   0   41.10    3.70
  13  -9   0    0.40    2.50
 -13   9   0    1.30    1.80
 -13   9   0    1.20    1.60
 -13   9   0    1.50    2.10
 -13   9   0    0.10    1.70
  12  -9   0   69.89    5.90
 -12   9   0   71.39    4.40
 -12   9   0   71.99    4.50
 -12   9   0   76.19    4.60
 -12   9   0   70.39    5.90
  11  -9   0  142.69    7.30
  10  -9   0   17.50   15.40
   9  -9   0   10.80   10.30
   9  -9   0    7.60    2.40
   8  -9   0   27.90    8.70
   8  -9   0   57.79    4.30
   8  -9   0   52.49    4.20
   7  -9   0   61.29    7.40
   7  -9   0   59.89    4.10
   7  -9   0   62.49    2.90
   7  -9   0   60.09    4.20
   6  -9   0  323.97    8.90
   6  -9   0  319.47   10.40
  -6   9   0  306.57   13.60
  -6   9   0  319.97   10.50
   5  -9   0   16.90    1.50
   5  -9   0   17.20    2.50
  -5   9   0   14.10    2.80
  -5   9   0    7.60    4.90
   4  -9   0    6.10    1.10
   4  -9   0    7.30    1.90
  -4   9   0    5.90    2.10
  -4   9   0    9.60    4.60
   3  -9   0  151.68    4.80
   3  -9   0  151.48    6.00
  -3   9   0  144.79    9.50
  -3   9   0  138.39    6.10
   2  -9   0   33.70    2.30
   2  -9   0   36.70    3.20
  -2   9   0   28.70    3.00
  -2   9   0   37.60    3.30
  -2   9   0   32.60    6.30
   1  -9   0   74.29    3.50
   1  -9   0   73.59    4.20
  -1   9   0   75.69    4.60
  -1   9   0   77.29    8.90
  -1   9   0   71.39    4.30
   0  -9   0  329.87   10.90
   0  -9   0  314.77    9.90
   0   9   0  354.16   13.00
   0   9   0  335.37   16.40
   0   9   0  327.37   10.90
  -1  -9   0   54.69    3.40
  -1  -9   0   52.79    4.00
   1   9   0   51.79    4.10
   1   9   0   49.10   10.10
  -2  -9   0    0.10    1.50
   2   9   0   -0.90    1.60
   3   9   0   69.39    5.30
  -4  -9   0   19.30    2.30
   4   9   0   31.20    4.50
  -5  -9   0    0.20    1.60
  -5  -9   0    1.20    1.70
   5   9   0    0.60    2.40
  -6  -9   0    2.50    1.80
  -6  -9   0    2.40    1.90
   6   9   0    3.00    2.80
  -7  -9   0   18.50    2.70
  -7  -9   0   19.00    2.70
   7   9   0   12.40    4.10
  -8  -9   0   36.80    4.00
  -8  -9   0   42.10    4.00
   8   9   0   30.70    4.90
  -9  -9   0   23.50    3.20
  -9  -9   0   19.30    3.00
   9   9   0   15.60    4.40
 -10  -9   0   47.90    4.10
 -10  -9   0   39.80    3.90
  10   9   0   51.99    6.60
 -11  -9   0   17.50    2.90
 -11  -9   0   16.90    2.70
  11   9   0   11.30    4.40
 -12  -9   0    2.50    1.80
 -12  -9   0   -1.50    1.60
 -13  -9   0   -0.40    1.50
 -13  -9   0   -0.90    1.50
 -13  -9   0    1.90    1.80
 -14  -9   0   20.50    2.50
 -14  -9   0   24.60    2.70
  14   9   0   21.50    2.60
 -15  -9   0    5.00    1.50
 -15  -9   0    3.50    1.50
  15   9   0    6.70    1.60
 -23  10   0   -0.10    1.30
 -23  10   0    0.80    1.00
 -22  10   0    4.80    1.50
 -22  10   0    5.40    1.90
 -22  10   0    2.80    1.40
 -21  10   0   13.80    2.40
 -21  10   0   11.50    2.30
 -21  10   0   14.10    2.20
 -21  10   0   16.10    2.50
 -20  10   0    4.20    2.10
 -20  10   0    2.60    1.70
 -20  10   0    2.00    1.90
 -20  10   0    1.30    2.00
  19 -10   0   47.40    6.20
 -19  10   0   30.60    3.40
 -19  10   0   27.60    2.90
 -19  10   0   32.50    3.70
  18 -10   0    5.20    3.40
 -18  10   0    7.90    2.20
 -18  10   0   11.40    2.90
 -18  10   0    6.60    2.20
  17 -10   0  195.98   10.90
 -17  10   0  200.08    7.90
 -17  10   0  183.08    8.20
 -17  10   0  181.68    8.30
  16 -10   0   33.60    5.10
 -16  10   0   32.00    3.60
 -16  10   0   35.80    3.90
 -16  10   0   28.00    3.10
  15 -10   0  160.88    9.30
 -15  10   0  155.68    9.00
 -15  10   0  155.78    7.20
 -15  10   0  152.08    6.80
 -15  10   0  153.38    7.30
  14 -10   0    0.40    2.30
 -14  10   0   -0.10    1.70
 -14  10   0    1.30    1.90
 -14  10   0   -1.30    1.90
 -14  10   0   -0.90    1.90
  13 -10   0    1.80    2.40
 -13  10   0    2.40    1.90
 -13  10   0    2.10    1.70
 -13  10   0   -0.20    1.80
 -13  10   0    0.20    1.90
  12 -10   0   39.90    4.70
 -12  10   0   30.10    3.30
 -12  10   0   38.00    3.60
 -12  10   0   28.60    2.80
  11 -10   0    3.90    2.30
 -11  10   0    4.30    1.90
  10 -10   0   73.19    5.10
  10 -10   0   71.29   14.60
   9 -10   0   19.50    3.00
   9 -10   0   18.20    9.40
   8 -10   0   48.20    4.10
   8 -10   0   40.60    8.40
   8 -10   0   49.10    2.60
   8 -10   0   51.79    4.30
   7 -10   0   52.69    2.60
   7 -10   0   68.09   10.20
   7 -10   0   52.39    4.10
   7 -10   0   54.29    4.20
   6 -10   0  232.88    6.90
   6 -10   0  234.78    8.60
  -6  10   0  231.68    8.80
  -6  10   0  242.98   13.10
   5 -10   0    6.10    1.10
   5 -10   0    6.60    2.00
  -5  10   0    1.50    4.90
  -5  10   0    4.20    2.10
   4 -10   0  294.67    9.90
   4 -10   0  284.87    8.40
  -4  10   0  317.07   14.40
  -4  10   0  301.37   10.40
   3 -10   0   11.50    1.50
   3 -10   0   14.30    2.40
  -3  10   0   12.10    6.50
  -3  10   0    9.40    1.90
  -3  10   0   14.40    2.70
   2 -10   0  689.03   18.30
   2 -10   0  697.53   19.70
  -2  10   0  680.63   20.00
  -2  10   0  677.63   24.30
  -2  10   0  699.73   19.50
   1 -10   0   88.69    4.90
   1 -10   0   88.09    4.00
  -1  10   0   88.39    5.30
  -1  10   0   85.79   10.60
  -1  10   0   88.09    4.90
   0 -10   0  411.86   13.10
   0 -10   0  390.66   12.70
   0  10   0  405.86   13.20
   0  10   0  422.86   21.50
  -1 -10   0    4.10    2.10
  -1 -10   0    2.90    1.50
   1  10   0    3.40    2.00
   2  10   0    9.40    2.60
  -3 -10   0    6.90    1.80
   3  10   0    2.00    3.30
  -4 -10   0   44.80    3.60
  -4 -10   0   40.60    3.60
   4  10   0   35.20    4.50
  -5 -10   0   77.49    4.90
  -5 -10   0   78.19    4.70
   5  10   0   77.09    6.60
  -6 -10   0    0.30    1.70
  -6 -10   0    0.20    1.90
   6  10   0    4.50    3.20
  -7 -10   0   27.20    3.20
  -7 -10   0   31.10    4.70
   7  10   0   29.40    5.30
  -8 -10   0   27.80    3.50
  -8 -10   0   29.40    3.40
   8  10   0   24.80    4.70
  -9 -10   0   10.40    2.60
  -9 -10   0   15.10    2.80
   9  10   0    6.50    4.00
 -10 -10   0   44.20    3.90
 -10 -10   0   30.80    3.40
  10  10   0   35.10    5.50
 -11 -10   0    1.60    1.90
 -11 -10   0   -0.80    1.70
 -12 -10   0    1.40    1.70
 -12 -10   0   -0.60    1.60
 -12 -10   0   -1.00    1.70
  12  10   0    2.00    1.80
 -13 -10   0    9.90    1.90
 -13 -10   0    7.20    2.00
  13  10   0    8.70    2.00
 -14 -10   0    2.60    1.50
 -14 -10   0    0.40    1.20
  14  10   0    1.00    1.40
 -23  11   0   -0.10    0.90
 -23  11   0    0.70    1.20
 -22  11   0   10.80    1.90
 -22  11   0    7.50    1.70
 -22  11   0   13.30    1.90
 -22  11   0   10.00    1.80
 -21  11   0    0.30    1.40
 -21  11   0    0.60    1.70
 -21  11   0   -1.70    1.40
 -21  11   0    0.00    1.50
 -20  11   0   21.20    2.80
 -20  11   0   24.50    2.80
 -20  11   0   21.30    3.10
 -20  11   0   11.90    2.50
  19 -11   0   18.00    4.50
 -19  11   0   17.60    2.60
 -19  11   0   23.60    3.30
 -19  11   0   26.50    3.30
  18 -11   0    1.30    3.00
 -18  11   0    2.30    1.90
 -18  11   0    1.40    2.30
 -18  11   0    2.30    2.10
  17 -11   0  200.28   11.00
 -17  11   0  201.48    8.50
 -17  11   0  194.58    8.00
 -17  11   0  212.28    8.80
  16 -11   0  121.39   14.50
 -16  11   0  194.08    8.10
 -16  11   0  180.98    7.60
 -16  11   0  176.78    8.10
  15 -11   0    1.80    3.00
 -15  11   0    1.10    1.90
 -15  11   0    0.50    2.40
 -15  11   0   -1.40    2.10
  14 -11   0    7.00    3.30
 -14  11   0    8.70    2.40
 -14  11   0    4.10    2.00
 -14  11   0    6.80    2.40
 -14  11   0    5.90    2.30
  13 -11   0   -1.40    2.50
 -13  11   0    2.80    1.70
 -13  11   0    3.30    2.00
 -13  11   0    2.70    2.00
 -13  11   0    3.60    2.10
  12 -11   0   24.20    4.00
 -12  11   0   30.10    3.10
 -12  11   0   25.40    2.90
 -12  11   0   23.00    4.60
 -12  11   0   22.30    3.00
  11 -11   0   26.70    4.20
 -11  11   0   36.80    3.50
 -11  11   0   30.50    3.30
  10 -11   0   21.00   13.90
  10 -11   0   33.80    4.00
 -10  11   0   25.10    4.10
   9 -11   0   29.70   11.60
   9 -11   0   41.30    2.60
   9 -11   0   40.10    4.10
   8 -11   0   44.70    4.10
   8 -11   0   49.00    2.60
   8 -11   0   48.00    4.10
   8 -11   0   47.50   10.00
   7 -11   0   27.20    1.90
   7 -11   0   21.50    2.90
   6 -11   0  251.87    9.20
   6 -11   0  240.98    7.20
  -6  11   0  249.08    9.60
  -6  11   0  263.17   14.60
   5 -11   0    4.20    1.10
   5 -11   0    3.10    1.80
  -5  11   0    2.40    2.20
  -5  11   0    1.10    6.60
   4 -11   0   65.49    2.90
   4 -11   0   66.59    4.30
  -4  11   0   70.19    4.80
  -4  11   0   58.99    3.80
  -4  11   0   63.39    8.70
   3 -11   0  270.67    9.60
   3 -11   0  274.47    8.20
  -3  11   0  266.57    9.30
  -3  11   0  270.47   10.10
  -3  11   0  271.77   16.50
   2 -11   0   13.30    1.70
   2 -11   0    9.20    2.10
  -2  11   0   20.60    3.00
  -2  11   0   -1.50    8.10
  -2  11   0   13.70    2.40
   1 -11   0   22.20    3.00
   1 -11   0   26.90    2.70
  -1  11   0   28.70    3.50
  -1  11   0   15.10   10.70
   0 -11   0    1.10    1.30
   0 -11   0   -0.10    1.70
   0  11   0    3.00    1.90
   0  11   0  -13.10   16.00
   1  11   0   11.50    2.80
  -2 -11   0   11.40    2.70
  -2 -11   0   13.70    3.10
   2  11   0   14.20    3.40
   2  11   0    9.30    2.00
  -3 -11   0  193.68    7.70
  -3 -11   0  224.78    9.60
   3  11   0  219.28   10.10
  -4 -11   0   62.89    4.30
  -4 -11   0   57.49    4.50
   4  11   0   75.49    6.90
  -5 -11   0    1.30    2.30
  -5 -11   0    0.90    1.80
   5  11   0    1.90    3.20
  -6 -11   0    2.00    2.10
  -6 -11   0    0.10    1.80
   6  11   0    3.30    3.60
  -7 -11   0   52.39    4.40
  -7 -11   0   49.40    4.40
   7  11   0   41.60    5.70
  -8 -11   0   22.40    3.30
  -8 -11   0   23.00    3.20
   8  11   0   26.80    5.50
  -9 -11   0  174.88    7.60
  -9 -11   0  159.88    7.20
 -10 -11   0   12.70    2.50
 -10 -11   0   14.30    2.50
  10  11   0   16.20    2.90
 -11 -11   0    0.20    1.60
 -11 -11   0   -1.30    1.80
 -11 -11   0    0.80    1.90
  11  11   0    3.20    1.90
 -12 -11   0   11.00    2.50
 -12 -11   0   14.90    2.50
  12  11   0   17.00    2.50
 -13 -11   0   -0.10    1.40
 -13 -11   0    1.90    1.50
  13  11   0   -0.40    1.40
 -23  12   0    1.70    1.10
 -23  12   0    1.00    1.10
 -22  12   0    2.20    1.40
 -22  12   0    4.20    1.70
 -22  12   0    3.90    1.40
 -22  12   0    3.10    1.50
 -21  12   0   22.70    2.70
 -21  12   0   24.70    2.80
 -21  12   0   22.00    2.40
 -21  12   0   23.40    2.90
 -20  12   0   -0.10    1.70
 -20  12   0    0.50    1.60
 -20  12   0    2.90    1.80
 -19  12   0    5.20    2.10
 -19  12   0    2.90    2.10
 -19  12   0    3.60    1.90
  18 -12   0   30.40    4.90
 -18  12   0   38.90    4.00
 -18  12   0   41.30    4.10
 -18  12   0   32.50    3.30
  17 -12   0    0.90    3.40
 -17  12   0   -1.30    1.70
 -17  12   0    1.20    2.10
 -17  12   0   -3.10    2.00
  16 -12   0    6.80    3.70
 -16  12   0    3.50    2.30
 -16  12   0    3.60    2.40
 -16  12   0    3.20    2.20
 -16  12   0    6.60    2.40
  15 -12   0  128.49    8.50
 -15  12   0  140.49    7.00
 -15  12   0  140.79    8.30
 -15  12   0  140.99    6.90
  14 -12   0   44.60    5.40
 -14  12   0   40.70    3.70
 -14  12   0   40.90    3.80
 -14  12   0   44.80    4.30
 -14  12   0   45.50    4.30
  13 -12   0   -1.10    2.40
 -13  12   0    0.70    1.80
 -13  12   0    1.70    2.00
 -13  12   0    1.20    2.00
 -13  12   0    0.20    1.60
  12 -12   0    1.30    2.60
 -12  12   0    2.50    1.90
 -12  12   0    0.50    1.60
 -12  12   0    3.80    1.90
 -12  12   0    1.50    1.90
  11 -12   0  152.38    5.60
  11 -12   0  143.39    7.60
 -11  12   0  134.69    6.60
 -11  12   0  143.69    6.50
 -11  12   0  133.39    6.00
  10 -12   0   45.30   15.70
  10 -12   0   55.49    5.00
  10 -12   0   54.89    3.00
 -10  12   0   46.00    4.20
 -10  12   0   49.90    4.00
   9 -12   0   37.30    2.30
   9 -12   0   33.70   11.20
   9 -12   0   33.90    3.60
  -9  12   0   37.20    3.60
   8 -12   0   43.20    2.40
   8 -12   0   41.00    3.90
   8 -12   0   52.69    4.80
   8 -12   0   47.70   10.70
   7 -12   0   14.80    1.40
   7 -12   0   13.80    2.60
   6 -12   0  139.49    6.50
   6 -12   0  130.69    4.30
  -6  12   0  128.29    6.80
  -6  12   0  131.39    5.50
  -6  12   0  122.79   12.90
   5 -12   0  758.52   21.30
   5 -12   0  729.93   18.90
  -5  12   0  718.23   21.70
  -5  12   0  721.13   20.40
  -5  12   0  710.93   26.90
   4 -12   0   48.80    3.90
   4 -12   0   39.10    2.40
  -4  12   0   44.40    3.60
  -4  12   0   47.90    4.50
  -4  12   0   42.00    9.10
   3 -12   0   53.99    4.20
   3 -12   0   62.49    3.10
  -3  12   0   54.49    4.10
  -3  12   0   61.39    4.80
  -3  12   0   48.90   10.30
   2 -12   0  152.88    7.00
   2 -12   0  150.08    5.70
  -2  12   0  158.98   16.90
  -2  12   0  158.28    7.10
   1 -12   0  147.69    5.80
   1 -12   0  157.18    7.30
  -1  12   0  122.09   17.40
  -1  12   0  153.28    7.40
   0 -12   0   11.00    2.00
   0 -12   0    8.80    2.50
   0  12   0   12.40    3.20
   0  12   0    6.60    1.80
  -1 -12   0   -1.40    1.80
  -1 -12   0    0.50    1.50
   1  12   0    0.80    2.10
   1  12   0    0.20    1.50
  -2 -12   0    2.70    2.00
  -2 -12   0    3.30    1.70
   2  12   0    2.90    1.70
   2  12   0   -1.70    2.50
  -3 -12   0   13.10    2.60
  -3 -12   0   13.40    2.40
   3  12   0    9.30    2.30
   3  12   0    9.80    3.30
  -4 -12   0   25.80    3.30
   4  12   0   30.20    4.70
   4  12   0   21.80    4.10
  -5 -12   0   47.90    3.90
  -5 -12   0   52.79    4.50
   5  12   0   41.60    4.10
   5  12   0   33.50    8.00
  -6 -12   0   76.29    5.30
  -6 -12   0   79.19    5.10
   6  12   0   82.19    5.40
   6  12   0   82.39    7.80
  -7 -12   0    1.60    2.10
  -7 -12   0   -2.00    1.90
   7  12   0    1.10    2.20
   7  12   0    1.00    3.30
  -8 -12   0    9.80    2.40
  -8 -12   0    8.60    2.40
   8  12   0    9.30    2.60
   8  12   0   12.00    4.70
  -9 -12   0    3.20    2.20
  -9 -12   0    3.40    1.90
  -9 -12   0    4.90    2.20
   9  12   0    7.30    2.30
 -10 -12   0   54.19    4.10
 -10 -12   0   59.59    4.40
  10  12   0   54.19    4.30
 -11 -12   0    3.40    1.80
 -11 -12   0    3.70    1.90
  11  12   0    1.80    1.70
 -12 -12   0    3.70    1.60
 -12 -12   0    0.80    1.40
  12  12   0    3.10    1.60
 -23  13   0    8.90    1.60
 -23  13   0    9.70    1.60
 -23  13   0    8.40    1.30
 -22  13   0    1.60    1.50
 -22  13   0    3.00    1.40
 -22  13   0    2.10    1.50
 -22  13   0    1.20    1.40
 -21  13   0    1.80    1.70
 -21  13   0    1.50    1.80
 -21  13   0   -1.10    1.50
 -21  13   0    2.30    1.70
 -20  13   0    7.90    2.10
 -20  13   0    6.20    2.20
 -20  13   0    9.10    2.00
 -19  13   0    1.80    1.90
 -19  13   0    3.30    2.10
 -19  13   0    2.00    1.70
  18 -13   0   -1.90    3.20
 -18  13   0    0.40    2.80
 -18  13   0    1.90    2.50
 -18  13   0    1.10    2.20
  17 -13   0  123.39    8.60
 -17  13   0  107.49    5.80
 -17  13   0  112.49    6.00
 -17  13   0  117.19    6.50
  16 -13   0   10.70    3.90
 -16  13   0   11.50    2.80
 -16  13   0   16.00    2.70
 -16  13   0   16.50    3.10
 -16  13   0   17.40    2.90
  15 -13   0    1.40    2.70
 -15  13   0   -1.40    2.00
 -15  13   0   -0.10    1.80
 -15  13   0    2.30    2.30
 -15  13   0   -0.90    1.90
  14 -13   0   15.80    3.70
 -14  13   0   13.30    2.70
 -14  13   0   24.60    3.00
 -14  13   0   20.80    2.70
  13 -13   0    0.50    2.40
 -13  13   0    3.00    2.00
 -13  13   0    0.20    2.20
 -13  13   0    0.20    1.80
 -13  13   0    1.90    1.90
  12 -13   0  164.08    8.40
 -12  13   0  151.18    6.90
 -12  13   0  132.39    6.10
 -12  13   0  161.68    6.80
 -12  13   0  161.58    7.30
  11 -13   0   24.90    3.80
 -11  13   0   31.00    3.40
 -11  13   0   29.50    3.40
 -11  13   0   30.10    4.20
  10 -13   0  200.18    8.80
  10 -13   0  206.88   22.40
 -10  13   0  187.58    7.60
 -10  13   0  186.38    8.00
 -10  13   0  197.48    8.20
   9 -13   0    0.00   12.50
   9 -13   0    9.20    2.60
  -9  13   0    6.90    3.60
  -9  13   0    9.70    2.30
   8 -13   0  260.87   19.60
   8 -13   0  295.57   13.50
   8 -13   0  225.68   10.10
  -8  13   0  247.28    9.30
   7 -13   0    9.20    2.40
  -7  13   0   11.30    2.00
  -7  13   0   11.60    2.50
   6 -13   0  188.58    8.10
  -6  13   0  178.28   16.10
  -6  13   0  182.48    7.60
  -6  13   0  193.68    8.80
  -6  13   0  184.18    7.20
   5 -13   0   19.20    2.90
  -5  13   0   17.40    2.70
  -5  13   0   14.40    2.40
  -5  13   0   15.90    3.20
  -5  13   0   22.10   10.00
   4 -13   0   12.60    2.60
   4 -13   0   16.70    1.90
  -4  13   0    8.40    2.90
  -4  13   0   13.60    2.50
  -4  13   0   15.50   10.20
   3 -13   0   23.00    2.20
   3 -13   0   24.80    4.70
  -3  13   0   26.40   11.80
  -3  13   0   23.90    3.10
  -3  13   0   21.10    2.90
   2 -13   0    5.50    2.40
   2 -13   0    7.30    2.40
  -2  13   0   10.70    2.70
  -2  13   0    6.00    2.00
  -2  13   0    8.90   15.60
   1 -13   0   63.79    4.30
   1 -13   0   62.69    5.10
   1 -13   0   58.99    4.70
  -1  13   0   80.29    6.60
  -1  13   0   59.39    5.20
   0 -13   0   92.89    5.00
   0 -13   0   92.79    6.20
   0 -13   0  103.19    5.80
   0  13   0   99.99    6.60
   0  13   0   96.89    5.20
  -1 -13   0   31.60    3.80
  -1 -13   0   34.00    3.30
   1  13   0   35.30    3.50
   1  13   0   28.10    4.10
  -2 -13   0    0.00    1.70
  -2 -13   0    0.80    2.10
   2  13   0   -0.30    2.60
   2  13   0    0.30    1.90
  -3 -13   0   31.00    3.80
  -3 -13   0   35.10    3.60
   3  13   0   34.50    5.20
   3  13   0   28.70    3.50
  -4 -13   0   93.79    5.40
  -4 -13   0   94.99    5.90
   4  13   0   93.49    5.60
   4  13   0   85.09    7.60
  -5 -13   0   56.69    4.50
  -5 -13   0   57.79    4.80
   5  13   0   38.60    5.40
   5  13   0   57.39    4.60
  -6 -13   0   37.90    3.80
  -6 -13   0   32.30    3.70
   6  13   0   36.80    4.00
   6  13   0   44.50    6.50
  -7 -13   0   -0.30    1.90
  -7 -13   0   -0.20    1.90
   7  13   0    0.00    1.90
   7  13   0   -0.80    3.10
  -8 -13   0    0.10    1.90
  -8 -13   0    0.60    1.80
  -8 -13   0    0.40    1.90
   8  13   0    2.30    2.00
  -9 -13   0   30.50    3.30
  -9 -13   0   25.60    2.80
   9  13   0   32.60    3.40
 -10 -13   0    6.20    2.20
 -10 -13   0    3.50    1.80
  10  13   0    7.00    2.00
 -11 -13   0    4.70    1.70
 -11 -13   0    4.50    1.50
  11  13   0    6.30    1.70
 -23  14   0    3.20    1.30
 -23  14   0    1.90    1.10
 -23  14   0    2.90    1.10
 -22  14   0    1.40    1.40
 -22  14   0    1.40    1.30
 -22  14   0    3.10    1.60
 -22  14   0    2.90    1.40
 -21  14   0    1.70    1.40
 -21  14   0    0.50    1.60
 -21  14   0    1.60    1.50
 -20  14   0   19.90    2.60
 -20  14   0   10.70    2.10
 -20  14   0   14.10    2.10
 -19  14   0    5.50    2.00
 -19  14   0    9.30    2.10
 -19  14   0    5.90    2.10
  18 -14   0  115.99    8.60
 -18  14   0  124.29    6.10
 -18  14   0  124.19    8.10
 -18  14   0  128.89    6.00
  17 -14   0    1.40    3.00
 -17  14   0    0.70    2.20
 -17  14   0    6.50    2.20
 -17  14   0    3.00    2.00
 -17  14   0    4.00    2.30
  16 -14   0   10.80    3.60
 -16  14   0    9.50    2.80
 -16  14   0    4.90    2.20
 -16  14   0    8.20    2.70
 -16  14   0    9.30    2.50
  15 -14   0    1.20    2.80
 -15  14   0    6.00    2.40
 -15  14   0    4.30    2.10
 -15  14   0    2.10    2.20
 -15  14   0    5.70    2.20
  14 -14   0    3.10    3.00
 -14  14   0    0.70    2.10
 -14  14   0    2.70    2.00
 -14  14   0    4.00    1.90
 -14  14   0    0.90    2.00
  13 -14   0  112.99    7.30
 -13  14   0  111.89    5.70
 -13  14   0  112.19    6.00
 -13  14   0   98.29    5.20
 -13  14   0  113.29    6.80
  12 -14   0    2.80    2.40
 -12  14   0    1.50    2.10
 -12  14   0    0.80    1.80
 -12  14   0    4.60    2.10
  11 -14   0    5.50    2.70
 -11  14   0    6.00    2.30
 -11  14   0    4.80    2.10
 -11  14   0    2.90    2.00
  10 -14   0   75.69    5.70
  10 -14   0   50.29   16.40
 -10  14   0   79.69    4.90
 -10  14   0   68.99    5.00
 -10  14   0   74.19    4.70
   9 -14   0   29.00    3.70
  -9  14   0   32.80    3.50
  -9  14   0   33.90    3.50
   8 -14   0  117.29   14.60
   8 -14   0  105.19    6.40
   8 -14   0  117.59    9.20
  -8  14   0  103.69    7.80
  -8  14   0   99.69    5.80
   7 -14   0   -0.60    2.00
  -7  14   0    1.10    2.00
  -7  14   0    0.20    1.30
  -7  14   0    0.40    1.80
   6 -14   0    4.30    2.50
   6 -14   0    1.20    1.90
  -6  14   0  -11.70   10.70
  -6  14   0    1.60    1.90
  -6  14   0    1.20    1.70
  -6  14   0   -2.50    2.90
  -6  14   0    4.00    1.90
   5 -14   0    2.60    2.10
   5 -14   0    5.10    2.30
  -5  14   0    4.10    2.80
  -5  14   0    4.70    2.30
  -5  14   0    3.90    2.00
  -5  14   0    7.10    2.20
   4 -14   0    1.70    2.00
  -4  14   0    6.60   13.60
  -4  14   0    0.20    1.80
   3 -14   0   48.70    4.50
   3 -14   0   47.20    4.80
  -3  14   0   42.20    4.90
  -3  14   0   42.10    3.60
  -3  14   0   40.70   15.60
   2 -14   0  142.89    7.60
   2 -14   0  141.69    7.10
   2 -14   0  146.39    6.20
  -2  14   0  138.29    7.60
  -2  14   0  141.99    6.50
   1 -14   0   63.49    5.40
   1 -14   0   55.19    6.60
   1 -14   0   50.59    4.00
   1 -14   0   56.89    4.70
  -1  14   0   55.69    4.30
  -1  14   0   63.19    6.00
   0 -14   0   45.10    3.90
   0 -14   0   39.40    4.10
   0  14   0   35.60    5.00
   0  14   0   37.00    3.80
  -1 -14   0    2.20    2.20
  -1 -14   0   -1.10    1.80
   1  14   0   -1.00    1.70
   1  14   0   -3.00    2.40
  -2 -14   0    3.30    2.20
  -2 -14   0    4.20    2.30
   2  14   0    1.80    1.90
   2  14   0    0.90    2.60
  -3 -14   0    6.50    2.30
  -3 -14   0    5.20    2.50
   3  14   0   10.60    2.60
   3  14   0   13.10    4.20
  -4 -14   0    0.00    2.10
  -4 -14   0    0.90    2.00
   4  14   0   -1.20    3.10
   4  14   0    1.50    2.00
  -5 -14   0   20.90    3.40
  -5 -14   0   24.60    3.20
  -5 -14   0   25.70    3.40
   5  14   0   24.40    5.50
   5  14   0   24.60    3.40
  -6 -14   0    0.80    2.10
  -6 -14   0   -0.70    1.70
  -6 -14   0    0.40    1.90
   6  14   0    2.80    1.90
   6  14   0    2.80    4.10
  -7 -14   0    0.60    1.80
  -7 -14   0    0.40    1.90
  -7 -14   0    1.40    2.00
   7  14   0    0.60    1.80
  -8 -14   0    0.50    1.70
  -8 -14   0    0.20    1.60
   8  14   0    0.30    1.70
  -9 -14   0    2.60    2.20
  -9 -14   0    2.40    2.00
   9  14   0    0.90    1.60
 -10 -14   0   -0.10    1.30
 -10 -14   0    0.00    1.40
  10  14   0    1.60    1.50
 -23  15   0   -0.40    1.00
 -23  15   0    0.60    1.10
 -22  15   0   -0.30    1.40
 -22  15   0    1.00    1.40
 -22  15   0   -0.30    1.20
 -21  15   0    2.80    1.60
 -21  15   0    3.00    1.60
 -21  15   0    3.10    1.40
 -20  15   0    5.10    1.60
 -20  15   0    5.90    1.80
 -20  15   0    6.80    2.10
 -19  15   0   -0.40    1.60
 -19  15   0    3.20    2.10
 -19  15   0    3.80    1.90
  18 -15   0   95.59    8.10
 -18  15   0   92.99    5.00
 -18  15   0   98.79    6.00
 -18  15   0   98.99    5.20
  17 -15   0   15.40    3.70
 -17  15   0   16.20    2.60
 -17  15   0   18.90    3.10
 -17  15   0   15.40    2.80
 -17  15   0   17.90    3.00
  16 -15   0   -0.40    2.70
 -16  15   0   -2.90    1.80
 -16  15   0   -2.00    1.80
 -16  15   0    0.30    1.80
 -16  15   0   -0.30    1.80
  15 -15   0   60.79    6.30
 -15  15   0   42.00    4.10
 -15  15   0   55.09    4.30
 -15  15   0   58.19    4.80
 -15  15   0   51.59    3.90
  14 -15   0   48.40    7.00
 -14  15   0   62.09    4.50
 -14  15   0   64.99    5.00
 -14  15   0   76.09    5.40
  13 -15   0   83.09    6.70
 -13  15   0   90.49    5.70
 -13  15   0   95.59    6.00
  12 -15   0   36.20    4.80
 -12  15   0   34.20    3.70
 -12  15   0   33.60    3.40
  11 -15   0   13.90    3.20
 -11  15   0   15.00    2.70
 -11  15   0   16.70    2.80
 -11  15   0   15.70    3.10
  10 -15   0    1.90    2.70
 -10  15   0   -0.20    1.90
 -10  15   0    2.40    1.80
 -10  15   0    3.20    2.20
   9 -15   0   44.70   14.20
   9 -15   0   41.40    4.80
  -9  15   0   40.80    4.30
  -9  15   0   40.40    3.90
   8 -15   0   25.80    4.00
   8 -15   0   27.00    3.70
   8 -15   0   -2.10   12.50
  -8  15   0   24.20    3.40
  -8  15   0   30.10    3.40
   7 -15   0    5.00    2.40
  -7  15   0    1.60    2.30
  -7  15   0    3.50    1.90
   6 -15   0   26.00    3.50
  -6  15   0   25.40    3.00
  -6  15   0    1.10   14.20
  -6  15   0   35.10    4.90
  -6  15   0   25.00    3.40
  -6  15   0   25.60    3.40
   5 -15   0  103.69    6.10
   5 -15   0  101.09    6.40
  -5  15   0  126.09   18.30
  -5  15   0   98.69    5.90
  -5  15   0   98.69    7.10
  -5  15   0   94.99    5.40
   4 -15   0    0.40    2.10
   4 -15   0    4.40    2.50
  -4  15   0    1.40    1.70
  -4  15   0    5.30    2.40
  -4  15   0    3.90    2.40
  -4  15   0    6.70   28.20
   3 -15   0  129.49    7.10
   3 -15   0  139.99    7.70
  -3  15   0  144.09    6.70
  -3  15   0  145.09    7.80
   2 -15   0    0.90    2.40
   2 -15   0    4.60    2.70
  -2  15   0    1.50    2.60
  -2  15   0   -0.70    1.90
   1 -15   0  106.89    5.50
   1 -15   0   96.79    5.30
   1 -15   0   98.59    6.20
  -1  15   0  104.19    7.20
  -1  15   0  111.69    5.90
   0 -15   0    0.90    3.20
   0 -15   0   -0.10    1.80
   0 -15   0    1.10    1.80
   0  15   0    0.50    1.90
   0  15   0   -0.70    2.60
  -1 -15   0    1.30    2.00
  -1 -15   0    0.50    1.90
  -1 -15   0    0.90    2.40
   1  15   0    0.70    1.90
   1  15   0    0.50    3.00
  -2 -15   0    1.70    2.00
  -2 -15   0    3.40    2.10
  -2 -15   0    0.40    2.30
   2  15   0   -4.60    2.50
   2  15   0    1.10    2.00
  -3 -15   0   14.90    3.00
  -3 -15   0   12.80    2.60
  -3 -15   0   10.50    2.60
   3  15   0   15.80    4.10
   3  15   0   14.10    2.80
  -4 -15   0    1.90    2.50
  -4 -15   0   -1.40    2.10
  -4 -15   0    3.00    2.70
   4  15   0    1.20    3.70
   4  15   0   -1.70    2.60
  -5 -15   0   10.70    2.70
  -5 -15   0   13.40    2.50
  -5 -15   0    7.60    2.20
   5  15   0    8.60    2.20
  -6 -15   0   13.30    2.50
  -6 -15   0    6.00    2.90
  -6 -15   0   11.70    2.40
   6  15   0    6.20    2.10
  -7 -15   0   12.90    2.20
  -7 -15   0   14.60    2.40
   7  15   0   16.90    2.60
  -8 -15   0    2.10    1.80
  -8 -15   0    1.20    1.60
   8  15   0    0.00    1.50
  -9 -15   0   -1.50    1.20
   9  15   0   -1.30    1.30
 -22  16   0    0.50    1.30
 -22  16   0    1.30    1.30
 -22  16   0    0.60    1.00
 -21  16   0    4.40    2.80
 -21  16   0    2.80    1.30
 -20  16   0    4.40    1.70
 -20  16   0    2.80    2.00
 -20  16   0    4.90    1.80
 -19  16   0   -0.20    1.60
 -19  16   0   -0.90    1.70
 -19  16   0   -1.80    1.30
 -18  16   0   30.00    2.90
 -18  16   0   39.20    3.30
 -18  16   0   27.60    3.40
  17 -16   0    0.30    2.70
 -17  16   0   -0.20    2.10
 -17  16   0   -0.40    1.50
 -17  16   0   -3.00    2.50
 -17  16   0   -1.30    1.50
  16 -16   0   17.50    4.10
 -16  16   0   13.90    2.80
 -16  16   0   15.80    2.30
 -16  16   0   15.30    2.60
 -16  16   0   17.30    3.00
  15 -16   0    6.40    3.20
 -15  16   0   -1.60    1.70
 -15  16   0    0.00    2.00
 -15  16   0   -0.40    2.10
  14 -16   0    6.80    3.20
 -14  16   0    1.70    2.00
 -14  16   0    4.50    2.40
 -14  16   0    6.30    2.70
  13 -16   0   10.40    4.20
 -13  16   0    2.20    2.10
 -13  16   0    3.90    2.30
 -13  16   0    4.80    2.20
  12 -16   0   81.19    6.50
 -12  16   0   82.49    5.80
 -12  16   0   76.09    5.30
 -12  16   0   79.79    5.10
  11 -16   0    1.70    2.70
 -11  16   0    5.40    3.50
 -11  16   0    4.70    2.40
 -11  16   0    3.10    2.00
  10 -16   0  227.08   10.40
 -10  16   0  232.98    9.20
 -10  16   0  224.68    8.80
   9 -16   0  141.49    7.90
   9 -16   0  111.39   20.10
  -9  16   0  134.69    6.70
  -9  16   0  137.39    7.30
   8 -16   0   92.19   17.30
   8 -16   0   71.09    5.90
  -8  16   0   76.79    5.60
  -8  16   0   70.39    5.00
   7 -16   0   18.60   12.60
   7 -16   0    6.10    3.50
   7 -16   0    9.50    2.60
  -7  16   0   12.60    2.70
  -7  16   0    8.00    2.60
   6 -16   0   83.09    6.00
  -6  16   0   70.09    5.00
  -6  16   0   73.69    5.60
  -6  16   0   82.39    5.10
   5 -16   0   65.59    5.60
   5 -16   0   47.90    4.50
  -5  16   0   51.79    5.00
  -5  16   0   53.09    4.60
  -5  16   0   60.49    4.60
   4 -16   0   16.40    3.30
   4 -16   0   15.90    3.50
  -4  16   0   10.00    3.00
  -4  16   0   11.90    2.70
  -4  16   0   16.70    4.30
   3 -16   0   15.80    3.20
   3 -16   0   11.20    3.00
  -3  16   0    7.80    3.10
   2 -16   0    2.80    2.60
   2 -16   0    0.40    2.30
  -2  16   0   -2.60    2.10
  -2  16   0   -0.20    1.80
   1 -16   0    0.00    1.70
   1 -16   0    0.90    2.40
  -1  16   0   -1.20    1.70
   0 -16   0   32.20    4.10
   0 -16   0   30.20    3.40
   0 -16   0   32.40    3.30
   0  16   0   27.70    4.60
   0  16   0   35.90    3.90
  -1 -16   0   23.50    2.90
  -1 -16   0   16.00    2.70
  -1 -16   0   17.20    3.40
   1  16   0   24.90    3.40
   1  16   0   21.60    4.60
  -2 -16   0   -0.90    1.70
  -2 -16   0   -0.80    2.20
  -2 -16   0   -1.10    1.80
   2  16   0    0.50    1.90
   2  16   0    0.30    3.30
  -3 -16   0   27.30    3.60
  -3 -16   0   23.10    2.90
  -3 -16   0   22.80    3.00
   3  16   0    8.80    3.80
   3  16   0   19.20    3.00
  -4 -16   0    1.40    2.10
  -4 -16   0    0.80    1.70
  -4 -16   0    0.80    1.80
   4  16   0    2.00    2.00
  -5 -16   0   17.80    2.60
  -5 -16   0   15.80    3.00
  -5 -16   0   16.00    2.50
   5  16   0   18.80    2.70
  -6 -16   0    1.90    1.60
  -6 -16   0    0.50    1.50
   6  16   0    0.30    1.70
  -7 -16   0    0.80    1.40
   7  16   0    1.00    1.50
  -8 -16   0    0.40    1.20
   8  16   0    0.40    1.50
 -22  17   0    1.90    1.50
 -22  17   0    2.60    1.40
 -21  17   0    1.50    1.40
 -21  17   0    0.40    1.30
 -20  17   0   55.29    3.30
 -20  17   0   52.99    4.10
 -19  17   0   17.50    2.80
 -19  17   0   17.80    2.30
 -19  17   0   13.10    1.90
 -18  17   0    6.60    1.80
 -18  17   0   12.80    2.80
 -18  17   0    9.80    2.10
  17 -17   0   46.70    8.60
 -17  17   0   31.80    3.50
 -17  17   0   42.90    3.60
 -17  17   0   48.40    4.10
  16 -17   0   17.80    6.50
 -16  17   0   35.00    3.50
 -16  17   0   33.80    4.80
  15 -17   0    5.20    3.00
 -15  17   0    0.50    2.20
 -15  17   0    0.10    1.70
 -15  17   0    2.60    2.20
  14 -17   0    0.80    2.60
 -14  17   0    0.10    1.80
 -14  17   0    0.50    1.90
 -14  17   0    0.30    2.30
  13 -17   0    3.40    2.60
 -13  17   0   -1.30    1.80
 -13  17   0    3.50    2.40
 -13  17   0    2.70    2.20
  12 -17   0  228.08   10.80
 -12  17   0  216.18    9.00
 -12  17   0  219.68    8.70
 -12  17   0  223.28    9.70
  11 -17   0   89.39    7.60
 -11  17   0   87.69    6.30
 -11  17   0   80.19    5.20
 -11  17   0   84.89    5.60
  10 -17   0  202.48   11.30
 -10  17   0  201.48    8.30
 -10  17   0  192.38    8.90
 -10  17   0  189.78    8.40
   9 -17   0  137.09   21.50
   9 -17   0  139.89    8.30
  -9  17   0  150.38    7.20
  -9  17   0  152.68    7.80
   8 -17   0  -16.00   17.40
   8 -17   0    0.90    2.50
  -8  17   0    2.30    2.10
  -8  17   0    0.40    2.40
   7 -17   0    3.00   15.90
   7 -17   0    9.80    2.90
   7 -17   0    6.50    3.90
  -7  17   0    6.90    2.70
  -7  17   0    7.50    2.40
   6 -17   0   48.20    4.90
  -6  17   0   68.99    4.90
  -6  17   0   51.09    4.60
   5 -17   0  113.49    8.60
  -5  17   0  111.29    7.00
  -5  17   0  114.19    6.30
  -5  17   0  111.89    6.60
   4 -17   0   -0.60    2.50
   4 -17   0    4.60    2.60
  -4  17   0    6.30    2.30
  -4  17   0    1.80    2.60
  -4  17   0    1.70    2.60
   3 -17   0    2.10    2.50
   3 -17   0    6.10    2.60
  -3  17   0    5.80    2.40
  -3  17   0   -0.30    3.00
  -3  17   0    6.00    2.80
   2 -17   0    0.60    2.20
  -2  17   0    0.20    2.70
  -2  17   0    0.90    2.20
   1 -17   0    4.10    2.70
  -1  17   0    6.10    3.50
  -1  17   0    4.40    2.10
   0 -17   0   14.10    3.10
   0 -17   0   13.70    2.40
   0  17   0   22.40    4.90
   0  17   0   11.40    2.50
  -1 -17   0    7.10    2.20
  -1 -17   0   11.60    2.70
   1  17   0    4.40    3.20
   1  17   0   17.10    4.50
  -2 -17   0    3.70    1.90
  -2 -17   0    0.40    2.00
   2  17   0    0.20    1.80
  -3 -17   0    0.20    1.80
  -3 -17   0   -1.00    1.50
   3  17   0    0.50    1.70
  -4 -17   0    1.70    1.70
   4  17   0    0.90    1.70
  -5 -17   0    2.30    1.60
   5  17   0    2.30    1.70
  -6 -17   0    0.70    1.30
   6  17   0    0.50    1.40
   7  17   0    0.80    1.40
 -22  18   0    7.30    1.60
 -22  18   0    6.10    1.50
 -21  18   0    2.30    1.00
 -21  18   0    3.30    1.60
 -20  18   0    0.00    1.10
 -20  18   0    0.50    1.70
 -19  18   0    0.00    1.30
 -19  18   0   -0.60    1.70
 -18  18   0    0.50    1.40
 -18  18   0    0.90    1.90
 -17  18   0   14.70    2.70
 -17  18   0   13.10    2.70
 -17  18   0   19.80    2.60
  16 -18   0   27.50    6.10
 -16  18   0   16.80    3.10
 -16  18   0   19.30    2.60
 -16  18   0   17.40    2.80
  15 -18   0   23.90    4.70
 -15  18   0   22.10    3.60
 -15  18   0   19.10    2.60
 -15  18   0   16.70    4.30
  14 -18   0    1.20    2.50
 -14  18   0    1.60    1.90
 -14  18   0   -0.20    2.00
 -14  18   0    1.70    2.10
  13 -18   0    3.40    2.80
 -13  18   0    2.60    2.00
 -13  18   0    3.90    2.30
 -13  18   0    1.60    2.60
  12 -18   0   16.30    3.40
 -12  18   0   14.10    3.30
 -12  18   0   18.20    2.90
 -12  18   0   14.30    2.70
  11 -18   0    7.70    3.10
 -11  18   0   11.30    2.60
 -11  18   0   11.60    2.70
 -11  18   0   10.60    3.10
  10 -18   0  147.79    8.60
 -10  18   0  150.78    7.80
 -10  18   0  142.89    7.10
 -10  18   0  129.39    6.70
   9 -18   0   -3.50   30.50
   9 -18   0    5.80    3.10
  -9  18   0    0.20    2.50
  -9  18   0    4.30    2.40
  -9  18   0    2.90    2.40
   8 -18   0   15.20   19.40
   8 -18   0   17.50    3.80
  -8  18   0   23.90    3.40
  -8  18   0   22.60    3.60
   7 -18   0    5.90   16.50
   7 -18   0    6.90    2.70
   7 -18   0    9.60    4.20
  -7  18   0    7.70    3.10
  -7  18   0    6.40    2.30
   6 -18   0   54.49   17.70
   6 -18   0   84.09    6.60
  -6  18   0   70.89    5.10
  -6  18   0   78.79    5.90
   5 -18   0    1.20    2.50
  -5  18   0   -1.30    2.10
  -5  18   0    0.50    2.40
  -5  18   0    2.70    2.10
   4 -18   0   21.70    4.20
  -4  18   0   23.10    3.20
  -4  18   0   16.20    3.10
  -4  18   0   24.60    4.30
   3 -18   0   22.80    3.50
  -3  18   0   24.80    3.80
  -3  18   0   21.40    4.30
  -3  18   0   23.70    3.20
   2 -18   0   82.99    5.80
  -2  18   0   80.09    7.00
  -2  18   0   77.49    5.90
  -2  18   0   86.49    5.40
   1 -18   0    1.20    2.20
  -1  18   0    4.00    2.90
  -1  18   0    4.80    3.30
  -1  18   0    0.20    3.40
   0 -18   0    5.10    2.00
   0 -18   0    5.60    2.30
   0  18   0    1.60    1.90
  -1 -18   0    2.30    1.80
  -1 -18   0   -0.40    1.80
   1  18   0    0.70    1.70
  -2 -18   0    1.70    2.00
  -2 -18   0    0.80    1.80
   2  18   0    0.30    1.70
  -3 -18   0    0.40    1.50
   3  18   0   -0.30    1.70
  -4 -18   0    8.30    1.80
   4  18   0    7.70    2.10
  -5 -18   0    2.70    1.50
   5  18   0    4.90    1.70
   5  18   0    5.20    2.10
  -6 -18   0    4.80    1.20
   6  18   0    7.80    1.90
   6  18   0    6.80    1.50
 -21  19   0   12.20    1.90
 -20  19   0    1.80    1.60
 -20  19   0    1.10    1.00
 -19  19   0   -1.70    1.60
 -19  19   0   -0.50    1.10
 -18  19   0   15.40    2.00
 -18  19   0   12.90    2.40
 -17  19   0    0.40    1.50
 -17  19   0    0.30    1.80
 -17  19   0   -1.50    1.90
 -16  19   0   20.20    2.50
 -16  19   0   20.00    2.80
 -16  19   0   17.90    2.90
 -15  19   0    0.90    1.90
 -15  19   0   -0.10    2.00
 -15  19   0    1.90    1.60
  14 -19   0   26.20    4.40
 -14  19   0   24.80    2.80
 -14  19   0   18.50    3.10
 -14  19   0   19.70    3.00
  13 -19   0    2.40    3.30
 -13  19   0   -1.00    1.90
 -13  19   0    2.10    2.40
  12 -19   0    2.90    2.80
 -12  19   0   -1.10    2.10
 -12  19   0   -0.40    1.90
 -12  19   0   -1.30    1.80
  11 -19   0   19.80    4.20
 -11  19   0   19.20    2.80
 -11  19   0   17.50    2.90
 -11  19   0   13.30    3.10
  10 -19   0   -2.10    2.00
 -10  19   0    1.40    2.00
 -10  19   0   -2.30    2.30
 -10  19   0    0.70    2.00
   9 -19   0   82.39    6.70
  -9  19   0   78.29    5.30
  -9  19   0   85.39    5.50
  -9  19   0   84.09    6.10
   8 -19   0   63.49   25.50
   8 -19   0   27.30    4.30
  -8  19   0   25.80    3.80
  -8  19   0   24.20    3.40
   7 -19   0    1.90    2.60
   7 -19   0  -15.90   19.10
  -7  19   0    1.70    2.10
  -7  19   0    1.10    2.60
   6 -19   0   11.20    3.30
   6 -19   0   11.00    3.90
   6 -19   0   -3.60   16.70
  -6  19   0    5.50    2.40
  -6  19   0    8.70    2.70
   5 -19   0    7.90    3.00
   5 -19   0   18.20    4.20
   5 -19   0   18.40   17.20
  -5  19   0   17.60    2.80
  -5  19   0   17.30    3.30
  -4  19   0    4.50    2.40
  -4  19   0    4.10    3.70
  -4  19   0    6.10    3.50
  -3  19   0   12.80    3.20
  -3  19   0    9.30    2.40
  -2  19   0   50.79    4.70
  -2  19   0   57.39    4.60
  -1  19   0   12.90    2.70
  -1  19   0   11.30    2.50
   0  19   0    9.50    2.40
   0  19   0    7.30    2.40
   1  19   0   -0.50    2.00
   1  19   0   -0.10    1.60
   2  19   0   -1.10    1.90
   2  19   0   -0.10    1.60
  -3 -19   0   13.50    2.40
   3  19   0   20.30    2.50
   3  19   0   16.50    2.50
   4  19   0    0.80    1.70
   4  19   0   -0.40    1.20
 -21  20   0    2.40    1.40
 -20  20   0    1.10    1.60
 -19  20   0    6.90    2.10
 -18  20   0   -0.30    1.70
 -18  20   0   -1.60    0.90
 -17  20   0    3.10    1.30
 -17  20   0   -0.20    1.60
 -17  20   0    3.90    2.10
 -16  20   0    8.40    2.20
 -16  20   0    5.30    2.20
 -16  20   0    9.10    2.40
 -15  20   0    6.90    2.30
 -15  20   0    8.80    2.30
 -15  20   0   10.10    2.00
 -14  20   0   12.50    2.20
 -14  20   0   14.80    2.70
 -14  20   0    8.20    2.40
 -13  20   0   16.20    2.70
 -13  20   0   15.20    2.40
 -13  20   0   13.90    3.00
  12 -20   0    4.00    2.90
 -12  20   0    6.30    2.30
 -12  20   0    2.80    1.90
 -12  20   0    9.90    2.90
  11 -20   0    0.00    2.30
 -11  20   0    0.50    2.30
 -11  20   0    4.70    2.00
 -11  20   0    0.80    2.00
  10 -20   0   -0.80    2.40
 -10  20   0   -0.30    1.80
 -10  20   0    0.50    2.90
 -10  20   0   -0.80    1.70
   9 -20   0    5.90    3.00
  -9  20   0    6.90    2.20
  -9  20   0    5.60    3.90
  -9  20   0   10.90    2.60
   8 -20   0   14.40    3.60
  -8  20   0   14.00    3.80
  -8  20   0   16.00    2.80
  -8  20   0   16.20    2.70
   7 -20   0   78.59   25.10
   7 -20   0   42.80    4.90
  -7  20   0   53.49    5.00
  -7  20   0   58.69    4.70
   6 -20   0   20.80    4.20
   6 -20   0   29.60   31.10
  -6  20   0   22.90    3.60
  -6  20   0   15.10    2.80
   5 -20   0   -7.40   25.20
  -5  20   0    5.10    2.10
  -5  20   0    5.30    2.60
   4 -20   0   35.20   19.30
  -3  20   0   33.10    3.40
  -3  20   0   38.60    4.00
  -2  20   0    2.30    2.00
  -2  20   0    0.20    2.20
  -1  20   0   55.59    4.30
  -1  20   0   61.89    4.90
   0  20   0    7.50    2.30
   0  20   0    3.50    1.90
   1  20   0    7.60    3.00
   1  20   0    3.10    1.80
   2  20   0   15.90    2.40
   2  20   0   18.30    3.30
   3  20   0    3.70    1.50
   3  20   0    0.60    1.60
 -20  21   0    5.10    1.40
 -19  21   0    1.50    1.40
 -18  21   0   -0.90    1.40
 -17  21   0    1.10    1.80
 -17  21   0   -1.90    1.30
 -17  21   0   -0.40    1.40
 -16  21   0    8.50    2.30
 -16  21   0    5.80    1.90
 -15  21   0    1.90    2.00
 -15  21   0   -2.50    0.80
 -15  21   0    0.40    1.60
 -14  21   0    1.40    1.90
 -14  21   0    2.50    2.00
 -14  21   0    0.20    1.70
 -13  21   0   -0.80    1.90
 -13  21   0    0.30    1.70
 -13  21   0    2.80    1.40
 -12  21   0    2.20    2.20
 -12  21   0    1.20    1.50
 -12  21   0    0.30    1.80
 -11  21   0   -1.30    1.70
 -11  21   0    0.10    1.60
 -11  21   0    0.20    2.10
 -10  21   0    4.60    2.60
 -10  21   0    5.80    2.00
 -10  21   0    6.80    2.20
  -9  21   0    2.10    2.10
  -9  21   0    6.10    2.20
  -9  21   0    5.90    2.00
  -8  21   0    9.70    3.00
  -8  21   0    9.80    2.30
  -8  21   0    9.80    2.40
  -7  21   0   11.10    2.30
  -7  21   0   10.80    2.80
  -7  21   0    8.50    2.20
  -6  21   0    4.60    2.00
  -6  21   0    4.60    2.50
  -5  21   0   10.40    2.50
  -5  21   0   16.50    2.60
  -4  21   0   11.00    2.30
  -4  21   0   10.80    2.40
  -3  21   0    0.00    2.00
  -3  21   0    3.90    3.20
  -2  21   0    7.10    2.30
  -2  21   0   12.00    2.10
  -1  21   0   -1.40    1.50
  -1  21   0   -2.00    2.70
   0  21   0   -0.70    1.60
   0  21   0    2.30    2.00
   1  21   0    7.00    1.90
   1  21   0    4.50    1.90
 -19  22   0    2.10    1.30
 -18  22   0    2.40    1.50
 -17  22   0    2.80    1.80
 -16  22   0   13.40    2.80
 -16  22   0   12.80    2.00
 -15  22   0    0.50    1.50
 -15  22   0   -0.40    1.80
 -14  22   0    0.50    1.80
 -14  22   0    1.20    1.60
 -14  22   0   -1.20    0.80
 -13  22   0    3.80    2.20
 -13  22   0    2.00    2.30
 -13  22   0    0.00    0.90
 -12  22   0   22.60    3.30
 -12  22   0   26.30    3.50
 -11  22   0    7.70    2.30
 -11  22   0    9.70    2.60
 -10  22   0    2.60    1.80
 -10  22   0    2.20    2.10
 -10  22   0   -1.40    1.10
  -9  22   0    4.30    2.00
  -9  22   0    1.80    2.10
  -9  22   0    0.60    1.20
  -8  22   0   26.10    3.60
  -8  22   0   24.00    3.30
  -8  22   0   26.10    2.50
  -7  22   0    1.10    1.50
  -7  22   0   -2.30    1.80
  -7  22   0    0.20    2.30
  -6  22   0    0.60    1.80
  -6  22   0    2.60    1.80
  -6  22   0   -0.10    1.60
  -5  22   0   13.20    2.00
  -5  22   0   19.30    2.50
  -5  22   0   13.20    2.40
  -4  22   0    1.00    1.80
  -4  22   0   -0.30    1.50
  -3  22   0    0.50    1.70
  -3  22   0    3.30    1.60
  -2  22   0    3.80    1.60
  -2  22   0    5.70    2.10
  -1  22   0    9.40    2.00
 -18  23   0    0.40    1.20
 -17  23   0   15.60    2.30
 -16  23   0    0.40    1.50
 -15  23   0   11.30    2.20
 -15  23   0    9.30    1.90
 -14  23   0   12.40    2.30
 -14  23   0   14.30    2.10
 -13  23   0   14.10    3.00
 -13  23   0   13.80    2.00
 -12  23   0    0.80    1.60
 -12  23   0    0.90    1.80
 -11  23   0    2.90    1.90
 -11  23   0    3.20    1.70
 -10  23   0    3.80    2.10
 -10  23   0    4.50    1.80
  -9  23   0   31.30    2.80
  -9  23   0   31.80    3.50
  -8  23   0    3.60    2.20
  -8  23   0    1.70    1.60
  -7  23   0    0.00    1.40
  -7  23   0    2.20    2.10
  -6  23   0    1.70    1.70
  -6  23   0    1.60    2.10
  -5  23   0    2.50    1.40
  -5  23   0    2.20    1.80
  -4  23   0   12.20    2.30
  -3  23   0   11.40    2.20
 -16  24   0   -0.70    1.20
 -15  24   0    1.70    1.40
 -14  24   0    0.60    1.50
 -13  24   0    0.30    1.60
 -12  24   0    1.10    1.60
 -11  24   0    0.90    1.60
 -10  24   0   11.70    2.10
  -9  24   0   17.40    2.60
  -8  24   0   47.50    3.70
  -7  24   0    0.60    1.50
  -6  24   0    3.10    1.50
 -11  25  -1   20.80    2.40
  -5  24  -1   16.10    2.40
  -6  24  -1   12.40    2.10
  -7  24  -1    1.70    1.70
  -7  24  -1    1.60    2.00
  -8  24  -1    4.00    1.90
  -8  24  -1    5.70    1.50
  -9  24  -1    2.70    1.70
  -9  24  -1   -0.40    1.20
 -10  24  -1    3.10    1.40
 -10  24  -1    0.20    1.50
 -11  24  -1    1.90    1.60
 -11  24  -1   -0.10    1.40
 -12  24  -1    0.80    1.70
 -12  24  -1   -1.30    1.20
 -13  24  -1    0.40    1.60
 -13  24  -1   -1.10    1.20
 -14  24  -1    4.80    1.40
 -14  24  -1    3.40    1.70
 -15  24  -1   -0.40    1.30
 -16  24  -1    1.60    1.30
  -2  23  -1    0.00    1.40
  -3  23  -1    0.00    1.90
  -3  23  -1    1.90    1.60
  -4  23  -1    0.50    1.30
  -4  23  -1   -0.60    1.70
  -5  23  -1    0.30    1.90
  -5  23  -1    1.80    1.70
  -6  23  -1    1.20    1.80
  -6  23  -1    0.70    1.50
  -7  23  -1   -0.20    1.50
  -7  23  -1   -0.20    2.00
  -8  23  -1   28.80    2.80
  -8  23  -1   28.40    3.30
  -9  23  -1   14.20    2.50
  -9  23  -1   19.80    2.40
 -10  23  -1    0.60    1.50
 -10  23  -1   -0.90    1.80
 -11  23  -1    1.60    1.80
 -11  23  -1    0.30    1.60
 -12  23  -1   14.70    2.20
 -12  23  -1   16.00    2.60
 -13  23  -1    0.70    1.40
 -13  23  -1    2.50    2.30
 -14  23  -1    2.90    1.80
 -14  23  -1    3.20    1.50
 -15  23  -1    1.40    1.50
 -15  23  -1    2.10    1.80
 -16  23  -1    0.40    1.50
 -16  23  -1    4.70    1.60
 -17  23  -1    0.50    1.40
 -18  23  -1   -1.50    1.20
   0  22  -1    2.10    1.50
  -1  22  -1   -0.90    1.60
  -1  22  -1    0.90    1.30
  -2  22  -1    3.60    2.10
  -2  22  -1   10.40    1.80
  -3  22  -1   14.30    2.10
  -3  22  -1   17.70    3.00
  -4  22  -1    2.30    2.10
  -4  22  -1   -2.60    1.30
  -4  22  -1    1.20    1.60
  -5  22  -1   10.90    2.60
  -5  22  -1    9.90    2.10
  -6  22  -1    8.10    2.50
  -6  22  -1    4.40    2.40
  -7  22  -1    6.40    2.10
  -7  22  -1    6.00    2.20
  -8  22  -1   14.70    2.60
  -8  22  -1   22.50    2.80
  -9  22  -1   13.50    2.70
  -9  22  -1   16.40    2.50
 -10  22  -1   16.50    2.50
 -10  22  -1   12.40    2.60
 -11  22  -1    2.00    1.80
 -11  22  -1    3.20    2.10
 -11  22  -1   -0.70    1.30
 -12  22  -1    2.10    2.00
 -12  22  -1    1.70    1.80
 -13  22  -1    2.50    2.00
 -13  22  -1    0.00    1.80
 -14  22  -1    0.90    1.60
 -14  22  -1    1.60    1.80
 -15  22  -1   15.50    2.50
 -15  22  -1   19.80    2.40
 -16  22  -1   -1.60    1.40
 -17  22  -1    0.70    1.60
 -18  22  -1    7.40    1.80
 -19  22  -1    2.30    1.30
   2  21  -1    0.70    1.50
   1  21  -1    1.00    1.40
   1  21  -1    3.30    1.80
   0  21  -1    5.50    2.10
   0  21  -1    2.60    1.60
  -1  21  -1   28.40    4.00
  -1  21  -1   27.50    2.80
  -2  21  -1    2.00    2.20
  -2  21  -1    5.80    2.00
  -3  21  -1    2.00    2.20
  -3  21  -1    2.60    1.90
  -4  21  -1    2.50    1.80
  -4  21  -1    3.00    2.40
  -5  21  -1    6.50    2.50
  -5  21  -1    4.60    2.00
  -6  21  -1    1.60    1.80
  -6  21  -1   -2.40    1.90
  -7  21  -1   -1.40    1.30
  -7  21  -1   -0.30    2.00
  -7  21  -1    0.70    1.90
  -8  21  -1   53.99    4.40
  -8  21  -1   63.69    5.20
  -9  21  -1   53.19    4.70
  -9  21  -1   64.09    4.70
 -10  21  -1   18.50    3.30
 -10  21  -1   22.60    3.10
 -11  21  -1   24.50    3.50
 -11  21  -1   27.40    3.20
 -12  21  -1    2.20    2.30
 -12  21  -1    1.60    2.00
 -12  21  -1    1.40    1.00
 -13  21  -1   -0.80    1.30
 -13  21  -1   -2.20    1.80
 -13  21  -1    0.80    1.80
 -14  21  -1    8.10    2.30
 -14  21  -1    6.50    2.10
 -15  21  -1    0.80    2.00
 -15  21  -1    0.10    1.30
 -15  21  -1    0.40    1.70
 -16  21  -1   15.50    2.60
 -17  21  -1    7.10    2.00
 -17  21  -1   12.50    2.10
 -18  21  -1    1.70    1.70
 -19  21  -1   -0.90    1.30
 -20  21  -1   -0.80    1.20
   3  20  -1    5.20    2.00
   3  20  -1    3.30    1.50
   2  20  -1    4.00    1.90
   2  20  -1    4.60    1.70
   1  20  -1   13.20    3.30
   1  20  -1    7.20    2.10
   0  20  -1    8.40    2.40
  -1  20  -1    0.70    1.70
  -1  20  -1    1.60    2.00
  -2  20  -1    4.40    2.10
  -2  20  -1    0.20    2.00
  -3  20  -1    4.00    2.40
  -3  20  -1    2.60    1.90
  -4  20  -1   21.80    3.00
  -4  20  -1   18.00    2.90
   4 -20   1    8.30   21.60
  -5  20  -1    6.00    2.70
  -5  20  -1    4.10    2.20
  -6  20  -1   17.40    3.40
  -6  20  -1   17.90    2.90
   6 -20   1   15.00    3.50
   6 -20   1   22.50   26.90
  -7  20  -1   24.90    5.40
  -7  20  -1   22.60    3.30
   7 -20   1   18.70    3.80
  -8  20  -1    7.60    2.20
  -8  20  -1   12.10    2.80
   8 -20   1    6.30    3.40
  -9  20  -1    1.30    2.60
  -9  20  -1    2.80    1.90
   9 -20   1    2.70    2.90
 -10  20  -1   12.60    2.60
 -10  20  -1   13.50    4.20
 -10  20  -1   17.80    2.40
  10 -20   1    7.70    3.00
 -11  20  -1    3.40    1.70
 -11  20  -1    1.80    2.40
 -11  20  -1    0.40    2.00
  11 -20   1   -1.30    2.20
 -12  20  -1    1.50    2.10
 -12  20  -1   -2.60    1.10
 -12  20  -1    1.70    2.20
  12 -20   1    0.50    2.50
 -13  20  -1   13.50    2.60
 -13  20  -1   15.00    3.00
 -14  20  -1    3.70    2.30
 -14  20  -1   -0.40    0.90
 -14  20  -1    3.60    2.10
 -15  20  -1    4.20    2.20
 -15  20  -1    8.60    2.40
 -16  20  -1    5.70    2.10
 -16  20  -1    2.60    1.80
 -16  20  -1    0.30    1.00
 -17  20  -1   17.90    2.60
 -17  20  -1   16.80    2.80
 -18  20  -1   -1.90    1.50
 -19  20  -1    2.40    1.70
 -20  20  -1    0.90    1.30
 -21  20  -1   -1.20    1.10
   5  19  -1   -1.10    1.10
   5  19  -1   -0.20    1.50
   4  19  -1   25.70    2.80
   4  19  -1   27.50    2.70
   3  19  -1   -0.90    1.50
   3  19  -1   -1.10    1.80
   2  19  -1    3.70    2.20
   2  19  -1    3.50    3.30
   1  19  -1    6.00    2.00
   1  19  -1    3.70    2.30
   0  19  -1    0.80    2.20
   0  19  -1    3.80    2.00
  -1  19  -1   13.10    2.60
  -1  19  -1    7.00    2.60
  -2  19  -1   11.30    2.90
  -2  19  -1   15.30    2.70
  -3  19  -1    0.60    2.00
  -3  19  -1   -0.60    3.50
  -3  19  -1   -2.80    2.80
  -4  19  -1   15.40    3.30
  -4  19  -1   17.90    3.00
  -5  19  -1   30.40    4.10
  -5  19  -1   20.50    3.20
   5 -19   1   23.70    3.80
  -6  19  -1   32.90    3.70
  -6  19  -1   42.90    4.50
   6 -19   1   70.99   22.00
   6 -19   1   46.20    5.40
  -7  19  -1   28.00    3.60
  -7  19  -1   25.80    3.90
   7 -19   1   34.30   24.90
   7 -19   1   22.00    4.10
  -8  19  -1    8.50    2.40
  -8  19  -1    9.50    2.60
  -8  19  -1    6.80    2.90
   8 -19   1   13.10    3.50
  -9  19  -1    3.20    2.50
  -9  19  -1    2.90    1.90
  -9  19  -1    1.30    2.20
   9 -19   1    3.10    2.80
 -10  19  -1    2.40    2.00
 -10  19  -1    1.50    2.60
 -10  19  -1    0.70    2.00
  10 -19   1   -0.90    2.40
 -11  19  -1    1.40    2.10
 -11  19  -1    3.70    2.60
 -11  19  -1    2.50    1.90
  11 -19   1    1.90    2.80
 -12  19  -1   23.30    3.30
 -12  19  -1   30.70    3.80
 -12  19  -1   20.20    3.30
  12 -19   1   26.20    4.60
 -13  19  -1    7.70    2.50
 -13  19  -1    5.30    2.00
 -14  19  -1   15.80    2.30
 -14  19  -1   11.70    2.60
 -14  19  -1   14.70    2.80
  14 -19   1   16.20    3.70
 -15  19  -1    2.00    2.10
 -15  19  -1    2.10    2.20
 -15  19  -1    4.10    1.60
 -16  19  -1   -0.10    1.90
 -16  19  -1    1.30    1.30
 -16  19  -1   -0.70    1.80
 -17  19  -1   -3.60    1.50
 -17  19  -1   -2.50    1.70
 -17  19  -1   -0.20    1.70
 -18  19  -1    1.00    0.90
 -18  19  -1    0.30    1.70
 -19  19  -1    8.30    2.00
 -20  19  -1   -1.50    1.30
 -21  19  -1   25.00    2.50
   6  18  -1   -0.10    1.40
   6  18  -1    2.00    1.80
  -6 -18   1    0.70    1.10
   5  18  -1    5.70    2.10
   5  18  -1    5.50    1.80
  -5 -18   1    3.60    1.50
   4  18  -1    0.90    1.70
  -4 -18   1    0.50    1.50
   3  18  -1   -0.60    1.70
  -3 -18   1    1.20    1.60
   2  18  -1   14.40    2.80
  -2 -18   1   14.20    2.30
   1  18  -1    9.50    2.30
  -1 -18   1    6.50    2.00
   0  18  -1    4.60    2.40
   0  18  -1    4.80    2.00
  -1  18  -1    5.70    4.40
  -1  18  -1    7.30    2.70
  -1  18  -1   10.70    3.20
  -2  18  -1    2.10    2.10
  -2  18  -1    1.70    2.50
  -2  18  -1    1.00    2.80
  -3  18  -1   26.80    3.60
  -3  18  -1   18.20    3.70
  -3  18  -1   16.30    2.90
  -4  18  -1    9.60    2.50
  -4  18  -1    7.40    2.60
  -4  18  -1    5.30    2.80
   4 -18   1    6.90    2.90
  -5  18  -1   38.30    4.00
  -5  18  -1   31.90    3.80
   5 -18   1   39.60    4.90
  -6  18  -1    0.60    1.90
  -6  18  -1   -0.70    2.30
   6 -18   1    2.50    2.80
  -7  18  -1  125.39    7.20
  -7  18  -1  116.79    6.40
   7 -18   1  107.89   21.60
   7 -18   1  114.99    7.60
  -8  18  -1   79.09    5.50
  -8  18  -1   82.09    6.00
   8 -18   1   75.19    6.30
   8 -18   1   79.39   24.80
  -9  18  -1   -0.60    2.00
  -9  18  -1    1.40    2.20
  -9  18  -1    0.60    2.40
   9 -18   1   -1.70    2.30
 -10  18  -1   35.50    3.50
 -10  18  -1   36.80    3.90
 -10  18  -1   32.80    3.80
  10 -18   1   38.70    5.20
 -11  18  -1   51.29    4.10
 -11  18  -1   42.80    4.10
 -11  18  -1   55.29    5.00
  11 -18   1   42.70    4.90
 -12  18  -1   -0.30    1.80
 -12  18  -1    0.20    2.10
 -12  18  -1    1.70    2.50
  12 -18   1   -0.70    2.20
 -13  18  -1    0.50    2.30
 -13  18  -1    0.10    1.80
 -13  18  -1    1.60    2.20
  13 -18   1    0.30    2.70
 -14  18  -1   12.20    2.40
 -14  18  -1    6.90    2.60
 -14  18  -1    5.20    2.20
  14 -18   1   12.20    3.40
 -15  18  -1   -0.30    1.60
 -15  18  -1    2.00    2.60
  15 -18   1   -1.30    2.60
 -16  18  -1   39.60    3.70
 -16  18  -1   50.49    3.70
 -16  18  -1   43.50    4.30
 -17  18  -1   12.70    2.10
 -17  18  -1   13.60    2.70
 -17  18  -1   14.00    2.70
 -18  18  -1   20.30    2.90
 -18  18  -1   26.90    3.50
 -19  18  -1    7.90    2.20
 -19  18  -1    7.80    1.50
 -20  18  -1   -1.50    1.80
 -20  18  -1   -0.40    1.10
 -21  18  -1    2.10    1.40
 -22  18  -1   10.70    1.70
 -22  18  -1   12.20    1.70
   7  17  -1    1.90    1.50
  -7 -17   1    0.00    1.30
   6  17  -1    2.10    1.70
  -6 -17   1    2.40    1.50
   5  17  -1    3.80    2.30
  -5 -17   1    1.40    1.70
   4  17  -1   13.90    2.60
  -4 -17   1   12.30    2.10
   3  17  -1    1.10    1.90
  -3 -17   1    3.30    1.90
   2  17  -1    0.10    1.80
  -2 -17   1    0.50    1.70
  -2 -17   1   -0.40    1.80
   1  17  -1    5.40    2.50
   1  17  -1    8.40    7.30
  -1 -17   1    5.40    2.50
  -1 -17   1    5.70    2.30
   0  17  -1   24.70    3.40
   0  17  -1   29.10    4.90
   0 -17   1   31.70    3.20
   0 -17   1   26.70    3.50
  -1  17  -1    7.10    3.30
  -1  17  -1   17.40    3.20
   1 -17   1   13.40    2.90
  -2  17  -1   31.80    3.50
  -2  17  -1   41.00    4.40
  -2  17  -1   38.60    5.00
   2 -17   1   32.70    3.80
  -3  17  -1   45.60    4.40
  -3  17  -1   41.80    3.90
   3 -17   1   46.00    4.30
   3 -17   1   32.10    4.20
  -4  17  -1   94.29    5.60
  -4  17  -1   80.59    6.30
  -4  17  -1   86.09    5.90
   4 -17   1   60.39    7.60
  -5  17  -1   46.50    4.30
  -5  17  -1   60.29    4.80
   5 -17   1   70.59    6.80
  -6  17  -1  140.59    7.50
  -6  17  -1  139.89    7.00
   6 -17   1  140.59    8.10
  -7  17  -1  309.17   11.70
  -7  17  -1  297.07   11.10
   7 -17   1  302.57   27.30
   7 -17   1  308.17   12.60
  -8  17  -1  424.56   14.40
  -8  17  -1  425.46   14.00
   8 -17   1  407.06   15.40
   8 -17   1  363.26   44.00
  -9  17  -1  172.78    7.90
  -9  17  -1  168.28    8.30
   9 -17   1  171.58    9.10
 -10  17  -1   53.09    4.90
 -10  17  -1   45.10    4.20
 -10  17  -1   42.50    3.80
  10 -17   1   53.09    6.10
 -11  17  -1    1.70    2.30
 -11  17  -1   -0.80    2.40
 -11  17  -1   -0.20    1.80
  11 -17   1    2.30    3.00
 -12  17  -1  172.48    8.00
 -12  17  -1  168.58    7.30
 -12  17  -1  186.98    8.60
  12 -17   1  175.58    9.60
 -13  17  -1    1.70    2.50
 -13  17  -1   -0.40    2.30
 -13  17  -1    2.20    2.00
  13 -17   1    1.50    2.60
 -14  17  -1    3.10    2.00
 -14  17  -1    1.90    2.00
 -14  17  -1    0.50    2.10
  14 -17   1   -0.40    2.50
 -15  17  -1    1.80    2.20
 -15  17  -1    0.30    2.30
 -15  17  -1   -1.30    1.60
  15 -17   1    1.90    2.60
 -16  17  -1    0.40    2.50
 -16  17  -1    0.60    1.60
  16 -17   1   -1.20    2.60
 -17  17  -1    0.40    1.90
 -17  17  -1    2.20    1.70
 -17  17  -1    1.50    1.70
 -17  17  -1    2.50    2.30
 -18  17  -1   27.30    2.60
 -18  17  -1   20.60    2.90
 -18  17  -1   27.10    2.70
 -19  17  -1   23.30    2.30
 -19  17  -1   17.40    2.80
 -19  17  -1   21.50    3.10
 -20  17  -1    2.10    1.70
 -20  17  -1    0.50    1.30
 -20  17  -1    0.80    1.20
 -21  17  -1    0.20    1.00
 -21  17  -1    0.70    1.30
 -22  17  -1    0.10    1.20
 -22  17  -1    0.30    1.20
   8  16  -1    0.10    1.30
  -8 -16   1    1.00    1.30
   7  16  -1    3.30    1.90
  -7 -16   1    4.90    1.70
  -7 -16   1    2.40    1.60
   6  16  -1    1.20    1.80
  -6 -16   1    2.80    1.70
  -6 -16   1    4.40    1.80
   5  16  -1    6.20    2.20
  -5 -16   1    6.50    2.00
  -5 -16   1   10.20    2.30
   4  16  -1   16.30    2.70
  -4 -16   1   22.50    2.90
  -4 -16   1   20.70    2.90
  -4 -16   1   20.10    3.10
   3  16  -1    6.00    2.40
   3  16  -1    4.30    3.40
  -3 -16   1   10.30    2.30
  -3 -16   1   13.50    3.20
  -3 -16   1    3.30    2.20
   2  16  -1   28.50    5.50
   2  16  -1   14.20    2.70
  -2 -16   1   14.00    2.90
  -2 -16   1   16.40    2.70
  -2 -16   1   14.50    2.60
   1  16  -1    1.90    2.10
   1  16  -1   -1.00    3.00
  -1 -16   1    2.20    2.40
  -1 -16   1    2.90    1.90
  -1 -16   1    1.50    1.80
   0  16  -1    2.00    3.10
   0  16  -1    0.80    1.90
   0 -16   1   -1.90    2.10
   0 -16   1    4.30    1.90
   0 -16   1    1.30    1.90
  -1  16  -1    1.00    2.10
  -1  16  -1    1.30    2.70
   1 -16   1    1.40    2.40
  -2  16  -1   85.09    5.50
  -2  16  -1   88.59    6.80
   2 -16   1  109.99    7.10
   2 -16   1   91.99    8.70
  -3  16  -1    2.30    2.40
  -3  16  -1    1.40    3.00
  -3  16  -1    2.20    2.50
   3 -16   1    2.00    2.60
   3 -16   1    3.40    2.40
  -4  16  -1    1.90    2.40
  -4  16  -1   -1.50    3.30
  -4  16  -1    0.40    1.90
   4 -16   1    2.90    2.40
   4 -16   1    0.20    2.40
  -5  16  -1   -9.40   18.20
  -5  16  -1    0.60    2.10
  -5  16  -1    2.40    2.30
  -5  16  -1    3.60    2.30
   5 -16   1    1.70    2.10
  -6  16  -1   -2.40   16.20
  -6  16  -1    3.90    2.10
  -6  16  -1    3.60    2.60
  -6  16  -1    0.70    1.30
   6 -16   1    3.90    2.60
  -7  16  -1   34.60    4.00
  -7  16  -1   32.00    3.70
   7 -16   1   27.60    4.00
  -8  16  -1   19.80    3.40
  -8  16  -1   19.30    3.10
   8 -16   1   16.00   17.40
   8 -16   1   15.50    3.20
  -9  16  -1   62.39    4.60
  -9  16  -1   61.29    4.80
  -9  16  -1   67.99    5.50
   9 -16   1   62.19    5.80
 -10  16  -1   30.20    5.80
 -10  16  -1   54.59    4.20
 -10  16  -1   47.80    4.20
  10 -16   1   47.10    5.10
 -11  16  -1  110.69    5.90
 -11  16  -1  124.19    6.90
  11 -16   1  123.59    7.70
 -12  16  -1   15.20    3.10
 -12  16  -1   18.70    3.30
 -12  16  -1   14.10    3.10
  12 -16   1   17.80    3.80
 -13  16  -1   54.99    4.20
 -13  16  -1   49.60    4.40
 -13  16  -1   64.49    5.40
  13 -16   1   65.79    6.70
 -14  16  -1   20.90    3.00
 -14  16  -1   21.90    2.80
 -14  16  -1   26.50    3.50
  14 -16   1   27.70    4.90
 -15  16  -1    5.30    1.90
 -15  16  -1    9.20    2.80
 -15  16  -1    6.60    2.20
 -15  16  -1    9.10    2.70
  15 -16   1    5.00    3.00
 -16  16  -1   11.10    2.30
 -16  16  -1    6.10    2.50
 -16  16  -1    7.90    2.50
 -16  16  -1   10.90    2.30
  16 -16   1   14.90    3.90
 -17  16  -1   65.89    4.30
 -17  16  -1   72.39    5.50
 -17  16  -1   58.29    4.00
 -17  16  -1   56.69    4.70
  17 -16   1   59.09    5.90
 -18  16  -1   34.80    3.90
 -18  16  -1   28.50    2.90
 -18  16  -1   33.60    3.20
 -19  16  -1    5.90    1.80
 -19  16  -1    2.40    1.60
 -19  16  -1    3.80    2.10
 -20  16  -1    5.80    1.80
 -20  16  -1    7.40    2.00
 -20  16  -1    6.30    1.60
 -21  16  -1    4.20    1.50
 -21  16  -1    6.60    1.40
 -21  16  -1    5.70    2.00
 -22  16  -1    0.20    1.20
 -22  16  -1    0.50    1.30
   9  15  -1    5.90    1.70
  -9 -15   1    8.10    1.80
  -9 -15   1    2.90    1.60
   8  15  -1    0.40    1.60
  -8 -15   1   -2.00    1.50
  -8 -15   1   -0.80    1.60
   7  15  -1    1.00    1.80
  -7 -15   1   -1.00    1.50
  -7 -15   1   -0.10    1.70
   6  15  -1    1.70    1.90
  -6 -15   1    0.70    1.80
  -6 -15   1    1.90    1.90
   5  15  -1   15.50    5.40
   5  15  -1    9.60    2.50
  -5 -15   1    7.70    2.50
  -5 -15   1   10.70    2.50
  -5 -15   1    9.90    2.30
   4  15  -1   11.20    2.60
   4  15  -1   10.80    5.10
  -4 -15   1   11.40    2.50
  -4 -15   1   11.00    3.50
  -4 -15   1    7.60    2.50
   3  15  -1   24.30    3.10
   3  15  -1   22.10    4.50
  -3 -15   1   29.70    3.70
  -3 -15   1   33.30    3.60
   2  15  -1    5.30    3.40
   2  15  -1    3.40    2.10
  -2 -15   1    2.60    1.90
  -2 -15   1   -1.10    2.20
   1  15  -1   -0.80    1.80
  -1 -15   1    2.10    1.90
  -1 -15   1    2.50    2.50
   0  15  -1    1.20    2.90
   0  15  -1    3.90    2.10
   0 -15   1    8.20    3.00
   0 -15   1    4.80    2.00
   0 -15   1    3.10    2.50
  -1  15  -1  206.38    8.20
  -1  15  -1  192.48    9.80
   1 -15   1  186.48    7.60
   1 -15   1  189.68    8.50
   1 -15   1  176.88    7.30
  -2  15  -1   87.89    6.50
  -2  15  -1   95.59    5.50
   2 -15   1   92.59    4.90
   2 -15   1   87.09    5.90
   2 -15   1   88.79    6.40
  -3  15  -1   11.90    3.00
  -3  15  -1   20.00    3.00
   3 -15   1   10.40    2.80
   3 -15   1   17.90    3.60
  -4  15  -1   38.60    4.20
  -4  15  -1   43.80    3.90
  -4  15  -1   49.20    4.50
  -4  15  -1   46.90   15.20
   4 -15   1   46.50    4.10
   4 -15   1   45.20    4.70
  -5  15  -1   44.00    4.00
  -5  15  -1   41.70    4.00
  -5  15  -1   32.30   13.60
  -5  15  -1   44.10    5.20
  -5  15  -1   48.30    4.40
   5 -15   1   38.00    4.10
   5 -15   1   44.10    4.10
  -6  15  -1    5.30    2.90
  -6  15  -1    3.50    1.70
  -6  15  -1    4.10    2.40
  -6  15  -1    2.40    1.80
  -6  15  -1   -1.00   10.80
   6 -15   1    2.60    2.30
  -7  15  -1    3.40    2.10
  -7  15  -1   -0.20    0.90
  -7  15  -1    2.00    2.10
  -7  15  -1    0.90    1.70
   7 -15   1   -0.10    2.20
  -8  15  -1   31.00    3.70
  -8  15  -1   36.70    3.70
   8 -15   1   32.90    4.20
   8 -15   1   38.70   15.30
  -9  15  -1   89.09    5.80
  -9  15  -1   84.39    5.30
  -9  15  -1   86.99    5.10
   9 -15   1   94.19    6.30
   9 -15   1   45.90   16.10
 -10  15  -1    4.60    2.50
 -10  15  -1   -1.70    1.80
 -10  15  -1    0.30    1.80
  10 -15   1    1.80    2.50
 -11  15  -1    3.80    2.00
 -11  15  -1    2.80    2.40
 -11  15  -1    5.80    2.30
  11 -15   1    8.60    3.00
 -12  15  -1    5.90    2.40
 -12  15  -1   13.10    2.50
  12 -15   1   10.20    3.40
 -13  15  -1    6.00    2.30
 -13  15  -1    1.60    2.20
  13 -15   1    0.50    2.50
 -14  15  -1   44.50    4.50
 -14  15  -1   41.40    3.60
 -14  15  -1   35.50    3.80
 -14  15  -1   39.20    3.50
  14 -15   1   30.40    4.60
 -15  15  -1    3.50    2.00
 -15  15  -1    9.10    2.30
 -15  15  -1    4.30    2.40
 -15  15  -1    5.80    2.60
  15 -15   1    9.20    3.60
 -16  15  -1   -0.20    1.70
 -16  15  -1   -0.10    1.80
 -16  15  -1   -1.20    2.10
 -16  15  -1    0.80    2.20
  16 -15   1    0.90    2.80
 -17  15  -1   15.40    3.00
 -17  15  -1   12.00    2.60
  17 -15   1   16.10    4.10
 -18  15  -1    5.90    2.00
 -18  15  -1   10.20    2.60
 -18  15  -1    7.90    2.20
  18 -15   1    1.30    3.90
 -19  15  -1   34.40    3.50
 -19  15  -1   43.80    3.50
 -19  15  -1   30.60    3.10
 -20  15  -1    0.40    1.50
 -20  15  -1    0.60    1.50
 -20  15  -1    0.70    2.00
 -21  15  -1    2.70    1.50
 -21  15  -1    1.90    1.60
 -21  15  -1   -1.20    1.50
 -21  15  -1    3.10    1.40
 -22  15  -1   -0.30    1.20
 -22  15  -1    1.50    1.00
 -22  15  -1   -0.20    1.10
 -22  15  -1   -1.00    1.10
 -11 -14   1    1.50    1.30
  10  14  -1    4.50    1.60
 -10 -14   1    1.20    1.40
 -10 -14   1    3.50    1.60
   9  14  -1    1.20    2.10
  -9 -14   1   -1.80    1.50
  -9 -14   1    2.20    1.70
   8  14  -1    3.20    1.90
  -8 -14   1    3.70    1.90
  -8 -14   1    6.40    2.10
   7  14  -1   82.69    5.10
  -7 -14   1   81.39    5.00
  -7 -14   1   66.29    4.80
   6  14  -1    0.20    2.90
   6  14  -1    4.40    2.30
  -6 -14   1    2.50    2.00
  -6 -14   1    3.40    2.00
   5  14  -1    6.80    3.40
   5  14  -1   13.60    2.70
  -5 -14   1    8.80    2.40
  -5 -14   1    7.10    2.60
   4  14  -1    2.70    2.20
   4  14  -1    0.40    3.00
  -4 -14   1    4.20    2.30
  -4 -14   1    2.80    2.10
   3  14  -1    2.20    3.30
   3  14  -1    4.00    2.30
  -3 -14   1    1.40    2.10
  -3 -14   1    4.20    2.10
   2  14  -1    0.60    1.90
   2  14  -1    2.60    3.00
  -2 -14   1    1.90    2.30
  -2 -14   1    2.20    2.00
   1  14  -1    7.00    3.10
   1  14  -1    8.40    2.20
  -1 -14   1    3.10    2.40
  -1 -14   1    5.60    2.00
   0  14  -1    0.30    2.50
   0  14  -1    2.90    2.00
   0 -14   1    0.40    2.10
   0 -14   1   -0.60    1.70
  -1  14  -1  207.78    9.50
  -1  14  -1  188.08    7.90
   1 -14   1  194.68    8.40
   1 -14   1  203.98    9.30
   1 -14   1  194.98    7.50
  -2  14  -1  107.79    5.60
  -2  14  -1  113.59    6.80
   2 -14   1  103.59    6.30
   2 -14   1  107.89    6.60
  -3  14  -1   52.59    5.10
  -3  14  -1   55.29    4.20
  -3  14  -1   40.00   14.80
   3 -14   1   48.60    4.40
   3 -14   1   56.09    4.80
  -4  14  -1   -0.30    1.80
  -4  14  -1    0.40    1.80
  -4  14  -1    4.20   12.10
  -4  14  -1    0.90    2.60
  -4  14  -1    0.20    1.80
   4 -14   1    0.60    2.00
   4 -14   1   -0.50    1.80
  -5  14  -1   20.30   10.10
  -5  14  -1   30.40    3.30
  -5  14  -1   26.10    3.10
  -5  14  -1   29.60    5.60
   5 -14   1   24.60    3.50
   5 -14   1   29.90    3.60
  -6  14  -1  106.19    6.60
  -6  14  -1  102.39    5.20
  -6  14  -1   80.79    5.80
  -6  14  -1   93.89    5.50
  -6  14  -1   95.89   11.90
   6 -14   1  107.49    6.10
  -7  14  -1  165.18    7.50
   7 -14   1  175.48    8.10
  -8  14  -1   18.70    3.10
  -8  14  -1   24.20    4.20
   8 -14   1   -5.20   13.10
   8 -14   1   22.30    3.40
  -9  14  -1    2.40    2.20
  -9  14  -1    0.50    1.80
  -9  14  -1    1.30    1.80
   9 -14   1  -18.40   13.40
   9 -14   1   -0.30    2.20
 -10  14  -1    8.40    2.40
 -10  14  -1   12.20    2.80
 -10  14  -1    8.20    2.30
  10 -14   1    9.10    3.00
 -11  14  -1    2.70    2.10
 -11  14  -1    4.50    2.30
 -11  14  -1    3.40    1.80
  11 -14   1    1.60    2.20
 -12  14  -1    1.30    2.20
 -12  14  -1    0.60    2.10
 -12  14  -1   -0.20    1.70
  12 -14   1    4.80    2.60
 -13  14  -1   80.99    4.80
 -13  14  -1   72.79    5.20
 -13  14  -1   69.29    4.40
  13 -14   1   80.59    6.50
 -14  14  -1   71.29    5.20
 -14  14  -1   66.79    4.50
 -14  14  -1   67.09    5.20
 -14  14  -1   78.29    5.50
  14 -14   1   72.29    6.70
 -15  14  -1   32.60    3.80
 -15  14  -1   31.90    3.30
 -15  14  -1   34.20    4.00
 -15  14  -1   35.70    3.60
  15 -14   1   36.50    5.30
 -16  14  -1    2.10    1.90
 -16  14  -1    3.00    2.10
 -16  14  -1   -1.70    1.90
 -16  14  -1   -0.70    2.10
  16 -14   1   -1.50    3.00
 -17  14  -1    2.60    2.00
 -17  14  -1    2.30    2.20
 -17  14  -1    1.20    2.30
 -17  14  -1    1.70    1.80
  17 -14   1    4.80    3.50
 -18  14  -1   85.79    5.00
 -18  14  -1   94.49    5.80
 -18  14  -1   89.19    5.40
  18 -14   1   98.19    7.80
 -19  14  -1   83.39    4.70
 -19  14  -1   84.49    5.30
 -19  14  -1   88.49    5.10
 -20  14  -1   -0.40    1.30
 -20  14  -1    2.30    1.90
 -20  14  -1    3.80    1.90
 -21  14  -1    4.50    1.90
 -21  14  -1    4.00    1.90
 -21  14  -1    3.90    1.50
 -21  14  -1    3.60    2.50
 -22  14  -1    0.10    1.20
 -22  14  -1    0.90    1.20
 -22  14  -1   -1.20    1.20
 -23  14  -1    0.20    1.20
 -23  14  -1    0.20    1.00
  11  13  -1    1.60    1.50
 -11 -13   1    1.10    1.40
 -11 -13   1    0.10    1.50
  10  13  -1   46.70    4.30
 -10 -13   1   42.60    3.60
 -10 -13   1   47.60    3.60
   9  13  -1    4.90    2.10
  -9 -13   1    5.50    2.30
  -9 -13   1    4.60    2.00
   8  13  -1    2.90    1.90
  -8 -13   1    1.40    2.60
  -8 -13   1    4.30    2.10
   7  13  -1   72.19    5.30
   7  13  -1   60.89    6.50
  -7 -13   1   72.19    4.80
  -7 -13   1   79.59    5.30
   6  13  -1   21.50    3.10
   6  13  -1   28.50    5.10
  -6 -13   1   21.70    3.00
  -6 -13   1   25.10    3.20
   5  13  -1    0.00    1.90
   5  13  -1    1.70    3.10
  -5 -13   1   -2.10    1.80
  -5 -13   1    3.80    2.30
   4  13  -1   24.00    7.70
   4  13  -1   28.20    3.50
  -4 -13   1   26.50    3.00
  -4 -13   1   29.50    3.50
   3  13  -1    0.00    3.10
   3  13  -1    1.40    2.90
  -3 -13   1   -1.30    1.90
  -3 -13   1   -0.40    2.60
   2  13  -1    5.00    2.90
   2  13  -1    4.70    2.20
  -2 -13   1    3.00    1.90
  -2 -13   1    4.00    2.30
   1  13  -1    3.70    1.90
   1  13  -1    3.30    2.50
  -1 -13   1    1.40    2.10
  -1 -13   1    4.90    1.90
   0  13  -1   45.70    4.90
   0  13  -1   39.10    3.50
   0 -13   1   41.10    3.40
   0 -13   1   46.30    4.10
   0 -13   1   36.30    4.00
  -1  13  -1  114.69   10.10
  -1  13  -1  115.89    7.00
   1 -13   1  125.49    5.40
   1 -13   1  116.19    6.20
   1 -13   1  119.29    6.70
  -2  13  -1   12.70    2.80
  -2  13  -1   16.40   13.00
  -2  13  -1   10.30    2.10
   2 -13   1    9.80    2.60
  -3  13  -1    2.40    1.80
  -3  13  -1    5.90    2.50
  -3  13  -1    1.70    9.90
  -3  13  -1    3.70    1.70
   3 -13   1    1.50    3.50
  -4  13  -1   30.00   10.40
  -4  13  -1   27.50    3.70
  -4  13  -1   22.70    2.90
   4 -13   1   27.00    3.60
  -5  13  -1  178.28   14.80
  -5  13  -1  191.28    7.70
  -5  13  -1  192.68    8.70
  -5  13  -1  185.28    7.50
   5 -13   1  209.28    8.40
  -6  13  -1    0.70    1.40
  -6  13  -1   -0.60    2.20
  -6  13  -1    5.60    7.10
  -6  13  -1    1.40    1.80
   6 -13   1    1.60    1.90
  -7  13  -1  192.18    7.00
  -7  13  -1  199.28    8.00
   7 -13   1  199.98    8.50
  -8  13  -1  150.68    6.00
  -8  13  -1  158.88    6.80
  -8  13  -1  160.68    7.10
   8 -13   1  173.58    9.90
   8 -13   1  163.18   16.10
  -9  13  -1    8.70    2.20
  -9  13  -1    6.60    3.40
  -9  13  -1   11.20    2.80
   9 -13   1    8.50    2.50
   9 -13   1   19.30   14.00
 -10  13  -1    8.80    2.10
 -10  13  -1   11.30    2.60
  10 -13   1   12.70    3.00
 -11  13  -1   11.20    2.70
 -11  13  -1    7.80    2.20
  11 -13   1    5.80    2.70
 -12  13  -1   12.20    2.50
 -12  13  -1   10.60    2.30
 -12  13  -1   12.00    2.70
  12 -13   1   12.60    3.40
 -13  13  -1  188.38    7.50
 -13  13  -1  190.78    8.30
 -13  13  -1  190.18    7.70
 -13  13  -1  201.58    8.20
  13 -13   1  208.38   10.00
 -14  13  -1    7.60    2.20
 -14  13  -1   11.20    2.60
 -14  13  -1    2.40    2.20
  14 -13   1    5.30    3.30
 -15  13  -1   37.80    4.00
 -15  13  -1   41.20    3.80
 -15  13  -1   31.00    3.40
 -15  13  -1   38.20    4.00
  15 -13   1   30.40    5.60
 -16  13  -1    0.90    1.90
 -16  13  -1   -0.20    2.00
 -16  13  -1    2.60    2.10
 -16  13  -1    1.50    2.20
  16 -13   1    1.30    3.00
 -17  13  -1    3.10    2.00
 -17  13  -1    3.90    2.20
 -17  13  -1    1.00    2.30
  17 -13   1   -0.30    2.90
 -18  13  -1   32.50    5.10
 -18  13  -1   46.40    3.90
  18 -13   1   36.40    6.30
 -19  13  -1    3.80    2.00
 -19  13  -1    3.50    1.70
 -19  13  -1    3.10    2.00
 -20  13  -1    2.60    1.80
 -20  13  -1    3.20    1.60
 -20  13  -1    5.80    1.90
 -21  13  -1    0.40    1.40
 -21  13  -1    0.40    1.40
 -21  13  -1    1.10    1.60
 -21  13  -1    0.10    1.50
 -22  13  -1    6.80    1.40
 -22  13  -1    5.40    1.70
 -22  13  -1    5.30    1.60
 -22  13  -1    4.40    1.70
 -23  13  -1    0.90    1.10
 -23  13  -1    0.10    1.00
  12  12  -1    2.30    1.50
 -12 -12   1    2.50    1.60
 -12 -12   1    1.70    1.40
  11  12  -1   44.90    4.20
 -11 -12   1   35.70    3.40
 -11 -12   1   33.20    3.00
  10  12  -1   -0.10    1.70
 -10 -12   1    1.00    2.00
 -10 -12   1    3.90    2.10
   9  12  -1    6.80    2.30
  -9 -12   1    7.00    2.20
  -9 -12   1    2.80    2.20
   8  12  -1    2.70    3.30
   8  12  -1    1.40    4.10
  -8 -12   1    1.30    2.00
   7  12  -1  160.68    7.50
   7  12  -1  149.19   10.00
  -7 -12   1  147.09    7.10
  -7 -12   1  157.18    7.10
   6  12  -1    4.50    3.40
   6  12  -1   10.00    2.50
  -6 -12   1   14.00    2.70
  -6 -12   1   11.50    2.70
   5  12  -1  163.48    7.50
  -5 -12   1  163.88    9.40
  -5 -12   1  161.68    7.00
   4  12  -1    9.80    3.60
   4  12  -1    8.80    2.40
  -4 -12   1   10.80    2.50
  -4 -12   1   13.70    2.60
   3  12  -1   12.50    2.70
   3  12  -1   12.80    3.90
  -3 -12   1   10.80    2.50
  -3 -12   1   10.20    2.20
   2  12  -1    2.90    1.90
   2  12  -1    1.70    2.50
  -2 -12   1    0.60    1.50
  -2 -12   1    0.50    2.00
   1  12  -1   48.40    3.80
   1  12  -1   56.39    5.10
  -1 -12   1   45.60    4.20
   0  12  -1   48.70    4.80
   0  12  -1   47.90    3.70
   0 -12   1   43.10    4.80
   0 -12   1   56.69    5.10
  -1  12  -1  276.07   10.50
  -1  12  -1  285.37   21.30
   1 -12   1  280.17   10.50
  -2  12  -1    1.00    1.60
  -2  12  -1   -0.40    2.00
  -2  12  -1  -14.50    8.90
   2 -12   1    1.30    1.70
  -3  12  -1   72.99    4.50
  -3  12  -1   87.69    5.40
  -3  12  -1   73.09   10.00
   3 -12   1   68.29    4.70
  -4  12  -1   -4.70    6.70
  -4  12  -1    3.40    1.70
  -4  12  -1    4.60    2.30
   4 -12   1    5.60    2.20
  -5  12  -1  173.48   12.60
  -5  12  -1  157.88    7.50
  -5  12  -1  150.88    6.20
   5 -12   1  160.78    7.00
  -6  12  -1   32.80    3.80
  -6  12  -1   33.20    7.20
   6 -12   1   38.80    3.80
  -7  12  -1    0.80    1.10
   7 -12   1    1.00    1.80
   8 -12   1   35.20    3.90
   8 -12   1   30.00   11.00
  -9  12  -1   95.09    5.20
   9 -12   1  100.29    5.90
   9 -12   1   81.89   13.80
 -10  12  -1  160.38    6.10
 -10  12  -1  155.88    6.80
 -10  12  -1  156.48    6.90
  10 -12   1  158.08    5.90
 -11  12  -1   37.80    3.60
 -11  12  -1   35.80    3.30
 -11  12  -1   36.40    2.90
  11 -12   1   35.30    4.20
  11 -12   1   40.30    2.80
 -12  12  -1  193.08    7.50
 -12  12  -1  186.18    8.10
 -12  12  -1  194.98    8.00
 -12  12  -1  205.98    8.20
  12 -12   1  200.18    9.40
 -13  12  -1    2.50    1.80
 -13  12  -1    3.30    2.10
 -13  12  -1    1.90    2.00
 -13  12  -1    6.10    2.30
  13 -12   1    1.30    2.90
 -14  12  -1   10.80    2.50
 -14  12  -1   10.10    2.50
 -14  12  -1    7.70    2.40
 -14  12  -1    9.90    2.20
  14 -12   1    8.20    3.20
 -15  12  -1    2.20    1.90
 -15  12  -1    3.40    2.40
 -15  12  -1    5.60    2.50
 -15  12  -1    2.80    2.30
  15 -12   1    5.00    3.30
 -16  12  -1    3.20    1.90
 -16  12  -1    3.50    2.40
 -16  12  -1    3.30    2.40
 -16  12  -1   -0.20    2.20
  16 -12   1    3.90    3.20
 -17  12  -1   58.29    4.20
 -17  12  -1   54.29    4.60
 -17  12  -1   55.79    4.80
  17 -12   1   40.70    5.30
 -18  12  -1   29.30    3.50
 -18  12  -1   29.20    3.40
 -18  12  -1   46.20    5.50
  18 -12   1   38.40    6.30
 -19  12  -1    6.60    2.20
 -19  12  -1    3.50    2.10
 -19  12  -1    6.60    2.00
 -20  12  -1    2.40    2.00
 -20  12  -1    0.40    1.40
 -20  12  -1    4.30    2.10
 -20  12  -1    4.10    1.90
 -21  12  -1    3.60    1.90
 -21  12  -1    4.30    1.80
 -21  12  -1    3.60    1.70
 -21  12  -1    1.90    1.60
 -22  12  -1    0.60    1.30
 -22  12  -1    1.30    1.40
 -22  12  -1   -0.20    1.30
 -22  12  -1    1.40    1.40
 -23  12  -1    0.30    0.90
 -23  12  -1    2.20    1.10
  13  11  -1    0.10    1.40
 -13 -11   1    0.40    1.50
 -13 -11   1   -0.30    1.40
  12  11  -1   -1.40    1.70
 -12 -11   1    1.50    1.50
 -12 -11   1    0.70    1.60
  11  11  -1   13.60    2.70
 -11 -11   1   14.20    2.50
 -11 -11   1   14.20    2.80
  10  11  -1   73.29    5.20
 -10 -11   1   71.39    4.60
 -10 -11   1   86.89    5.00
   9  11  -1   29.40    6.80
  -9 -11   1   30.20    4.20
  -9 -11   1   27.30    3.30
   8  11  -1   13.50    4.00
  -8 -11   1   13.70    2.80
  -8 -11   1   13.80    2.70
   7  11  -1    2.80    3.70
  -7 -11   1    0.20    1.90
  -7 -11   1   -0.40    2.00
   6  11  -1   40.70    6.00
  -6 -11   1   39.40    4.00
  -6 -11   1   35.80    3.40
   5  11  -1    3.10    3.40
  -5 -11   1    3.40    2.10
  -5 -11   1    5.20    2.00
   4  11  -1    0.00    2.80
  -4 -11   1    1.90    2.00
  -4 -11   1    0.30    1.60
   3  11  -1   90.69    6.50
  -3 -11   1   72.59    4.50
  -3 -11   1   84.09    5.00
   2  11  -1    4.50    1.90
   2  11  -1    8.10    3.80
  -2 -11   1    2.90    1.60
   1  11  -1   -0.30    1.80
  -1 -11   1    0.10    1.80
   0  11  -1   47.00    4.20
   0  11  -1   52.49   12.90
   0 -11   1   47.80    4.00
  -1  11  -1   63.69   10.80
  -1  11  -1   49.30    4.50
  -1  11  -1   57.99    4.20
   1 -11   1   52.79    4.10
  -2  11  -1    1.60    6.90
  -2  11  -1    1.80    2.00
  -2  11  -1   -0.50    1.60
   2 -11   1    1.40    1.10
   2 -11   1    2.80    1.60
  -3  11  -1    1.40    2.00
  -3  11  -1    2.00    1.70
  -3  11  -1    8.60    7.10
   3 -11   1   -0.40    1.60
   3 -11   1    0.20    0.90
  -4  11  -1   59.29    4.40
  -4  11  -1   63.79    7.90
  -4  11  -1   52.99    3.50
   4 -11   1   53.59    4.00
  -5  11  -1   33.60    3.60
  -5  11  -1   34.90    6.60
  -5  11  -1   33.50    2.70
   5 -11   1   33.20    3.30
   5 -11   1   33.60    1.70
  -6  11  -1    0.90    1.20
  -6  11  -1    0.70    1.90
  -6  11  -1    1.20    5.00
   6 -11   1    3.80    2.10
   6 -11   1    0.60    0.70
  -7  11  -1  176.88    5.90
   7 -11   1  179.48    7.50
  -8  11  -1    9.60    1.30
   8 -11   1    9.70    1.30
   8 -11   1    6.30    2.20
   8 -11   1    6.40    2.50
   8 -11   1   14.20   10.80
   9 -11   1   44.00    4.10
   9 -11   1   43.80   12.20
   9 -11   1   48.40    2.60
 -10  11  -1  146.09    6.70
  10 -11   1  152.98    7.50
 -11  11  -1    6.50    2.10
 -11  11  -1    6.40    2.20
 -12  11  -1   24.50    3.10
 -12  11  -1   24.20    2.70
 -12  11  -1   26.70    3.00
 -12  11  -1   22.70    2.80
  12 -11   1   37.10    4.60
 -13  11  -1   20.60    2.60
 -13  11  -1   14.10    2.60
 -13  11  -1   22.10    2.90
 -13  11  -1   16.70    2.70
  13 -11   1   15.50    3.50
 -14  11  -1  121.79    6.00
 -14  11  -1  116.89    5.70
 -14  11  -1  109.09    6.00
 -14  11  -1  124.69    6.30
  14 -11   1  107.29    7.60
 -15  11  -1    7.60    2.60
 -15  11  -1   11.60    3.20
 -15  11  -1    7.40    2.40
  15 -11   1    7.10    3.40
 -16  11  -1  113.09    6.50
 -16  11  -1  110.19    5.80
 -16  11  -1  123.59    6.60
  16 -11   1  121.59    8.50
 -17  11  -1    5.50    2.60
 -17  11  -1    2.10    2.30
 -17  11  -1    5.60    2.00
  17 -11   1    8.20    3.90
 -18  11  -1    3.70    2.50
 -18  11  -1    3.00    1.90
 -18  11  -1   -0.10    1.60
  18 -11   1    1.60    3.10
 -19  11  -1   28.80    3.60
 -19  11  -1   28.20    2.90
 -19  11  -1   25.20    3.20
 -20  11  -1    7.50    2.10
 -20  11  -1    8.50    2.30
 -20  11  -1    2.90    1.70
 -20  11  -1    4.50    2.00
 -21  11  -1    1.00    1.60
 -21  11  -1    0.10    1.60
 -21  11  -1   -0.10    1.40
 -21  11  -1    1.10    2.50
 -22  11  -1   -0.80    1.10
 -22  11  -1   -0.70    1.20
 -22  11  -1    1.00    1.30
 -22  11  -1    0.40    1.40
 -23  11  -1    1.80    1.00
 -23  11  -1    0.40    1.00
  14  10  -1    1.70    1.50
 -14 -10   1    0.30    1.40
 -14 -10   1    1.30    1.30
  13  10  -1    0.50    2.20
 -13 -10   1    1.00    2.40
 -13 -10   1    0.60    1.90
  12  10  -1   11.00    2.40
 -12 -10   1    9.70    2.40
 -12 -10   1   11.90    2.20
 -11 -10   1    3.60    2.00
 -11 -10   1    4.30    2.10
  10  10  -1   -0.10    2.80
 -10 -10   1    2.90    2.00
 -10 -10   1   -1.80    3.60
   9  10  -1  294.77   14.10
  -9 -10   1  276.07   10.40
  -9 -10   1  292.27   10.40
   8  10  -1  426.06   16.90
  -8 -10   1  360.36   12.90
   7  10  -1   63.49    6.90
  -7 -10   1   63.19    4.60
  -7 -10   1   58.49    4.40
   6  10  -1   21.20    4.40
  -6 -10   1   18.80    2.80
  -6 -10   1   17.00    2.80
   5  10  -1   41.80    5.20
  -5 -10   1   51.49    4.30
  -5 -10   1   50.79    3.90
   4  10  -1    4.30    2.90
  -4 -10   1    3.00    1.80
  -4 -10   1    2.50    2.50
   3  10  -1   37.10    4.80
  -3 -10   1   31.60    2.90
   2  10  -1   -1.10    1.70
   1  10  -1   15.90   11.10
   1  10  -1   10.10    2.40
  -1 -10   1    5.70    2.00
   0  10  -1   10.20    2.50
   0  10  -1   13.00    2.60
   0  10  -1   20.30    8.40
   0 -10   1   15.30    1.90
   0 -10   1   10.60    2.50
  -1  10  -1  555.74   17.10
  -1  10  -1  580.24   16.80
   1 -10   1  588.14   16.90
   1 -10   1  548.05   15.30
  -2  10  -1  178.08   11.90
  -2  10  -1  183.58    7.00
  -2  10  -1  179.38    7.40
   2 -10   1  172.18    5.70
   2 -10   1  187.18    7.20
  -3  10  -1   22.10    5.90
  -3  10  -1   30.50    3.30
  -3  10  -1   33.00    3.40
   3 -10   1   31.30    3.10
   3 -10   1   28.00    1.90
  -4  10  -1  384.86   12.60
  -4  10  -1  390.06   16.10
  -4  10  -1  387.76   11.70
   4 -10   1  405.16   11.50
   4 -10   1  400.46   12.40
  -5  10  -1  260.67    8.30
  -5  10  -1  267.67   13.00
  -5  10  -1  255.87    9.40
   5 -10   1  269.77    7.30
   5 -10   1  279.67    9.40
  -6  10  -1   -1.10    4.20
  -6  10  -1    2.40    2.00
   6 -10   1   -1.50    1.60
   7 -10   1  178.48    5.50
   7 -10   1  182.18    7.40
   8 -10   1   22.10    3.00
   8 -10   1   23.40    1.90
   8 -10   1   22.70    8.80
   8 -10   1   22.50    3.00
   9 -10   1  288.87   21.70
   9 -10   1  298.67   10.80
  10 -10   1   24.50    3.50
 -11  10  -1    2.70    2.50
 -11  10  -1    2.70    1.70
  11 -10   1    3.50    2.30
 -12  10  -1    3.70    2.00
 -12  10  -1    4.50    1.80
 -12  10  -1    5.50    2.20
 -12  10  -1    6.20    3.30
  12 -10   1    2.30    2.60
 -13  10  -1   22.40    3.00
 -13  10  -1   26.70    3.20
 -13  10  -1   18.80    2.70
 -13  10  -1   14.60    2.30
  13 -10   1   17.70    3.50
 -14  10  -1    0.60    1.60
 -14  10  -1   -1.10    1.80
 -14  10  -1    1.30    2.00
 -14  10  -1    0.20    1.80
  14 -10   1   -1.90    2.60
 -15  10  -1   71.69    6.20
 -15  10  -1   77.39    7.90
 -15  10  -1   73.99    4.60
  15 -10   1   69.09    6.60
 -16  10  -1    9.30    2.60
 -16  10  -1   14.50    2.50
 -16  10  -1   10.30    2.80
  16 -10   1    5.50    6.70
 -17  10  -1  176.58    8.20
 -17  10  -1  166.58    7.90
 -17  10  -1  178.88    7.40
  17 -10   1  173.68   10.50
 -18  10  -1   -1.20    2.30
 -18  10  -1    0.70    2.10
 -18  10  -1   -2.50    1.70
  18 -10   1    2.20    3.10
 -19  10  -1   24.20    2.90
 -19  10  -1   18.10    2.70
 -19  10  -1   27.30    3.60
 -19  10  -1   29.50    3.60
 -20  10  -1   18.80    2.60
 -20  10  -1   16.10    2.50
 -20  10  -1   22.30    2.60
 -20  10  -1   20.20    2.80
 -21  10  -1    2.50    1.70
 -21  10  -1    0.20    1.40
 -21  10  -1    0.30    1.40
 -21  10  -1    3.60    1.80
 -22  10  -1    0.20    1.50
 -22  10  -1    0.30    1.10
 -22  10  -1    1.40    1.30
 -23  10  -1    1.50    1.00
 -23  10  -1    0.70    1.00
  15   9  -1   -0.30    1.20
 -15  -9   1    1.30    1.40
 -15  -9   1   -1.40    1.10
  14   9  -1   -0.20    1.60
 -14  -9   1    0.50    1.60
 -14  -9   1    5.10    1.80
 -13  -9   1   17.40    2.50
 -13  -9   1   22.90    3.00
 -12  -9   1   12.70    2.20
 -12  -9   1   17.60    2.60
  11   9  -1   64.29    4.20
  11   9  -1   59.49    6.70
 -11  -9   1   73.69    5.10
 -11  -9   1   67.69    4.50
  10   9  -1    6.20    3.40
  10   9  -1    6.70    1.90
 -10  -9   1    4.20    2.10
 -10  -9   1    4.40    2.20
   9   9  -1    1.80    3.20
   9   9  -1    2.20    1.70
  -9  -9   1   -1.30    2.00
  -9  -9   1    1.70    1.90
   8   9  -1    1.40    3.30
   8   9  -1    3.50    1.60
  -8  -9   1    2.10    2.10
  -8  -9   1    1.50    1.90
   7   9  -1   17.00    4.20
   7   9  -1   12.50    2.10
  -7  -9   1   11.70    2.40
  -7  -9   1   13.70    2.40
   6   9  -1    3.10    1.70
   6   9  -1    7.70    3.20
  -6  -9   1    7.80    2.10
   5   9  -1   42.60    4.90
  -5  -9   1   34.70    3.10
   4   9  -1    6.00    2.70
  -4  -9   1    1.90    1.50
   3   9  -1    0.10    2.10
   2   9  -1   -1.30    9.80
   2   9  -1    3.10    2.30
   1   9  -1    0.00    1.80
   1   9  -1   -1.00    7.50
   1   9  -1    1.30    1.90
  -1  -9   1    2.70    2.00
  -1  -9   1   -0.90    1.30
   0   9  -1  860.71   27.60
   0   9  -1  815.22   23.30
   0   9  -1  831.02   23.20
   0  -9   1  861.81   23.20
   0  -9   1  808.72   21.90
  -1   9  -1  198.88    7.70
  -1   9  -1  214.78   11.80
  -1   9  -1  206.58    7.50
   1  -9   1  206.28    7.50
   1  -9   1  198.78    6.40
  -2   9  -1   91.79    4.40
  -2   9  -1   97.29    9.60
  -2   9  -1   94.89    4.90
   2  -9   1   96.89    4.70
   2  -9   1   92.89    3.50
  -3   9  -1  101.29    4.40
  -3   9  -1   91.69    8.00
  -3   9  -1   93.39    4.90
   3  -9   1  104.39    4.80
  -4   9  -1   26.50    2.80
  -4   9  -1   12.70    4.50
   4  -9   1   19.10    1.40
   4  -9   1   21.30    2.60
  -5   9  -1    1.10    1.80
  -5   9  -1   -0.80    4.30
   5  -9   1    1.00    0.80
   5  -9   1    3.10    1.80
  -6   9  -1  598.34   17.00
  -6   9  -1  602.54   20.40
   6  -9   1  545.45   15.10
   6  -9   1  589.94   16.90
   7  -9   1   40.80    3.60
   7  -9   1   42.70    8.40
   8  -9   1   14.70    2.70
   8  -9   1   17.50    2.70
   8  -9   1    8.70    8.40
   9  -9   1   79.29   12.40
   9  -9   1   82.29    5.20
  10  -9   1    3.80    2.20
  11  -9   1   22.70    3.50
 -12   9  -1  291.27   10.20
 -12   9  -1  268.27    9.40
 -12   9  -1  280.37    9.70
 -12   9  -1  260.77    9.80
 -13   9  -1  101.69    5.20
 -13   9  -1  106.69    5.50
 -13   9  -1  103.79    5.50
 -13   9  -1  108.29    5.60
  13  -9   1  114.99    7.30
 -14   9  -1    1.80    1.80
 -14   9  -1    1.40    1.90
 -14   9  -1    0.00    1.80
 -14   9  -1   -1.20    2.20
  14  -9   1   -1.70    2.60
 -15   9  -1    5.50    2.60
 -15   9  -1    2.90    1.80
 -15   9  -1    6.30    3.40
  15  -9   1    2.40    3.30
 -16   9  -1   -0.50    1.90
 -16   9  -1   -2.10    2.20
 -16   9  -1   -0.10    1.80
  16  -9   1    1.40    4.50
 -17   9  -1  145.69    7.50
 -17   9  -1  159.58    7.00
 -17   9  -1  140.79    7.20
  17  -9   1  166.08   10.10
 -18   9  -1   70.99    5.10
 -18   9  -1   77.69    4.70
 -18   9  -1   74.49    5.40
  18  -9   1   48.50    5.90
 -19   9  -1   39.40    3.80
 -19   9  -1   28.00    3.50
 -19   9  -1   27.30    3.20
 -19   9  -1   35.60    3.20
 -20   9  -1    0.80    1.70
 -20   9  -1   -0.60    1.70
 -20   9  -1    3.70    2.20
 -20   9  -1    3.10    1.70
 -21   9  -1   30.70    3.10
 -21   9  -1   18.70    2.60
 -21   9  -1   23.80    3.60
 -21   9  -1   17.30    2.40
 -22   9  -1   29.00    2.80
 -22   9  -1   32.90    2.50
 -22   9  -1   19.90    2.20
  16   8  -1    3.30    1.50
 -16  -8   1    3.50    1.30
 -16  -8   1    2.00    1.40
 -15  -8   1    4.90    1.80
 -15  -8   1    5.40    1.80
 -14  -8   1   10.80    2.40
 -14  -8   1    9.30    2.00
  13   8  -1    7.60    3.10
 -13  -8   1    4.90    1.80
 -13  -8   1    4.50    1.90
  12   8  -1    9.80    2.00
  12   8  -1    7.00    3.90
 -12  -8   1    9.50    2.30
 -12  -8   1   13.20    2.60
  11   8  -1    2.10    2.80
  11   8  -1    3.00    1.70
 -11  -8   1    3.50    2.10
 -11  -8   1    0.40    1.80
  10   8  -1   49.30    3.70
  10   8  -1   37.00    5.50
 -10  -8   1   49.60    4.20
 -10  -8   1   52.69    4.30
   9   8  -1   63.99    7.00
   9   8  -1   59.69    4.00
  -9  -8   1   65.09    4.50
  -9  -8   1   69.99    4.90
  -9  -8   1   68.19    4.60
   8   8  -1   68.29    4.00
   8   8  -1   60.69    6.30
  -8  -8   1   70.29    4.60
  -8  -8   1   61.79    4.30
  -8  -8   1   71.99    4.60
   7   8  -1    2.10    1.50
   7   8  -1    1.90    2.70
  -7  -8   1   -1.30    1.60
  -7  -8   1    0.50    1.60
  -7  -8   1    0.20    2.40
   6   8  -1    2.40    2.50
  -6  -8   1    0.30    1.70
  -6  -8   1    1.70    1.70
   5   8  -1   11.80    3.20
  -5  -8   1   13.80    2.20
   4   8  -1    4.00    2.50
   3   8  -1   18.60   11.10
   2   8  -1   94.39    5.50
   2   8  -1   81.89    9.80
   2   8  -1  106.49    5.60
  -2  -8   1  110.39    5.30
   1   8  -1   13.10    2.50
   1   8  -1    7.40    6.90
   1   8  -1   11.20    2.30
  -1  -8   1   14.90    2.30
  -1  -8   1   16.40    2.00
   0   8  -1  824.92   22.30
   0   8  -1  795.42   22.40
   0   8  -1  820.42   25.80
   0  -8   1  840.72   22.30
   0  -8   1  804.52   21.30
  -1   8  -1  201.48    7.00
  -1   8  -1  194.18   11.10
  -1   8  -1  203.48    7.40
   1  -8   1  204.98    6.20
   1  -8   1  201.58    7.10
  -2   8  -1   -1.40    3.80
  -2   8  -1   -1.90    1.40
  -2   8  -1    0.90    1.20
   2  -8   1    0.50    0.80
  -3   8  -1  227.68    7.70
   3  -8   1  222.98    6.20
   3  -8   1  219.88    7.70
  -4   8  -1  263.87    8.50
  -4   8  -1  263.17   11.10
   4  -8   1  247.88    6.80
   4  -8   1  238.88    8.90
  -5   8  -1  195.08    9.50
   5  -8   1  172.68    8.20
   5  -8   1  201.48    5.50
   6  -8   1   94.49    4.70
   7  -8   1  548.55   19.90
   7  -8   1  460.75   16.00
   7  -8   1  563.34   15.70
   8  -8   1  375.86   12.20
   9  -8   1  197.28   19.60
   9  -8   1  210.18    8.40
  10  -8   1  189.88    8.20
  11  -8   1   21.40    3.30
 -12   8  -1   46.00    3.70
 -12   8  -1   47.90    3.80
 -12   8  -1   45.80    3.80
  12  -8   1   50.99    5.00
 -13   8  -1    8.40    2.40
 -13   8  -1    5.90    2.10
 -13   8  -1    6.40    2.10
 -13   8  -1    6.40    2.10
  13  -8   1    3.10    2.70
 -14   8  -1   21.10    2.70
 -14   8  -1   24.10    3.20
 -14   8  -1   20.70    3.00
 -14   8  -1   16.90    2.80
  14  -8   1   20.20    3.90
 -15   8  -1    1.60    1.70
 -15   8  -1   -0.80    2.40
 -15   8  -1    3.10    2.40
  15  -8   1    0.70    2.90
 -16   8  -1    8.90    2.40
 -16   8  -1    4.80    2.00
 -16   8  -1    9.90    2.90
  16  -8   1   23.00    5.40
 -17   8  -1  110.89    6.30
 -17   8  -1  113.79    6.60
 -17   8  -1  116.89    5.80
  17  -8   1  115.09    8.80
 -18   8  -1    5.70    2.60
 -18   8  -1    5.60    2.20
 -18   8  -1    5.90    2.10
 -18   8  -1    2.80    2.10
  18  -8   1    5.20    3.90
 -19   8  -1   56.99    4.30
 -19   8  -1   46.90    4.50
 -19   8  -1   57.99    4.50
 -20   8  -1   13.20    2.50
 -20   8  -1   23.90    3.10
 -20   8  -1   15.90    2.50
 -20   8  -1   13.80    2.20
 -21   8  -1    1.20    1.50
 -21   8  -1    2.50    1.50
 -21   8  -1    0.00    1.70
 -22   8  -1    4.40    1.40
 -22   8  -1    4.20    1.40
 -22   8  -1    2.80    1.40
 -16  -7   1   15.50    2.20
 -16  -7   1   14.10    2.00
 -15  -7   1   25.00    2.90
 -15  -7   1   31.50    2.90
  14   7  -1    2.80    2.10
 -14  -7   1    8.20    2.10
  13   7  -1   -0.40    1.40
 -13  -7   1    0.70    1.90
 -13  -7   1   -1.70    1.50
  12   7  -1    3.20    1.80
  12   7  -1    1.40    3.00
 -12  -7   1    2.60    2.00
 -12  -7   1    0.60    1.90
 -12  -7   1    1.80    1.80
  11   7  -1   14.30    2.30
  11   7  -1   11.80    3.90
 -11  -7   1   12.90    2.60
 -11  -7   1   16.20    2.70
 -11  -7   1    9.00    2.40
  10   7  -1    7.10    3.40
 -10  -7   1   10.40    2.30
 -10  -7   1   14.40    3.10
 -10  -7   1   19.60    2.90
   9   7  -1  185.28   10.20
   9   7  -1  166.58    6.90
  -9  -7   1  180.08    7.40
  -9  -7   1  186.08    7.70
  -9  -7   1  181.68    7.40
   8   7  -1    8.90    3.20
  -8  -7   1   14.00    2.50
  -8  -7   1   13.60    2.40
  -8  -7   1   15.00    2.50
   7   7  -1  125.49    7.50
  -7  -7   1  112.29    5.30
  -7  -7   1  118.69    5.40
   6   7  -1   39.50    4.80
  -6  -7   1   29.70    2.80
  -6  -7   1   25.60    3.00
   5   7  -1   77.79    5.50
   4   7  -1  273.87   10.20
   3   7  -1   -0.40    1.80
   2   7  -1    0.70    5.80
   2   7  -1    2.50    1.80
  -2  -7   1    4.60    1.70
  -2  -7   1    4.50    1.60
   1   7  -1    5.50    4.80
   1   7  -1    4.60    1.60
  -1  -7   1    2.20    1.50
  -1  -7   1    3.30    1.30
   0   7  -1 1944.81   51.59
   0   7  -1 1910.81   48.80
  -1   7  -1   44.70    5.50
  -1   7  -1   51.19    3.10
  -1   7  -1   53.99    3.30
   1  -7   1   54.99    3.10
   1  -7   1   52.09    2.40
  -2   7  -1  836.22   24.40
  -2   7  -1  819.32   22.00
   2  -7   1  821.62   20.80
   2  -7   1  832.62   21.90
  -3   7  -1   75.39    3.70
  -3   7  -1   70.69    5.80
   3  -7   1   79.09    3.70
   3  -7   1   73.79    2.50
  -4   7  -1  116.69    4.70
  -4   7  -1  106.69    7.80
   4  -7   1  110.89    4.60
   4  -7   1  109.99    3.40
  -5   7  -1  325.87   12.20
  -5   7  -1  321.27    9.90
   5  -7   1  328.27   10.10
   6  -7   1  592.64   16.50
   6  -7   1  563.64   20.90
   7  -7   1    1.50    1.70
   7  -7   1    1.70    7.00
   8  -7   1   22.50    9.40
   8  -7   1   20.40    2.80
   9  -7   1   57.89    4.60
  10  -7   1    2.70    2.20
  11  -7   1    5.40    2.60
 -12   7  -1   66.19    4.20
 -12   7  -1   72.29    4.30
 -12   7  -1   65.19    4.20
  12  -7   1   52.39    5.00
 -13   7  -1   49.40    4.10
 -13   7  -1   45.00    4.00
 -13   7  -1   43.90    3.90
 -13   7  -1   37.40    3.60
  13  -7   1   49.50    5.20
 -14   7  -1    8.20    2.00
 -14   7  -1    7.70    2.60
 -14   7  -1    6.10    2.10
  14  -7   1   11.20    3.50
 -15   7  -1   16.20    3.80
 -15   7  -1   20.80    2.80
 -15   7  -1   11.90    3.30
  15  -7   1   17.40    4.20
 -16   7  -1    0.20    1.90
 -16   7  -1   -0.70    2.40
 -16   7  -1   -0.90    1.60
  16  -7   1   -0.80    3.40
 -17   7  -1    8.60    2.90
 -17   7  -1    7.10    2.20
 -17   7  -1   10.70    2.60
 -17   7  -1   10.40    2.90
  17  -7   1    7.50    3.80
 -18   7  -1   20.70    3.10
 -18   7  -1   28.20    3.60
 -18   7  -1   23.00    2.90
 -18   7  -1   25.60    2.90
  18  -7   1   30.10    5.10
 -19   7  -1    3.80    2.40
 -19   7  -1    3.40    1.90
 -19   7  -1    2.80    2.00
 -19   7  -1    4.90    2.10
 -20   7  -1    2.40    2.00
 -20   7  -1    2.90    1.70
 -20   7  -1    1.90    1.60
 -21   7  -1   -0.60    1.50
 -21   7  -1    0.40    1.60
 -22   7  -1   -0.70    1.10
 -22   7  -1   -0.80    0.90
 -22   7  -1    0.40    1.30
 -17  -6   1    2.00    1.40
 -17  -6   1    3.30    1.40
 -16  -6   1   12.20    2.10
 -16  -6   1    9.20    1.90
  15   6  -1    5.40    1.80
 -15  -6   1    4.70    1.90
 -15  -6   1    9.30    2.10
  14   6  -1   40.40    3.40
 -14  -6   1   32.70    3.40
 -14  -6   1   38.30    3.40
  13   6  -1    1.50    4.20
 -13  -6   1    3.90    2.20
 -13  -6   1    1.60    2.00
 -13  -6   1    3.70    2.10
  12   6  -1   31.00    3.20
  12   6  -1   15.80    4.10
 -12  -6   1   28.80    3.50
 -12  -6   1   36.20    3.70
 -12  -6   1   35.00    3.60
  11   6  -1    1.60    5.30
  11   6  -1    4.40    1.90
 -11  -6   1    3.20    2.00
 -11  -6   1    2.70    2.20
 -11  -6   1    5.30    2.00
  10   6  -1  182.78    7.40
  10   6  -1  197.28   10.50
 -10  -6   1  186.28    9.60
 -10  -6   1  189.58    7.90
 -10  -6   1  202.98    9.70
   9   6  -1   33.10    3.00
   9   6  -1   33.70    5.00
  -9  -6   1   28.50    3.10
  -9  -6   1   33.30    3.30
  -9  -6   1   32.10    3.20
   8   6  -1    4.40    1.80
   8   6  -1   10.40    3.30
  -8  -6   1    9.60    1.90
  -8  -6   1    8.70    2.10
  -8  -6   1    3.90    1.80
   7   6  -1   30.90    3.90
  -7  -6   1   34.90    3.00
  -7  -6   1   34.00    3.00
   6   6  -1   19.30    3.30
   5   6  -1    4.00    2.40
   4   6  -1  410.86   12.70
   4   6  -1  349.47   17.60
   3   6  -1   40.10    3.50
   3   6  -1   40.60    7.70
   2   6  -1   15.20    5.70
   2   6  -1   13.40    2.50
  -2  -6   1   11.90    2.20
  -2  -6   1   14.60    1.80
   1   6  -1  120.89    8.00
   1   6  -1  138.29    5.70
   1   6  -1  140.49    5.40
  -1  -6   1  143.89    5.40
  -1  -6   1  145.59    4.90
   0   6  -1  494.65   16.00
   0   6  -1  477.15   13.60
   0   6  -1  484.55   13.60
   0  -6   1  501.95   13.60
   0  -6   1  489.45   12.90
  -1   6  -1   50.79    5.00
  -1   6  -1   50.89    2.60
  -1   6  -1   48.90    2.80
   1  -6   1   50.49    2.10
   1  -6   1   45.70    2.70
  -2   6  -1   -2.90    2.50
  -2   6  -1    2.40    1.30
   2  -6   1    1.50    1.10
   2  -6   1    0.90    0.60
  -3   6  -1  607.24   18.00
  -3   6  -1  596.14   16.10
   3  -6   1  600.64   14.90
   3  -6   1  581.04   16.00
  -4   6  -1    5.90    3.00
  -4   6  -1    2.90    1.40
   4  -6   1    5.70    1.50
   5  -6   1   75.19    3.80
   6  -6   1  178.98    6.60
   6  -6   1  179.78   10.60
  -7   6  -1  150.78   31.00
   8  -6   1  385.96   12.30
   9  -6   1   93.79    5.40
  10  -6   1    4.10    2.20
  11  -6   1   19.70    3.30
 -12   6  -1   41.00    3.50
 -12   6  -1   42.00    4.40
 -12   6  -1   39.20    3.30
 -12   6  -1   46.80    3.70
  12  -6   1   44.70    4.60
 -13   6  -1   37.40    3.50
 -13   6  -1   33.10    3.10
 -13   6  -1   29.80    3.30
  13  -6   1   28.10    4.40
 -14   6  -1   49.70    3.80
 -14   6  -1   44.50    3.70
 -14   6  -1   50.99    4.30
  14  -6   1   48.10    5.60
 -15   6  -1   12.40    2.50
  15  -6   1    9.00    3.60
 -16   6  -1   22.70    3.00
 -16   6  -1   20.20    3.30
 -16   6  -1   22.60    3.30
 -16   6  -1   21.10    2.80
  16  -6   1   19.40    5.00
 -17   6  -1    8.50    2.40
 -17   6  -1    7.20    2.50
 -17   6  -1   11.30    2.40
 -17   6  -1    7.40    2.50
  17  -6   1    9.30    4.10
 -18   6  -1   41.30    4.10
 -18   6  -1   44.90    5.70
 -18   6  -1   42.40    4.50
 -18   6  -1   35.30    4.10
 -19   6  -1    4.00    2.00
 -19   6  -1    4.20    2.10
 -19   6  -1    1.00    1.60
 -19   6  -1    4.10    1.80
 -20   6  -1   -0.50    1.50
 -20   6  -1   -0.30    1.50
 -20   6  -1    2.00    1.90
 -21   6  -1   17.60    2.10
 -21   6  -1   16.80    2.20
 -21   6  -1   16.80    3.20
 -22   6  -1    1.90    1.20
 -22   6  -1    2.30    1.30
  22  -6   1    2.80    1.30
 -18  -5   1    2.60    1.30
 -18  -5   1    5.30    1.50
  17   5  -1    2.90    1.70
 -17  -5   1    1.40    1.60
 -17  -5   1    1.50    1.50
  16   5  -1    4.40    1.70
 -16  -5   1    5.80    2.10
 -16  -5   1    4.90    1.80
 -16  -5   1    2.30    1.60
  15   5  -1    0.30    1.60
 -15  -5   1    1.40    1.80
 -15  -5   1    1.10    1.60
 -15  -5   1    1.50    1.80
  14   5  -1    2.90    3.40
  14   5  -1    5.40    2.00
 -14  -5   1    5.90    2.20
 -14  -5   1    2.30    1.90
 -14  -5   1    4.80    2.00
  13   5  -1   50.49    4.00
  13   5  -1   45.10    6.10
 -13  -5   1   46.70    4.10
 -13  -5   1   41.40    3.80
 -13  -5   1   35.30    3.40
  12   5  -1    2.70    3.30
  12   5  -1    4.60    2.00
 -12  -5   1    6.10    2.30
 -12  -5   1    5.10    2.20
 -12  -5   1    3.20    2.00
  11   5  -1   84.89    7.30
  11   5  -1   90.99    4.90
 -11  -5   1   90.29    5.20
 -11  -5   1   84.69    5.10
 -11  -5   1   88.29    4.90
 -11  -5   1   91.89    5.20
  10   5  -1   14.80    2.20
  10   5  -1   12.50    3.50
 -10  -5   1   21.10    2.60
 -10  -5   1   12.30    2.40
 -10  -5   1   19.30    2.80
 -10  -5   1   19.10    2.70
   9   5  -1    0.00    2.50
  -9  -5   1   -0.50    1.40
  -9  -5   1   -0.30    1.50
  -9  -5   1   -0.40    1.50
   8   5  -1  128.09    7.20
  -8  -5   1  107.59    5.00
  -8  -5   1  108.49    5.10
   7   5  -1    9.50    2.70
   6   5  -1  446.86   14.60
   5   5  -1    8.40    2.40
   4   5  -1   12.10    7.50
   3   5  -1  568.74   16.10
   3   5  -1  560.84   18.70
  -3  -5   1  556.44   15.40
   2   5  -1  231.88   10.20
   2   5  -1  237.18    7.80
  -2  -5   1  236.08    7.30
  -2  -5   1  245.38    7.70
   1   5  -1   -0.40    1.10
   1   5  -1    3.60    3.90
  -1  -5   1    0.00    0.90
  -1  -5   1    0.60    1.10
   0   5  -1  340.97   11.30
   0   5  -1  331.17    9.40
   0   5  -1  313.67    9.80
   0  -5   1  317.97    9.10
   0  -5   1  335.57    9.40
  -1   5  -1  832.32   23.30
  -1   5  -1  835.12   21.70
   1  -5   1  842.72   21.70
   1  -5   1  850.31   20.90
  -2   5  -1 2768.22   69.79
  -3   5  -1  547.45   16.10
  -3   5  -1  537.15   14.50
   3  -5   1  549.54   14.60
  -4   5  -1  148.89    5.10
  -4   5  -1  149.79    6.80
   4  -5   1  148.89    5.30
   5  -5   1  213.18    7.00
   6  -5   1   37.40    2.90
   7  -5   1   35.70    3.00
   8  -5   1   60.99    2.70
   8  -5   1   62.79    4.20
   9  -5   1   49.40    4.30
   9  -5   1   55.69    2.80
  10  -5   1  193.98    8.30
  10  -5   1  194.18    6.50
  11  -5   1  242.18    9.90
  11  -5   1  234.38    7.80
 -12   5  -1   50.29    3.70
 -12   5  -1   50.59    3.50
 -12   5  -1   50.09    4.00
  12  -5   1   52.29    5.00
  12  -5   1   56.29    3.50
 -13   5  -1   16.70    2.40
 -13   5  -1   18.70    2.90
 -13   5  -1   20.90    2.50
  13  -5   1   16.00    3.40
  13  -5   1   18.90    2.50
 -14   5  -1    7.80    2.00
 -14   5  -1    5.50    2.50
 -14   5  -1    8.30    2.00
 -14   5  -1    4.20    1.80
  14  -5   1    4.00    3.50
 -15   5  -1   20.60    3.60
 -15   5  -1   24.60    2.50
 -15   5  -1   14.50    2.50
 -15   5  -1   24.60    3.60
  15  -5   1   21.90    4.60
 -16   5  -1   21.70    3.10
 -16   5  -1   24.40    3.60
 -16   5  -1   21.50    3.00
 -16   5  -1   16.40    3.30
  16  -5   1   21.90    4.80
 -17   5  -1   55.19    4.90
 -17   5  -1   61.99    4.80
 -17   5  -1   63.69    4.50
 -17   5  -1   61.29    5.10
  17  -5   1   65.39    7.40
 -18   5  -1   11.50    3.00
 -18   5  -1    7.70    2.30
 -18   5  -1   11.50    3.40
 -18   5  -1    4.60    2.20
  18  -5   1    7.00    4.10
 -19   5  -1    5.30    2.00
 -19   5  -1    5.20    2.00
 -19   5  -1    6.90    2.40
 -20   5  -1   38.40    3.20
 -20   5  -1   37.90    3.40
 -20   5  -1   40.50    3.50
 -21   5  -1    1.70    1.30
 -21   5  -1    3.20    1.50
 -21   5  -1    2.20    1.50
 -22   5  -1    2.10    1.20
 -22   5  -1    0.10    1.00
  22  -5   1    1.80    1.20
  18   4  -1    1.20    1.50
 -18  -4   1   -0.70    1.30
 -18  -4   1    0.60    1.20
  17   4  -1    0.90    1.40
 -17  -4   1    1.60    1.70
 -17  -4   1    2.30    2.20
 -17  -4   1   -0.40    1.30
  16   4  -1    9.50    2.00
 -16  -4   1   12.40    2.30
 -16  -4   1    7.70    2.00
 -16  -4   1   11.90    2.20
  15   4  -1    0.20    1.60
 -15  -4   1    0.30    1.50
 -15  -4   1    1.80    1.90
 -15  -4   1    0.10    1.70
  14   4  -1    7.10    3.30
  14   4  -1    6.60    2.20
 -14  -4   1    9.10    2.40
 -14  -4   1    5.40    2.10
 -14  -4   1    7.10    2.30
  13   4  -1    1.50    3.00
  13   4  -1    2.50    1.90
 -13  -4   1   -0.20    1.80
 -13  -4   1    0.80    1.90
 -13  -4   1    1.90    2.00
  12   4  -1    1.40    1.80
  12   4  -1    1.90    3.00
 -12  -4   1    3.90    2.00
 -12  -4   1    3.20    2.00
 -12  -4   1   -0.40    2.20
  11   4  -1   20.00    4.10
 -11  -4   1   19.20    2.80
 -11  -4   1   22.60    2.70
 -11  -4   1   23.20    2.90
 -11  -4   1   21.00    2.90
  10   4  -1   15.10    3.40
 -10  -4   1   15.80    2.90
 -10  -4   1   15.90    2.60
 -10  -4   1   16.50    2.20
 -10  -4   1   16.30    2.30
   9   4  -1   50.29    5.30
  -9  -4   1   47.30    3.70
  -9  -4   1   46.60    3.50
   8   4  -1   75.89    5.60
   7   4  -1   17.40    2.90
   6   4  -1   14.40    2.80
   5   4  -1  118.79    5.70
   4   4  -1   44.00    3.40
   3   4  -1   46.10    5.50
   3   4  -1   42.70    3.10
  -3  -4   1   41.70    2.70
   2   4  -1  129.99    4.90
   2   4  -1  132.79    6.80
  -2  -4   1  134.69    4.80
  -2  -4   1  131.79    4.60
   1   4  -1   99.99    3.90
   1   4  -1  104.19    6.00
  -1  -4   1  102.39    3.50
  -1  -4   1   96.19    3.80
   0   4  -1  251.47    9.70
   0   4  -1  257.67    7.40
   0  -4   1  252.27    7.40
   0  -4   1  258.77    6.90
  -1   4  -1   74.99    4.90
  -1   4  -1   77.09    3.20
   1  -4   1   80.79    2.40
   1  -4   1   79.09    3.20
  -2   4  -1   16.20    2.60
  -2   4  -1   15.60    1.60
   2  -4   1   15.10    1.00
   2  -4   1   16.30    1.70
  -3   4  -1  480.75   12.70
  -3   4  -1  476.95   14.00
   3  -4   1  470.35   12.80
   5  -4   1  105.49    4.40
   6  -4   1    3.30    0.90
   6  -4   1    3.70    1.50
   7  -4   1    1.10    1.10
   8  -4   1  177.58    5.80
   9  -4   1   51.79    3.00
  10  -4   1  126.09    5.10
  11  -4   1    1.00    1.40
 -12   4  -1    7.90    2.30
 -12   4  -1    9.50    2.00
 -12   4  -1    9.40    1.90
  12  -4   1   14.40    2.30
 -13   4  -1    1.40    2.20
 -13   4  -1    0.60    1.40
 -13   4  -1    0.80    1.70
  13  -4   1   -0.80    1.60
 -14   4  -1    0.10    1.70
 -14   4  -1    1.30    2.00
 -14   4  -1    0.40    1.70
 -14   4  -1    0.50    2.20
 -14   4  -1    0.80    1.40
  14  -4   1    4.10    3.20
 -15   4  -1    5.90    2.70
 -15   4  -1    3.00    1.60
 -15   4  -1    2.50    1.90
 -15   4  -1    4.20    2.50
 -15   4  -1    2.80    1.70
  15  -4   1    3.60    3.00
 -16   4  -1   15.70    2.10
 -16   4  -1    9.70    2.60
 -16   4  -1   15.90    3.10
 -16   4  -1   16.00    3.10
 -16   4  -1   13.00    2.60
  16  -4   1   11.90    4.30
 -17   4  -1    1.30    2.20
 -17   4  -1    6.50    2.10
 -17   4  -1    8.70    2.50
 -17   4  -1    3.90    2.50
  17  -4   1    4.40    3.40
 -18   4  -1   72.29    4.90
  18  -4   1   51.49    6.40
 -19   4  -1   14.00    2.40
 -19   4  -1   15.60    2.60
 -19   4  -1   13.60    2.40
 -20   4  -1    0.40    1.50
 -20   4  -1   -0.50    1.50
 -20   4  -1    0.30    1.30
 -21   4  -1   -0.20    1.20
 -21   4  -1    0.40    1.20
  21  -4   1    1.00    1.30
 -19  -3   1    1.60    1.10
 -19  -3   1    0.80    1.10
  18   3  -1    3.10    1.40
 -18  -3   1   -0.30    1.30
 -18  -3   1   -0.80    1.40
 -18  -3   1   -1.30    1.20
  17   3  -1    0.40    1.50
 -17  -3   1   -1.10    1.40
 -17  -3   1    0.20    1.60
 -17  -3   1   -0.90    1.40
 -17  -3   1   -2.10    1.40
  16   3  -1    1.20    1.60
 -16  -3   1    1.70    1.70
 -16  -3   1   -0.50    1.50
 -16  -3   1    1.20    1.80
  15   3  -1   10.20    4.00
 -15  -3   1   21.50    3.50
 -15  -3   1   15.90    2.90
  14   3  -1    0.80    1.90
  14   3  -1    3.70    3.10
 -14  -3   1    2.20    1.90
 -14  -3   1    2.60    2.00
 -14  -3   1    4.40    2.20
 -14  -3   1   -0.20    1.80
  13   3  -1   23.60    4.60
 -13  -3   1   23.30    3.10
 -13  -3   1   24.30    3.00
 -13  -3   1   23.80    2.90
 -13  -3   1   20.60    2.80
  12   3  -1   -0.20    2.40
 -12  -3   1    0.90    1.70
 -12  -3   1    0.50    1.60
 -12  -3   1    1.30    2.00
 -12  -3   1    2.00    1.90
  11   3  -1    1.00    2.50
 -11  -3   1    2.60    1.90
 -11  -3   1    5.00    1.80
 -11  -3   1    2.50    1.70
 -11  -3   1    4.50    2.00
 -10  -3   1  342.47   11.60
 -10  -3   1  351.06   11.20
 -10  -3   1  352.96   11.10
 -10  -3   1  348.97   11.10
   9   3  -1   21.80    3.70
  -9  -3   1   20.40    2.60
   8   3  -1   13.00    2.70
   7   3  -1  115.99    6.10
   6   3  -1    0.30    1.90
   5   3  -1  269.07    9.10
   4   3  -1   74.99    3.90
  -3  -3   1 1248.08   31.60
   2   3  -1 1705.83   44.00
   1   3  -1  684.33   17.70
   1   3  -1  689.73   18.90
  -1  -3   1  681.23   17.60
  -1  -3   1  685.73   17.40
   0   3  -1   33.10    3.20
   0   3  -1   33.70    2.00
   0  -3   1   34.20    2.00
   0  -3   1   34.30    1.60
  -1   3  -1 1319.37   33.60
  -2   3  -1  803.02   20.90
  -2   3  -1  779.42   19.90
  -3   3  -1  142.89    4.70
  -3   3  -1  145.29    5.70
   3  -3   1  139.59    4.80
   4  -3   1  329.87    8.50
   4  -3   1  328.67    9.40
   5  -3   1  298.47    8.00
  -6   3  -1    2.30   17.20
   7  -3   1 1102.59   28.10
  -8   3  -1  302.77   14.30
   8  -3   1  280.37    8.70
   9  -3   1  244.58    8.10
  10  -3   1   16.80    2.30
  11  -3   1   -0.70    1.40
 -12   3  -1    2.90    1.60
 -12   3  -1    2.50    2.60
  12  -3   1    0.20    1.60
 -13   3  -1   12.00    2.60
 -13   3  -1    7.70    1.80
 -13   3  -1    7.50    1.80
 -13   3  -1    7.60    2.00
 -13   3  -1   10.00    2.60
  13  -3   1    7.40    2.40
 -14   3  -1   24.20    2.50
 -14   3  -1   27.40    3.20
 -14   3  -1   30.50    3.60
 -14   3  -1   26.40    2.90
 -14   3  -1   27.80    3.50
  14  -3   1   25.60    3.50
 -15   3  -1    2.90    2.10
 -15   3  -1    2.20    1.90
 -15   3  -1    2.70    1.90
 -15   3  -1   -0.90    2.00
  15  -3   1   -0.30    2.80
 -16   3  -1    2.90    2.50
 -16   3  -1    4.30    2.10
 -16   3  -1    2.40    1.70
 -16   3  -1   -2.20    2.00
 -16   3  -1    1.20    2.10
  16  -3   1   -0.90    2.80
 -17   3  -1   20.40    3.00
 -17   3  -1   19.40    3.10
 -17   3  -1   16.40    2.90
 -17   3  -1   21.10    2.90
  17  -3   1   21.70    4.80
 -18   3  -1    6.70    2.10
 -18   3  -1    9.60    2.10
 -18   3  -1    4.40    2.10
 -19   3  -1    4.00    2.00
 -19   3  -1    5.30    1.90
 -19   3  -1    7.60    2.10
 -20   3  -1    1.60    1.80
 -20   3  -1   -0.20    1.30
 -20   3  -1    0.30    1.60
 -21   3  -1    4.90    1.40
 -21   3  -1    5.80    1.40
  21  -3   1    3.30    1.30
  19   2  -1    0.30    1.60
 -19  -2   1    3.20    1.40
 -19  -2   1    1.00    1.30
  18   2  -1    0.40    1.40
 -18  -2   1    1.00    1.50
 -18  -2   1   -0.50    1.30
 -18  -2   1    0.80    1.50
 -18  -2   1    0.70    1.40
  17   2  -1    3.60    1.80
 -17  -2   1    2.80    1.80
 -17  -2   1    4.10    1.80
 -17  -2   1    3.20    1.80
  16   2  -1    1.80    1.70
 -16  -2   1   -0.80    1.50
 -16  -2   1    0.40    1.70
 -16  -2   1   -0.30    1.90
  15   2  -1    6.30    3.40
 -15  -2   1    5.90    2.20
 -15  -2   1   10.80    2.50
 -15  -2   1    9.20    2.40
 -15  -2   1   12.20    2.50
  14   2  -1    7.50    3.30
 -14  -2   1   20.50    2.90
 -14  -2   1   14.50    2.40
 -14  -2   1   14.80    2.50
 -14  -2   1   20.90    3.10
  13   2  -1    8.60    3.30
 -13  -2   1   12.20    2.20
 -13  -2   1   15.50    2.60
 -13  -2   1   20.00    3.50
  12   2  -1    1.60    2.50
 -12  -2   1   -0.60    1.70
 -12  -2   1    1.90    2.00
 -12  -2   1    2.10    1.80
 -12  -2   1    1.60    1.70
  11   2  -1   50.59    5.40
 -11  -2   1   38.10    4.20
 -11  -2   1   53.89    3.80
 -11  -2   1   54.49    3.70
  10   2  -1    3.80    2.40
 -10  -2   1    5.40    1.70
 -10  -2   1    6.90    1.70
   9   2  -1   88.89    5.70
   8   2  -1  191.78    8.10
   7   2  -1  196.78    7.80
   6   2  -1   55.39    4.20
   5   2  -1  152.98    5.90
   4   2  -1  919.21   24.10
   3   2  -1    1.40    1.30
  -2  -2   1  992.60   44.20
   1   2  -1   28.00    2.70
   1   2  -1   32.90    1.70
  -1  -2   1   32.00    1.50
  -1  -2   1   31.00    1.60
   0   2  -1   65.59    2.10
   0   2  -1   64.39    2.90
   0  -2   1   66.39    1.90
   0  -2   1   65.09    2.10
  -1   2  -1   58.39    2.80
   1  -2   1   53.89    1.90
  -2   2  -1  146.29    4.00
  -2   2  -1  162.98    5.10
  -2   2  -1  155.48    4.30
   2  -2   1  157.48    4.60
   3  -2   1   33.60    1.50
  -4   2  -1 1307.77   51.99
  -5   2  -1    3.20    2.70
   5  -2   1    1.90    1.00
  -6   2  -1  174.28    8.10
   6  -2   1  169.08    5.50
  -7   2  -1  269.27   12.20
   7  -2   1  236.68    7.70
  -8   2  -1   89.59    8.90
   8  -2   1  103.29    4.50
  -9   2  -1    8.60    6.80
  -9   2  -1    1.80    1.40
   9  -2   1    0.70    1.60
 -10   2  -1  177.78   13.70
  10  -2   1  169.48    6.90
 -11   2  -1   -1.70   16.00
 -11   2  -1   21.10    2.80
  11  -2   1   25.40    3.10
 -12   2  -1    1.40    1.60
 -12   2  -1    1.70    1.40
 -12   2  -1    0.80    2.10
 -12   2  -1    1.30    1.80
 -12   2  -1    2.70    2.40
  12  -2   1    2.20    1.90
 -13   2  -1   40.60    3.20
 -13   2  -1   45.30    3.70
 -13   2  -1   39.50    3.40
 -13   2  -1   53.29    4.40
 -13   2  -1   48.30    4.20
  13  -2   1   43.00    4.30
 -14   2  -1    1.90    1.70
 -14   2  -1    2.10    2.20
 -14   2  -1    4.30    2.40
 -14   2  -1    3.90    2.10
  14  -2   1    3.00    2.30
 -15   2  -1   -1.90    2.00
 -15   2  -1    0.00    1.60
 -15   2  -1   -0.30    1.60
 -15   2  -1   -0.20    1.90
 -15   2  -1    1.90    1.90
 -16   2  -1    6.20    2.30
 -16   2  -1    5.20    2.00
 -16   2  -1    7.00    2.70
 -16   2  -1    5.60    2.10
  16  -2   1    6.90    3.80
 -17   2  -1    3.10    3.30
 -17   2  -1    0.30    1.40
 -17   2  -1    0.80    2.50
 -17   2  -1   -1.30    1.00
  17  -2   1    2.00    4.00
 -18   2  -1   -1.50    1.60
 -18   2  -1    0.20    1.00
 -18   2  -1    2.10    2.00
 -18   2  -1    0.90    1.60
 -18   2  -1    0.90    1.30
 -19   2  -1    1.90    1.70
 -19   2  -1    1.30    1.70
 -19   2  -1    0.40    0.90
 -19   2  -1    3.00    1.90
 -20   2  -1    0.60    1.20
 -20   2  -1    1.40    1.50
  20  -2   1    1.90    1.40
 -21   2  -1    4.30    1.20
  21  -2   1    4.90    1.10
  20   1  -1    1.10    1.00
  19   1  -1    1.60    1.30
 -19  -1   1   -0.70    1.10
 -19  -1   1    1.50    1.40
 -19  -1   1    1.40    1.80
 -19  -1   1    0.10    1.40
  18   1  -1   -1.90    1.40
 -18  -1   1   -0.60    1.70
 -18  -1   1    1.10    1.60
 -18  -1   1    0.80    1.80
 -18  -1   1   -0.80    1.40
  17   1  -1   -3.30    1.40
 -17  -1   1   -0.40    1.60
 -17  -1   1   -1.00    1.70
 -17  -1   1   -0.90    1.50
 -16  -1   1   15.50    3.00
 -16  -1   1   15.00    2.70
  15   1  -1   54.69    5.80
 -15  -1   1   61.39    4.40
 -15  -1   1   53.99    4.30
 -15  -1   1   55.19    4.40
 -15  -1   1   50.89    4.20
  14   1  -1    0.90    2.70
 -14  -1   1    2.10    2.00
 -14  -1   1    1.40    1.80
 -14  -1   1    3.20    1.90
 -14  -1   1    0.90    1.70
  13   1  -1   55.79    5.80
 -13  -1   1   47.80    3.90
 -13  -1   1   54.29    4.50
 -13  -1   1   58.29    4.30
 -13  -1   1   57.79    4.30
  12   1  -1    3.90    2.50
 -12  -1   1    5.10    2.20
 -12  -1   1    4.90    1.90
 -12  -1   1    1.20    1.50
 -12  -1   1    6.00    1.80
  11   1  -1   40.90    4.60
 -11  -1   1   43.20    3.70
 -11  -1   1   40.10    4.40
 -11  -1   1   42.00    3.60
 -11  -1   1   37.20    3.10
 -11  -1   1   43.50    3.50
  10   1  -1   85.29    5.50
   9   1  -1   44.60    4.30
   8   1  -1  148.69    6.70
  -7  -1   1   30.00   21.90
   6   1  -1  253.47    8.40
   5   1  -1  116.39    4.70
   4   1  -1  145.29    5.20
   3   1  -1  598.54   15.80
   2   1  -1   19.80    1.70
   1   1  -1   26.50    1.20
  -1  -1   1   26.70    1.10
   0   1  -1  231.98    6.20
   0   1  -1  223.98    5.80
   0  -1   1  230.98    5.80
  -1   1  -1  524.05   13.40
   1  -1   1  537.05   13.20
  -2   1  -1    6.90    0.70
   2  -1   1    4.40    0.50
  -3   1  -1 1427.36   36.00
  -4   1  -1   58.69    4.30
   4  -1   1   65.19    2.70
  -5   1  -1    4.00    2.70
   5  -1   1    2.50    1.10
  -6   1  -1  294.57   11.70
   6  -1   1  278.27    8.60
  -7   1  -1   10.30    4.40
  -8   1  -1  861.21   26.40
  -8   1  -1  827.42   22.80
   8  -1   1  886.21   23.30
  -9   1  -1   89.49    9.10
   9  -1   1   88.19    4.80
 -10   1  -1   -0.10    8.60
  10  -1   1    3.20    1.90
 -11   1  -1   33.70    3.40
 -11   1  -1   29.70    3.00
 -11   1  -1   35.30    3.00
 -11   1  -1   26.90    2.70
  11  -1   1   31.70    3.50
 -12   1  -1   -1.80    1.90
 -12   1  -1    1.10    1.70
 -12   1  -1   -0.50    1.70
 -12   1  -1    0.10    1.50
 -12   1  -1   -1.00    1.40
  12  -1   1    1.10    1.90
 -13   1  -1   23.90    3.00
 -13   1  -1   22.50    2.90
 -13   1  -1   19.30    2.50
 -13   1  -1   22.10    3.20
 -13   1  -1   18.70    2.80
  13  -1   1   20.20    3.40
 -14   1  -1   -1.00    1.70
 -14   1  -1   -1.80    1.80
 -14   1  -1   -1.10    1.70
 -14   1  -1   -0.50    2.00
  14  -1   1   -0.70    2.20
 -15   1  -1   12.50    2.70
 -15   1  -1   16.10    3.00
 -15   1  -1   15.80    2.50
 -15   1  -1   12.30    2.40
 -16   1  -1    1.40    2.10
 -16   1  -1    3.60    2.10
 -16   1  -1   -1.30    1.50
 -16   1  -1    0.90    1.90
 -17   1  -1   21.20    2.90
 -17   1  -1   15.10    2.70
 -17   1  -1   23.00    2.70
 -17   1  -1   21.60    2.90
 -17   1  -1   21.40    2.90
  17  -1   1   14.60    4.50
 -18   1  -1   -0.40    1.70
 -18   1  -1    3.70    1.70
 -18   1  -1    3.40    1.70
 -18   1  -1   -0.70    1.20
 -18   1  -1    4.10    2.00
 -19   1  -1    4.60    1.70
 -19   1  -1    5.00    1.70
  19  -1   1    8.40    2.60
 -20   1  -1    6.30    1.60
 -20   1  -1    3.30    1.30
  20  -1   1    3.80    1.40
  20   0  -1   -0.30    1.10
 -20   0   1    0.50    1.20
 -20   0   1   -0.50    1.30
 -20   0   1    0.60    1.10
  19   0  -1   -1.00    1.50
 -19   0   1    1.00    1.40
 -19   0   1    0.70    1.40
 -19   0   1    0.80    1.50
 -19   0   1    0.60    1.60
  18   0  -1   26.60    2.90
 -18   0   1   27.90    3.00
 -18   0   1   30.60    3.10
 -18   0   1   33.60    3.00
 -18   0   1   34.00    3.30
  17   0  -1   28.10    7.40
 -17   0   1   20.90    2.80
 -17   0   1   20.60    2.70
 -17   0   1   21.70    2.70
 -17   0   1   25.30    3.20
 -16   0   1  122.49    5.90
 -16   0   1  116.89    6.20
 -16   0   1  118.99    6.30
  15   0  -1    3.80    2.90
 -15   0   1    8.40    2.30
 -15   0   1    8.60    2.20
 -15   0   1    5.90    2.10
 -15   0   1    6.30    2.50
  14   0  -1    3.60    2.70
 -14   0   1    2.90    2.20
 -14   0   1    2.90    1.80
 -14   0   1    1.60    2.70
 -14   0   1    0.10    2.10
  13   0  -1   18.30    3.40
 -13   0   1   19.00    2.60
 -13   0   1   16.90    2.40
 -13   0   1   17.10    2.80
 -13   0   1   13.20    2.50
  12   0  -1    6.00    2.70
 -12   0   1    3.70    1.60
 -12   0   1    3.60    2.10
 -12   0   1    1.70    1.70
 -12   0   1    2.40    2.10
 -12   0   1    4.40    1.80
  11   0  -1   83.59    5.60
 -11   0   1   85.29    4.40
 -11   0   1   87.59    4.80
 -11   0   1   84.59    6.50
 -11   0   1   87.09    4.60
  10   0  -1  115.49    6.10
   9   0  -1  127.29    6.00
  -9   0   1   93.39   15.10
   8   0  -1 1871.31   48.20
   7   0  -1   26.00    2.70
   6   0  -1  113.79    4.80
   5   0  -1   40.30    2.70
   4   0  -1   25.60    2.10
   3   0  -1   15.50    1.70
   2   0  -1   65.19    2.30
  -1   0  -1 1307.57   32.00
  -2   0  -1   67.59    2.90
  -2   0  -1   73.09    2.50
   2   0   1   65.79    2.30
  -3   0  -1   59.29    3.70
  -3   0  -1   69.99    3.00
   3   0   1   57.99    2.70
  -4   0  -1 1144.49   28.70
  -4   0  -1 1120.19   29.60
  -5   0  -1   85.69    5.90
   5   0   1   81.79    3.70
   6   0   1  121.19    4.90
  -7   0  -1   23.60    5.10
  -7   0  -1   22.80    2.50
   7   0   1   20.00    2.50
  -8   0  -1  126.19    5.20
  -8   0  -1  135.69   10.70
   8   0   1  125.59    5.80
  -9   0  -1  212.08   14.40
   9   0   1  207.18    8.20
  10   0   1   79.59    5.10
 -11   0  -1    2.90    1.50
 -11   0  -1    4.80    1.90
 -11   0  -1    6.60    3.20
 -11   0  -1    3.30    2.10
  11   0   1    3.00    2.20
 -12   0  -1   76.69    4.70
 -12   0  -1   69.49    4.20
 -12   0  -1   68.09    4.10
 -12   0  -1   70.29    4.50
 -12   0  -1   72.99    4.70
 -13   0  -1  159.58    7.00
 -13   0  -1  162.98    6.80
 -13   0  -1  162.98    7.30
 -13   0  -1  155.38    6.50
  13   0   1  141.99    8.00
 -14   0  -1    6.10    2.00
 -14   0  -1    4.40    1.90
 -14   0  -1    5.00    2.20
 -14   0  -1    3.00    2.10
  14   0   1    2.50    2.60
 -15   0  -1    2.30    1.80
 -15   0  -1   -1.20    2.10
 -15   0  -1    2.30    2.10
 -15   0  -1   -1.50    1.70
  15   0   1   -2.80    3.50
 -16   0  -1   34.30    3.40
 -16   0  -1   39.50    4.70
 -16   0  -1   30.20    5.00
 -16   0  -1   36.30    3.70
 -17   0  -1    0.10    1.80
 -17   0  -1   -1.00    1.50
 -17   0  -1    2.70    1.90
 -17   0  -1    1.60    1.90
 -17   0  -1    1.50    1.80
 -18   0  -1    8.20    2.00
 -18   0  -1   12.30    2.20
 -18   0  -1   13.00    2.20
  18   0   1   11.80    2.10
 -19   0  -1    6.30    2.20
 -19   0  -1    3.90    1.60
 -19   0  -1    7.10    2.50
  19   0   1    5.00    1.60
 -20   0  -1    0.80    1.00
  20   0   1    2.50    1.10
  21  -1  -1    1.90    1.10
  20  -1  -1   15.50    2.10
 -20   1   1   16.10    2.10
 -20   1   1   14.00    1.80
 -20   1   1   10.10    1.70
  19  -1  -1   15.30    2.40
 -19   1   1   13.30    2.40
 -19   1   1   13.50    2.30
 -19   1   1   15.40    2.10
 -18   1   1   -0.10    1.40
 -18   1   1    3.30    2.00
 -18   1   1   -0.30    1.80
 -18   1   1    0.20    1.70
 -18   1   1    2.10    1.60
  17  -1  -1    7.90    4.00
 -17   1   1    6.20    2.00
 -17   1   1    9.30    2.30
 -17   1   1    9.60    3.10
 -16   1   1    3.50    1.90
 -16   1   1    5.00    2.30
 -16   1   1    5.50    2.50
 -16   1   1    3.20    2.10
  15  -1  -1   66.49    6.00
 -15   1   1   71.09    5.00
 -15   1   1   73.29    4.50
 -15   1   1   82.79    4.90
 -15   1   1   72.69    5.20
  14  -1  -1    8.70    2.90
 -14   1   1   15.30    2.80
 -14   1   1   11.10    2.60
 -14   1   1   11.70    2.00
 -14   1   1   14.10    3.50
 -14   1   1   13.50    3.40
  13  -1  -1   17.00    3.30
 -13   1   1   16.60    2.40
 -13   1   1   18.00    2.90
 -13   1   1   21.80    2.90
 -13   1   1   20.50    2.60
 -13   1   1   17.40    2.70
  12  -1  -1   27.60    3.70
 -12   1   1   33.90    3.40
 -12   1   1   26.60    2.60
 -12   1   1   28.50    2.90
 -12   1   1   27.30    2.80
 -12   1   1   28.20    3.40
  11  -1  -1  175.88    7.70
 -11   1   1  167.98    7.90
  10  -1  -1  272.77    9.90
   9  -1  -1   20.20    2.80
   8  -1  -1  303.47    9.80
   7  -1  -1  169.38    6.20
   6  -1  -1  143.79    5.20
   5  -1  -1   97.69    3.80
  -4   1   1 1088.79   50.39
   3  -1  -1  243.58    6.80
   2  -1  -1  218.28    7.00
   2  -1  -1  213.38    5.70
   1  -1  -1   73.59    2.10
   1  -1  -1   69.49    2.60
   0  -1  -1 4373.26  112.19
  -1  -1  -1  309.47    8.10
  -2  -1  -1   11.10    1.80
   2   1   1   10.20    1.30
  -3  -1  -1   37.20    2.40
  -3  -1  -1   40.40    3.50
   3   1   1   37.50    2.30
  -4  -1  -1 3213.78   80.19
  -5  -1  -1  960.30   24.30
  -5  -1  -1  897.41   26.60
   5   1   1  921.61   24.30
  -6  -1  -1   60.79    6.60
   6   1   1   53.59    3.60
  -7  -1  -1  659.23   18.40
  -7  -1  -1  651.33   21.60
   7   1   1  714.63   20.50
  -8  -1  -1  399.26   16.80
   8   1   1  406.36   13.00
  -9  -1  -1   93.19   10.10
   9   1   1  105.59    5.80
 -10  -1  -1   54.79    3.70
 -10  -1  -1   57.59    3.60
  10   1   1   59.99    4.90
 -11  -1  -1   67.39    4.10
 -11  -1  -1   67.59    4.50
 -11  -1  -1   69.89    4.50
  11   1   1   72.69    5.60
 -12  -1  -1   67.69    4.20
 -12  -1  -1   66.49    4.30
 -12  -1  -1   69.69    4.60
 -12  -1  -1   74.09    4.70
  12   1   1   71.39    5.80
 -13  -1  -1   53.39    6.00
 -13  -1  -1   63.19    4.40
 -13  -1  -1   54.49    5.80
  13   1   1   46.50    5.20
 -14  -1  -1    2.70    2.00
 -14  -1  -1   -0.20    1.70
 -14  -1  -1    0.00    2.10
 -14  -1  -1    0.20    1.70
 -15  -1  -1    4.30    2.20
 -15  -1  -1    5.80    2.30
 -15  -1  -1    8.40    2.40
 -15  -1  -1    4.20    2.00
  15   1   1    1.50    3.60
 -16  -1  -1   29.00    3.10
 -16  -1  -1   22.30    3.00
 -16  -1  -1   29.30    3.20
 -16  -1  -1   28.10    3.30
 -17  -1  -1   16.50    2.40
 -17  -1  -1   11.60    2.30
 -17  -1  -1   14.10    2.50
 -17  -1  -1   11.80    2.40
  17   1   1   12.50    2.30
 -18  -1  -1   -0.20    1.30
 -18  -1  -1    1.50    1.60
 -18  -1  -1   -0.50    1.30
 -18  -1  -1   -0.70    1.50
  18   1   1    1.50    1.40
 -19  -1  -1    0.40    1.20
 -19  -1  -1    2.40    1.20
 -19  -1  -1   -0.10    1.10
  19   1   1    0.70    1.80
  21  -2  -1    2.60    1.30
 -21   2   1    1.60    1.10
 -21   2   1    1.70    1.30
  20  -2  -1   -0.80    1.50
 -20   2   1    1.40    1.30
 -20   2   1    2.60    1.50
 -20   2   1   -0.50    1.40
 -19   2   1    3.50    1.80
 -19   2   1    0.90    1.40
 -19   2   1    1.20    1.70
 -19   2   1    1.50    2.10
 -18   2   1   -0.20    1.60
 -18   2   1    0.60    2.00
 -18   2   1    2.70    1.60
 -18   2   1   -0.50    0.90
 -18   2   1    0.60    1.60
  17  -2  -1    6.70    3.80
 -17   2   1    2.10    2.10
 -17   2   1    1.30    1.80
 -17   2   1    3.70    2.10
 -17   2   1    1.90    1.60
  16  -2  -1   -1.50    2.60
 -16   2   1    0.10    1.80
 -16   2   1   -0.90    1.50
 -16   2   1    2.60    1.90
 -16   2   1   -1.60    2.10
  15  -2  -1   18.30    3.50
 -15   2   1   13.30    2.30
 -15   2   1   20.50    3.00
 -15   2   1   14.10    2.60
 -15   2   1   10.30    2.50
 -15   2   1   13.70    2.80
  14  -2  -1   15.40    3.20
 -14   2   1   18.00    2.50
 -14   2   1   23.30    3.20
 -14   2   1   19.80    2.90
 -14   2   1   15.50    2.50
 -14   2   1   16.70    2.50
  13  -2  -1   21.30    3.30
 -13   2   1   27.40    2.80
 -13   2   1   28.60    3.10
 -13   2   1   28.90    3.30
 -13   2   1   21.40    2.50
 -13   2   1   24.40    3.20
  12  -2  -1    1.70    2.00
 -12   2   1    0.40    1.70
 -12   2   1    2.60    1.90
 -12   2   1    2.20    2.40
  11  -2  -1   71.39    4.60
  10  -2  -1   81.49    4.70
   9  -2  -1  368.36   11.50
   8  -2  -1    1.30    1.50
   7  -2  -1  124.79    4.90
   6  -2  -1  387.36   10.90
   5  -2  -1  660.23   17.20
   4  -2  -1 3479.15   87.49
   3  -2  -1  198.08    7.00
   3  -2  -1  201.28    5.60
   3  -2  -1  202.58    5.90
   2  -2  -1  334.37    8.80
   2  -2  -1  340.47    9.70
   1  -2  -1  125.29    3.50
   1  -2  -1  126.49    3.60
   0  -2  -1    3.70    0.70
  -1  -2  -1  168.38    5.10
  -1  -2  -1  170.98    5.40
  -2  -2  -1 2012.20   67.09
  -3  -2  -1  132.39    4.60
  -3  -2  -1  124.99    5.90
   3   2   1  123.89    4.60
  -4  -2  -1  238.18    7.30
  -4  -2  -1  211.98    8.90
   4   2   1  224.88    7.30
  -5  -2  -1  398.86   15.10
  -5  -2  -1  385.56   11.50
   5   2   1  386.36   11.70
  -6  -2  -1   17.60    5.50
  -7  -2  -1  215.98   12.70
  -7  -2  -1  192.78    7.10
   7   2   1  202.68    8.00
  -8  -2  -1   19.10    8.20
   8   2   1   25.10    3.20
  -9  -2  -1    0.00    9.20
   9   2   1    4.40    2.20
 -10  -2  -1  147.59    6.80
 -10  -2  -1  152.88    6.60
 -10  -2  -1  149.39    6.00
 -10  -2  -1  133.79    6.50
  10   2   1  151.58    7.80
 -11  -2  -1   20.30    2.70
 -11  -2  -1   21.50    2.70
 -11  -2  -1   20.90    2.80
 -11  -2  -1   18.70    2.50
  11   2   1   16.40    3.40
 -12  -2  -1   23.80    2.90
 -12  -2  -1   24.60    3.00
 -12  -2  -1   26.60    2.90
 -12  -2  -1   29.50    2.90
  12   2   1   20.90    3.80
 -13  -2  -1    7.40    2.20
 -13  -2  -1   10.80    2.40
 -13  -2  -1    8.60    2.30
 -13  -2  -1    8.90    2.30
  13   2   1    8.70    3.30
 -14  -2  -1   19.10    2.90
 -14  -2  -1   15.30    2.70
 -14  -2  -1   13.70    2.50
 -14  -2  -1   18.40    2.90
  14   2   1   13.70    3.60
 -15  -2  -1    9.30    2.50
 -15  -2  -1   13.30    2.50
 -15  -2  -1   13.00    2.70
 -16  -2  -1    2.00    1.80
 -16  -2  -1    3.10    2.20
 -16  -2  -1    5.30    2.10
 -16  -2  -1    5.30    2.00
  16   2   1    4.90    1.90
 -17  -2  -1    1.10    1.70
 -17  -2  -1   -0.60    1.60
 -17  -2  -1    1.30    1.50
 -17  -2  -1    1.90    1.60
  17   2   1    2.40    1.60
 -18  -2  -1    7.50    1.70
 -18  -2  -1    1.20    1.40
 -18  -2  -1    3.80    1.70
  18   2   1    5.80    1.50
 -19  -2  -1   -0.90    1.00
 -19  -2  -1    0.30    1.70
 -19  -2  -1   -0.40    1.30
  21  -3  -1    2.10    1.40
 -21   3   1    2.00    1.20
 -21   3   1    2.90    1.40
 -20   3   1   26.30    2.70
 -20   3   1   18.80    2.50
 -19   3   1   13.60    2.70
 -19   3   1    9.80    2.00
 -19   3   1   12.00    2.20
 -19   3   1   21.40    2.10
  18  -3  -1   26.10    5.20
 -18   3   1   21.10    2.70
 -18   3   1   16.80    2.70
 -18   3   1   21.60    2.50
 -18   3   1   25.20    3.40
  17  -3  -1   47.30    6.30
 -17   3   1   50.89    3.90
 -17   3   1   65.49    5.00
 -17   3   1   61.59    4.50
 -17   3   1   59.49    4.60
  16  -3  -1   25.00    5.10
 -16   3   1   13.60    2.80
 -16   3   1   19.40    2.60
 -16   3   1   23.20    3.30
 -16   3   1   25.00    3.20
 -16   3   1   23.10    3.00
  15  -3  -1    1.70    2.30
  15  -3  -1    4.20    3.50
 -15   3   1    1.30    1.90
 -15   3   1    2.40    1.70
 -15   3   1    2.10    1.60
 -15   3   1    4.30    2.70
 -15   3   1   -1.40    2.00
  14  -3  -1    2.70    3.50
 -14   3   1    6.10    2.20
 -14   3   1    4.10    2.40
 -14   3   1    3.50    1.80
 -14   3   1    1.10    1.50
 -14   3   1    4.00    2.00
  13  -3  -1   27.60    3.40
 -13   3   1   31.00    2.70
 -13   3   1   30.40    3.30
 -13   3   1   30.50    2.90
 -13   3   1   27.10    2.90
  12  -3  -1    9.40    2.30
 -12   3   1    8.90    1.90
 -12   3   1    8.50    2.30
 -12   3   1    9.70    2.00
  11  -3  -1    2.20    1.70
 -10   3   1   17.40   29.00
   9  -3  -1   53.09    3.50
   8  -3  -1   12.00    1.80
   7  -3  -1   -0.60    1.10
   6  -3  -1  154.68    5.10
   6  -3  -1  153.48    9.80
   5  -3  -1  248.18    9.90
   4  -3  -1  748.73   20.80
   4  -3  -1  741.33   18.90
   4  -3  -1  746.23   19.30
   3  -3  -1  809.22   21.40
   3  -3  -1  765.92   20.60
   2  -3  -1  457.45   12.30
  -2   3   1  485.15   13.50
   1  -3  -1  123.89    4.00
   1  -3  -1  129.89    3.80
  -1   3   1  124.89    5.90
   0  -3  -1 3864.21  112.09
  -1  -3  -1  896.71   22.70
  -1  -3  -1  894.91   22.80
  -2  -3  -1  194.08    5.90
   2   3   1  179.48    6.00
  -3  -3  -1  523.05   17.10
  -3  -3  -1  545.25   14.60
   3   3   1  529.85   14.70
  -4  -3  -1    3.70    1.50
  -4  -3  -1    0.70    4.10
   4   3   1    3.60    1.60
  -5  -3  -1   17.10    2.40
  -5  -3  -1   15.10    5.90
  -6  -3  -1    9.20    6.20
   6   3   1   14.90    2.60
  -7  -3  -1  459.45   19.50
   7   3   1  465.35   14.80
  -8  -3  -1    6.80    9.20
   8   3   1   10.10    2.70
  -9  -3  -1  177.68    6.80
  -9  -3  -1  183.08    6.90
   9   3   1  196.28    8.80
 -10  -3  -1   62.59    4.00
 -10  -3  -1   62.99    4.00
 -10  -3  -1   56.79    4.10
 -10  -3  -1   68.99    4.10
  10   3   1   63.99    5.90
 -11  -3  -1   55.59    4.00
 -11  -3  -1   56.89    4.10
 -11  -3  -1   54.19    4.10
 -11  -3  -1   59.59    4.10
  11   3   1   42.50    5.00
 -12  -3  -1   10.70    2.50
 -12  -3  -1    5.50    2.20
 -12  -3  -1   12.50    3.30
 -12  -3  -1    4.50    2.00
  12   3   1    5.70    2.90
 -13  -3  -1    4.40    2.00
 -13  -3  -1    9.30    2.40
 -13  -3  -1    9.80    2.30
 -13  -3  -1    7.00    2.20
  13   3   1    7.90    3.40
 -14  -3  -1   16.60    2.80
 -14  -3  -1   15.10    2.80
 -14  -3  -1    9.90    2.40
 -14  -3  -1   12.30    2.50
  14   3   1   15.10    2.60
  14   3   1   17.50    4.20
 -15  -3  -1    1.30    1.90
 -15  -3  -1    1.50    1.90
 -15  -3  -1   -2.20    1.50
  15   3   1   -1.90    1.50
 -16  -3  -1    1.50    1.70
 -16  -3  -1    1.90    1.70
 -16  -3  -1    1.30    1.70
 -16  -3  -1   -0.60    1.70
  16   3   1    1.40    1.60
 -17  -3  -1    2.30    1.80
 -17  -3  -1   -0.10    1.40
 -17  -3  -1    4.50    1.70
  17   3   1    0.90    1.40
 -18  -3  -1   -0.50    1.30
 -18  -3  -1   -0.20    1.20
 -18  -3  -1   -0.50    1.30
  22  -4  -1   -1.90    1.00
 -22   4   1   -0.30    1.10
 -22   4   1   -0.10    0.90
  21  -4  -1    1.40    1.40
 -21   4   1    3.10    1.50
 -21   4   1    0.80    1.30
 -20   4   1   -1.00    1.50
 -20   4   1    0.10    1.70
 -20   4   1    0.70    1.40
 -19   4   1   44.40    3.80
 -19   4   1   34.30    3.10
 -19   4   1   50.39    4.20
  18  -4  -1   48.70    7.00
 -18   4   1   36.20    4.40
 -18   4   1   43.30    3.20
  17  -4  -1   43.90    6.10
 -17   4   1   50.39    3.60
 -17   4   1   34.30    3.60
 -17   4   1   50.49    4.30
 -17   4   1   40.40    3.80
 -17   4   1   48.60    4.60
  16  -4  -1   43.10    6.30
 -16   4   1   26.90    3.00
 -16   4   1   37.80    3.90
 -16   4   1   37.00    3.80
 -16   4   1   32.20    4.00
 -16   4   1   33.20    3.00
  15  -4  -1    3.40    3.00
  15  -4  -1    3.00    2.10
 -15   4   1    1.40    1.50
 -15   4   1    2.10    2.20
  14  -4  -1    0.90    1.80
  14  -4  -1    1.30    2.90
 -14   4   1   -0.10    1.60
 -14   4   1    2.50    1.80
 -14   4   1   -1.00    1.40
 -14   4   1    5.10    2.30
  13  -4  -1   10.70    2.30
 -13   4   1   13.20    2.70
 -13   4   1    8.80    3.00
 -13   4   1   12.90    2.20
 -13   4   1    9.30    2.00
  12  -4  -1    1.30    1.70
 -12   4   1    0.50    1.30
 -12   4   1    1.10    1.80
 -12   4   1    3.40    1.60
  11  -4  -1  173.38    6.80
  10  -4  -1  324.97   10.20
   9  -4  -1  122.69    5.00
   8  -4  -1   49.80    2.90
   7  -4  -1   29.40    2.10
   7  -4  -1   40.00    6.30
   7  -4  -1   28.40    2.70
   6  -4  -1  130.49    7.80
   6  -4  -1  133.39    5.10
   6  -4  -1  125.39    4.30
   5  -4  -1  557.74   17.30
   5  -4  -1  556.44   14.90
   5  -4  -1  551.84   15.10
   4  -4  -1   -0.20    1.30
   4  -4  -1    4.60    2.60
   3  -4  -1  331.07    9.10
  -3   4   1  328.47   10.60
  -3   4   1  308.77    9.00
   2  -4  -1  863.21   21.50
   1  -4  -1    1.60    1.10
   1  -4  -1    0.90    0.90
  -1   4   1    0.60    2.40
   0  -4  -1   14.40    1.50
   0  -4  -1   15.40    1.40
  -1  -4  -1  589.34   15.30
  -1  -4  -1  568.84   15.40
  -2  -4  -1  310.97    9.00
   2   4   1  301.17    9.20
  -3  -4  -1  629.44   17.00
   3   4   1  617.94   17.20
  -4  -4  -1   80.29    4.60
  -4  -4  -1   72.49    6.90
   4   4   1   94.39    6.70
  -5  -4  -1   12.90   10.30
  -5  -4  -1   20.60    2.50
   5   4   1   23.50    3.00
  -6  -4  -1  383.66   18.50
   6   4   1  415.96   13.30
  -7  -4  -1   39.40   10.30
   7   4   1   19.70    3.10
  -8  -4  -1   49.80    3.40
   8   4   1   54.29    4.80
  -9  -4  -1  199.98    7.60
  -9  -4  -1  205.38    8.00
  -9  -4  -1  202.18    7.60
   9   4   1  234.28   11.60
 -10  -4  -1    5.00    2.20
 -10  -4  -1    4.10    2.00
 -10  -4  -1    5.00    2.00
 -10  -4  -1    9.50    2.20
  10   4   1    0.30    2.60
 -11  -4  -1    3.60    1.90
 -11  -4  -1    6.40    3.00
 -11  -4  -1    3.20    1.90
 -11  -4  -1    6.80    2.10
  11   4   1    4.80    3.20
 -12  -4  -1    7.70    2.30
 -12  -4  -1    3.80    2.00
 -12  -4  -1    2.80    1.90
 -12  -4  -1    2.10    2.00
  12   4   1    7.60    2.10
  12   4   1    4.80    3.20
 -13  -4  -1    4.60    2.10
 -13  -4  -1    8.40    2.20
 -13  -4  -1    6.40    2.40
 -13  -4  -1    2.90    2.00
  13   4   1    0.10    2.90
  13   4   1    5.90    2.10
 -14  -4  -1   -0.10    2.00
 -14  -4  -1    0.70    2.10
  14   4   1    0.20    1.90
  14   4   1    1.40    3.20
 -15  -4  -1   12.50    2.40
 -15  -4  -1   18.00    2.60
 -15  -4  -1   13.60    2.80
 -15  -4  -1   16.00    2.50
  15   4   1   17.50    2.50
 -16  -4  -1   -0.40    1.50
 -16  -4  -1    2.10    1.60
 -16  -4  -1    1.30    1.80
  16   4   1    1.20    1.40
 -17  -4  -1    0.00    1.20
 -17  -4  -1    0.30    1.30
 -17  -4  -1    0.00    1.40
 -18  -4  -1    1.60    1.20
 -18  -4  -1    1.50    1.20
  22  -5  -1   -0.90    1.00
 -22   5   1    0.70    1.10
 -22   5   1   -0.20    1.10
 -21   5   1    2.60    1.40
 -20   5   1   25.80    2.90
 -20   5   1   24.70    2.90
 -20   5   1   29.40    3.00
 -19   5   1    1.90    1.70
 -19   5   1   -0.60    0.80
 -19   5   1    0.00    1.80
 -19   5   1    4.50    1.90
  18  -5  -1   15.20    4.50
 -18   5   1   24.40    3.60
 -18   5   1   19.20    3.10
 -18   5   1   22.60    3.10
 -18   5   1   22.70    3.10
  17  -5  -1    0.20    3.20
 -17   5   1   -0.10    2.10
 -17   5   1    1.60    1.50
 -17   5   1    1.10    2.00
 -17   5   1    0.70    2.50
 -17   5   1   -0.20    1.90
  16  -5  -1   28.10    5.90
 -16   5   1   21.90    3.50
 -16   5   1   21.40    2.90
 -16   5   1   22.40    3.40
 -16   5   1   26.50    3.50
 -16   5   1   23.00    2.80
  15  -5  -1   -1.00    2.90
 -15   5   1    2.70    2.30
 -15   5   1   -0.70    1.40
 -15   5   1    1.70    2.00
 -15   5   1   -0.40    1.60
  14  -5  -1  243.48   11.20
  14  -5  -1  228.18    8.90
 -14   5   1  254.87    8.90
 -14   5   1  241.08    9.20
 -14   5   1  249.38    9.10
  13  -5  -1    4.00    2.00
  13  -5  -1    0.10    2.60
 -13   5   1    4.00    2.10
 -13   5   1    2.30    1.60
 -13   5   1    3.30    1.90
  12  -5  -1    6.40    2.80
  12  -5  -1    8.10    2.00
 -12   5   1   13.20    2.60
 -12   5   1    7.70    2.00
  11  -5  -1    7.00    1.80
  11  -5  -1   10.30    2.80
  10  -5  -1   29.90    2.60
  10  -5  -1   22.50    3.10
   9  -5  -1  185.68    7.50
   9  -5  -1  162.78   15.60
   9  -5  -1  185.28    6.30
   8  -5  -1   -0.80    1.80
   8  -5  -1    1.40    1.20
   8  -5  -1    1.70    7.00
   7  -5  -1  253.07    7.70
   7  -5  -1  296.57   14.40
   7  -5  -1  263.67    8.80
   6  -5  -1  197.68    9.40
   6  -5  -1  195.98    6.80
   5  -5  -1    4.00    3.20
   5  -5  -1   10.10    1.70
   5  -5  -1    8.60    1.60
   4  -5  -1   60.99    3.10
   3  -5  -1 1063.79   26.90
   3  -5  -1 1053.69   26.30
  -3   5   1 1034.10   27.00
  -3   5   1 1063.89   28.80
   2  -5  -1  170.98    5.40
   2  -5  -1  161.18    5.20
  -2   5   1  161.88    7.60
   1  -5  -1  144.79    4.50
   1  -5  -1  152.58    4.90
  -1   5   1  132.49    6.80
   0  -5  -1   35.40    2.10
   0  -5  -1   36.40    2.40
   0   5   1   26.90    4.00
  -1  -5  -1    7.10    1.30
  -1  -5  -1    4.60    1.30
  -2  -5  -1    3.80    1.30
   2   5   1    4.00    1.60
  -3  -5  -1    7.60    1.70
   3   5   1    9.20    2.00
  -4  -5  -1  686.73   19.00
  -4  -5  -1  671.73   23.30
   4   5   1  687.53   19.50
  -5  -5  -1   39.80   14.20
  -5  -5  -1   44.30    3.60
   5   5   1   50.09    4.20
  -6  -5  -1   45.00   10.60
   6   5   1   62.39    4.90
   7   5   1  210.18    9.20
  -8  -5  -1   15.20    3.10
  -8  -5  -1   14.80    2.30
  -9  -5  -1    1.40    1.60
  -9  -5  -1    1.40    1.80
  -9  -5  -1    1.20    1.60
  -9  -5  -1    1.90    1.60
   9   5   1    2.70    2.90
 -10  -5  -1    5.90    2.00
 -10  -5  -1    4.40    1.90
 -10  -5  -1    2.10    1.90
 -10  -5  -1    4.20    2.10
  10   5   1    4.10    1.80
  10   5   1    5.10    3.40
 -11  -5  -1   65.79    4.60
 -11  -5  -1   65.49    4.60
 -11  -5  -1   62.59    4.50
 -11  -5  -1   63.19    4.20
  11   5   1   53.49    6.40
  11   5   1   69.89    6.10
 -12  -5  -1    4.20    2.20
 -12  -5  -1    4.60    2.10
 -12  -5  -1    5.50    2.20
  12   5   1    3.60    1.90
  12   5   1    4.30    3.00
 -13  -5  -1    0.20    1.80
 -13  -5  -1    1.30    1.80
 -13  -5  -1   -0.10    1.90
  13   5   1   -0.50    2.80
  13   5   1    1.30    1.70
 -14  -5  -1    1.30    1.90
 -14  -5  -1    0.90    1.60
 -14  -5  -1    2.40    1.80
  14   5   1   -1.00    1.40
 -15  -5  -1    0.50    1.60
 -15  -5  -1    2.80    1.80
 -15  -5  -1    4.60    2.00
  15   5   1    1.80    2.10
 -16  -5  -1    0.60    1.40
 -16  -5  -1   -0.10    1.50
 -16  -5  -1    0.60    2.20
 -17  -5  -1    3.50    1.50
 -17  -5  -1    3.00    1.30
 -17  -5  -1    1.00    1.50
 -22   6   1    0.10    1.20
 -22   6   1    1.50    1.10
 -21   6   1    2.70    1.50
 -21   6   1    2.80    1.60
 -21   6   1    5.00    1.70
 -20   6   1    6.00    1.90
 -20   6   1    8.90    2.40
 -20   6   1    6.20    1.90
 -19   6   1    1.50    1.70
 -19   6   1    0.50    1.90
 -19   6   1   -1.60    1.50
 -19   6   1    0.40    1.80
  18  -6  -1   19.00    4.20
 -18   6   1   18.00    3.00
 -18   6   1   17.80    3.10
 -18   6   1   17.70    2.60
 -18   6   1   17.30    2.70
  17  -6  -1    4.60    3.70
 -17   6   1    8.40    2.30
 -17   6   1    9.20    2.80
 -17   6   1   11.10    2.40
 -17   6   1   11.60    2.70
  16  -6  -1    6.50    3.60
 -16   6   1    1.60    1.90
 -16   6   1    7.10    1.70
 -16   6   1    3.80    2.00
 -16   6   1    0.10    2.20
  15  -6  -1   22.00    4.60
 -15   6   1   24.50    3.10
 -15   6   1   29.10    3.30
 -15   6   1   26.60    2.60
 -15   6   1   23.40    3.50
  14  -6  -1  169.78    8.90
  14  -6  -1  157.68    6.60
 -14   6   1  149.69    6.80
 -14   6   1  141.59    5.90
 -14   6   1  158.48    7.00
 -14   6   1  158.18    6.60
  13  -6  -1  111.59    5.10
  13  -6  -1  106.19    6.90
 -13   6   1   87.19    7.10
 -13   6   1  103.89    5.40
 -13   6   1  106.09    5.70
  12  -6  -1    0.70    1.60
  12  -6  -1    3.30    2.40
 -12   6   1    1.90    2.10
  11  -6  -1  121.29    6.50
  11  -6  -1  122.49    5.00
  10  -6  -1  237.48    7.50
  10  -6  -1  239.18    9.10
  10  -6  -1  206.98   20.60
   9  -6  -1  301.37   19.50
   9  -6  -1  299.37   10.40
   8  -6  -1  249.08    8.80
   8  -6  -1  247.48   13.90
   7  -6  -1   24.60    2.70
   7  -6  -1   27.30    2.80
   7  -6  -1   17.10    5.90
   6  -6  -1  579.94   18.60
   6  -6  -1  562.04   15.80
   6  -6  -1  555.84   15.80
   5  -6  -1  981.40   27.80
   5  -6  -1  965.20   26.00
   5  -6  -1  972.90   25.50
   4  -6  -1  312.17    8.50
   4  -6  -1  307.17    9.30
  -4   6   1  307.67    9.40
  -4   6   1  323.07   11.60
   3  -6  -1 1007.90   25.10
   3  -6  -1 1010.60   25.80
  -3   6   1  997.90   28.00
  -3   6   1  976.20   25.90
   2  -6  -1   10.90    1.60
   2  -6  -1    8.80    1.10
  -2   6   1    6.20    1.50
  -2   6   1    6.70    3.40
   1  -6  -1   66.69    2.80
   1  -6  -1   64.39    3.20
   0  -6  -1   70.79    3.10
   0  -6  -1   70.19    3.50
   0   6   1   62.59    6.80
  -1  -6  -1  127.19    5.10
  -1  -6  -1  131.49    4.90
   1   6   1  132.29    5.30
  -2  -6  -1    3.60    1.50
   2   6   1    0.60    1.70
  -3  -6  -1  149.49    6.00
   3   6   1  153.68    6.50
  -4  -6  -1  619.64   26.40
  -4  -6  -1  665.93   18.60
   4   6   1  661.73   19.30
   5   6   1  513.45   16.30
   6   6   1    6.50    2.70
  -7  -6  -1   47.20    4.30
  -7  -6  -1   46.20    3.80
  -7  -6  -1   45.50    3.60
   7   6   1   47.10    5.60
  -8  -6  -1   27.90    2.80
  -8  -6  -1   27.40    3.00
  -8  -6  -1   25.90    2.80
   8   6   1   23.80    3.90
   8   6   1   24.00    4.20
  -9  -6  -1   77.29    4.70
  -9  -6  -1   77.29    4.50
  -9  -6  -1   76.89    4.70
   9   6   1   69.39    4.20
   9   6   1   62.69    6.10
 -10  -6  -1   13.40    4.00
 -10  -6  -1   15.70    2.70
 -10  -6  -1   14.40    2.50
  10   6   1   15.20    2.40
  10   6   1   10.30    3.50
 -11  -6  -1   18.30    2.80
 -11  -6  -1   18.20    2.70
 -11  -6  -1   20.10    3.00
  11   6   1   22.00    4.70
  11   6   1   21.60    2.60
 -12  -6  -1   15.20    2.60
 -12  -6  -1   17.90    2.90
 -12  -6  -1   18.60    2.90
  12   6   1   22.60    2.60
  12   6   1    8.50    3.40
 -13  -6  -1    7.10    2.20
 -13  -6  -1    9.60    2.40
  13   6   1   11.00    4.60
  13   6   1    6.00    1.80
 -14  -6  -1   11.30    2.40
 -14  -6  -1    7.90    2.10
 -14  -6  -1    5.80    2.00
  14   6   1    5.80    2.00
 -15  -6  -1    1.20    1.60
 -15  -6  -1    2.80    1.70
 -15  -6  -1    2.10    1.80
 -16  -6  -1    0.60    1.40
 -16  -6  -1    1.00    1.40
 -16  -6  -1   -0.70    1.10
 -17  -6  -1    0.60    1.10
 -17  -6  -1    1.30    1.40
  17   6   1    1.30    1.30
 -22   7   1    5.70    1.50
 -22   7   1    2.60    1.30
 -21   7   1    0.50    1.60
 -21   7   1    1.40    1.50
 -21   7   1    3.50    1.70
 -20   7   1    1.30    1.70
 -20   7   1    1.20    1.70
 -20   7   1    2.30    1.70
 -20   7   1    1.70    1.60
  19  -7  -1   52.89    6.70
 -19   7   1   75.49    5.20
 -19   7   1   62.49    4.70
 -19   7   1   65.99    4.60
  18  -7  -1   64.79    6.90
 -18   7   1   69.49    5.20
 -18   7   1   70.69    5.00
 -18   7   1   71.99    4.80
 -18   7   1   79.59    5.60
  17  -7  -1    0.90    3.00
 -17   7   1    0.20    1.80
 -17   7   1    4.90    2.80
 -17   7   1    0.20    1.60
 -17   7   1    2.90    2.30
  16  -7  -1   89.59    7.80
 -16   7   1  111.89    5.70
 -16   7   1  105.99    5.90
 -16   7   1  103.09    6.20
  15  -7  -1  125.89    8.50
 -15   7   1  142.49    6.90
 -15   7   1  146.59    6.70
 -15   7   1  133.99    6.20
 -15   7   1  124.09    5.50
  14  -7  -1   19.00    3.70
 -14   7   1   18.20    2.80
 -14   7   1   23.90    3.10
 -14   7   1   19.60    2.60
  13  -7  -1   81.89    6.10
 -13   7   1   77.29    4.80
  12  -7  -1   61.39    5.30
 -12   7   1   66.79    4.60
  11  -7  -1  185.58    8.30
  10  -7  -1  105.89   15.50
  10  -7  -1  103.39    5.90
   9  -7  -1  425.36   20.00
   9  -7  -1  432.76   13.40
   9  -7  -1  391.56   13.20
   8  -7  -1  298.37   15.00
   8  -7  -1  288.67    9.70
   8  -7  -1  262.57    9.50
   7  -7  -1   -0.60    4.80
   7  -7  -1    1.70    1.80
   7  -7  -1    0.80    1.70
   6  -7  -1   18.30    2.40
   6  -7  -1   16.00    2.20
   6  -7  -1   13.70    4.40
   5  -7  -1   21.90    1.80
   5  -7  -1   22.30    2.40
  -5   7   1   24.00    4.20
   4  -7  -1   34.20    2.70
   4  -7  -1   36.40    2.00
  -4   7   1   39.10    5.20
  -4   7   1   40.40    3.00
   3  -7  -1  861.41   22.00
   3  -7  -1  854.91   21.20
  -3   7   1  775.12   22.70
  -3   7   1  827.02   24.70
   2  -7  -1   13.70    1.70
   2  -7  -1   15.90    1.50
  -2   7   1   16.50    2.10
  -2   7   1   14.20    4.30
   1  -7  -1  101.19    3.90
   1  -7  -1  100.49    4.40
  -1   7   1  100.49    7.90
   0  -7  -1   96.39    4.00
   0   7   1   87.79    8.50
  -1  -7  -1    0.90    1.30
  -1  -7  -1   -0.20    1.50
   1   7   1    7.20    6.50
   1   7   1   -0.20    1.70
  -2  -7  -1   30.70    2.80
   2   7   1   26.00    3.00
  -3  -7  -1  497.35   14.80
   3   7   1  508.05   15.60
  -4  -7  -1   18.60    2.60
   4   7   1   18.30    2.90
   5   7   1   -1.40    1.90
  -6  -7  -1   45.00    3.50
  -6  -7  -1   37.30    3.20
   6   7   1   43.10    6.40
  -7  -7  -1   53.19    3.90
  -7  -7  -1   49.50    5.50
  -7  -7  -1   58.49    4.00
   7   7   1   69.69    6.30
  -8  -7  -1   99.09    5.30
  -8  -7  -1   99.59    5.10
  -8  -7  -1   98.39    5.40
   8   7   1   95.29    7.40
  -9  -7  -1   39.10    3.70
  -9  -7  -1   40.50    3.60
  -9  -7  -1   34.80    3.40
   9   7   1   45.10    3.50
   9   7   1   43.00    5.50
 -10  -7  -1    3.40    2.10
 -10  -7  -1    2.60    2.00
 -10  -7  -1    1.10    1.90
  10   7   1    1.00    3.30
  10   7   1    3.30    1.80
 -11  -7  -1    7.10    2.30
 -11  -7  -1    2.90    1.90
  11   7   1    5.60    3.70
  11   7   1    7.70    2.00
 -12  -7  -1   22.00    3.80
 -12  -7  -1   31.90    3.60
  12   7   1   30.00    4.80
  12   7   1   33.80    2.90
 -13  -7  -1   -0.80    1.70
 -13  -7  -1    0.40    1.60
 -14  -7  -1    3.10    2.00
 -14  -7  -1    3.40    1.70
 -14  -7  -1    2.20    1.90
 -15  -7  -1    6.40    1.70
 -15  -7  -1    4.00    1.80
 -15  -7  -1    7.10    2.00
 -16  -7  -1   -0.30    1.30
 -16  -7  -1   -0.90    1.20
  16   7   1    1.10    1.30
 -23   8   1    9.20    1.40
 -23   8   1    7.60    1.30
 -22   8   1    1.70    1.20
 -22   8   1    0.30    1.40
 -22   8   1    1.90    1.30
 -21   8   1    1.60    1.50
 -21   8   1    1.70    1.90
 -21   8   1    1.60    1.50
 -20   8   1    9.20    2.50
 -20   8   1    7.40    2.00
 -20   8   1    4.60    1.90
 -20   8   1    5.30    1.90
  19  -8  -1  110.59    8.60
 -19   8   1  107.39    6.20
 -19   8   1  121.59    6.40
 -19   8   1  107.99    5.70
 -19   8   1  113.89    6.00
  18  -8  -1  192.78   11.20
 -18   8   1  207.68    8.60
 -18   8   1  192.68    8.60
 -18   8   1  195.98    8.00
  17  -8  -1   26.40    4.90
 -17   8   1   35.30    3.50
 -17   8   1   40.20    4.30
 -17   8   1   33.40    3.70
  16  -8  -1   38.30    5.60
 -16   8   1   43.70    3.90
 -16   8   1   36.10    3.70
 -16   8   1   35.50    3.30
  15  -8  -1   97.49    7.40
 -15   8   1   93.19    5.70
 -15   8   1   85.19    5.10
 -15   8   1   87.89    5.40
  14  -8  -1   15.50    3.70
 -14   8   1   15.10    2.60
 -14   8   1   14.70    2.40
 -14   8   1   12.10    2.80
  13  -8  -1    6.70    3.00
 -13   8   1    2.30    2.50
 -13   8   1    2.20    1.80
  12  -8  -1  298.97   11.40
 -12   8   1  282.27    9.90
  11  -8  -1   28.80    3.50
  10  -8  -1   37.30   11.80
  10  -8  -1   52.69    4.50
   9  -8  -1  772.92   22.30
   9  -8  -1  797.42   28.30
   8  -8  -1   96.29    5.30
   8  -8  -1  100.99    9.90
   8  -8  -1   93.39    5.10
   7  -8  -1   86.09    9.70
   7  -8  -1   92.29    4.90
   7  -8  -1   81.69    4.60
   6  -8  -1   60.19    6.50
   6  -8  -1   65.99    4.00
   6  -8  -1   60.39    2.80
   6  -8  -1   64.79    3.90
   5  -8  -1    2.00    1.00
  -5   8   1    3.10    1.80
  -5   8   1    3.00    4.40
   4  -8  -1  193.48    5.80
   4  -8  -1  182.68    7.30
  -4   8   1  185.38    7.00
  -4   8   1  183.08    9.80
   3  -8  -1   11.10    1.40
  -3   8   1    7.60    4.50
  -3   8   1    3.40    1.70
   2  -8  -1  121.69    4.30
   2  -8  -1  112.59    4.90
  -2   8   1  112.39    5.70
  -2   8   1  107.49    9.60
   1  -8  -1   61.09    3.10
   1  -8  -1   57.99    3.60
  -1   8   1   68.19    7.90
  -1   8   1   58.39    3.80
   0  -8  -1 1152.08   29.90
   0  -8  -1 1150.48   29.20
   0   8   1 1041.70   36.20
   0   8   1 1152.58   30.00
  -1  -8  -1  738.63   20.10
   1   8   1  660.13   25.10
   1   8   1  713.53   20.20
  -2  -8  -1   76.29    4.20
   2   8   1   77.89    4.90
  -3  -8  -1    5.60    2.00
   3   8   1    4.40    2.10
   4   8   1   59.89    4.90
  -5  -8  -1  194.88    7.30
  -6  -8  -1   35.40    4.80
  -6  -8  -1   39.30    3.40
   6   8   1   35.70    4.70
  -7  -8  -1  161.68    7.20
  -7  -8  -1  167.98    6.90
   7   8   1  158.38    9.10
  -8  -8  -1  207.78   10.80
  -8  -8  -1  255.07    9.50
   8   8   1  249.08   12.00
  -9  -8  -1    3.00    2.00
  -9  -8  -1    1.60    1.90
 -10  -8  -1   75.49    5.00
 -10  -8  -1   68.99    5.00
  10   8   1   72.29    7.50
 -11  -8  -1    0.90    1.90
 -11  -8  -1    0.50    2.10
  11   8   1   -1.20    3.70
 -12  -8  -1    1.20    1.90
 -12  -8  -1   -0.70    1.70
 -13  -8  -1    1.80    1.90
 -13  -8  -1    4.20    1.90
 -13  -8  -1    3.60    1.90
 -14  -8  -1   -1.80    1.30
 -14  -8  -1   -0.40    1.60
 -14  -8  -1   -0.60    1.70
 -15  -8  -1    1.60    1.30
 -15  -8  -1   -0.10    1.40
  15   8   1    1.20    1.40
 -23   9   1    1.50    1.20
 -23   9   1    3.60    1.40
 -22   9   1    7.50    1.70
 -22   9   1   13.10    2.20
 -22   9   1   13.10    1.80
 -21   9   1    8.70    1.90
 -21   9   1   11.00    2.10
 -21   9   1    9.90    2.30
 -21   9   1    4.20    1.80
 -20   9   1   -1.30    1.50
 -20   9   1    0.40    1.60
 -20   9   1    0.50    1.80
 -20   9   1    1.40    2.10
  19  -9  -1    4.20    3.40
 -19   9   1   -2.50    1.40
 -19   9   1   -1.30    2.10
 -19   9   1   -1.90    1.70
 -19   9   1   -0.50    1.90
  18  -9  -1   -1.80    3.00
 -18   9   1    0.20    1.90
 -18   9   1    3.10    2.10
 -18   9   1    2.20    2.40
  17  -9  -1   20.30    4.40
 -17   9   1   22.40    3.20
 -17   9   1   21.90    3.30
 -17   9   1   20.00    2.80
  16  -9  -1   21.10    4.30
 -16   9   1   26.10    3.50
 -16   9   1   27.90    3.50
 -16   9   1   24.20    3.20
  15  -9  -1    0.30    2.90
 -15   9   1    2.70    2.50
 -15   9   1    2.00    2.00
 -15   9   1    3.90    2.10
  14  -9  -1    2.90    3.00
 -14   9   1    4.30    1.90
 -14   9   1    4.10    2.00
 -14   9   1    5.50    1.90
 -14   9   1    2.40    2.20
  13  -9  -1   62.89    5.50
 -13   9   1   61.49    4.30
 -13   9   1   61.69    4.10
 -13   9   1   64.19    4.60
  12  -9  -1    1.50    2.40
 -12   9   1   -2.20    1.40
 -12   9   1    0.60    1.70
 -12   9   1    1.20    1.50
  11  -9  -1   20.20    3.40
  10  -9  -1    5.30    9.90
  10  -9  -1    1.40    2.20
   9  -9  -1   27.40    3.30
   9  -9  -1   27.20    3.40
   9  -9  -1   18.90    9.10
   8  -9  -1    9.00    2.40
   8  -9  -1   14.40    2.50
   8  -9  -1   10.30    6.80
   7  -9  -1  548.85   16.70
   7  -9  -1  587.14   16.70
   7  -9  -1  554.84   15.20
   7  -9  -1  586.24   22.40
   6  -9  -1    0.90    1.10
   6  -9  -1    1.60    1.70
   5  -9  -1   23.90    2.60
   5  -9  -1   22.60    1.80
  -5   9   1   19.90    2.70
  -5   9   1   28.30    6.00
   4  -9  -1  131.99    5.60
   4  -9  -1  127.69    4.50
  -4   9   1  132.49    5.90
  -4   9   1  128.39   10.30
   3  -9  -1  134.59    4.70
   3  -9  -1  136.29    5.60
  -3   9   1  128.79    5.90
  -3   9   1  130.49   10.90
   2  -9  -1    2.40    1.20
   2  -9  -1    0.00    1.60
  -2   9   1    4.40    6.60
  -2   9   1    2.00    1.90
   1  -9  -1  108.09    4.50
   1  -9  -1  102.89    5.10
  -1   9   1  112.89   10.60
  -1   9   1  107.99    5.20
  -1   9   1  101.19    5.40
   0  -9  -1   21.70    2.80
   0  -9  -1   15.20    2.40
   0   9   1   18.10    2.70
   0   9   1   23.00    8.60
  -1  -9  -1   26.60    2.60
  -1  -9  -1   20.40    2.70
   1   9   1   23.60    3.20
  -2  -9  -1    2.10    1.70
   2   9   1    2.70    2.00
  -3  -9  -1   15.30    2.50
   3   9   1   10.70    2.80
  -4  -9  -1    5.20    2.00
   4   9   1    9.40    3.20
  -5  -9  -1  165.28    6.70
  -5  -9  -1  155.18    9.70
   5   9   1  167.88    8.90
  -6  -9  -1   46.70    4.00
  -6  -9  -1   49.10    4.00
   6   9   1   51.39    5.70
  -7  -9  -1   56.29    4.30
   7   9   1   42.30    5.40
  -8  -9  -1   34.70    3.70
  -8  -9  -1   34.10    3.50
  -9  -9  -1    6.90    2.40
  -9  -9  -1    8.80    2.50
   9   9   1    8.10    4.10
 -10  -9  -1   54.29    4.40
 -10  -9  -1   50.09    4.40
  10   9   1   48.30    6.60
 -11  -9  -1   -0.10    1.90
 -11  -9  -1    3.10    1.90
 -12  -9  -1    0.30    1.60
 -12  -9  -1    1.60    1.90
 -12  -9  -1   -1.60    1.40
 -13  -9  -1    6.80    2.10
 -13  -9  -1    9.30    1.90
 -13  -9  -1    7.70    1.90
 -14  -9  -1    0.60    1.50
 -14  -9  -1    0.10    1.50
  14   9   1    2.60    1.60
 -23  10   1    7.20    1.40
 -23  10   1    5.40    1.40
 -22  10   1   -0.30    1.30
 -22  10   1    0.00    1.50
 -22  10   1   -0.70    1.10
 -21  10   1    2.50    1.80
 -21  10   1    4.00    1.80
 -21  10   1    5.50    2.00
 -21  10   1    3.40    1.90
 -20  10   1    3.30    2.00
 -20  10   1    3.70    2.20
 -20  10   1    4.40    1.80
 -20  10   1    4.60    2.20
  19 -10  -1    0.60    3.00
 -19  10   1   -1.60    2.00
 -19  10   1    0.20    1.60
 -19  10   1   -0.40    1.80
  18 -10  -1    2.90    3.20
 -18  10   1    0.20    2.30
 -18  10   1    3.10    1.90
 -18  10   1    4.60    2.00
  17 -10  -1   -0.30    2.80
 -17  10   1    2.20    2.00
 -17  10   1    3.00    2.40
 -17  10   1    1.60    2.20
  16 -10  -1   84.99    7.70
 -16  10   1   73.99    4.90
 -16  10   1   74.29    5.30
 -16  10   1   67.89    5.30
  15 -10  -1  305.17   13.10
 -15  10   1  304.57   10.80
 -15  10   1  290.67   10.80
 -15  10   1  318.37   11.20
 -15  10   1  307.77   10.60
  14 -10  -1    1.70    2.60
 -14  10   1    1.90    1.90
 -14  10   1    1.50    1.90
 -14  10   1    3.00    2.20
 -14  10   1   -0.30    1.70
  13 -10  -1    1.30    2.30
 -13  10   1   -1.10    1.80
 -13  10   1   -0.50    1.60
 -13  10   1   -1.50    1.40
 -13  10   1   -0.20    1.90
 -12  10   1   49.40    5.20
 -12  10   1   36.60    3.30
 -12  10   1   34.30    3.40
  11 -10  -1   89.49    5.70
 -11  10   1   79.99    5.20
  10 -10  -1   -6.00   10.10
  10 -10  -1    3.20    2.20
   9 -10  -1   13.60    2.80
   9 -10  -1    9.50    2.40
   8 -10  -1   50.69    4.00
   8 -10  -1   32.20    7.80
   8 -10  -1   42.70    2.70
   8 -10  -1   50.09    4.00
   7 -10  -1  545.45   14.60
   7 -10  -1  516.25   16.20
   7 -10  -1  539.05   20.60
   7 -10  -1  550.04   16.20
   6 -10  -1  148.89    5.00
   6 -10  -1  155.18    6.40
  -6  10   1  133.09   10.40
   5 -10  -1    4.50    1.20
   5 -10  -1    3.20    1.80
  -5  10   1   -1.30    5.10
  -5  10   1    2.80    2.10
   4 -10  -1   59.09    2.90
   4 -10  -1   58.39    3.90
  -4  10   1   68.79    8.70
  -4  10   1   56.29    4.40
   3 -10  -1  132.99    5.70
   3 -10  -1  125.49    4.60
  -3  10   1  102.59   11.00
  -3  10   1  118.49    5.90
   2 -10  -1   87.59    4.80
   2 -10  -1   91.29    4.00
  -2  10   1   91.79    4.90
  -2  10   1   89.29    5.10
  -2  10   1   85.49    9.90
   1 -10  -1 1292.67   34.10
   1 -10  -1 1329.77   33.50
  -1  10   1 1281.07   34.20
  -1  10   1 1196.18   40.20
   0 -10  -1   98.99    4.60
   0 -10  -1   96.59    5.30
   0  10   1   80.39   14.30
   0  10   1  103.09    5.50
  -1 -10  -1    1.40    1.50
  -1 -10  -1    1.30    1.70
   1  10   1   -1.30    1.80
  -2 -10  -1   26.90    3.00
  -2 -10  -1   29.70    3.10
   2  10   1   25.40    3.40
  -3 -10  -1    7.60    2.10
   3  10   1    3.90    2.60
  -4 -10  -1    1.50    1.60
  -4 -10  -1   -1.00    1.70
   4  10   1   -2.00    2.40
  -5 -10  -1   53.19    4.20
  -5 -10  -1   49.90    3.90
   5  10   1   37.70    4.70
  -6 -10  -1   55.19    4.40
  -6 -10  -1   37.80    5.50
   6  10   1   79.49    7.60
  -7 -10  -1    3.10    2.10
  -7 -10  -1    0.20    1.80
   7  10   1   -3.00    4.70
  -8 -10  -1    2.80    2.10
  -8 -10  -1    2.90    2.20
   8  10   1    6.40    3.70
  -9 -10  -1    2.90    2.20
  -9 -10  -1    2.60    2.20
   9  10   1    1.50    3.50
 -10 -10  -1   40.60    3.50
 -10 -10  -1   51.19    4.30
  10  10   1   29.00    6.80
 -11 -10  -1    4.00    1.90
 -11 -10  -1    2.30    2.20
 -11 -10  -1    2.00    1.90
 -12 -10  -1    0.20    1.70
 -12 -10  -1    1.20    1.80
 -12 -10  -1    0.70    1.50
  12  10   1   -1.80    1.50
 -13 -10  -1    0.30    1.40
 -13 -10  -1    2.60    1.60
  13  10   1    2.20    1.60
 -14 -10  -1   15.70    2.00
 -14 -10  -1   19.20    2.10
  14  10   1   23.50    2.90
 -23  11   1    4.30    1.30
 -23  11   1    4.30    1.30
 -22  11   1   -0.90    1.50
 -22  11   1   -0.20    1.20
 -22  11   1   -0.40    1.20
 -22  11   1    0.70    1.50
 -21  11   1    1.40    1.70
 -21  11   1    4.40    1.80
 -21  11   1    5.50    2.00
 -21  11   1    5.50    1.70
 -20  11   1   -0.50    1.50
 -20  11   1    0.90    1.60
 -20  11   1   -0.50    1.80
  19 -11  -1    2.80    3.10
 -19  11   1   10.00    2.70
 -19  11   1    5.80    2.20
 -19  11   1    5.10    2.10
  18 -11  -1    1.40    3.20
 -18  11   1    2.10    2.10
 -18  11   1   -0.60    1.80
 -18  11   1    1.00    2.10
  17 -11  -1    5.60    3.80
 -17  11   1    5.20    2.40
 -17  11   1    6.40    2.60
 -17  11   1    1.30    2.00
  16 -11  -1   -0.40    3.30
 -16  11   1    1.80    2.30
 -16  11   1    2.10    2.20
 -16  11   1    0.90    1.90
  15 -11  -1   57.59    6.20
 -15  11   1   55.39    4.60
 -15  11   1   48.20    4.10
 -15  11   1   52.59    4.20
  14 -11  -1   12.00    3.40
 -14  11   1    4.00    2.10
 -14  11   1    7.20    2.10
 -14  11   1    7.40    2.40
 -14  11   1   10.90    2.50
  13 -11  -1   88.59    6.40
 -13  11   1   87.79    4.80
 -13  11   1   78.79    4.70
 -13  11   1   79.49    4.90
 -13  11   1   81.99    5.20
  12 -11  -1   51.89    5.20
 -12  11   1   55.79    4.50
 -12  11   1   46.50    3.80
 -12  11   1   50.19    4.10
  11 -11  -1  187.08    8.70
 -11  11   1  205.28    9.20
 -11  11   1  186.18    7.60
  10 -11  -1   11.30    1.90
  10 -11  -1   13.20    2.70
  10 -11  -1   32.80   12.50
   9 -11  -1   35.80    2.60
   9 -11  -1   33.60    3.50
   9 -11  -1   49.99   10.90
   8 -11  -1   67.49    4.70
   8 -11  -1   65.69    3.30
   8 -11  -1   72.79    4.70
   8 -11  -1   76.39    9.80
   7 -11  -1   26.10    2.10
   7 -11  -1   24.00    7.70
   7 -11  -1   28.40    3.50
   7 -11  -1   21.50    2.80
   6 -11  -1   -0.30    1.00
   6 -11  -1   -1.80    1.60
  -6  11   1   -0.20    2.00
  -6  11   1    1.10    6.00
   5 -11  -1   75.99    3.40
   5 -11  -1   68.69    4.40
  -5  11   1   74.29    5.00
  -5  11   1   80.29    9.70
   4 -11  -1   50.29    3.80
   4 -11  -1   42.60    2.60
  -4  11   1   43.60    8.50
  -4  11   1   49.10    4.30
   3 -11  -1    1.10    1.80
   3 -11  -1    0.20    1.10
  -3  11   1   -0.80    1.90
  -3  11   1   -7.80    7.80
  -3  11   1    1.30    1.60
   2 -11  -1   31.40    2.60
   2 -11  -1   34.00    3.30
  -2  11   1   33.30    3.30
  -2  11   1   18.40   10.80
   1 -11  -1  146.39    6.70
   1 -11  -1  141.19    5.70
  -1  11   1  149.39    6.90
  -1  11   1  144.09   16.10
   0 -11  -1    2.40    1.90
   0 -11  -1    5.50    1.70
   0  11   1    4.60    2.10
  -1 -11  -1    4.80    1.80
  -1 -11  -1    5.00    1.80
   1  11   1    1.30    1.90
  -2 -11  -1    5.40    2.20
  -2 -11  -1    6.20    1.90
   2  11   1    3.60    2.40
   2  11   1    8.10    2.10
  -3 -11  -1    3.90    2.00
  -3 -11  -1    1.60    1.90
   3  11   1    1.20    2.40
  -4 -11  -1  181.18    7.40
  -4 -11  -1  190.58    8.10
   4  11   1  196.38   10.10
  -5 -11  -1    8.00    2.40
  -5 -11  -1    5.30    2.70
   5  11   1    5.20    3.60
  -6 -11  -1    4.90    2.10
  -6 -11  -1    7.40    2.30
   6  11   1    4.80    5.20
  -7 -11  -1   13.60    2.70
  -7 -11  -1    9.90    2.60
   7  11   1   10.10    4.30
  -8 -11  -1   57.29    4.70
  -8 -11  -1   66.99    4.80
   8  11   1   67.19    7.80
  -9 -11  -1    3.90    2.10
  -9 -11  -1    0.70    1.80
   9  11   1    6.60    4.30
 -10 -11  -1    3.50    2.00
 -10 -11  -1    7.50    2.30
 -10 -11  -1    2.90    2.10
  10  11   1    6.50    2.30
 -11 -11  -1    1.00    1.60
 -11 -11  -1    1.80    1.80
 -11 -11  -1    1.40    1.70
  11  11   1    2.80    1.80
 -12 -11  -1    0.20    1.50
 -12 -11  -1    1.50    1.60
  12  11   1    1.30    1.50
 -13 -11  -1    0.60    1.30
 -13 -11  -1    1.40    1.40
  13  11   1    0.60    1.30
 -23  12   1   -1.00    1.00
 -23  12   1    0.80    1.10
 -22  12   1    1.90    1.50
 -22  12   1    5.60    1.50
 -22  12   1    5.70    1.70
 -22  12   1    1.60    1.60
 -21  12   1    5.80    1.90
 -21  12   1    5.20    1.80
 -21  12   1    7.30    2.10
 -21  12   1    8.90    1.90
 -20  12   1    8.80    2.10
 -20  12   1    2.50    1.70
 -20  12   1    4.70    1.90
  19 -12  -1    3.80    3.30
 -19  12   1    2.10    1.90
 -19  12   1    2.20    1.80
 -19  12   1    3.10    2.00
  18 -12  -1   31.90    5.30
 -18  12   1   35.30    3.60
 -18  12   1   41.70    4.10
 -18  12   1   30.70    3.20
  17 -12  -1   16.40    3.90
 -17  12   1   18.00    3.30
 -17  12   1   14.30    2.90
 -17  12   1   15.40    2.70
 -16  12   1  450.15   15.00
 -16  12   1  468.95   14.90
 -16  12   1  468.35   14.70
 -16  12   1  452.25   14.60
  15 -12  -1   64.39    6.60
 -15  12   1   59.09    7.10
 -15  12   1   57.89    4.60
 -15  12   1   56.39    5.90
 -15  12   1   60.89    4.90
  14 -12  -1    1.90    2.70
 -14  12   1    0.70    2.00
 -14  12   1    2.40    2.00
 -14  12   1    2.70    2.10
 -14  12   1    3.10    2.10
  13 -12  -1   18.80    3.80
 -13  12   1   18.40    2.80
 -13  12   1   14.60    2.50
 -13  12   1   15.80    2.50
 -13  12   1   15.20    2.40
  12 -12  -1   68.29    5.60
  12 -12  -1   65.59    4.00
 -12  12   1   63.89    5.10
 -12  12   1   60.69    4.70
 -12  12   1   64.09    4.30
 -12  12   1   59.39    4.40
  11 -12  -1   15.80    2.20
  11 -12  -1   13.40    3.10
 -11  12   1   12.50    2.50
 -11  12   1   15.10    2.60
 -11  12   1   13.40    2.40
  10 -12  -1    2.10   11.50
  10 -12  -1    0.20    2.10
 -10  12   1    1.40    1.90
   9 -12  -1   54.39    3.00
   9 -12  -1   47.30    4.60
   9 -12  -1   50.49   10.70
   9 -12  -1   58.59    4.60
  -9  12   1   48.00    4.00
   8 -12  -1   27.70    9.60
   8 -12  -1   48.20    4.50
   8 -12  -1   49.99    2.80
   8 -12  -1   52.49    4.60
   7 -12  -1   31.90    3.40
   7 -12  -1   37.40    8.20
   7 -12  -1   36.20    2.40
   6 -12  -1  532.75   14.50
   6 -12  -1  540.15   16.50
  -6  12   1  540.75   22.80
  -6  12   1  522.55   17.10
   5 -12  -1   94.59    5.30
   5 -12  -1   87.69    3.80
  -5  12   1   85.19    5.60
  -5  12   1   86.49   10.40
   4 -12  -1    3.90    1.80
   4 -12  -1    4.10    1.30
  -4  12   1    6.70    2.00
  -4  12   1    5.40    9.00
  -4  12   1    8.30    2.60
   3 -12  -1   14.80    2.50
   3 -12  -1   17.30    2.10
  -3  12   1   20.60   12.10
  -3  12   1   17.70    2.70
   2 -12  -1   21.30    2.30
   2 -12  -1   20.90    3.10
  -2  12   1   23.50    3.20
  -2  12   1   -7.40   13.90
   1 -12  -1    1.30    1.50
   1 -12  -1   -0.40    2.40
  -1  12   1   -1.30    1.70
   0 -12  -1    0.20    1.80
   0 -12  -1    0.90    1.90
   0 -12  -1    0.60    1.60
   0 -12  -1    3.50    1.80
   0  12   1    0.60    2.40
   0  12   1   -1.50    1.30
  -1 -12  -1   31.50    3.00
  -1 -12  -1   35.60    4.70
   1  12   1   29.50    3.10
   1  12   1   30.00    4.30
  -2 -12  -1   48.10    4.20
  -2 -12  -1   55.19    4.20
   2  12   1   49.90    3.90
   2  12   1   45.50    5.10
  -3 -12  -1    3.20    2.20
  -3 -12  -1    5.10    2.20
   3  12   1    4.10    2.10
   3  12   1   -0.50    2.60
  -4 -12  -1    2.00    2.10
  -4 -12  -1    1.20    2.00
   4  12   1   -0.60    2.70
  -5 -12  -1   39.50    3.90
  -5 -12  -1   36.50    4.10
   5  12   1   40.10    4.00
   5  12   1   43.30    6.20
  -6 -12  -1   23.10    3.30
  -6 -12  -1   17.10    2.90
   6  12   1   26.80    3.50
   6  12   1   19.80    4.80
  -7 -12  -1    2.10    2.10
  -7 -12  -1    4.00    2.20
   7  12   1    0.90    2.10
   7  12   1    2.40    3.60
  -8 -12  -1   -0.10    2.10
  -8 -12  -1   -1.00    1.80
  -8 -12  -1    0.30    2.00
   8  12   1    0.10    2.00
   8  12   1    0.10    3.40
  -9 -12  -1   78.59    5.20
  -9 -12  -1   76.39    5.00
  -9 -12  -1   81.69    5.10
   9  12   1   86.69    5.30
 -10 -12  -1    1.90    1.80
 -10 -12  -1    1.90    1.90
 -10 -12  -1    2.30    1.90
  10  12   1    1.70    1.80
 -11 -12  -1   -2.60    1.40
 -11 -12  -1    1.00    1.60
  11  12   1   -0.20    1.50
 -12 -12  -1    9.50    1.70
 -12 -12  -1    8.60    1.90
  12  12   1    8.00    1.70
 -23  13   1   -1.00    1.00
 -23  13   1   -0.30    1.10
 -23  13   1   -0.10    1.20
 -22  13   1   10.40    1.80
 -22  13   1    7.00    1.70
 -22  13   1    9.90    1.70
 -22  13   1    8.80    1.90
 -21  13   1   -0.90    1.50
 -21  13   1    3.00    1.90
 -21  13   1    0.20    1.40
 -21  13   1    0.70    1.60
 -20  13   1    2.30    1.90
 -20  13   1    2.40    1.80
 -20  13   1    1.30    1.70
 -19  13   1   -0.40    1.90
 -19  13   1    0.90    1.90
 -19  13   1    0.70    1.60
  18 -13  -1    6.20    3.40
 -18  13   1    8.40    2.20
 -18  13   1   10.10    2.70
 -18  13   1   14.20    2.90
  17 -13  -1    2.80    3.50
 -17  13   1    2.30    2.40
 -17  13   1   -1.20    1.80
 -17  13   1   -0.10    2.20
  16 -13  -1   40.50    5.20
 -16  13   1   42.50    3.90
 -16  13   1   47.30    4.10
 -16  13   1   57.99    4.90
 -16  13   1   47.00    4.30
  15 -13  -1   48.20    5.60
 -15  13   1   48.30    5.80
 -15  13   1   57.19    4.50
 -15  13   1   55.39    4.70
 -15  13   1   57.59    4.60
  14 -13  -1   11.40    3.30
 -14  13   1   13.10    2.50
 -14  13   1   13.80    2.60
 -14  13   1   12.40    2.50
 -14  13   1   15.00    4.60
  13 -13  -1   30.70    4.10
 -13  13   1   39.70    3.40
 -13  13   1   36.60    3.80
 -13  13   1   34.00    3.40
 -13  13   1   44.40    4.00
  12 -13  -1  136.69    7.60
  12 -13  -1  129.79    6.10
 -12  13   1  133.99    6.30
 -12  13   1  117.79    6.00
 -12  13   1  130.39    6.60
  11 -13  -1    6.40    1.70
  11 -13  -1    9.20    2.80
 -11  13   1    5.20    2.20
 -11  13   1    4.90    2.10
 -11  13   1    7.50    2.20
  10 -13  -1   30.70   14.20
  10 -13  -1   50.29    3.20
  10 -13  -1   56.49    4.90
 -10  13   1   48.70    4.00
 -10  13   1   55.29    4.50
 -10  13   1   53.09    4.10
   9 -13  -1   29.80    2.40
   9 -13  -1   25.80    3.60
   9 -13  -1   29.40    3.90
   9 -13  -1   51.59   12.50
  -9  13   1   24.90    3.20
   8 -13  -1   78.99    7.60
   8 -13  -1   58.89    2.90
   8 -13  -1   41.70   10.00
   8 -13  -1   50.59    4.80
  -8  13   1   55.39    4.40
   7 -13  -1   10.70    1.50
   7 -13  -1    6.90    2.20
  -7  13   1    9.90    2.40
   6 -13  -1    0.00    1.90
   6 -13  -1    1.70    1.10
   6 -13  -1   -2.10    1.80
  -6  13   1   -3.30    9.60
  -6  13   1    1.60    2.50
  -6  13   1    0.90    1.90
  -6  13   1    0.60    1.50
   5 -13  -1  279.67    8.50
   5 -13  -1  293.77   10.60
   5 -13  -1  259.57   11.20
  -5  13   1  287.97   20.50
  -5  13   1  285.77   10.10
  -5  13   1  278.27   11.40
  -5  13   1  278.57    9.90
   4 -13  -1    5.10    2.40
   4 -13  -1    8.40    3.40
   4 -13  -1    4.90    1.40
  -4  13   1    5.40   11.20
  -4  13   1    4.50    2.10
   3 -13  -1   21.40    2.30
   3 -13  -1   15.80    3.00
   3 -13  -1   14.40    2.60
  -3  13   1   14.50    2.80
  -3  13   1   27.40   14.90
  -3  13   1   10.80    3.50
   2 -13  -1   -0.20    1.40
   2 -13  -1    1.80    2.10
   2 -13  -1    3.60    2.30
   2 -13  -1    1.50    1.70
  -2  13   1   -2.30    1.40
  -2  13   1    0.20    2.60
   1 -13  -1   32.80    3.90
   1 -13  -1   35.60    3.50
   1 -13  -1   34.00    3.20
   1 -13  -1   29.40    4.00
   1 -13  -1   29.80    3.90
  -1  13   1   40.70    4.90
  -1  13   1   34.30    4.20
   0 -13  -1    3.00    1.90
   0 -13  -1    0.80    2.00
   0  13   1    0.00    1.60
   0  13   1    2.10    2.50
  -1 -13  -1   15.30    2.60
  -1 -13  -1   15.10    2.90
   1  13   1   14.50    3.50
   1  13   1   14.00    2.40
  -2 -13  -1    2.20    2.20
  -2 -13  -1    1.40    1.90
   2  13   1   -2.90    2.60
   2  13   1   -2.50    1.60
  -3 -13  -1  108.19    7.40
  -3 -13  -1  107.89    5.80
   3  13   1  103.49    5.70
   3  13   1  101.59    7.90
  -4 -13  -1    6.70    2.40
  -4 -13  -1    3.50    2.40
   4  13   1    3.00    2.00
   4  13   1   11.50    4.00
  -5 -13  -1   56.79    4.70
  -5 -13  -1   69.19    4.90
   5  13   1   74.09    8.00
   5  13   1   68.19    4.90
  -6 -13  -1    2.80    2.40
  -6 -13  -1    4.20    2.20
  -6 -13  -1    3.30    2.30
   6  13   1    2.00    3.10
   6  13   1    4.50    2.00
  -7 -13  -1    0.00    1.90
  -7 -13  -1   -1.30    1.90
  -7 -13  -1   -0.30    1.80
   7  13   1    1.80    3.70
   7  13   1   -0.10    1.70
  -8 -13  -1    9.10    2.50
  -8 -13  -1    8.40    2.40
  -8 -13  -1    8.80    2.10
   8  13   1   13.90    2.60
  -9 -13  -1    0.70    1.80
  -9 -13  -1   -1.70    1.60
  -9 -13  -1   -0.20    1.70
   9  13   1    0.90    1.80
 -10 -13  -1    2.40    1.70
 -10 -13  -1    0.00    1.50
  10  13   1    0.20    1.50
 -11 -13  -1   14.50    2.00
 -11 -13  -1   11.30    1.70
  11  13   1   15.40    2.00
 -23  14   1    7.60    1.60
 -23  14   1    7.80    1.50
 -23  14   1   11.90    1.40
 -22  14   1    0.60    1.40
 -22  14   1   -1.70    1.30
 -22  14   1    0.90    1.20
 -21  14   1   -0.80    1.40
 -21  14   1    0.20    2.10
 -20  14   1    2.50    1.70
 -20  14   1    4.00    1.80
 -20  14   1    3.80    1.80
 -19  14   1    4.70    2.00
 -19  14   1    7.50    2.20
 -19  14   1    3.60    2.10
  18 -14  -1   32.50    6.10
 -18  14   1   20.60    3.20
 -18  14   1   18.60    4.20
 -18  14   1   27.20    3.70
  17 -14  -1   36.10    5.30
 -17  14   1   29.30    3.30
 -17  14   1   33.00    3.40
 -17  14   1   36.70    4.00
  16 -14  -1  123.39    8.40
 -16  14   1  121.69    6.10
 -16  14   1  139.99    6.60
 -16  14   1  137.29    7.20
 -16  14   1  132.79    6.80
  15 -14  -1   -4.00    2.10
 -15  14   1    1.00    2.20
 -15  14   1    0.00    2.10
 -15  14   1   -1.10    1.60
 -15  14   1   -0.60    1.80
  14 -14  -1    7.70    3.40
 -14  14   1    5.70    2.30
 -14  14   1    5.80    2.00
 -14  14   1    4.80    2.30
 -14  14   1    5.10    2.40
  13 -14  -1   10.00    3.20
 -13  14   1   11.80    2.40
 -13  14   1    9.60    2.40
 -13  14   1    9.70    3.40
 -13  14   1    5.80    2.40
  12 -14  -1    4.60    2.80
 -12  14   1    4.60    2.10
 -12  14   1    2.30    2.00
 -12  14   1    6.10    2.40
  11 -14  -1    8.20    3.00
 -11  14   1    4.70    2.30
 -11  14   1    5.20    2.00
 -11  14   1    7.30    2.30
  10 -14  -1   12.90   14.50
  10 -14  -1   22.00    3.60
 -10  14   1   17.50    2.70
 -10  14   1   14.30    2.70
 -10  14   1   12.40    2.50
   9 -14  -1   87.39   13.50
   9 -14  -1   73.49    6.80
   9 -14  -1   81.69    5.80
  -9  14   1   74.99    5.10
   8 -14  -1   13.70    3.10
   8 -14  -1    5.80    9.70
   8 -14  -1   12.10    2.90
  -8  14   1    8.60    2.30
  -8  14   1    7.50    1.70
  -8  14   1   11.20    2.50
   7 -14  -1   69.69    5.10
  -7  14   1   70.59    4.90
  -7  14   1   62.99    4.20
  -7  14   1   67.59    4.40
   6 -14  -1    0.10    2.00
   6 -14  -1    1.20    2.00
  -6  14   1   -0.20    1.90
  -6  14   1   -0.30    1.50
  -6  14   1    0.70    1.70
   5 -14  -1   35.60    4.20
   5 -14  -1   29.70    3.70
  -5  14   1   24.30    3.00
  -5  14   1   11.60   13.70
  -5  14   1   19.90    3.10
  -5  14   1   23.00    3.30
   4 -14  -1   12.20    2.90
   4 -14  -1    5.30    2.60
  -4  14   1    3.70   15.80
  -4  14   1    5.90    2.40
   3 -14  -1    3.70    2.50
   3 -14  -1   10.10    2.90
   3 -14  -1    7.50    2.80
  -3  14   1    9.30    2.80
  -3  14   1    9.10    2.10
   2 -14  -1    8.00    2.20
   2 -14  -1   12.40    2.70
   2 -14  -1   18.60    3.30
   2 -14  -1   14.70    3.30
  -2  14   1   14.80    2.60
  -2  14   1   11.90    3.30
   1 -14  -1   67.19    5.60
   1 -14  -1   65.99    4.30
   1 -14  -1   65.59    5.10
   1 -14  -1   70.29    4.50
  -1  14   1   65.59    5.80
  -1  14   1   61.89    4.50
   0 -14  -1   49.80    4.00
   0 -14  -1   44.90    4.30
   0 -14  -1   51.09    4.00
   0  14   1   32.10    4.30
   0  14   1   40.50    3.80
  -1 -14  -1   68.99    6.30
  -1 -14  -1   45.70    4.00
  -1 -14  -1   52.49    4.70
   1  14   1   55.39    6.20
  -2 -14  -1    2.10    2.00
  -2 -14  -1    2.50    2.10
  -2 -14  -1    3.20    2.40
   2  14   1    8.00    2.20
  -3 -14  -1   25.80    3.50
  -3 -14  -1   21.10    3.20
  -3 -14  -1   22.90    3.10
   3  14   1   17.90    2.70
   3  14   1   25.90    4.80
  -4 -14  -1    1.00    1.90
  -4 -14  -1   -0.90    2.00
  -4 -14  -1    1.20    2.10
   4  14   1    0.20    2.90
   4  14   1   -1.30    1.80
  -5 -14  -1    0.50    2.70
  -5 -14  -1    2.30    2.10
  -5 -14  -1    0.30    2.20
   5  14   1    1.80    2.20
   5  14   1   -0.10    3.80
  -6 -14  -1   -1.40    1.80
  -6 -14  -1    0.00    1.90
  -6 -14  -1    1.30    2.00
   6  14   1    0.70    1.80
  -7 -14  -1   18.40    3.00
  -7 -14  -1   23.10    3.00
  -7 -14  -1   18.20    2.50
   7  14   1   21.60    2.80
  -8 -14  -1   -1.20    1.50
  -8 -14  -1   -1.20    1.40
  -8 -14  -1   -0.70    1.60
   8  14   1   -0.10    1.50
  -9 -14  -1    0.50    1.50
  -9 -14  -1   -1.70    1.30
   9  14   1    0.00    1.50
 -10 -14  -1   -0.60    1.20
  10  14   1    1.10    1.50
 -23  15   1   -0.40    1.00
 -23  15   1    0.40    1.10
 -23  15   1    0.50    0.90
 -22  15   1    3.20    1.50
 -22  15   1    5.60    1.40
 -22  15   1    3.40    1.70
 -21  15   1   18.90    2.20
 -21  15   1   14.30    2.00
 -21  15   1    9.20    1.90
 -20  15   1   24.10    2.70
 -20  15   1   17.90    2.40
 -20  15   1   22.30    2.90
 -19  15   1    9.20    2.50
 -19  15   1    9.80    2.00
 -19  15   1    8.30    2.00
  18 -15  -1   35.40    5.20
 -18  15   1   28.30    3.50
 -18  15   1   33.40    3.40
 -18  15   1   28.30    3.00
  17 -15  -1    9.70    3.70
 -17  15   1    3.00    2.30
 -17  15   1    6.00    2.10
 -17  15   1    3.40    1.80
 -17  15   1    3.90    2.30
  16 -15  -1   -0.30    2.70
 -16  15   1    0.90    2.20
 -16  15   1   -0.80    1.60
 -16  15   1   -0.40    1.90
 -16  15   1    3.10    2.20
  15 -15  -1   29.00    4.70
 -15  15   1   28.60    3.40
 -15  15   1   28.30    3.80
 -15  15   1   29.00    3.50
 -15  15   1   32.20    3.20
 -14  15   1   22.10    3.10
 -14  15   1   12.40    2.70
 -14  15   1   19.90    3.10
  13 -15  -1   27.40    4.30
 -13  15   1   31.50    3.70
 -13  15   1   38.90    5.90
  12 -15  -1    4.30    2.50
 -12  15   1    7.20    2.50
 -12  15   1    5.30    2.10
  11 -15  -1    1.30    2.40
 -11  15   1    0.50    1.90
 -11  15   1    3.50    2.10
 -11  15   1    1.90    2.40
  10 -15  -1   -0.10    2.10
  10 -15  -1  -21.00   16.00
 -10  15   1    0.40    2.00
 -10  15   1    0.60    1.90
 -10  15   1   -2.70    1.70
   9 -15  -1    7.30   12.50
   9 -15  -1    0.10    2.10
   9 -15  -1    2.80    3.10
  -9  15   1    1.20    2.00
  -9  15   1    0.00    2.10
  -9  15   1    0.00    1.00
   8 -15  -1   54.99    5.20
   8 -15  -1   47.10   12.20
   8 -15  -1   50.69    5.50
  -8  15   1   50.19    4.50
  -8  15   1   48.80    4.10
   7 -15  -1    7.20   11.40
   7 -15  -1    6.70    2.70
   7 -15  -1    4.60    3.10
  -7  15   1    5.00    2.00
  -7  15   1    5.50    2.10
  -7  15   1    3.50    2.40
   6 -15  -1    1.60    2.50
   6 -15  -1    4.90    2.40
  -6  15   1    2.60    1.90
  -6  15   1    3.40    2.40
   5 -15  -1   52.49    4.70
   5 -15  -1   52.39    4.90
  -5  15   1   54.29    4.70
  -5  15   1   18.50   18.70
  -5  15   1   47.30    4.10
  -5  15   1   51.09    4.40
   4 -15  -1    1.40    2.30
   4 -15  -1    4.60    2.70
  -4  15   1    4.70    2.50
  -4  15   1    3.50    2.40
  -4  15   1    0.70    1.80
   3 -15  -1   27.70    3.70
   3 -15  -1   31.80    4.30
  -3  15   1   29.60    3.90
  -3  15   1   24.70    3.10
   2 -15  -1   41.30    4.30
   2 -15  -1   45.80    4.90
  -2  15   1   52.59    4.30
  -2  15   1   51.29    5.40
   1 -15  -1    5.20    2.70
   1 -15  -1    5.80    2.10
   1 -15  -1    3.70    2.80
  -1  15   1    4.80    2.30
  -1  15   1    2.90    2.70
   0 -15  -1   40.40    4.50
   0 -15  -1   31.20    4.00
   0 -15  -1   35.60    3.50
   0  15   1   37.00    3.70
   0  15   1   33.50    4.70
  -1 -15  -1   -0.20    2.30
  -1 -15  -1    1.30    2.10
  -1 -15  -1    3.40    2.00
   1  15   1    1.60    2.00
   1  15   1    0.90    3.00
  -2 -15  -1   -2.70    1.70
  -2 -15  -1    0.60    2.00
  -2 -15  -1   -3.20    2.10
   2  15   1   -1.30    1.60
   2  15   1   -1.20    2.80
  -3 -15  -1    1.30    2.00
  -3 -15  -1    2.90    2.30
  -3 -15  -1    2.30    2.00
   3  15   1    3.40    3.50
   3  15   1    0.90    1.80
  -4 -15  -1   22.00    3.10
  -4 -15  -1   18.50    3.50
  -4 -15  -1   15.70    3.10
   4  15   1   21.60    3.00
   4  15   1   32.90    6.00
  -5 -15  -1   12.60    2.50
  -5 -15  -1   12.00    2.40
  -5 -15  -1    7.30    2.60
   5  15   1    9.40    2.30
  -6 -15  -1    3.40    2.60
  -6 -15  -1    8.30    2.00
  -6 -15  -1   -0.20    1.80
   6  15   1    2.70    1.90
  -7 -15  -1    1.70    2.40
  -7 -15  -1   -1.10    1.60
  -7 -15  -1    1.10    1.60
   7  15   1    0.00    2.10
  -8 -15  -1    0.50    1.40
  -8 -15  -1   -0.30    1.50
   8  15   1    1.50    1.50
  -9 -15  -1    0.70    1.30
   9  15   1    0.10    1.70
 -23  16   1    0.10    1.00
 -22  16   1    5.70    1.70
 -22  16   1    4.40    1.90
 -22  16   1    4.60    1.60
 -21  16   1    1.80    1.60
 -21  16   1    1.20    1.40
 -20  16   1   -1.10    1.60
 -20  16   1   -2.10    1.20
 -20  16   1   -0.80    1.30
 -19  16   1    3.40    2.10
 -19  16   1    9.60    2.00
 -19  16   1    4.20    1.70
 -18  16   1   19.20    2.50
 -18  16   1   17.00    2.80
 -18  16   1   20.60    2.70
  17 -16  -1   12.40    4.40
 -17  16   1   13.80    3.40
 -17  16   1   13.50    2.70
 -17  16   1   10.10    2.00
 -17  16   1   20.30    5.50
  16 -16  -1   -1.10    2.60
 -16  16   1   -0.30    2.10
 -16  16   1    1.80    1.90
 -16  16   1   -0.20    1.70
 -16  16   1   -1.50    1.80
  15 -16  -1   33.70    5.00
 -15  16   1   30.80    3.40
 -15  16   1   20.20    3.00
 -15  16   1   23.80    3.40
  14 -16  -1   -1.00    2.50
 -14  16   1    1.10    2.10
 -14  16   1   -0.50    2.30
 -14  16   1   -0.20    1.90
  13 -16  -1   70.09    7.60
 -13  16   1   58.99    4.60
 -13  16   1   56.49    4.80
 -13  16   1   66.79    4.90
  12 -16  -1   -1.70    2.50
 -12  16   1    1.40    2.00
 -12  16   1   -3.10    2.20
 -12  16   1   -1.00    1.90
  11 -16  -1    4.80    2.80
 -11  16   1    3.30    2.50
 -11  16   1    1.30    1.90
 -11  16   1   -1.50    2.30
  10 -16  -1    3.40    2.80
  10 -16  -1    6.00   19.00
 -10  16   1    2.50    2.00
 -10  16   1   -0.20    2.10
 -10  16   1    1.50    3.50
   9 -16  -1  338.47   29.10
   9 -16  -1  361.16   13.60
  -9  16   1  335.47   13.30
  -9  16   1  346.37   12.00
   8 -16  -1    0.10    3.00
   8 -16  -1   -0.90    2.00
   8 -16  -1    8.10   13.60
  -8  16   1    0.20    2.10
  -8  16   1   -0.40    1.80
  -8  16   1    0.10    1.20
   7 -16  -1   -1.90    2.10
   7 -16  -1  -12.10   12.80
  -7  16   1    1.60    2.20
  -7  16   1    1.70    2.00
  -7  16   1   -2.20    1.10
   6 -16  -1   21.90    3.50
   6 -16  -1   21.90    3.80
  -6  16   1   21.70    3.00
  -6  16   1   20.80    3.30
  -6  16   1   25.70    3.70
   5 -16  -1  225.28    9.50
   5 -16  -1  221.38   10.10
  -5  16   1  209.78    9.50
  -5  16   1  211.38    8.50
   4 -16  -1   11.90    3.20
   4 -16  -1    9.70    2.90
  -4  16   1    9.80    2.40
  -4  16   1   15.70    3.30
  -4  16   1   12.20    3.20
   3 -16  -1   -2.40    2.20
   3 -16  -1    1.00    3.00
  -3  16   1    2.70    2.80
   2 -16  -1    9.90    3.10
  -2  16   1   11.90    3.30
  -2  16   1    8.80    2.60
   1 -16  -1    3.00    2.80
   1 -16  -1    1.20    1.80
  -1  16   1    1.90    2.10
  -1  16   1   -0.50    2.40
   0 -16  -1    2.10    2.60
   0 -16  -1    6.80    2.10
   0  16   1    4.40    2.10
   0  16   1    2.50    2.90
  -1 -16  -1   18.40    3.40
  -1 -16  -1   15.70    2.70
  -1 -16  -1   15.10    2.60
   1  16   1   11.30    4.10
   1  16   1   19.00    3.00
  -2 -16  -1    1.50    2.70
  -2 -16  -1    6.40    2.20
  -2 -16  -1    4.70    2.50
   2  16   1    4.80    2.20
   2  16   1    3.20    3.70
  -3 -16  -1    2.10    1.90
  -3 -16  -1    0.10    1.70
  -3 -16  -1    0.60    2.20
   3  16   1   -1.50    1.80
   3  16   1    0.70    4.40
  -4 -16  -1   17.60    2.70
  -4 -16  -1   13.60    2.80
  -4 -16  -1   18.50    2.60
   4  16   1   21.70    3.00
  -5 -16  -1   -1.70    1.50
  -5 -16  -1    0.80    1.70
  -5 -16  -1    1.30    2.00
   5  16   1    2.20    1.80
  -6 -16  -1    2.30    2.30
   6  16   1    2.40    1.70
  -7 -16  -1    0.00    1.40
   7  16   1   -1.30    1.30
  -8 -16  -1    0.60    1.20
   8  16   1    0.50    1.20
 -22  17   1    4.30    1.60
 -22  17   1    1.40    1.00
 -22  17   1    1.40    1.30
 -21  17   1    4.00    1.80
 -21  17   1    4.60    1.40
 -20  17   1   -0.50    1.30
 -20  17   1    1.10    1.80
 -19  17   1   16.20    2.80
 -19  17   1   18.30    2.30
 -18  17   1   13.50    2.30
 -18  17   1   10.60    2.60
  17 -17  -1   81.49    8.70
 -17  17   1   66.99    5.30
 -17  17   1   66.19    4.70
 -17  17   1   79.79    5.00
 -16  17   1    1.60    2.40
  15 -17  -1    1.90    2.50
 -15  17   1    2.70    2.10
 -15  17   1    4.20    1.90
 -15  17   1    4.90    2.30
  14 -17  -1    3.10    2.90
 -14  17   1    2.80    2.00
 -14  17   1    4.60    2.20
 -14  17   1    8.30    2.90
  13 -17  -1   54.59    5.60
 -13  17   1   59.59    4.70
 -13  17   1   49.30    4.50
 -13  17   1   64.79    4.70
  12 -17  -1    3.10    2.60
 -12  17   1    2.60    2.50
 -12  17   1    4.90    2.40
 -12  17   1    4.70    2.20
  11 -17  -1   57.59    5.90
 -11  17   1   64.69    5.70
 -11  17   1   67.19    4.90
 -11  17   1   71.29    4.90
  10 -17  -1   58.59   23.10
  10 -17  -1   81.29    7.80
 -10  17   1   63.19    4.80
 -10  17   1   75.19    5.80
 -10  17   1   62.39    5.00
   9 -17  -1  267.37   27.20
   9 -17  -1  286.87   12.10
  -9  17   1  274.67   10.50
  -9  17   1  283.87   11.20
   8 -17  -1   76.09    6.20
   8 -17  -1   74.19    7.10
   8 -17  -1   76.59   17.10
  -8  17   1   71.89    5.90
  -8  17   1   83.79    5.80
   7 -17  -1    5.60   13.60
   7 -17  -1    1.40    2.60
   7 -17  -1   -1.70    2.80
  -7  17   1    0.40    1.30
  -7  17   1   -0.80    2.40
  -7  17   1    0.90    1.90
   6 -17  -1   83.89   15.00
   6 -17  -1   71.99    6.80
   6 -17  -1   74.39    6.50
  -6  17   1   59.49    5.10
  -6  17   1   80.49    5.60
  -6  17   1   73.19    5.00
   5 -17  -1  181.08    8.80
  -5  17   1  185.68    8.60
  -5  17   1  191.78    8.10
  -5  17   1  182.58    9.10
   4 -17  -1    0.10    2.50
   4 -17  -1   -1.30    2.30
  -4  17   1   -1.30    2.30
  -4  17   1    0.00    2.10
  -4  17   1    0.60    1.90
   3 -17  -1   -1.00    2.20
   3 -17  -1    1.00    2.40
  -3  17   1   -3.70    2.20
  -3  17   1    1.20    2.30
  -3  17   1    1.10    2.00
   2 -17  -1   28.60    3.90
  -2  17   1   27.90    4.70
  -2  17   1   28.80    3.40
   1 -17  -1    2.90    1.80
   1 -17  -1    3.30    2.60
  -1  17   1    2.60    2.10
  -1  17   1    1.70    3.40
   0 -17  -1   13.40    2.90
   0 -17  -1   10.80    3.10
   0  17   1   12.80    2.60
   0  17   1   18.60    4.60
  -1 -17  -1   23.00    3.40
  -1 -17  -1   31.70    3.20
   1  17   1   35.30    3.70
   1  17   1   38.20    6.00
  -2 -17  -1    9.00    2.10
  -2 -17  -1    9.20    2.60
   2  17   1   11.60    2.40
  -3 -17  -1   -1.30    1.80
  -3 -17  -1    1.70    1.70
   3  17   1    1.20    1.80
  -4 -17  -1   -1.20    1.40
  -4 -17  -1   -0.90    1.60
   4  17   1    0.80    1.70
  -5 -17  -1    1.00    1.40
   5  17   1    0.10    1.50
  -6 -17  -1    2.40    1.30
   6  17   1   -0.10    1.40
  -7 -17  -1   -0.50    1.00
   7  17   1    0.10    1.20
 -22  18   1    0.40    1.30
 -22  18   1    0.10    1.10
 -21  18   1    1.80    1.50
 -21  18   1    1.50    1.60
 -20  18   1    2.60    1.80
 -20  18   1    2.10    1.40
 -19  18   1    3.30    2.00
 -19  18   1    4.50    2.60
 -18  18   1    0.10    1.80
 -18  18   1    3.40    1.80
 -17  18   1   -0.40    1.70
 -17  18   1   -3.80    1.50
 -17  18   1   -0.50    1.90
  16 -18  -1    3.00    3.30
 -16  18   1    1.20    2.20
 -16  18   1    1.10    1.70
 -16  18   1    3.20    2.00
  15 -18  -1    4.50    3.60
 -15  18   1    2.20    3.30
 -15  18   1    5.80    3.00
 -15  18   1    5.40    2.20
  14 -18  -1    0.30    2.50
 -14  18   1    1.90    2.20
 -14  18   1   -2.00    1.70
 -14  18   1    0.10    1.80
  13 -18  -1   10.10    3.30
 -13  18   1   12.10    2.70
 -13  18   1    9.80    2.90
 -13  18   1    3.90    2.10
  12 -18  -1    0.70    2.40
 -12  18   1    2.70    2.60
 -12  18   1    0.80    2.00
 -12  18   1    0.30    1.90
  11 -18  -1    2.30    2.80
 -11  18   1   -1.00    2.00
 -11  18   1    3.80    2.20
 -11  18   1    2.50    2.60
 -10  18   1  275.07   10.90
 -10  18   1  269.27   10.10
 -10  18   1  263.77   10.10
   9 -18  -1   71.79   21.10
  -9  18   1   71.99    5.80
  -9  18   1   68.49    5.00
   8 -18  -1   -5.00   17.20
   8 -18  -1    0.50    2.40
   8 -18  -1    2.30    4.80
  -8  18   1    0.00    2.20
  -8  18   1   -1.00    1.90
   7 -18  -1   50.79   17.30
   7 -18  -1   36.20    5.00
  -7  18   1   30.90    3.80
  -7  18   1   27.20    3.30
   6 -18  -1   11.30    3.90
   6 -18  -1    0.20   14.90
   6 -18  -1    8.50    3.10
  -6  18   1    7.00    2.60
  -6  18   1    6.50    2.40
   5 -18  -1   17.70    3.90
   5 -18  -1   20.60   14.30
  -5  18   1   14.90    2.80
  -5  18   1   13.30    3.30
  -5  18   1   23.30    4.00
   4 -18  -1    1.40    2.30
   4 -18  -1    2.10    2.30
  -4  18   1    6.00    2.30
  -4  18   1    5.40    3.10
  -4  18   1   10.50    3.10
   3 -18  -1    2.30    2.30
  -3  18   1   -1.10    2.70
  -3  18   1    2.40    2.00
  -3  18   1    0.20    2.00
   2 -18  -1   -0.60    2.10
  -2  18   1   -0.40    2.30
  -2  18   1    0.30    2.00
  -2  18   1   -0.90    3.90
   1 -18  -1   54.49    4.60
  -1  18   1   52.69    4.50
  -1  18   1   39.20    5.40
  -1  18   1   41.70    4.50
   0 -18  -1    1.00    1.70
   0 -18  -1    2.40    2.00
   0  18   1    1.40    1.80
  -1 -18  -1    0.50    1.50
  -1 -18  -1   -1.50    1.80
   1  18   1    0.20    1.80
  -2 -18  -1    5.20    2.40
  -2 -18  -1    6.10    2.40
   2  18   1    6.50    2.10
  -3 -18  -1   10.70    1.90
   3  18   1   11.70    2.40
  -4 -18  -1   -1.90    1.20
   4  18   1    0.80    1.50
  -5 -18  -1   -0.20    1.30
   5  18   1    1.10    1.70
   5  18   1    0.90    1.40
 -21  19   1    1.10    1.40
 -21  19   1    0.80    1.30
 -20  19   1    3.60    1.70
 -20  19   1    0.80    1.50
 -19  19   1    6.00    1.50
 -19  19   1    8.60    2.20
 -18  19   1    1.10    1.80
 -18  19   1    1.60    2.00
 -17  19   1    1.90    1.60
 -17  19   1   -1.20    1.60
 -17  19   1    3.40    2.10
 -16  19   1    5.30    2.20
 -16  19   1    7.30    2.20
 -16  19   1    6.70    2.00
 -15  19   1    1.40    1.90
 -15  19   1    3.80    2.10
 -15  19   1    3.60    1.80
  14 -19  -1    6.60    3.00
 -14  19   1    8.70    2.40
 -14  19   1    4.90    2.10
 -14  19   1    2.10    2.30
  13 -19  -1    4.00    3.00
 -13  19   1    3.40    2.40
 -13  19   1    5.00    2.80
 -13  19   1    3.30    2.90
  12 -19  -1    3.50    2.90
 -12  19   1    0.00    1.90
 -12  19   1    2.00    2.30
 -12  19   1    3.20    2.00
  11 -19  -1   41.10    5.10
 -11  19   1   54.49    4.30
 -11  19   1   55.69    5.00
 -11  19   1   51.29    4.30
  10 -19  -1   17.10    3.70
 -10  19   1   19.10    3.40
 -10  19   1   15.60    2.80
 -10  19   1   18.10    2.90
   9 -19  -1   -1.40    2.20
   9 -19  -1    3.80   24.40
  -9  19   1   -1.20    2.40
  -9  19   1    2.40    2.20
  -9  19   1   -2.00    1.80
   8 -19  -1   34.80    4.60
   8 -19  -1   35.30   20.60
  -8  19   1   39.30    4.70
  -8  19   1   37.20    3.70
   7 -19  -1   21.50    4.00
   7 -19  -1   23.20   18.70
   7 -19  -1   11.00    4.50
  -7  19   1   11.90    3.00
  -7  19   1   18.10    2.90
   6 -19  -1   37.10   17.60
   6 -19  -1   32.20    4.30
   6 -19  -1   42.40    5.70
  -6  19   1   43.40    4.60
  -6  19   1   38.40    3.80
   5 -19  -1   32.40    4.80
   5 -19  -1   36.80    5.00
   5 -19  -1   20.60   15.70
  -5  19   1   37.40    3.90
  -5  19   1   48.90    4.70
   4 -19  -1    3.70    4.10
   4 -19  -1    3.20   14.50
  -4  19   1    2.60    3.20
  -4  19   1    0.20    2.00
  -4  19   1   -1.00    3.10
   3 -19  -1    0.50    2.40
   3 -19  -1   -4.10   14.20
  -3  19   1   -0.70    1.70
  -3  19   1    0.90    2.30
  -2  19   1    8.60    2.80
  -2  19   1    4.60    2.10
   1 -19  -1   34.10   14.40
  -1  19   1   19.50    3.00
  -1  19   1   28.60    3.10
   0  19   1    0.90    2.00
   0  19   1   -1.40    1.60
   1  19   1   -1.00    1.90
   1  19   1    0.90    2.00
  -2 -19  -1    3.90    2.70
   2  19   1    0.80    1.60
   2  19   1    1.60    2.10
  -3 -19  -1    1.70    1.40
   3  19   1    2.50    1.60
   3  19   1    0.00    1.60
   4  19   1   19.30    2.50
   4  19   1   20.10    2.20
 -21  20   1    3.60    1.40
 -20  20   1    4.00    1.70
 -20  20   1    3.70    1.40
 -19  20   1    0.90    1.80
 -19  20   1    0.40    1.50
 -18  20   1    1.00    1.70
 -18  20   1    2.30    1.40
 -17  20   1   11.70    3.50
 -17  20   1   11.30    2.60
 -17  20   1   17.40    2.30
 -16  20   1   -0.30    1.40
 -16  20   1    1.40    1.60
 -16  20   1    0.30    1.90
 -15  20   1   -1.70    1.50
 -15  20   1    0.10    1.50
 -15  20   1    1.70    2.00
 -14  20   1   87.19    4.90
 -14  20   1   86.19    5.10
 -14  20   1   84.59    5.70
 -13  20   1   39.80    4.30
 -13  20   1   36.10    3.40
 -13  20   1   30.50    3.30
  12 -20  -1    4.50    2.70
 -12  20   1    7.80    2.80
 -12  20   1    8.00    2.20
 -12  20   1    9.00    2.30
  11 -20  -1    9.80    3.10
 -11  20   1    6.50    2.70
 -11  20   1   12.40    2.50
 -11  20   1    7.20    2.30
  10 -20  -1   78.69    7.20
 -10  20   1   68.59    4.90
 -10  20   1   74.09    5.80
 -10  20   1   78.49    5.00
   9 -20  -1   85.09    6.80
  -9  20   1   96.99    7.20
  -9  20   1   79.69    5.20
  -9  20   1   90.49    5.30
   8 -20  -1    3.50    2.80
   8 -20  -1   24.50   23.30
  -8  20   1    4.90    3.20
  -8  20   1    0.70    2.00
   7 -20  -1    6.80    3.30
   7 -20  -1   32.50   22.20
  -7  20   1   10.10    2.40
  -7  20   1    8.30    2.50
   6 -20  -1   -1.00    2.20
  -6  20   1    1.20    2.10
  -6  20   1   -0.20    1.70
   5 -20  -1    6.10   32.10
  -5  20   1   -0.40    1.70
  -5  20   1    6.00    2.60
   4 -20  -1   -1.90   16.60
  -4  20   1    4.80    2.00
  -4  20   1    1.70    2.10
  -3  20   1   15.70    2.70
  -3  20   1   15.50    2.60
  -2  20   1   15.90    2.60
  -2  20   1   16.30    3.20
  -1  20   1   -1.50    2.00
  -1  20   1    0.10    2.00
   0  20   1   19.50    2.60
   0  20   1    7.70    2.30
   1  20   1    2.20    1.90
   1  20   1    2.10    1.60
   2  20   1   -1.30    1.20
   2  20   1   -0.20    1.70
   3  20   1    6.80    1.70
 -20  21   1    6.00    1.50
 -19  21   1    1.30    1.40
 -18  21   1    4.20    1.30
 -18  21   1    4.20    1.80
 -17  21   1   28.10    2.30
 -17  21   1   21.80    2.70
 -16  21   1    0.60    1.30
 -16  21   1   -0.30    1.50
 -16  21   1    0.30    1.80
 -15  21   1    1.00    1.90
 -15  21   1   -0.40    1.90
 -15  21   1    0.70    1.70
 -14  21   1   14.90    2.40
 -14  21   1   11.80    2.50
 -14  21   1   14.40    2.20
 -13  21   1    3.90    2.30
 -13  21   1    0.70    1.80
 -13  21   1    0.90    1.60
 -12  21   1    9.90    2.50
 -12  21   1    3.90    1.80
 -12  21   1    4.40    2.10
 -11  21   1   19.00    2.60
 -11  21   1   22.00    3.30
 -11  21   1   23.10    3.00
 -10  21   1   19.00    2.90
 -10  21   1   17.90    2.90
 -10  21   1   20.30    2.80
  -9  21   1    1.50    2.00
  -9  21   1    0.40    2.00
  -9  21   1    1.80    1.80
  -8  21   1    2.00    1.90
  -8  21   1    2.70    2.00
  -8  21   1    5.00    2.40
  -7  21   1    2.30    2.20
  -7  21   1   -0.50    1.80
  -6  21   1    9.10    2.50
  -6  21   1   15.60    2.60
  -5  21   1    0.50    1.70
  -5  21   1    2.70    2.40
  -4  21   1    0.50    2.10
  -3  21   1   11.20    2.50
  -3  21   1   16.50    2.40
  -2  21   1   17.20    2.30
  -2  21   1    9.10    2.30
  -1  21   1    4.20    2.30
  -1  21   1    4.30    2.60
   0  21   1    5.50    1.60
   0  21   1    6.60    2.10
   1  21   1   12.80    2.10
 -19  22   1   -0.10    1.20
 -18  22   1    1.70    1.40
 -17  22   1    1.10    1.70
 -16  22   1   -2.00    1.10
 -16  22   1    0.30    2.00
 -16  22   1   -1.60    1.40
 -15  22   1   13.20    2.00
 -15  22   1   11.20    2.30
 -15  22   1   14.50    1.70
 -14  22   1   10.30    2.50
 -14  22   1   12.30    2.10
 -14  22   1   14.10    1.80
 -13  22   1    1.70    1.40
 -13  22   1    1.60    1.80
 -13  22   1    1.10    1.60
 -12  22   1   -1.60    1.90
 -12  22   1   -1.20    1.40
 -12  22   1   -2.40    1.40
 -11  22   1    1.40    1.80
 -11  22   1   -0.10    1.90
 -11  22   1   -0.80    1.90
 -10  22   1    2.40    2.00
 -10  22   1    6.00    2.90
 -10  22   1    4.70    2.20
  -9  22   1   22.40    3.20
  -9  22   1   15.90    3.20
  -9  22   1   14.20    2.60
  -8  22   1   -0.60    1.90
  -8  22   1    1.90    1.80
  -8  22   1   -1.00    2.00
  -7  22   1    0.40    1.80
  -7  22   1   -0.30    1.60
  -7  22   1    1.70    1.70
  -6  22   1    4.70    2.20
  -6  22   1    1.80    1.70
  -6  22   1    1.40    1.70
  -5  22   1   12.00    2.60
  -5  22   1   13.00    2.10
  -4  22   1   13.10    2.30
  -4  22   1   10.10    2.50
  -3  22   1    0.50    1.40
  -3  22   1    4.10    1.80
  -2  22   1   -1.10    1.70
  -1  22   1    6.60    2.00
 -18  23   1    5.50    1.40
 -17  23   1   -0.30    1.40
 -16  23   1    0.70    1.50
 -15  23   1    2.30    1.70
 -14  23   1    1.80    1.60
 -14  23   1    2.00    1.70
 -13  23   1    4.90    2.70
 -13  23   1   11.60    2.50
 -12  23   1    8.90    2.60
 -12  23   1    9.50    2.20
 -11  23   1   39.10    3.60
 -11  23   1   22.50    2.20
 -11  23   1   30.90    2.90
 -10  23   1    8.30    2.20
 -10  23   1    4.30    2.00
 -10  23   1    6.80    1.50
  -9  23   1    6.10    1.60
  -9  23   1    3.60    2.00
  -9  23   1    2.20    2.40
  -8  23   1   14.50    2.60
  -8  23   1   14.80    2.10
  -8  23   1   16.90    3.30
  -7  23   1    2.00    1.90
  -7  23   1   -0.40    2.50
  -6  23   1    8.60    1.60
  -6  23   1    5.80    1.80
  -5  23   1    3.40    1.90
  -5  23   1    4.00    1.40
  -4  23   1    4.10    1.70
  -3  23   1    2.40    1.60
 -16  24   1    5.00    1.40
 -15  24   1    1.20    1.50
 -14  24   1   -0.10    1.40
 -13  24   1    0.20    1.40
 -12  24   1    1.30    1.60
 -11  24   1   -2.80    1.40
 -10  24   1    9.60    2.10
  -8  24   1    1.50    1.80
  -7  24   1    0.30    1.60
  -6  24   1    1.20    1.40
 -10  25  -2    1.10    1.50
 -11  25  -2   46.00    3.20
  -5  24  -2   -0.50    1.40
  -6  24  -2   15.80    2.40
  -6  24  -2   13.50    1.70
  -7  24  -2   16.00    1.90
  -7  24  -2   14.10    2.20
  -8  24  -2    3.70    1.80
  -8  24  -2    7.30    2.00
  -9  24  -2    1.30    2.20
  -9  24  -2    1.50    1.60
 -10  24  -2    6.50    2.20
 -10  24  -2    6.80    1.80
 -11  24  -2   31.00    3.40
 -11  24  -2   27.00    2.80
 -12  24  -2   10.20    2.00
 -13  24  -2    2.50    1.40
 -13  24  -2    2.50    1.70
 -14  24  -2    1.20    1.40
 -14  24  -2    1.10    1.30
 -15  24  -2    0.80    1.10
 -15  24  -2    0.00    1.40
 -16  24  -2    0.20    1.20
  -2  23  -2   -0.30    1.40
  -2  23  -2    1.30    1.80
  -3  23  -2    2.20    1.40
  -3  23  -2   -0.80    1.60
  -4  23  -2    6.80    1.90
  -4  23  -2    7.60    2.10
  -5  23  -2    7.60    1.80
  -5  23  -2    8.40    2.30
  -6  23  -2    1.40    1.90
  -6  23  -2    1.70    1.60
  -7  23  -2   28.50    3.60
  -7  23  -2   30.20    2.90
  -8  23  -2   18.40    2.80
  -8  23  -2   20.20    2.60
  -9  23  -2    3.40    1.80
  -9  23  -2    2.50    1.90
 -10  23  -2   -1.40    1.80
 -10  23  -2   -0.80    1.40
 -11  23  -2    2.00    1.90
 -11  23  -2   -0.10    1.50
 -12  23  -2    1.20    1.80
 -12  23  -2    4.20    1.80
 -13  23  -2   45.70    3.50
 -14  23  -2    6.70    1.80
 -14  23  -2    9.80    2.10
 -15  23  -2   -0.70    1.30
 -15  23  -2   -0.70    1.50
 -16  23  -2    7.90    2.00
 -16  23  -2    5.90    1.80
 -17  23  -2    1.10    1.30
   0  22  -2    1.60    1.50
   0  22  -2    1.50    1.20
  -1  22  -2    3.70    1.90
  -1  22  -2    0.90    1.70
  -2  22  -2   37.30    3.00
  -2  22  -2   27.60    3.10
  -3  22  -2    5.40    1.90
  -3  22  -2    6.30    2.70
  -4  22  -2   -0.90    1.80
  -4  22  -2   -0.70    1.50
  -5  22  -2   14.40    2.70
  -6  22  -2   16.60    3.00
  -6  22  -2   15.40    2.50
  -7  22  -2   -0.60    1.70
  -7  22  -2   -0.70    1.70
  -8  22  -2    3.00    1.90
  -8  22  -2   -0.10    1.80
  -9  22  -2    5.80    2.00
  -9  22  -2    3.00    2.30
 -10  22  -2    2.60    2.10
 -10  22  -2    5.20    2.00
 -11  22  -2    0.40    1.70
 -11  22  -2    4.90    2.30
 -12  22  -2    1.90    1.90
 -12  22  -2   -2.80    1.70
 -13  22  -2   11.70    2.30
 -13  22  -2   19.40    2.70
 -14  22  -2    2.10    1.90
 -14  22  -2    0.00    1.90
 -15  22  -2    1.00    1.70
 -15  22  -2    2.50    1.60
 -16  22  -2   -0.50    1.90
 -16  22  -2   -0.70    1.40
 -17  22  -2    0.20    1.40
 -17  22  -2    1.30    1.50
 -18  22  -2    3.70    1.60
 -19  22  -2   -0.50    1.20
   2  21  -2    2.90    1.70
   2  21  -2    3.30    1.30
   1  21  -2    7.60    2.00
   1  21  -2    5.50    1.70
   0  21  -2   -0.30    1.70
   0  21  -2    0.70    1.60
  -1  21  -2   97.19    5.70
  -1  21  -2   79.19    4.60
  -2  21  -2   -0.20    1.90
  -2  21  -2    0.30    2.00
  -3  21  -2   10.10    2.30
  -3  21  -2   12.10    2.80
  -4  21  -2    3.30    1.90
  -4  21  -2    6.40    2.50
  -5  21  -2    1.90    2.20
  -5  21  -2    1.00    1.80
  -6  21  -2   16.80    2.90
  -6  21  -2   10.80    2.40
  -7  21  -2    2.30    2.00
  -7  21  -2   -0.60    1.00
  -7  21  -2    0.90    2.10
  -8  21  -2    0.40    2.20
  -8  21  -2    1.60    2.00
  -8  21  -2    0.10    1.00
  -9  21  -2    4.90    2.30
  -9  21  -2    7.10    2.40
 -10  21  -2   35.00    4.00
 -10  21  -2   32.30    3.70
 -11  21  -2    7.00    2.60
 -11  21  -2    7.60    2.30
 -12  21  -2    0.80    1.90
 -12  21  -2    0.50    1.80
 -13  21  -2    9.40    2.60
 -13  21  -2    5.10    2.10
 -14  21  -2    2.00    1.90
 -14  21  -2    1.30    2.00
 -15  21  -2   -1.60    1.60
 -15  21  -2    1.30    1.80
 -16  21  -2    0.40    1.70
 -16  21  -2   -0.40    2.00
 -17  21  -2   16.40    2.40
 -17  21  -2   18.10    2.60
 -18  21  -2    6.60    1.90
 -19  21  -2    3.00    1.60
 -20  21  -2    0.50    1.20
   3  20  -2   29.30    2.70
   3  20  -2   34.90    3.20
   2  20  -2   18.10    2.40
   2  20  -2   21.10    2.90
   1  20  -2   -0.80    1.50
   1  20  -2   -1.10    1.80
   0  20  -2   -2.60    1.50
   0  20  -2    0.60    2.00
  -1  20  -2    2.40    2.30
  -1  20  -2    5.80    2.10
  -2  20  -2   28.90    3.40
  -2  20  -2   20.00    3.20
  -3  20  -2   70.69    5.50
  -3  20  -2   65.89    5.10
  -4  20  -2   12.60    2.80
  -4  20  -2   10.20    2.80
   5 -20   2   50.19   34.00
  -6  20  -2   -0.10    2.30
  -6  20  -2    0.70    2.00
   6 -20   2    2.30    2.60
  -7  20  -2   48.10    5.60
  -7  20  -2   39.50    4.00
   7 -20   2   33.10    4.50
  -8  20  -2    8.10    3.20
   8 -20   2    6.60    3.50
  -9  20  -2   28.70    4.00
   9 -20   2   21.10    4.10
 -10  20  -2    4.80    2.30
 -10  20  -2    1.10    2.90
  10 -20   2    4.00    2.70
 -11  20  -2   20.50    3.50
 -11  20  -2   17.20    2.90
  11 -20   2   11.30    3.00
 -12  20  -2   33.20    3.80
 -12  20  -2   25.40    3.40
 -13  20  -2   27.60    3.60
 -13  20  -2   36.20    3.80
 -14  20  -2   10.40    2.50
 -14  20  -2    7.10    2.60
 -15  20  -2   -0.70    1.70
 -15  20  -2    1.00    2.00
 -16  20  -2    8.80    2.50
 -16  20  -2    8.60    2.20
 -17  20  -2    1.50    1.80
 -17  20  -2    0.90    1.70
 -18  20  -2    4.30    2.00
 -19  20  -2    7.80    2.00
 -20  20  -2    0.70    1.40
   5  19  -2    1.60    1.60
   5  19  -2    1.90    1.40
   4  19  -2    3.30    2.00
   4  19  -2    4.00    1.70
   3  19  -2   25.60    2.80
   3  19  -2   31.50    3.90
   2  19  -2    0.50    1.90
   2  19  -2    0.90    1.70
   1  19  -2   -0.80    1.70
   1  19  -2    1.40    2.10
   0  19  -2    3.20    2.10
   0  19  -2    2.20    2.10
  -1  19  -2   79.19    5.30
  -1  19  -2   89.99    5.90
  -2  19  -2   51.29    4.50
  -2  19  -2   41.20    4.00
  -3  19  -2   12.80    3.90
  -3  19  -2   35.00    5.00
  -4  19  -2   12.60    2.80
  -4  19  -2    8.90    3.00
   4 -19   2    8.20    2.70
  -5  19  -2    1.90    2.60
  -5  19  -2    0.30    2.00
   5 -19   2    2.90    2.50
  -6  19  -2   22.20    3.40
  -6  19  -2   26.60    3.60
   6 -19   2   39.50   23.60
   6 -19   2   26.60    4.40
  -7  19  -2   32.40    3.70
  -7  19  -2   38.80    4.50
   7 -19   2   21.20    3.80
  -8  19  -2   -0.60    2.10
  -8  19  -2    1.80    1.80
  -8  19  -2   -0.60    2.40
   8 -19   2   -2.00    2.30
  -9  19  -2   -2.10    1.40
  -9  19  -2   -2.00    1.90
  -9  19  -2    5.00    2.60
   9 -19   2    0.30    2.50
 -10  19  -2   60.09    5.00
 -10  19  -2   41.20    4.10
 -11  19  -2   24.90    3.60
 -11  19  -2   27.90    3.90
  11 -19   2   22.40    4.40
 -12  19  -2   97.29    6.40
 -12  19  -2  101.39    6.20
  12 -19   2  107.39    7.50
 -13  19  -2   47.20    5.50
  13 -19   2   27.50    4.70
 -14  19  -2    5.60    2.30
 -14  19  -2    3.80    2.60
 -14  19  -2    1.20    1.10
  14 -19   2    9.30    3.00
 -15  19  -2   -0.30    1.90
 -15  19  -2    1.00    2.20
 -15  19  -2    0.40    1.00
 -16  19  -2   -2.10    1.80
 -16  19  -2    0.00    2.00
 -16  19  -2    0.60    1.00
 -17  19  -2    0.60    1.80
 -17  19  -2    0.00    0.90
 -17  19  -2    2.40    2.00
 -18  19  -2   10.10    2.40
 -19  19  -2    0.20    1.60
 -20  19  -2    1.80    1.60
 -21  19  -2    0.30    1.20
 -21  19  -2   -1.80    1.20
   6  18  -2    2.80    1.80
   6  18  -2    3.10    1.50
  -6 -18   2    1.40    1.20
   5  18  -2    0.70    1.50
   5  18  -2   -0.90    1.70
  -5 -18   2   -0.90    1.30
   4  18  -2    1.70    2.80
  -4 -18   2    1.00    1.40
   3  18  -2    8.20    2.20
  -3 -18   2    5.90    2.10
   2  18  -2    3.20    2.00
  -2 -18   2    2.60    1.80
   1  18  -2   23.10    3.20
  -1 -18   2   23.90    2.80
   0  18  -2    4.10    3.70
   0  18  -2    2.50    2.20
   0  18  -2    1.00    2.00
  -1  18  -2   96.39    6.30
  -1  18  -2   88.59    5.70
  -2  18  -2   -1.80    2.30
  -2  18  -2   -3.00    1.90
  -2  18  -2    3.00    2.90
  -3  18  -2   12.20    3.70
  -3  18  -2    9.70    2.50
  -3  18  -2   12.60    2.80
   3 -18   2    7.60    3.10
  -4  18  -2    2.00    2.20
  -4  18  -2    0.50    2.00
  -4  18  -2    1.90    2.10
   4 -18   2    1.10    2.50
  -5  18  -2    1.80    2.10
  -5  18  -2    1.30    2.40
   5 -18   2    1.30    2.60
  -6  18  -2    1.40    2.30
  -6  18  -2    0.70    2.00
   6 -18   2    4.30    2.80
  -7  18  -2    2.10    2.10
  -7  18  -2    1.30    2.30
   7 -18   2  -27.30   22.10
   7 -18   2    3.20    2.60
  -8  18  -2   52.39    4.70
  -8  18  -2   60.09    4.50
  -8  18  -2   63.39    5.10
   8 -18   2   66.19    6.40
  -9  18  -2   -1.70    2.30
  -9  18  -2    2.80    2.50
  -9  18  -2   -1.20    1.90
   9 -18   2    5.80    3.00
 -10  18  -2  179.28    7.40
 -10  18  -2  187.88    8.70
 -10  18  -2  179.68    8.20
  10 -18   2  169.98    9.40
 -11  18  -2  188.68    8.70
 -11  18  -2  173.38    7.20
 -11  18  -2  178.08    8.20
  11 -18   2  166.68    9.40
 -12  18  -2    3.80    2.70
 -12  18  -2    1.00    1.70
 -12  18  -2   -0.40    2.20
  12 -18   2   -0.60    2.50
 -13  18  -2    2.50    2.20
 -13  18  -2    1.40    2.20
 -13  18  -2    2.50    1.60
  13 -18   2    1.10    2.80
 -14  18  -2    0.70    2.30
 -14  18  -2    3.10    2.20
  14 -18   2    4.00    3.00
 -15  18  -2    2.10    2.10
 -15  18  -2   -2.30    1.00
 -15  18  -2   -0.60    2.00
  15 -18   2   -0.70    2.40
 -16  18  -2    8.70    2.60
 -16  18  -2   13.90    2.80
 -17  18  -2    5.30    2.10
 -17  18  -2    7.60    2.40
 -18  18  -2    7.10    2.30
 -19  18  -2   18.20    2.60
 -20  18  -2   14.40    2.30
 -21  18  -2   -0.40    1.20
 -21  18  -2    1.60    1.30
   7  17  -2    0.50    1.40
  -7 -17   2    0.30    1.20
   6  17  -2    4.90    1.90
  -6 -17   2    5.20    1.80
   5  17  -2   -0.40    1.60
  -5 -17   2   -0.20    1.60
   4  17  -2    3.70    1.90
  -4 -17   2    5.40    1.90
  -4 -17   2    2.90    1.80
   3  17  -2    0.40    1.70
  -3 -17   2    1.50    1.80
  -3 -17   2   -0.50    1.60
   2  17  -2    2.80    2.10
   2  17  -2   -3.90    3.00
  -2 -17   2   -0.50    1.70
  -2 -17   2    0.30    1.70
   1  17  -2    8.90    4.30
   1  17  -2   11.20    2.70
  -1 -17   2   16.80    4.00
  -1 -17   2    5.50    3.00
   0  17  -2    1.60    2.00
   0  17  -2    1.60    3.10
   0 -17   2    1.00    2.00
   0 -17   2    1.10    1.80
  -1  17  -2   24.50    4.30
  -1  17  -2   29.30    3.50
   1 -17   2   23.00    3.40
  -2  17  -2   81.09    6.70
  -2  17  -2   80.99    5.80
  -2  17  -2   84.19    5.50
   2 -17   2   81.19    5.60
  -3  17  -2    4.70    2.80
  -3  17  -2    5.90    2.60
  -3  17  -2    4.90    2.20
   3 -17   2    2.50    2.50
  -4  17  -2   25.00    3.80
  -4  17  -2   24.20    3.60
  -4  17  -2   30.70    3.80
  -5  17  -2    1.50    2.30
  -5  17  -2    5.70    2.70
  -5  17  -2    1.00    1.60
  -5  17  -2    0.10   21.10
   5 -17   2    7.50    3.20
  -6  17  -2   33.70   16.90
  -6  17  -2    3.10    2.60
   6 -17   2    2.30    2.70
  -7  17  -2   48.00    4.60
  -7  17  -2   35.70    4.30
   7 -17   2   34.30    4.60
  -8  17  -2   68.39    5.60
  -8  17  -2   66.99    5.20
   8 -17   2   77.29    6.30
  -9  17  -2   44.80    4.40
  -9  17  -2   63.39    5.10
  -9  17  -2   70.99    5.80
   9 -17   2   68.79    5.90
 -10  17  -2    1.30    2.40
 -10  17  -2    7.30    2.50
 -10  17  -2    1.50    2.40
  10 -17   2    3.30    3.10
 -11  17  -2   74.39    4.70
 -11  17  -2   79.49    5.60
 -11  17  -2   83.39    6.00
  11 -17   2   74.49    6.50
 -12  17  -2   18.90    3.30
 -12  17  -2   18.60    3.40
 -12  17  -2   16.70    2.70
  12 -17   2   16.70    3.70
 -13  17  -2    1.60    1.90
 -13  17  -2   -0.20    2.10
 -13  17  -2    1.90    2.10
  13 -17   2   -0.30    2.80
 -14  17  -2   50.59    3.90
 -14  17  -2   59.99    5.30
 -14  17  -2   53.79    4.70
  14 -17   2   49.70    5.70
 -15  17  -2    0.20    1.70
 -15  17  -2    0.70    2.10
 -15  17  -2    0.70    2.10
  15 -17   2    2.40    3.00
 -16  17  -2   43.20    3.50
 -16  17  -2   34.30    3.80
 -16  17  -2   54.19    5.60
 -16  17  -2   39.90    3.70
  16 -17   2   41.30    5.40
 -17  17  -2   -1.10    1.90
 -17  17  -2    1.20    2.10
 -17  17  -2    2.10    1.60
 -17  17  -2    0.40    1.30
 -18  17  -2   16.50    2.90
 -18  17  -2   17.70    2.30
 -19  17  -2    2.40    1.50
 -19  17  -2    0.80    1.80
 -20  17  -2    2.50    1.40
 -20  17  -2   -0.50    1.20
 -20  17  -2    2.10    1.60
 -21  17  -2    2.10    1.50
 -21  17  -2    0.70    1.30
 -22  17  -2    2.10    1.30
 -22  17  -2    0.60    1.10
   9  16  -2    4.60    1.50
  -9 -16   2    5.50    1.60
   8  16  -2   -0.60    1.40
  -8 -16   2    0.90    1.40
  -8 -16   2   -0.40    1.20
   7  16  -2    0.90    1.80
  -7 -16   2    1.90    1.90
  -7 -16   2   -0.40    1.40
   6  16  -2    1.20    1.80
  -6 -16   2    2.10    1.80
  -6 -16   2    1.00    1.60
   5  16  -2    7.70    2.20
  -5 -16   2    6.40    2.10
  -5 -16   2    3.60    1.90
   4  16  -2   22.50    3.20
  -4 -16   2   20.90    2.80
  -4 -16   2   22.50    2.90
   3  16  -2   58.29    7.70
   3  16  -2   81.59    7.80
  -3 -16   2   80.99    5.50
   2  16  -2   22.00    3.20
   2  16  -2   16.90    4.30
  -2 -16   2   21.00    3.10
  -2 -16   2   18.40    2.80
  -2 -16   2   18.00    3.00
   1  16  -2    4.40    2.30
   1  16  -2    4.10    2.90
  -1 -16   2    4.10    2.30
  -1 -16   2    7.80    2.20
  -1 -16   2   12.80    2.50
   0  16  -2    4.50    3.20
   0  16  -2    2.20    2.00
   0 -16   2    3.30    2.10
   0 -16   2    4.00    2.40
   0 -16   2    2.50    1.80
  -1  16  -2   17.40    3.70
  -1  16  -2   14.40    2.90
   1 -16   2   12.90    2.40
   1 -16   2   11.10    2.70
  -2  16  -2    6.20    2.50
  -2  16  -2    0.80    2.60
   2 -16   2    2.80    2.50
   2 -16   2    5.90    2.40
  -3  16  -2   96.79    6.60
  -3  16  -2   95.49    6.10
   3 -16   2   93.09    5.90
   3 -16   2  100.19    6.80
  -4  16  -2   30.90    4.00
  -4  16  -2   29.20    3.50
  -4  16  -2   52.09   19.60
  -4  16  -2   37.40    5.20
   4 -16   2   28.70    4.00
  -5  16  -2    0.60    2.10
  -5  16  -2    8.70   15.50
  -5  16  -2   -2.50    1.10
  -5  16  -2    1.90    2.40
   5 -16   2    2.20    2.40
  -6  16  -2   84.09    5.40
  -6  16  -2   93.29    7.80
  -6  16  -2   85.49    5.80
  -6  16  -2   76.59    5.30
  -6  16  -2  110.69   16.90
   6 -16   2   88.19    6.30
  -7  16  -2   18.20    2.50
  -7  16  -2   10.50    2.80
  -7  16  -2   13.10    2.70
   7 -16   2   14.70    3.30
  -8  16  -2   21.80    3.30
  -8  16  -2   18.70    3.20
   8 -16   2   16.20    3.10
   8 -16   2   11.00   29.40
  -9  16  -2   59.29    4.80
  -9  16  -2   48.30    4.40
  -9  16  -2   51.89    4.10
   9 -16   2   45.70    4.90
 -10  16  -2   83.59    5.70
 -10  16  -2   87.89    8.60
 -10  16  -2   76.99    4.70
  10 -16   2   54.39    5.40
 -11  16  -2   69.99    4.60
 -11  16  -2   74.59    5.50
 -11  16  -2   70.39    5.60
  11 -16   2   76.59    6.40
 -12  16  -2  286.97   11.00
 -12  16  -2  273.07   10.60
  12 -16   2  284.27   12.80
 -13  16  -2   22.60    2.90
 -13  16  -2   12.90    2.80
 -13  16  -2   20.90    3.30
  13 -16   2   14.50    3.40
 -14  16  -2    1.40    2.30
 -14  16  -2    1.40    1.80
 -14  16  -2    3.10    2.60
  14 -16   2    2.40    2.80
 -15  16  -2   27.50    2.90
 -15  16  -2   25.40    3.00
 -15  16  -2   21.90    3.10
 -15  16  -2   21.70    3.10
  15 -16   2   30.40    4.90
 -16  16  -2    0.60    2.30
 -16  16  -2    0.00    2.20
 -16  16  -2   -0.30    2.00
 -16  16  -2    1.10    2.10
  16 -16   2    1.20    2.80
 -17  16  -2   12.50    2.20
 -17  16  -2   12.30    2.80
 -17  16  -2    8.40    2.60
 -17  16  -2    9.80    2.20
  17 -16   2    7.80    3.50
 -18  16  -2   12.20    2.50
 -18  16  -2   11.40    2.10
 -18  16  -2   10.00    2.20
 -19  16  -2   24.20    3.10
 -19  16  -2   36.20    3.50
 -19  16  -2   26.50    2.70
 -20  16  -2   15.50    1.80
 -20  16  -2   14.50    2.00
 -20  16  -2   14.40    2.30
 -21  16  -2    1.10    0.90
 -21  16  -2    1.60    1.30
 -21  16  -2    0.50    1.40
 -21  16  -2    0.60    1.40
 -22  16  -2    3.90    1.50
 -22  16  -2    1.90    1.30
  10  15  -2    6.20    1.80
 -10 -15   2    5.10    1.40
   9  15  -2   -0.10    1.50
  -9 -15   2    0.50    1.40
  -9 -15   2    0.40    1.50
   8  15  -2   10.90    2.60
  -8 -15   2    7.00    2.00
  -8 -15   2    9.40    2.10
   7  15  -2    3.70    1.90
  -7 -15   2    1.70    1.80
  -7 -15   2    1.30    1.70
   6  15  -2    0.00    1.80
  -6 -15   2   -1.50    1.70
  -6 -15   2   -0.60    1.80
   5  15  -2   15.60    4.70
   5  15  -2   11.40    2.60
  -5 -15   2   14.30    2.60
   4  15  -2   50.39    6.80
   4  15  -2   49.30    4.40
  -4 -15   2   37.40    5.00
  -4 -15   2   46.60    3.90
   3  15  -2    3.20    3.40
   3  15  -2    3.20    2.10
  -3 -15   2    2.50    2.30
  -3 -15   2    1.60    2.00
   2  15  -2   34.20    3.70
   2  15  -2   33.00    4.90
  -2 -15   2   41.90    3.90
  -2 -15   2   31.60    3.70
   1  15  -2   29.30    4.80
   1  15  -2   27.20    3.30
  -1 -15   2   28.50    4.30
  -1 -15   2   25.60    3.00
   0  15  -2   51.09    5.90
   0  15  -2   47.80    4.30
   0 -15   2   43.20    4.30
   0 -15   2   42.40    3.90
  -1  15  -2    9.70    2.40
  -1  15  -2   15.00    3.70
   1 -15   2    9.80    2.80
   1 -15   2   10.30    2.80
   1 -15   2    7.30    2.20
  -2  15  -2  434.86   15.50
  -2  15  -2  448.06   14.20
   2 -15   2  413.96   13.10
   2 -15   2  452.55   15.70
   2 -15   2  418.76   14.30
  -3  15  -2   50.49    4.90
  -3  15  -2   28.20   15.20
  -3  15  -2   54.39    4.60
   3 -15   2   60.29    5.40
   3 -15   2   49.70    4.30
  -4  15  -2    4.50    3.90
  -4  15  -2    0.90   13.90
  -4  15  -2    8.80    3.40
  -4  15  -2    8.30    2.20
[truncated: 3,947,105 more chars]
