# Supplementary material for: Synthesis of N-doped chiral macrocycles by regioselective palladium-catalyzed arylation
Source: Beilstein J Org Chem. 2025 Sep 15;21:1917–23. doi: 10.3762/bjoc.21.149 (PMC12456077; doi:10.3762/bjoc.21.149)
Supplement: File 2 — Crystallographic information files for compounds 3a, MC2, and MC3. [file Beilstein_J_Org_Chem-21-1917-s002.zip › MC2.cif]

data_cu_hku_dicz_p2_0m
_audit_creation_date               2024-11-08
_audit_creation_method
;
Olex2 1.5
(compiled 2022.04.07 svn.rca3783a0 for OlexSys, GUI svn.r6498)
;
_shelx_SHELXL_version_number       '2018/3'
_audit_contact_author_address      ?
_audit_contact_author_email        ?
_audit_contact_author_name         ''
_audit_contact_author_phone        ?
_publ_contact_author_id_orcid      ?
_publ_section_references
;
Dolomanov, O.V., Bourhis, L.J., Gildea, R.J, Howard, J.A.K. & Puschmann, H.
 (2009), J. Appl. Cryst. 42, 339-341.

Sheldrick, G.M. (2015). Acta Cryst. A71, 3-8.

Sheldrick, G.M. (2015). Acta Cryst. C71, 3-8.
;
_chemical_name_common              ?
_chemical_name_systematic          ?
_chemical_formula_moiety           'C92 H84 N4'
_chemical_formula_sum              'C92 H84 N4'
_chemical_formula_weight           1245.63
_chemical_melting_point            ?
loop_
  _atom_type_symbol
  _atom_type_description
  _atom_type_scat_dispersion_real
  _atom_type_scat_dispersion_imag
  _atom_type_scat_source
 'C' 'C' 0.0181 0.0091 'International Tables Vol C Tables 4.2.6.8 and 6.1.1.4'
 'H' 'H' 0.0000 0.0000 'International Tables Vol C Tables 4.2.6.8 and 6.1.1.4'
 'N' 'N' 0.0311 0.0180 'International Tables Vol C Tables 4.2.6.8 and 6.1.1.4'

_shelx_space_group_comment
;
The symmetry employed for this shelxl refinement is uniquely defined
by the following loop, which should always be used as a source of
symmetry information in preference to the above space-group names.
They are only intended as comments.
;
_space_group_crystal_system        'triclinic'
_space_group_IT_number             2
_space_group_name_H-M_alt          'P -1'
_space_group_name_Hall             '-P 1'
loop_
  _space_group_symop_operation_xyz
 'x, y, z'
 '-x, -y, -z'

_cell_length_a                     14.6091(3)
_cell_length_b                     15.3776(4)
_cell_length_c                     22.3624(5)
_cell_angle_alpha                  92.706(2)
_cell_angle_beta                   102.868(2)
_cell_angle_gamma                  107.854(2)
_cell_volume                       4625.50(19)
_cell_formula_units_Z              2
_cell_measurement_reflns_used      8855
_cell_measurement_temperature      223.00
_cell_measurement_theta_max        68.281
_cell_measurement_theta_min        3.043
_shelx_estimated_absorpt_T_max     0.958
_shelx_estimated_absorpt_T_min     0.951
_exptl_absorpt_coefficient_mu      0.390
_exptl_absorpt_correction_T_max    0.7531
_exptl_absorpt_correction_T_min    0.5331
_exptl_absorpt_correction_type     multi-scan
_exptl_absorpt_process_details
;
SADABS-2016/2 (Bruker,2016/2) was used for absorption correction.
wR2(int) was 0.1285 before and 0.0697 after correction.
The Ratio of minimum to maximum transmission is 0.7079.
The \l/2 correction factor is Not present.
;
_exptl_absorpt_special_details     ?
_exptl_crystal_colour              ?
_exptl_crystal_density_diffrn      0.894
_exptl_crystal_density_meas        ?
_exptl_crystal_density_method      ?
_exptl_crystal_description         block
_exptl_crystal_F_000               1328
_exptl_crystal_size_max            0.13
_exptl_crystal_size_mid            0.12
_exptl_crystal_size_min            0.11
_exptl_transmission_factor_max     ?
_exptl_transmission_factor_min     ?
_diffrn_reflns_av_R_equivalents    0.0761
_diffrn_reflns_av_unetI/netI       0.0742
_diffrn_reflns_Laue_measured_fraction_full  0.994
_diffrn_reflns_Laue_measured_fraction_max  0.994
_diffrn_reflns_limit_h_max         17
_diffrn_reflns_limit_h_min         -13
_diffrn_reflns_limit_k_max         18
_diffrn_reflns_limit_k_min         -18
_diffrn_reflns_limit_l_max         26
_diffrn_reflns_limit_l_min         -26
_diffrn_reflns_number              58057
_diffrn_reflns_point_group_measured_fraction_full  0.994
_diffrn_reflns_point_group_measured_fraction_max  0.994
_diffrn_reflns_theta_full          66.593
_diffrn_reflns_theta_max           66.593
_diffrn_reflns_theta_min           2.042
_diffrn_ambient_temperature        223.00
_diffrn_detector_area_resol_mean   ?
_diffrn_measured_fraction_theta_full  0.994
_diffrn_measured_fraction_theta_max  0.994
_diffrn_measurement_device_type    'Bruker D8 VENTURE'
_diffrn_measurement_method         '\f and \w scans'
_diffrn_radiation_type             CuK\a
_diffrn_radiation_wavelength       1.54178
_diffrn_source                     ?
_diffrn_source_current             1.1
_diffrn_source_power               0.05500000000000001
_diffrn_source_voltage             50.0
_diffrn_standards_number           0
_reflns_Friedel_coverage           0.000
_reflns_Friedel_fraction_full      .
_reflns_Friedel_fraction_max       .
_reflns_number_gt                  10661
_reflns_number_total               16257
_reflns_special_details
;
 Reflections were merged by SHELXL according to the crystal
 class for the calculation of statistics and refinement.
 
 Structure factors included contributions from the .fab file.
 
 _reflns_Friedel_fraction is defined as the number of unique
 Friedel pairs measured divided by the number that would be
 possible theoretically, ignoring centric projections and
 systematic absences.
;
_reflns_threshold_expression       'I > 2\s(I)'
_computing_cell_refinement         'SAINT V8.40B (?, 2016)'
_computing_data_collection         ?
_computing_data_reduction          'SAINT V8.40B (?, 2016)'
_computing_molecular_graphics      'Olex2 1.5 (Dolomanov et al., 2009)'
_computing_publication_material    'Olex2 1.5 (Dolomanov et al., 2009)'
_computing_structure_refinement    'SHELXL 2018/3 (Sheldrick, 2015)'
_computing_structure_solution      'SHELXT 2018/2 (Sheldrick, 2018)'
_refine_diff_density_max           0.696
_refine_diff_density_min           -0.390
_refine_diff_density_rms           0.076
_refine_ls_extinction_coef         .
_refine_ls_extinction_method       none
_refine_ls_goodness_of_fit_ref     1.001
_refine_ls_hydrogen_treatment      constr
_refine_ls_matrix_type             full
_refine_ls_number_parameters       914
_refine_ls_number_reflns           16257
_refine_ls_number_restraints       72
_refine_ls_R_factor_all            0.1366
_refine_ls_R_factor_gt             0.1085
_refine_ls_restrained_S_all        1.000
_refine_ls_shift/su_max            0.000
_refine_ls_shift/su_mean           0.000
_refine_ls_structure_factor_coef   Fsqd
_refine_ls_weighting_details      
 'w=1/[\s^2^(Fo^2^)+(0.0200P)^2^+20.0000P] where P=(Fo^2^+2Fc^2^)/3'
_refine_ls_weighting_scheme        calc
_refine_ls_wR_factor_gt            0.2607
_refine_ls_wR_factor_ref           0.2761
_refine_special_details            ?
_olex2_refinement_description
;
1. Fixed Uiso
 At 1.2 times of:
  All C(H) groups
 At 1.5 times of:
  All C(H,H,H) groups
2. Restrained distances
 C90-C89 = C91-C89 = C92-C89
 1.5 with sigma of 0.01
 C89-C92 \\sim C89-C92A
 with sigma of 0.02
 C89-C91 \\sim C89-C91A
 with sigma of 0.02
 C89-C90 \\sim C89-C90A
 with sigma of 0.02
3. Uiso/Uaniso restraints and constraints
C90 \\sim C90A \\sim C91A \\sim C91 \\sim C92A \\sim C92: within 2A with sigma
of 0.01 and sigma for terminal atoms of 0.02 within 2A
4. Rigid body (RIGU) restrains
 C89, C90, C91, C92
 with sigma for 1-2 distances of 0.01 and sigma for 1-3 distances of 0.02
 C89, C90A, C91A, C92A
 with sigma for 1-2 distances of 0.01 and sigma for 1-3 distances of 0.02
5. Others
 Sof(C90A)=Sof(H90F)=Sof(H90E)=Sof(H90D)=Sof(C91A)=Sof(H91F)=Sof(H91D)=
 Sof(H91E)=Sof(C92A)=Sof(H92F)=Sof(H92E)=Sof(H92D)=1-FVAR(1)
 Sof(C90)=Sof(H90C)=Sof(H90A)=Sof(H90B)=Sof(C91)=Sof(H91C)=Sof(H91B)=Sof(H91A)=
 Sof(C92)=Sof(H92C)=Sof(H92B)=Sof(H92A)=FVAR(1)
6.a Aromatic/amide H refined with riding coordinates:
 C1(H1), C7(H7), C8(H8), C10(H10), C12(H12), C14(H14), C15(H15), C22(H22),
 C23(H23), C25(H25), C29(H29), C32(H32), C34(H34), C36(H36), C37(H37), C47(H47),
  C53(H53), C54(H54), C58(H58), C59(H59), C60(H60), C62(H62), C68(H68),
 C69(H69), C71(H71), C75(H75), C78(H78), C81(H81), C82(H82), C84(H84)
6.b Idealised Me refined as rotating group:
 C18(H18B,H18A,H18C), C19(H19C,H19A,H19B), C20(H20B,H20C,H20A), C40(H40B,H40C,
 H40A), C41(H41C,H41A,H41B), C42(H42C,H42A,H42B), C44(H44B,H44C,H44A), C45(H45C,
 H45B,H45A), C46(H46C,H46B,H46A), C64(H64B,H64C,H64A), C65(H65C,H65A,H65B),
 C66(H66B,H66C,H66A), C86(H86C,H86A,H86B), C87(H87A,H87B,H87C), C88(H88B,H88A,
 H88C), C90(H90C,H90A,H90B), C90A(H90F,H90E,H90D), C91A(H91F,H91D,H91E),
 C91(H91C,H91B,H91A), C92A(H92F,H92E,H92D), C92(H92C,H92B,H92A)
;
_atom_sites_solution_hydrogens     geom
_atom_sites_solution_primary       dual
_atom_sites_solution_secondary     ?
loop_
  _atom_site_label
  _atom_site_type_symbol
  _atom_site_fract_x
  _atom_site_fract_y
  _atom_site_fract_z
  _atom_site_U_iso_or_equiv
  _atom_site_adp_type
  _atom_site_occupancy
  _atom_site_site_symmetry_order
  _atom_site_calc_flag
  _atom_site_refinement_flags_posn
  _atom_site_refinement_flags_adp
  _atom_site_refinement_flags_occupancy
  _atom_site_disorder_assembly
  _atom_site_disorder_group
 N1 N 0.6104(3) 0.7306(3) 0.81408(19) 0.0445(9) Uani 1 1 d . . . . .
 C1 C 0.4592(3) 0.6913(3) 0.8489(2) 0.0449(11) Uani 1 1 d . . . . .
 H1 H 0.467865 0.634865 0.857980 0.054 Uiso 1 1 calc R U . . .
 N2 N 0.3066(3) 0.6438(3) 0.88209(18) 0.0409(9) Uani 1 1 d . . . . .
 C2 C 0.5296(3) 0.7559(3) 0.8247(2) 0.0423(11) Uani 1 1 d . . . . .
 N3 N 0.1577(3) 0.3824(3) 0.71293(16) 0.0397(9) Uani 1 1 d . . . . .
 C3 C 0.5167(3) 0.8388(3) 0.8098(2) 0.0458(12) Uani 1 1 d . . . . .
 N4 N 0.4668(3) 0.4645(3) 0.64995(17) 0.0433(9) Uani 1 1 d . . . . .
 C4 C 0.4321(3) 0.8587(3) 0.8191(2) 0.0421(11) Uani 1 1 d . . . . .
 C5 C 0.3609(3) 0.7952(3) 0.8445(2) 0.0385(10) Uani 1 1 d . . . . .
 C6 C 0.3781(3) 0.7118(3) 0.8589(2) 0.0401(10) Uani 1 1 d . . . . .
 C7 C 0.5858(4) 0.9049(4) 0.7832(3) 0.0668(17) Uani 1 1 d . . . . .
 H7 H 0.641852 0.892684 0.776025 0.080 Uiso 1 1 calc R U . . .
 C8 C 0.5695(4) 0.9844(4) 0.7687(3) 0.0718(19) Uani 1 1 d . . . . .
 H8 H 0.616509 1.027238 0.752803 0.086 Uiso 1 1 calc R U . . .
 C9 C 0.4850(4) 1.0057(4) 0.7764(3) 0.0563(14) Uani 1 1 d . . . . .
 C10 C 0.4669(4) 1.0860(4) 0.7602(3) 0.0631(16) Uani 1 1 d . . . . .
 H10 H 0.513039 1.128974 0.743911 0.076 Uiso 1 1 calc R U . . .
 C11 C 0.3825(4) 1.1050(4) 0.7674(3) 0.0546(13) Uani 1 1 d . . . . .
 C12 C 0.3174(4) 1.0430(4) 0.7934(3) 0.0585(14) Uani 1 1 d . . . . .
 H12 H 0.261592 1.056727 0.799720 0.070 Uiso 1 1 calc R U . . .
 C13 C 0.3302(4) 0.9614(4) 0.8107(2) 0.0500(12) Uani 1 1 d . . . . .
 C14 C 0.2607(4) 0.8951(4) 0.8356(3) 0.0523(13) Uani 1 1 d . . . . .
 H14 H 0.203057 0.906732 0.840542 0.063 Uiso 1 1 calc R U . . .
 C15 C 0.2759(3) 0.8163(3) 0.8523(2) 0.0453(11) Uani 1 1 d . . . . .
 H15 H 0.229415 0.774874 0.869281 0.054 Uiso 1 1 calc R U . . .
 C16 C 0.4162(3) 0.9410(3) 0.8027(2) 0.0466(12) Uani 1 1 d . . . . .
 C17 C 0.3635(4) 1.1948(4) 0.7471(3) 0.0642(16) Uani 1 1 d . . . . .
 C18 C 0.3108(7) 1.1729(6) 0.6789(4) 0.106(3) Uani 1 1 d . . . . .
 H18B H 0.351367 1.152316 0.656353 0.159 Uiso 1 1 calc R U . . .
 H18A H 0.299831 1.227743 0.663482 0.159 Uiso 1 1 calc R U . . .
 H18C H 0.247424 1.124746 0.673393 0.159 Uiso 1 1 calc R U . . .
 C19 C 0.4628(5) 1.2745(5) 0.7593(4) 0.086(2) Uani 1 1 d . . . . .
 H19C H 0.503041 1.274608 0.800143 0.129 Uiso 1 1 calc R U . . .
 H19A H 0.449836 1.332556 0.756781 0.129 Uiso 1 1 calc R U . . .
 H19B H 0.497925 1.266245 0.728516 0.129 Uiso 1 1 calc R U . . .
 C20 C 0.2992(5) 1.2236(5) 0.7816(4) 0.085(2) Uani 1 1 d . . . . .
 H20B H 0.236619 1.174222 0.775486 0.127 Uiso 1 1 calc R U . . .
 H20C H 0.286872 1.278105 0.766454 0.127 Uiso 1 1 calc R U . . .
 H20A H 0.332299 1.237334 0.825297 0.127 Uiso 1 1 calc R U . . .
 C21 C 0.2892(3) 0.6490(3) 0.9405(2) 0.0411(10) Uani 1 1 d . . . . .
 C22 C 0.3272(4) 0.7206(3) 0.9885(2) 0.0466(11) Uani 1 1 d . . . . .
 H22 H 0.374047 0.776272 0.984538 0.056 Uiso 1 1 calc R U . . .
 C23 C 0.2960(4) 0.7093(4) 1.0411(2) 0.0514(12) Uani 1 1 d . . . . .
 H23 H 0.323088 0.757869 1.073628 0.062 Uiso 1 1 calc R U . . .
 C24 C 0.2236(4) 0.6265(4) 1.0496(2) 0.0475(12) Uani 1 1 d . . . . .
 C25 C 0.1894(3) 0.5545(4) 1.0014(2) 0.0472(12) Uani 1 1 d . . . . .
 H25 H 0.144614 0.497910 1.005875 0.057 Uiso 1 1 calc R U . . .
 C26 C 0.2202(3) 0.5649(3) 0.9467(2) 0.0405(10) Uani 1 1 d . . . . .
 C27 C 0.1972(3) 0.5048(3) 0.8901(2) 0.0397(10) Uani 1 1 d . . . . .
 C28 C 0.2525(3) 0.5564(3) 0.8503(2) 0.0400(10) Uani 1 1 d . . . . .
 C29 C 0.2468(3) 0.5232(3) 0.7913(2) 0.0393(10) Uani 1 1 d . . . . .
 H29 H 0.283294 0.558539 0.766037 0.047 Uiso 1 1 calc R U . . .
 C30 C 0.1826(3) 0.4322(3) 0.7709(2) 0.0413(11) Uani 1 1 d . . . . .
 C31 C 0.1291(3) 0.3781(3) 0.8098(2) 0.0427(11) Uani 1 1 d . . . . .
 C32 C 0.1368(3) 0.4141(3) 0.8687(2) 0.0428(11) Uani 1 1 d . . . . .
 H32 H 0.101842 0.378074 0.894408 0.051 Uiso 1 1 calc R U . . .
 C33 C 0.0736(3) 0.2891(3) 0.7726(2) 0.0427(11) Uani 1 1 d . . . . .
 C34 C 0.0152(3) 0.2068(3) 0.7871(2) 0.0460(11) Uani 1 1 d . . . . .
 H34 H 0.000916 0.204146 0.826084 0.055 Uiso 1 1 calc R U . . .
 C35 C -0.0230(4) 0.1267(4) 0.7429(2) 0.0505(12) Uani 1 1 d . . . . .
 C36 C -0.0011(4) 0.1356(4) 0.6857(2) 0.0506(12) Uani 1 1 d . . . . .
 H36 H -0.027006 0.083516 0.655778 0.061 Uiso 1 1 calc R U . . .
 C37 C 0.0574(3) 0.2175(4) 0.6700(2) 0.0493(12) Uani 1 1 d . . . . .
 H37 H 0.071396 0.220557 0.631012 0.059 Uiso 1 1 calc R U . . .
 C38 C 0.0943(3) 0.2951(3) 0.7149(2) 0.0426(11) Uani 1 1 d . . . . .
 C39 C 0.1893(4) 0.6180(4) 1.1093(2) 0.0536(13) Uani 1 1 d . . . . .
 C40 C 0.1151(6) 0.5235(5) 1.1095(3) 0.087(2) Uani 1 1 d . . . . .
 H40B H 0.050856 0.519072 1.083315 0.131 Uiso 1 1 calc R U . . .
 H40C H 0.109224 0.515126 1.151366 0.131 Uiso 1 1 calc R U . . .
 H40A H 0.138008 0.476134 1.093921 0.131 Uiso 1 1 calc R U . . .
 C41 C 0.1386(7) 0.6912(6) 1.1161(4) 0.103(3) Uani 1 1 d . . . . .
 H41C H 0.185591 0.752042 1.117818 0.155 Uiso 1 1 calc R U . . .
 H41A H 0.116024 0.686679 1.153888 0.155 Uiso 1 1 calc R U . . .
 H41B H 0.082153 0.680698 1.080995 0.155 Uiso 1 1 calc R U . . .
 C42 C 0.2773(5) 0.6353(6) 1.1633(3) 0.092(2) Uani 1 1 d . . . . .
 H42C H 0.299603 0.581977 1.164766 0.139 Uiso 1 1 calc R U . . .
 H42A H 0.258644 0.646341 1.201284 0.139 Uiso 1 1 calc R U . . .
 H42B H 0.330568 0.688753 1.158908 0.139 Uiso 1 1 calc R U . . .
 C43 C -0.0826(4) 0.0333(4) 0.7576(3) 0.0615(15) Uani 1 1 d . . . . .
 C44 C -0.0227(7) -0.0311(6) 0.7591(5) 0.114(3) Uani 1 1 d . . . . .
 H44B H 0.045571 0.001027 0.781464 0.172 Uiso 1 1 calc R U . . .
 H44C H -0.024512 -0.052262 0.717103 0.172 Uiso 1 1 calc R U . . .
 H44A H -0.050413 -0.083563 0.779504 0.172 Uiso 1 1 calc R U . . .
 C45 C -0.1824(5) -0.0047(6) 0.7084(4) 0.105(3) Uani 1 1 d . . . . .
 H45C H -0.223176 0.033408 0.712420 0.158 Uiso 1 1 calc R U . . .
 H45B H -0.216534 -0.067360 0.714340 0.158 Uiso 1 1 calc R U . . .
 H45A H -0.170103 -0.004146 0.667526 0.158 Uiso 1 1 calc R U . . .
 C46 C -0.1087(6) 0.0392(5) 0.8187(3) 0.107(3) Uani 1 1 d . . . . .
 H46C H -0.121765 -0.020494 0.833630 0.161 Uiso 1 1 calc R U . . .
 H46B H -0.167383 0.057893 0.813559 0.161 Uiso 1 1 calc R U . . .
 H46A H -0.053739 0.084148 0.848371 0.161 Uiso 1 1 calc R U . . .
 C47 C 0.3108(3) 0.4291(3) 0.6789(2) 0.0409(10) Uani 1 1 d . . . . .
 H47 H 0.346191 0.430589 0.719757 0.049 Uiso 1 1 calc R U . . .
 C48 C 0.2079(3) 0.4073(3) 0.6653(2) 0.0398(10) Uani 1 1 d . . . . .
 C49 C 0.1545(3) 0.4075(3) 0.6048(2) 0.0400(10) Uani 1 1 d . . . . .
 C50 C 0.2081(3) 0.4269(3) 0.5584(2) 0.0412(11) Uani 1 1 d . . . . .
 C51 C 0.3130(3) 0.4502(3) 0.5721(2) 0.0423(11) Uani 1 1 d . . . . .
 C52 C 0.3614(3) 0.4482(3) 0.6338(2) 0.0424(11) Uani 1 1 d . . . . .
 C53 C 0.0494(3) 0.3892(3) 0.5878(2) 0.0441(11) Uani 1 1 d . . . . .
 H53 H 0.014229 0.381230 0.618711 0.053 Uiso 1 1 calc R U . . .
 C54 C -0.0006(4) 0.3831(4) 0.5282(2) 0.0481(12) Uani 1 1 d . . . . .
 H54 H -0.069833 0.369635 0.518569 0.058 Uiso 1 1 calc R U . . .
 C55 C 0.0492(3) 0.3965(4) 0.4795(2) 0.0465(12) Uani 1 1 d . . . . .
 C56 C 0.1550(3) 0.4221(4) 0.4960(2) 0.0452(11) Uani 1 1 d . . . . .
 C57 C 0.2062(4) 0.4398(4) 0.4485(2) 0.0515(13) Uani 1 1 d . . . . .
 C58 C 0.3121(4) 0.4681(4) 0.4654(2) 0.0572(14) Uani 1 1 d . . . . .
 H58 H 0.347172 0.484470 0.434899 0.069 Uiso 1 1 calc R U . . .
 C59 C 0.3630(4) 0.4719(4) 0.5245(2) 0.0518(13) Uani 1 1 d . . . . .
 H59 H 0.432687 0.489179 0.534133 0.062 Uiso 1 1 calc R U . . .
 C60 C 0.1512(4) 0.4254(4) 0.3868(2) 0.0513(13) Uani 1 1 d . . . . .
 H60 H 0.185173 0.434152 0.355290 0.062 Uiso 1 1 calc R U . . .
 C61 C 0.0467(4) 0.3982(4) 0.3704(2) 0.0493(12) Uani 1 1 d . . . . .
 C62 C -0.0001(4) 0.3865(4) 0.4180(2) 0.0506(12) Uani 1 1 d . . . . .
 H62 H -0.069672 0.370722 0.407983 0.061 Uiso 1 1 calc R U . . .
 C63 C -0.0086(4) 0.3773(4) 0.3020(2) 0.0601(15) Uani 1 1 d . . . . .
 C64 C 0.0205(4) 0.4662(5) 0.2708(3) 0.0715(18) Uani 1 1 d . . . . .
 H64B H 0.092079 0.489855 0.277504 0.107 Uiso 1 1 calc R U . . .
 H64C H -0.002258 0.512038 0.288564 0.107 Uiso 1 1 calc R U . . .
 H64A H -0.010246 0.452354 0.226756 0.107 Uiso 1 1 calc R U . . .
 C65 C -0.1192(4) 0.3483(5) 0.2943(3) 0.0732(18) Uani 1 1 d . . . . .
 H65C H -0.137220 0.400494 0.307449 0.110 Uiso 1 1 calc R U . . .
 H65A H -0.138933 0.299304 0.319227 0.110 Uiso 1 1 calc R U . . .
 H65B H -0.152826 0.326525 0.251144 0.110 Uiso 1 1 calc R U . . .
 C66 C 0.0196(5) 0.3027(5) 0.2700(3) 0.0784(19) Uani 1 1 d . . . . .
 H66B H 0.006680 0.248571 0.291466 0.118 Uiso 1 1 calc R U . . .
 H66C H 0.089522 0.325576 0.270615 0.118 Uiso 1 1 calc R U . . .
 H66A H -0.019680 0.286539 0.227461 0.118 Uiso 1 1 calc R U . . .
 C67 C 0.7082(3) 0.7646(3) 0.8521(2) 0.0431(11) Uani 1 1 d . . . . .
 C68 C 0.7514(3) 0.8380(3) 0.9002(2) 0.0488(12) Uani 1 1 d . . . . .
 H68 H 0.715316 0.874956 0.910866 0.059 Uiso 1 1 calc R U . . .
 C69 C 0.8476(4) 0.8535(3) 0.9308(2) 0.0485(12) Uani 1 1 d . . . . .
 H69 H 0.877286 0.901740 0.963508 0.058 Uiso 1 1 calc R U . . .
 C70 C 0.9047(3) 0.8009(4) 0.9160(2) 0.0465(12) Uani 1 1 d . . . . .
 C71 C 0.8614(3) 0.7291(4) 0.8681(2) 0.0458(11) Uani 1 1 d . . . . .
 H71 H 0.898292 0.692900 0.857641 0.055 Uiso 1 1 calc R U . . .
 C72 C 0.7627(3) 0.7109(3) 0.8356(2) 0.0412(10) Uani 1 1 d . . . . .
 C73 C 0.6965(3) 0.6404(3) 0.7866(2) 0.0417(11) Uani 1 1 d . . . . .
 C74 C 0.6029(3) 0.6545(3) 0.7755(2) 0.0416(11) Uani 1 1 d . . . . .
 C75 C 0.5203(3) 0.6011(3) 0.7310(2) 0.0437(11) Uani 1 1 d . . . . .
 H75 H 0.459366 0.612564 0.723197 0.052 Uiso 1 1 calc R U . . .
 C76 C 0.5348(3) 0.5276(3) 0.6977(2) 0.0421(11) Uani 1 1 d . . . . .
 C77 C 0.6252(3) 0.5104(3) 0.7093(2) 0.0420(11) Uani 1 1 d . . . . .
 C78 C 0.7074(3) 0.5663(3) 0.7537(2) 0.0442(11) Uani 1 1 d . . . . .
 H78 H 0.768291 0.554788 0.761317 0.053 Uiso 1 1 calc R U . . .
 C79 C 0.6092(3) 0.4277(4) 0.6680(2) 0.0428(11) Uani 1 1 d . . . . .
 C80 C 0.5119(3) 0.4015(4) 0.6322(2) 0.0442(11) Uani 1 1 d . . . . .
 C81 C 0.4740(4) 0.3258(4) 0.5892(2) 0.0513(13) Uani 1 1 d . . . . .
 H81 H 0.408678 0.309152 0.564562 0.062 Uiso 1 1 calc R U . . .
 C82 C 0.5348(4) 0.2737(4) 0.5829(3) 0.0587(14) Uani 1 1 d . . . . .
 H82 H 0.508832 0.220056 0.554339 0.070 Uiso 1 1 calc R U . . .
 C83 C 0.6337(4) 0.2985(4) 0.6177(2) 0.0531(13) Uani 1 1 d . . . . .
 C84 C 0.6705(4) 0.3761(4) 0.6599(2) 0.0476(12) Uani 1 1 d . . . . .
 H84 H 0.736775 0.394551 0.683364 0.057 Uiso 1 1 calc R U . . .
 C85 C 1.0149(4) 0.8249(4) 0.9532(2) 0.0554(13) Uani 1 1 d . . . . .
 C86 C 1.0755(5) 0.9146(6) 0.9348(4) 0.105(3) Uani 1 1 d . . . . .
 H86C H 1.076832 0.905120 0.891885 0.157 Uiso 1 1 calc R U . . .
 H86A H 1.142767 0.934221 0.960741 0.157 Uiso 1 1 calc R U . . .
 H86B H 1.045389 0.961678 0.940140 0.157 Uiso 1 1 calc R U . . .
 C87 C 1.0589(5) 0.7516(6) 0.9385(3) 0.089(2) Uani 1 1 d . . . . .
 H87A H 1.055656 0.745171 0.894606 0.134 Uiso 1 1 calc R U . . .
 H87B H 1.021653 0.693311 0.949472 0.134 Uiso 1 1 calc R U . . .
 H87C H 1.127670 0.769274 0.961851 0.134 Uiso 1 1 calc R U . . .
 C88 C 1.0205(6) 0.8341(7) 1.0215(3) 0.116(3) Uani 1 1 d . . . . .
 H88B H 0.955598 0.803163 1.028170 0.175 Uiso 1 1 calc R U . . .
 H88A H 1.041822 0.898742 1.037532 0.175 Uiso 1 1 calc R U . . .
 H88C H 1.067815 0.806232 1.042818 0.175 Uiso 1 1 calc R U . . .
 C89 C 0.6971(4) 0.2390(4) 0.6078(3) 0.0717(17) Uani 1 1 d D . . . .
 C90 C 0.8014(8) 0.2739(14) 0.6476(10) 0.125(6) Uani 0.613(17) 1 d D U P A 1
 H90C H 0.838569 0.235804 0.636584 0.187 Uiso 0.613(17) 1 calc R U P A 1
 H90A H 0.800204 0.271531 0.690708 0.187 Uiso 0.613(17) 1 calc R U P A 1
 H90B H 0.832823 0.337017 0.641268 0.187 Uiso 0.613(17) 1 calc R U P A 1
 C90A C 0.753(2) 0.231(2) 0.6724(10) 0.125(7) Uani 0.387(17) 1 d D U P A 2
 H90F H 0.707085 0.191247 0.692818 0.187 Uiso 0.387(17) 1 calc R U P A 2
 H90E H 0.782568 0.291529 0.696185 0.187 Uiso 0.387(17) 1 calc R U P A 2
 H90D H 0.804637 0.204966 0.669379 0.187 Uiso 0.387(17) 1 calc R U P A 2
 C91A C 0.773(2) 0.291(2) 0.5753(16) 0.122(7) Uani 0.387(17) 1 d D U P A 2
 H91F H 0.813377 0.349474 0.600192 0.182 Uiso 0.387(17) 1 calc R U P A 2
 H91D H 0.739372 0.302850 0.535439 0.182 Uiso 0.387(17) 1 calc R U P A 2
 H91E H 0.815047 0.255256 0.569391 0.182 Uiso 0.387(17) 1 calc R U P A 2
 C91 C 0.7151(15) 0.2513(15) 0.5434(6) 0.127(6) Uani 0.613(17) 1 d D U P A 1
 H91C H 0.688636 0.298089 0.526443 0.191 Uiso 0.613(17) 1 calc R U P A 1
 H91B H 0.682186 0.193492 0.516566 0.191 Uiso 0.613(17) 1 calc R U P A 1
 H91A H 0.785839 0.270182 0.546356 0.191 Uiso 0.613(17) 1 calc R U P A 1
 C92A C 0.634(3) 0.1402(13) 0.5770(18) 0.117(9) Uani 0.387(17) 1 d D U P A 2
 H92F H 0.595961 0.142612 0.535962 0.176 Uiso 0.387(17) 1 calc R U P A 2
 H92E H 0.588691 0.111746 0.601802 0.176 Uiso 0.387(17) 1 calc R U P A 2
 H92D H 0.677149 0.104213 0.574093 0.176 Uiso 0.387(17) 1 calc R U P A 2
 C92 C 0.6469(19) 0.1384(8) 0.6133(12) 0.125(7) Uani 0.613(17) 1 d D U P A 1
 H92C H 0.674936 0.100316 0.592216 0.188 Uiso 0.613(17) 1 calc R U P A 1
 H92B H 0.576227 0.121456 0.594659 0.188 Uiso 0.613(17) 1 calc R U P A 1
 H92A H 0.657522 0.129238 0.656623 0.188 Uiso 0.613(17) 1 calc R U P A 1

loop_
  _atom_site_aniso_label
  _atom_site_aniso_U_11
  _atom_site_aniso_U_22
  _atom_site_aniso_U_33
  _atom_site_aniso_U_23
  _atom_site_aniso_U_13
  _atom_site_aniso_U_12
 N1 0.0275(19) 0.047(2) 0.062(3) 0.0093(19) 0.0147(18) 0.0143(17)
 C1 0.038(2) 0.050(3) 0.051(3) 0.020(2) 0.016(2) 0.015(2)
 N2 0.037(2) 0.040(2) 0.047(2) 0.0128(17) 0.0165(17) 0.0074(17)
 C2 0.028(2) 0.054(3) 0.049(3) 0.015(2) 0.0101(19) 0.018(2)
 N3 0.0332(19) 0.050(2) 0.035(2) 0.0118(17) 0.0121(16) 0.0087(17)
 C3 0.031(2) 0.046(3) 0.066(3) 0.019(2) 0.021(2) 0.012(2)
 N4 0.0316(19) 0.060(3) 0.041(2) 0.0098(18) 0.0096(16) 0.0184(18)
 C4 0.034(2) 0.050(3) 0.050(3) 0.018(2) 0.018(2) 0.018(2)
 C5 0.033(2) 0.039(2) 0.045(3) 0.014(2) 0.0126(19) 0.0097(19)
 C6 0.036(2) 0.044(3) 0.044(3) 0.015(2) 0.016(2) 0.012(2)
 C7 0.051(3) 0.073(4) 0.105(5) 0.047(4) 0.048(3) 0.034(3)
 C8 0.056(3) 0.055(3) 0.132(6) 0.049(4) 0.060(4) 0.025(3)
 C9 0.053(3) 0.048(3) 0.082(4) 0.030(3) 0.036(3) 0.020(2)
 C10 0.063(3) 0.063(4) 0.087(4) 0.039(3) 0.043(3) 0.033(3)
 C11 0.045(3) 0.053(3) 0.075(4) 0.027(3) 0.022(3) 0.022(2)
 C12 0.051(3) 0.063(3) 0.081(4) 0.033(3) 0.029(3) 0.034(3)
 C13 0.044(3) 0.056(3) 0.065(3) 0.022(3) 0.029(2) 0.025(2)
 C14 0.043(3) 0.061(3) 0.070(3) 0.023(3) 0.029(3) 0.028(2)
 C15 0.038(2) 0.047(3) 0.056(3) 0.015(2) 0.025(2) 0.010(2)
 C16 0.037(2) 0.052(3) 0.061(3) 0.023(2) 0.023(2) 0.021(2)
 C17 0.065(4) 0.057(3) 0.089(4) 0.033(3) 0.031(3) 0.033(3)
 C18 0.145(8) 0.094(6) 0.100(6) 0.050(5) 0.023(5) 0.068(6)
 C19 0.073(4) 0.068(4) 0.133(6) 0.039(4) 0.040(4) 0.032(4)
 C20 0.094(5) 0.077(4) 0.120(6) 0.047(4) 0.055(5) 0.054(4)
 C21 0.036(2) 0.050(3) 0.042(3) 0.013(2) 0.015(2) 0.015(2)
 C22 0.042(3) 0.049(3) 0.048(3) 0.009(2) 0.013(2) 0.012(2)
 C23 0.052(3) 0.053(3) 0.046(3) 0.005(2) 0.011(2) 0.014(2)
 C24 0.040(3) 0.064(3) 0.040(3) 0.013(2) 0.014(2) 0.016(2)
 C25 0.039(3) 0.063(3) 0.042(3) 0.017(2) 0.015(2) 0.015(2)
 C26 0.037(2) 0.050(3) 0.041(2) 0.015(2) 0.014(2) 0.017(2)
 C27 0.029(2) 0.050(3) 0.039(2) 0.017(2) 0.0125(18) 0.008(2)
 C28 0.033(2) 0.048(3) 0.042(3) 0.017(2) 0.0128(19) 0.013(2)
 C29 0.034(2) 0.042(3) 0.044(3) 0.017(2) 0.0155(19) 0.010(2)
 C30 0.037(2) 0.053(3) 0.041(3) 0.020(2) 0.017(2) 0.016(2)
 C31 0.031(2) 0.054(3) 0.041(3) 0.018(2) 0.0139(19) 0.006(2)
 C32 0.042(3) 0.042(3) 0.044(3) 0.018(2) 0.017(2) 0.008(2)
 C33 0.036(2) 0.050(3) 0.042(3) 0.011(2) 0.013(2) 0.011(2)
 C34 0.040(3) 0.052(3) 0.046(3) 0.013(2) 0.017(2) 0.009(2)
 C35 0.040(3) 0.053(3) 0.053(3) 0.012(2) 0.014(2) 0.006(2)
 C36 0.044(3) 0.050(3) 0.050(3) 0.003(2) 0.011(2) 0.006(2)
 C37 0.040(3) 0.062(3) 0.044(3) 0.006(2) 0.016(2) 0.010(2)
 C38 0.037(2) 0.051(3) 0.041(3) 0.011(2) 0.011(2) 0.013(2)
 C39 0.052(3) 0.075(4) 0.042(3) 0.014(3) 0.022(2) 0.024(3)
 C40 0.100(5) 0.098(5) 0.065(4) 0.013(4) 0.050(4) 0.013(4)
 C41 0.132(7) 0.120(7) 0.107(6) 0.042(5) 0.081(6) 0.071(6)
 C42 0.091(5) 0.151(7) 0.048(4) 0.024(4) 0.021(3) 0.053(5)
 C43 0.057(3) 0.052(3) 0.062(3) 0.007(3) 0.014(3) 0.001(3)
 C44 0.121(7) 0.082(5) 0.157(8) 0.055(6) 0.058(6) 0.035(5)
 C45 0.079(5) 0.100(6) 0.092(5) 0.012(4) 0.012(4) -0.028(4)
 C46 0.131(7) 0.074(5) 0.084(5) 0.020(4) 0.048(5) -0.030(5)
 C47 0.034(2) 0.051(3) 0.038(2) 0.014(2) 0.0076(19) 0.014(2)
 C48 0.035(2) 0.050(3) 0.040(2) 0.017(2) 0.0161(19) 0.015(2)
 C49 0.035(2) 0.048(3) 0.039(2) 0.012(2) 0.0116(19) 0.012(2)
 C50 0.032(2) 0.053(3) 0.038(2) 0.014(2) 0.0102(19) 0.011(2)
 C51 0.036(2) 0.058(3) 0.038(2) 0.017(2) 0.014(2) 0.019(2)
 C52 0.028(2) 0.058(3) 0.043(3) 0.014(2) 0.0077(19) 0.016(2)
 C53 0.033(2) 0.058(3) 0.044(3) 0.013(2) 0.014(2) 0.015(2)
 C54 0.036(2) 0.062(3) 0.051(3) 0.015(2) 0.016(2) 0.018(2)
 C55 0.035(2) 0.066(3) 0.041(3) 0.011(2) 0.008(2) 0.019(2)
 C56 0.038(2) 0.061(3) 0.040(3) 0.018(2) 0.014(2) 0.017(2)
 C57 0.042(3) 0.073(4) 0.046(3) 0.025(3) 0.018(2) 0.020(3)
 C58 0.037(3) 0.093(4) 0.044(3) 0.026(3) 0.018(2) 0.018(3)
 C59 0.035(3) 0.072(4) 0.047(3) 0.019(3) 0.012(2) 0.013(2)
 C60 0.040(3) 0.071(4) 0.042(3) 0.017(2) 0.009(2) 0.017(2)
 C61 0.046(3) 0.065(3) 0.040(3) 0.016(2) 0.010(2) 0.022(2)
 C62 0.039(3) 0.070(3) 0.041(3) 0.008(2) 0.006(2) 0.018(2)
 C63 0.047(3) 0.090(4) 0.041(3) 0.017(3) 0.006(2) 0.022(3)
 C64 0.062(4) 0.114(5) 0.048(3) 0.028(3) 0.016(3) 0.038(4)
 C65 0.060(4) 0.103(5) 0.043(3) 0.010(3) 0.000(3) 0.016(3)
 C66 0.080(4) 0.092(5) 0.059(4) -0.003(3) 0.013(3) 0.026(4)
 C67 0.025(2) 0.054(3) 0.053(3) 0.014(2) 0.013(2) 0.014(2)
 C68 0.039(3) 0.047(3) 0.070(3) 0.014(3) 0.023(2) 0.020(2)
 C69 0.039(3) 0.046(3) 0.058(3) 0.006(2) 0.016(2) 0.008(2)
 C70 0.035(2) 0.061(3) 0.045(3) 0.010(2) 0.011(2) 0.016(2)
 C71 0.035(2) 0.057(3) 0.050(3) 0.013(2) 0.015(2) 0.018(2)
 C72 0.031(2) 0.046(3) 0.049(3) 0.011(2) 0.012(2) 0.013(2)
 C73 0.033(2) 0.051(3) 0.044(3) 0.011(2) 0.009(2) 0.018(2)
 C74 0.028(2) 0.050(3) 0.051(3) 0.015(2) 0.015(2) 0.015(2)
 C75 0.029(2) 0.054(3) 0.053(3) 0.016(2) 0.011(2) 0.018(2)
 C76 0.031(2) 0.058(3) 0.042(3) 0.015(2) 0.014(2) 0.016(2)
 C77 0.034(2) 0.061(3) 0.039(2) 0.015(2) 0.0124(19) 0.022(2)
 C78 0.034(2) 0.063(3) 0.042(3) 0.012(2) 0.012(2) 0.022(2)
 C79 0.035(2) 0.061(3) 0.035(2) 0.010(2) 0.0103(19) 0.017(2)
 C80 0.032(2) 0.067(3) 0.038(2) 0.016(2) 0.0145(19) 0.018(2)
 C81 0.036(3) 0.072(4) 0.044(3) 0.002(3) 0.011(2) 0.015(2)
 C82 0.052(3) 0.074(4) 0.054(3) 0.002(3) 0.018(3) 0.022(3)
 C83 0.045(3) 0.066(3) 0.053(3) 0.005(3) 0.019(2) 0.020(3)
 C84 0.037(3) 0.066(3) 0.047(3) 0.013(2) 0.013(2) 0.025(2)
 C85 0.034(3) 0.075(4) 0.051(3) 0.004(3) 0.004(2) 0.015(3)
 C86 0.053(4) 0.128(7) 0.115(6) 0.034(5) 0.009(4) 0.009(4)
 C87 0.053(4) 0.134(7) 0.082(5) -0.009(4) -0.004(3) 0.051(4)
 C88 0.085(5) 0.204(10) 0.060(4) -0.031(5) -0.015(4) 0.079(6)
 C89 0.067(4) 0.068(4) 0.090(5) 0.002(3) 0.028(3) 0.031(3)
 C90 0.060(7) 0.134(12) 0.183(13) -0.022(11) 0.014(8) 0.053(7)
 C90A 0.096(12) 0.111(13) 0.168(15) 0.008(11) -0.001(12) 0.062(10)
 C91A 0.070(11) 0.137(15) 0.167(15) 0.002(13) 0.069(11) 0.021(10)
 C91 0.101(12) 0.156(15) 0.149(13) 0.002(11) 0.078(10) 0.045(11)
 C92A 0.072(13) 0.064(10) 0.21(3) 0.001(13) 0.025(19) 0.030(9)
 C92 0.087(10) 0.086(8) 0.201(19) 0.032(10) 0.021(14) 0.034(7)

_geom_special_details
;
 All esds (except the esd in the dihedral angle between two l.s. planes)
 are estimated using the full covariance matrix.  The cell esds are taken
 into account individually in the estimation of esds in distances, angles
 and torsion angles; correlations between esds in cell parameters are only
 used when they are defined by crystal symmetry.  An approximate (isotropic)
 treatment of cell esds is used for estimating esds involving l.s. planes.
;
loop_
  _geom_bond_atom_site_label_1
  _geom_bond_atom_site_label_2
  _geom_bond_distance
  _geom_bond_site_symmetry_2
  _geom_bond_publ_flag
 N1 C2 1.414(6) . ?
 N1 C67 1.413(6) . ?
 N1 C74 1.380(6) . ?
 C1 H1 0.9400 . ?
 C1 C2 1.417(6) . ?
 C1 C6 1.376(6) . ?
 N2 C6 1.441(5) . ?
 N2 C21 1.389(6) . ?
 N2 C28 1.394(6) . ?
 C2 C3 1.390(7) . ?
 N3 C30 1.388(6) . ?
 N3 C38 1.387(6) . ?
 N3 C48 1.427(5) . ?
 C3 C4 1.417(6) . ?
 C3 C7 1.449(7) . ?
 N4 C52 1.439(5) . ?
 N4 C76 1.381(6) . ?
 N4 C80 1.416(6) . ?
 C4 C5 1.432(6) . ?
 C4 C16 1.406(7) . ?
 C5 C6 1.419(6) . ?
 C5 C15 1.420(6) . ?
 C7 H7 0.9400 . ?
 C7 C8 1.355(7) . ?
 C8 H8 0.9400 . ?
 C8 C9 1.414(7) . ?
 C9 C10 1.389(7) . ?
 C9 C16 1.433(6) . ?
 C10 H10 0.9400 . ?
 C10 C11 1.391(7) . ?
 C11 C12 1.375(7) . ?
 C11 C17 1.559(7) . ?
 C12 H12 0.9400 . ?
 C12 C13 1.384(7) . ?
 C13 C14 1.433(7) . ?
 C13 C16 1.429(6) . ?
 C14 H14 0.9400 . ?
 C14 C15 1.351(7) . ?
 C15 H15 0.9400 . ?
 C17 C18 1.516(10) . ?
 C17 C19 1.543(9) . ?
 C17 C20 1.489(8) . ?
 C18 H18B 0.9700 . ?
 C18 H18A 0.9700 . ?
 C18 H18C 0.9700 . ?
 C19 H19C 0.9700 . ?
 C19 H19A 0.9700 . ?
 C19 H19B 0.9700 . ?
 C20 H20B 0.9700 . ?
 C20 H20C 0.9700 . ?
 C20 H20A 0.9700 . ?
 C21 C22 1.385(7) . ?
 C21 C26 1.410(6) . ?
 C22 H22 0.9400 . ?
 C22 C23 1.354(7) . ?
 C23 H23 0.9400 . ?
 C23 C24 1.437(7) . ?
 C24 C25 1.394(7) . ?
 C24 C39 1.525(6) . ?
 C25 H25 0.9400 . ?
 C25 C26 1.396(6) . ?
 C26 C27 1.441(7) . ?
 C27 C28 1.437(6) . ?
 C27 C32 1.396(6) . ?
 C28 C29 1.369(6) . ?
 C29 H29 0.9400 . ?
 C29 C30 1.410(6) . ?
 C30 C31 1.426(6) . ?
 C31 C32 1.373(7) . ?
 C31 C33 1.460(7) . ?
 C32 H32 0.9400 . ?
 C33 C34 1.391(6) . ?
 C33 C38 1.391(6) . ?
 C34 H34 0.9400 . ?
 C34 C35 1.423(7) . ?
 C35 C36 1.389(7) . ?
 C35 C43 1.528(7) . ?
 C36 H36 0.9400 . ?
 C36 C37 1.398(7) . ?
 C37 H37 0.9400 . ?
 C37 C38 1.404(7) . ?
 C39 C40 1.524(8) . ?
 C39 C41 1.545(9) . ?
 C39 C42 1.500(8) . ?
 C40 H40B 0.9700 . ?
 C40 H40C 0.9700 . ?
 C40 H40A 0.9700 . ?
 C41 H41C 0.9700 . ?
 C41 H41A 0.9700 . ?
 C41 H41B 0.9700 . ?
 C42 H42C 0.9700 . ?
 C42 H42A 0.9700 . ?
 C42 H42B 0.9700 . ?
 C43 C44 1.507(10) . ?
 C43 C45 1.542(9) . ?
 C43 C46 1.504(9) . ?
 C44 H44B 0.9700 . ?
 C44 H44C 0.9700 . ?
 C44 H44A 0.9700 . ?
 C45 H45C 0.9700 . ?
 C45 H45B 0.9700 . ?
 C45 H45A 0.9700 . ?
 C46 H46C 0.9700 . ?
 C46 H46B 0.9700 . ?
 C46 H46A 0.9700 . ?
 C47 H47 0.9400 . ?
 C47 C48 1.394(6) . ?
 C47 C52 1.369(6) . ?
 C48 C49 1.404(6) . ?
 C49 C50 1.424(6) . ?
 C49 C53 1.431(6) . ?
 C50 C51 1.419(6) . ?
 C50 C56 1.424(6) . ?
 C51 C52 1.411(6) . ?
 C51 C59 1.417(6) . ?
 C53 H53 0.9400 . ?
 C53 C54 1.353(7) . ?
 C54 H54 0.9400 . ?
 C54 C55 1.427(7) . ?
 C55 C56 1.427(6) . ?
 C55 C62 1.382(6) . ?
 C56 C57 1.420(6) . ?
 C57 C58 1.427(7) . ?
 C57 C60 1.404(7) . ?
 C58 H58 0.9400 . ?
 C58 C59 1.353(7) . ?
 C59 H59 0.9400 . ?
 C60 H60 0.9400 . ?
 C60 C61 1.409(7) . ?
 C61 C62 1.379(7) . ?
 C61 C63 1.529(7) . ?
 C62 H62 0.9400 . ?
 C63 C64 1.550(8) . ?
 C63 C65 1.506(8) . ?
 C63 C66 1.530(9) . ?
 C64 H64B 0.9700 . ?
 C64 H64C 0.9700 . ?
 C64 H64A 0.9700 . ?
 C65 H65C 0.9700 . ?
 C65 H65A 0.9700 . ?
 C65 H65B 0.9700 . ?
 C66 H66B 0.9700 . ?
 C66 H66C 0.9700 . ?
 C66 H66A 0.9700 . ?
 C67 C68 1.407(7) . ?
 C67 C72 1.399(6) . ?
 C68 H68 0.9400 . ?
 C68 C69 1.360(7) . ?
 C69 H69 0.9400 . ?
 C69 C70 1.404(7) . ?
 C70 C71 1.387(7) . ?
 C70 C85 1.559(6) . ?
 C71 H71 0.9400 . ?
 C71 C72 1.397(6) . ?
 C72 C73 1.443(7) . ?
 C73 C74 1.419(6) . ?
 C73 C78 1.397(7) . ?
 C74 C75 1.380(7) . ?
 C75 H75 0.9400 . ?
 C75 C76 1.419(7) . ?
 C76 C77 1.396(6) . ?
 C77 C78 1.386(7) . ?
 C77 C79 1.461(7) . ?
 C78 H78 0.9400 . ?
 C79 C80 1.390(6) . ?
 C79 C84 1.401(7) . ?
 C80 C81 1.359(7) . ?
 C81 H81 0.9400 . ?
 C81 C82 1.390(7) . ?
 C82 H82 0.9400 . ?
 C82 C83 1.403(7) . ?
 C83 C84 1.371(7) . ?
 C83 C89 1.527(8) . ?
 C84 H84 0.9400 . ?
 C85 C86 1.525(9) . ?
 C85 C87 1.516(9) . ?
 C85 C88 1.508(9) . ?
 C86 H86C 0.9700 . ?
 C86 H86A 0.9700 . ?
 C86 H86B 0.9700 . ?
 C87 H87A 0.9700 . ?
 C87 H87B 0.9700 . ?
 C87 H87C 0.9700 . ?
 C88 H88B 0.9700 . ?
 C88 H88A 0.9700 . ?
 C88 H88C 0.9700 . ?
 C89 C90 1.501(8) . ?
 C89 C90A 1.524(17) . ?
 C89 C91A 1.507(16) . ?
 C89 C91 1.531(8) . ?
 C89 C92A 1.547(16) . ?
 C89 C92 1.520(8) . ?
 C90 H90C 0.9700 . ?
 C90 H90A 0.9700 . ?
 C90 H90B 0.9700 . ?
 C90A H90F 0.9700 . ?
 C90A H90E 0.9700 . ?
 C90A H90D 0.9700 . ?
 C91A H91F 0.9700 . ?
 C91A H91D 0.9700 . ?
 C91A H91E 0.9700 . ?
 C91 H91C 0.9700 . ?
 C91 H91B 0.9700 . ?
 C91 H91A 0.9700 . ?
 C92A H92F 0.9700 . ?
 C92A H92E 0.9700 . ?
 C92A H92D 0.9700 . ?
 C92 H92C 0.9700 . ?
 C92 H92B 0.9700 . ?
 C92 H92A 0.9700 . ?

loop_
  _geom_angle_atom_site_label_1
  _geom_angle_atom_site_label_2
  _geom_angle_atom_site_label_3
  _geom_angle
  _geom_angle_site_symmetry_1
  _geom_angle_site_symmetry_3
  _geom_angle_publ_flag
 C67 N1 C2 124.7(4) . . ?
 C74 N1 C2 125.5(4) . . ?
 C74 N1 C67 108.1(4) . . ?
 C2 C1 H1 120.2 . . ?
 C6 C1 H1 120.2 . . ?
 C6 C1 C2 119.6(4) . . ?
 C21 N2 C6 126.8(4) . . ?
 C21 N2 C28 109.5(4) . . ?
 C28 N2 C6 123.3(4) . . ?
 N1 C2 C1 117.2(4) . . ?
 C3 C2 N1 121.9(4) . . ?
 C3 C2 C1 120.9(4) . . ?
 C30 N3 C48 125.4(4) . . ?
 C38 N3 C30 108.1(4) . . ?
 C38 N3 C48 124.6(4) . . ?
 C2 C3 C4 119.3(4) . . ?
 C2 C3 C7 122.1(4) . . ?
 C4 C3 C7 118.5(4) . . ?
 C76 N4 C52 125.3(4) . . ?
 C76 N4 C80 108.2(4) . . ?
 C80 N4 C52 124.1(4) . . ?
 C3 C4 C5 120.8(4) . . ?
 C16 C4 C3 120.2(4) . . ?
 C16 C4 C5 119.0(4) . . ?
 C6 C5 C4 117.3(4) . . ?
 C6 C5 C15 123.1(4) . . ?
 C15 C5 C4 119.5(4) . . ?
 C1 C6 N2 118.2(4) . . ?
 C1 C6 C5 122.1(4) . . ?
 C5 C6 N2 119.6(4) . . ?
 C3 C7 H7 119.9 . . ?
 C8 C7 C3 120.1(5) . . ?
 C8 C7 H7 119.9 . . ?
 C7 C8 H8 118.6 . . ?
 C7 C8 C9 122.8(5) . . ?
 C9 C8 H8 118.6 . . ?
 C8 C9 C16 117.7(5) . . ?
 C10 C9 C8 123.0(5) . . ?
 C10 C9 C16 119.2(5) . . ?
 C9 C10 H10 119.0 . . ?
 C9 C10 C11 122.1(5) . . ?
 C11 C10 H10 119.0 . . ?
 C10 C11 C17 120.4(5) . . ?
 C12 C11 C10 118.2(5) . . ?
 C12 C11 C17 121.3(5) . . ?
 C11 C12 H12 118.4 . . ?
 C11 C12 C13 123.2(5) . . ?
 C13 C12 H12 118.4 . . ?
 C12 C13 C14 123.3(4) . . ?
 C12 C13 C16 118.9(4) . . ?
 C16 C13 C14 117.8(4) . . ?
 C13 C14 H14 119.2 . . ?
 C15 C14 C13 121.6(4) . . ?
 C15 C14 H14 119.2 . . ?
 C5 C15 H15 119.5 . . ?
 C14 C15 C5 121.0(4) . . ?
 C14 C15 H15 119.5 . . ?
 C4 C16 C9 120.6(4) . . ?
 C4 C16 C13 121.0(4) . . ?
 C13 C16 C9 118.4(4) . . ?
 C18 C17 C11 106.2(5) . . ?
 C18 C17 C19 111.9(6) . . ?
 C19 C17 C11 110.1(5) . . ?
 C20 C17 C11 112.0(5) . . ?
 C20 C17 C18 109.0(6) . . ?
 C20 C17 C19 107.7(6) . . ?
 C17 C18 H18B 109.5 . . ?
 C17 C18 H18A 109.5 . . ?
 C17 C18 H18C 109.5 . . ?
 H18B C18 H18A 109.5 . . ?
 H18B C18 H18C 109.5 . . ?
 H18A C18 H18C 109.5 . . ?
 C17 C19 H19C 109.5 . . ?
 C17 C19 H19A 109.5 . . ?
 C17 C19 H19B 109.5 . . ?
 H19C C19 H19A 109.5 . . ?
 H19C C19 H19B 109.5 . . ?
 H19A C19 H19B 109.5 . . ?
 C17 C20 H20B 109.5 . . ?
 C17 C20 H20C 109.5 . . ?
 C17 C20 H20A 109.5 . . ?
 H20B C20 H20C 109.5 . . ?
 H20B C20 H20A 109.5 . . ?
 H20C C20 H20A 109.5 . . ?
 N2 C21 C26 109.0(4) . . ?
 C22 C21 N2 130.5(4) . . ?
 C22 C21 C26 120.6(4) . . ?
 C21 C22 H22 120.4 . . ?
 C23 C22 C21 119.1(5) . . ?
 C23 C22 H22 120.4 . . ?
 C22 C23 H23 118.4 . . ?
 C22 C23 C24 123.1(5) . . ?
 C24 C23 H23 118.4 . . ?
 C23 C24 C39 121.0(5) . . ?
 C25 C24 C23 116.4(4) . . ?
 C25 C24 C39 122.5(5) . . ?
 C24 C25 H25 119.3 . . ?
 C24 C25 C26 121.3(5) . . ?
 C26 C25 H25 119.3 . . ?
 C21 C26 C27 107.0(4) . . ?
 C25 C26 C21 119.4(5) . . ?
 C25 C26 C27 133.6(4) . . ?
 C28 C27 C26 106.9(4) . . ?
 C32 C27 C26 134.3(4) . . ?
 C32 C27 C28 118.8(4) . . ?
 N2 C28 C27 107.6(4) . . ?
 C29 C28 N2 128.4(4) . . ?
 C29 C28 C27 123.9(4) . . ?
 C28 C29 H29 122.3 . . ?
 C28 C29 C30 115.4(4) . . ?
 C30 C29 H29 122.3 . . ?
 N3 C30 C29 128.5(4) . . ?
 N3 C30 C31 109.4(4) . . ?
 C29 C30 C31 122.1(4) . . ?
 C30 C31 C33 105.4(4) . . ?
 C32 C31 C30 120.6(4) . . ?
 C32 C31 C33 134.0(4) . . ?
 C27 C32 H32 120.5 . . ?
 C31 C32 C27 119.1(4) . . ?
 C31 C32 H32 120.5 . . ?
 C34 C33 C31 131.8(4) . . ?
 C34 C33 C38 121.0(5) . . ?
 C38 C33 C31 107.0(4) . . ?
 C33 C34 H34 120.0 . . ?
 C33 C34 C35 120.0(4) . . ?
 C35 C34 H34 120.0 . . ?
 C34 C35 C43 122.1(5) . . ?
 C36 C35 C34 117.2(4) . . ?
 C36 C35 C43 120.6(5) . . ?
 C35 C36 H36 118.1 . . ?
 C35 C36 C37 123.9(5) . . ?
 C37 C36 H36 118.1 . . ?
 C36 C37 H37 121.3 . . ?
 C36 C37 C38 117.4(5) . . ?
 C38 C37 H37 121.3 . . ?
 N3 C38 C33 110.0(4) . . ?
 N3 C38 C37 129.3(4) . . ?
 C33 C38 C37 120.5(4) . . ?
 C24 C39 C41 108.3(5) . . ?
 C40 C39 C24 112.4(5) . . ?
 C40 C39 C41 108.3(5) . . ?
 C42 C39 C24 109.7(4) . . ?
 C42 C39 C40 108.9(6) . . ?
 C42 C39 C41 109.2(6) . . ?
 C39 C40 H40B 109.5 . . ?
 C39 C40 H40C 109.5 . . ?
 C39 C40 H40A 109.5 . . ?
 H40B C40 H40C 109.5 . . ?
 H40B C40 H40A 109.5 . . ?
 H40C C40 H40A 109.5 . . ?
 C39 C41 H41C 109.5 . . ?
 C39 C41 H41A 109.5 . . ?
 C39 C41 H41B 109.5 . . ?
 H41C C41 H41A 109.5 . . ?
 H41C C41 H41B 109.5 . . ?
 H41A C41 H41B 109.5 . . ?
 C39 C42 H42C 109.5 . . ?
 C39 C42 H42A 109.5 . . ?
 C39 C42 H42B 109.5 . . ?
 H42C C42 H42A 109.5 . . ?
 H42C C42 H42B 109.5 . . ?
 H42A C42 H42B 109.5 . . ?
 C35 C43 C45 109.2(5) . . ?
 C44 C43 C35 109.0(5) . . ?
 C44 C43 C45 111.3(7) . . ?
 C46 C43 C35 112.8(5) . . ?
 C46 C43 C44 108.6(6) . . ?
 C46 C43 C45 105.9(6) . . ?
 C43 C44 H44B 109.5 . . ?
 C43 C44 H44C 109.5 . . ?
 C43 C44 H44A 109.5 . . ?
 H44B C44 H44C 109.5 . . ?
 H44B C44 H44A 109.5 . . ?
 H44C C44 H44A 109.5 . . ?
 C43 C45 H45C 109.5 . . ?
 C43 C45 H45B 109.5 . . ?
 C43 C45 H45A 109.5 . . ?
 H45C C45 H45B 109.5 . . ?
 H45C C45 H45A 109.5 . . ?
 H45B C45 H45A 109.5 . . ?
 C43 C46 H46C 109.5 . . ?
 C43 C46 H46B 109.5 . . ?
 C43 C46 H46A 109.5 . . ?
 H46C C46 H46B 109.5 . . ?
 H46C C46 H46A 109.5 . . ?
 H46B C46 H46A 109.5 . . ?
 C48 C47 H47 119.4 . . ?
 C52 C47 H47 119.4 . . ?
 C52 C47 C48 121.3(4) . . ?
 C47 C48 N3 119.3(4) . . ?
 C47 C48 C49 120.0(4) . . ?
 C49 C48 N3 120.7(4) . . ?
 C48 C49 C50 118.0(4) . . ?
 C48 C49 C53 123.2(4) . . ?
 C50 C49 C53 118.8(4) . . ?
 C51 C50 C49 122.2(4) . . ?
 C51 C50 C56 118.7(4) . . ?
 C56 C50 C49 119.1(4) . . ?
 C52 C51 C50 116.4(4) . . ?
 C52 C51 C59 123.6(4) . . ?
 C59 C51 C50 119.9(4) . . ?
 C47 C52 N4 118.7(4) . . ?
 C47 C52 C51 122.0(4) . . ?
 C51 C52 N4 119.3(4) . . ?
 C49 C53 H53 119.3 . . ?
 C54 C53 C49 121.4(4) . . ?
 C54 C53 H53 119.3 . . ?
 C53 C54 H54 119.2 . . ?
 C53 C54 C55 121.7(4) . . ?
 C55 C54 H54 119.2 . . ?
 C56 C55 C54 117.9(4) . . ?
 C62 C55 C54 123.0(4) . . ?
 C62 C55 C56 119.1(4) . . ?
 C50 C56 C55 120.8(4) . . ?
 C57 C56 C50 120.4(4) . . ?
 C57 C56 C55 118.7(4) . . ?
 C56 C57 C58 118.5(4) . . ?
 C60 C57 C56 119.0(4) . . ?
 C60 C57 C58 122.4(4) . . ?
 C57 C58 H58 119.4 . . ?
 C59 C58 C57 121.2(4) . . ?
 C59 C58 H58 119.4 . . ?
 C51 C59 H59 119.5 . . ?
 C58 C59 C51 121.0(4) . . ?
 C58 C59 H59 119.5 . . ?
 C57 C60 H60 118.9 . . ?
 C57 C60 C61 122.2(5) . . ?
 C61 C60 H60 118.9 . . ?
 C60 C61 C63 119.2(4) . . ?
 C62 C61 C60 117.0(4) . . ?
 C62 C61 C63 123.7(5) . . ?
 C55 C62 H62 118.1 . . ?
 C61 C62 C55 123.8(5) . . ?
 C61 C62 H62 118.1 . . ?
 C61 C63 C64 109.0(5) . . ?
 C61 C63 C66 110.2(5) . . ?
 C65 C63 C61 111.0(4) . . ?
 C65 C63 C64 106.9(5) . . ?
 C65 C63 C66 110.5(5) . . ?
 C66 C63 C64 109.1(5) . . ?
 C63 C64 H64B 109.5 . . ?
 C63 C64 H64C 109.5 . . ?
 C63 C64 H64A 109.5 . . ?
 H64B C64 H64C 109.5 . . ?
 H64B C64 H64A 109.5 . . ?
 H64C C64 H64A 109.5 . . ?
 C63 C65 H65C 109.5 . . ?
 C63 C65 H65A 109.5 . . ?
 C63 C65 H65B 109.5 . . ?
 H65C C65 H65A 109.5 . . ?
 H65C C65 H65B 109.5 . . ?
 H65A C65 H65B 109.5 . . ?
 C63 C66 H66B 109.5 . . ?
 C63 C66 H66C 109.5 . . ?
 C63 C66 H66A 109.5 . . ?
 H66B C66 H66C 109.5 . . ?
 H66B C66 H66A 109.5 . . ?
 H66C C66 H66A 109.5 . . ?
 C68 C67 N1 130.0(4) . . ?
 C72 C67 N1 108.8(4) . . ?
 C72 C67 C68 121.2(4) . . ?
 C67 C68 H68 121.4 . . ?
 C69 C68 C67 117.3(5) . . ?
 C69 C68 H68 121.4 . . ?
 C68 C69 H69 118.4 . . ?
 C68 C69 C70 123.3(5) . . ?
 C70 C69 H69 118.4 . . ?
 C69 C70 C85 119.4(5) . . ?
 C71 C70 C69 118.8(4) . . ?
 C71 C70 C85 121.7(5) . . ?
 C70 C71 H71 120.1 . . ?
 C70 C71 C72 119.7(5) . . ?
 C72 C71 H71 120.1 . . ?
 C67 C72 C73 107.3(4) . . ?
 C71 C72 C67 119.6(5) . . ?
 C71 C72 C73 133.0(4) . . ?
 C74 C73 C72 106.5(4) . . ?
 C78 C73 C72 133.4(4) . . ?
 C78 C73 C74 120.1(4) . . ?
 N1 C74 C73 109.3(4) . . ?
 C75 C74 N1 127.0(4) . . ?
 C75 C74 C73 123.6(5) . . ?
 C74 C75 H75 122.7 . . ?
 C74 C75 C76 114.6(4) . . ?
 C76 C75 H75 122.7 . . ?
 N4 C76 C75 127.5(4) . . ?
 N4 C76 C77 109.8(4) . . ?
 C77 C76 C75 122.8(4) . . ?
 C76 C77 C79 106.3(4) . . ?
 C78 C77 C76 121.3(5) . . ?
 C78 C77 C79 132.4(4) . . ?
 C73 C78 H78 121.2 . . ?
 C77 C78 C73 117.6(4) . . ?
 C77 C78 H78 121.2 . . ?
 C80 C79 C77 107.3(4) . . ?
 C80 C79 C84 120.0(5) . . ?
 C84 C79 C77 132.7(4) . . ?
 C79 C80 N4 108.4(4) . . ?
 C81 C80 N4 130.2(4) . . ?
 C81 C80 C79 121.4(5) . . ?
 C80 C81 H81 121.0 . . ?
 C80 C81 C82 118.0(5) . . ?
 C82 C81 H81 121.0 . . ?
 C81 C82 H82 118.8 . . ?
 C81 C82 C83 122.3(5) . . ?
 C83 C82 H82 118.8 . . ?
 C82 C83 C89 119.7(5) . . ?
 C84 C83 C82 118.5(5) . . ?
 C84 C83 C89 121.8(5) . . ?
 C79 C84 H84 120.1 . . ?
 C83 C84 C79 119.8(5) . . ?
 C83 C84 H84 120.1 . . ?
 C86 C85 C70 108.3(5) . . ?
 C87 C85 C70 111.8(5) . . ?
 C87 C85 C86 107.5(6) . . ?
 C88 C85 C70 109.4(5) . . ?
 C88 C85 C86 111.0(6) . . ?
 C88 C85 C87 108.9(6) . . ?
 C85 C86 H86C 109.5 . . ?
 C85 C86 H86A 109.5 . . ?
 C85 C86 H86B 109.5 . . ?
 H86C C86 H86A 109.5 . . ?
 H86C C86 H86B 109.5 . . ?
 H86A C86 H86B 109.5 . . ?
 C85 C87 H87A 109.5 . . ?
 C85 C87 H87B 109.5 . . ?
 C85 C87 H87C 109.5 . . ?
 H87A C87 H87B 109.5 . . ?
 H87A C87 H87C 109.5 . . ?
 H87B C87 H87C 109.5 . . ?
 C85 C88 H88B 109.5 . . ?
 C85 C88 H88A 109.5 . . ?
 C85 C88 H88C 109.5 . . ?
 H88B C88 H88A 109.5 . . ?
 H88B C88 H88C 109.5 . . ?
 H88A C88 H88C 109.5 . . ?
 C83 C89 C91 106.4(8) . . ?
 C83 C89 C92A 112.6(16) . . ?
 C90 C89 C83 114.1(7) . . ?
 C90 C89 C91 101.2(11) . . ?
 C90 C89 C92 111.3(13) . . ?
 C90A C89 C83 105.4(11) . . ?
 C90A C89 C92A 107.1(17) . . ?
 C91A C89 C83 108.1(12) . . ?
 C91A C89 C90A 107.4(16) . . ?
 C91A C89 C92A 116(2) . . ?
 C92 C89 C83 112.0(13) . . ?
 C92 C89 C91 111.3(13) . . ?
 C89 C90 H90C 109.5 . . ?
 C89 C90 H90A 109.5 . . ?
 C89 C90 H90B 109.5 . . ?
 H90C C90 H90A 109.5 . . ?
 H90C C90 H90B 109.5 . . ?
 H90A C90 H90B 109.5 . . ?
 C89 C90A H90F 109.5 . . ?
 C89 C90A H90E 109.5 . . ?
 C89 C90A H90D 109.5 . . ?
 H90F C90A H90E 109.5 . . ?
 H90F C90A H90D 109.5 . . ?
 H90E C90A H90D 109.5 . . ?
 C89 C91A H91F 109.5 . . ?
 C89 C91A H91D 109.5 . . ?
 C89 C91A H91E 109.5 . . ?
 H91F C91A H91D 109.5 . . ?
 H91F C91A H91E 109.5 . . ?
 H91D C91A H91E 109.5 . . ?
 C89 C91 H91C 109.5 . . ?
 C89 C91 H91B 109.5 . . ?
 C89 C91 H91A 109.5 . . ?
 H91C C91 H91B 109.5 . . ?
 H91C C91 H91A 109.5 . . ?
 H91B C91 H91A 109.5 . . ?
 C89 C92A H92F 109.5 . . ?
 C89 C92A H92E 109.5 . . ?
 C89 C92A H92D 109.5 . . ?
 H92F C92A H92E 109.5 . . ?
 H92F C92A H92D 109.5 . . ?
 H92E C92A H92D 109.5 . . ?
 C89 C92 H92C 109.5 . . ?
 C89 C92 H92B 109.5 . . ?
 C89 C92 H92A 109.5 . . ?
 H92C C92 H92B 109.5 . . ?
 H92C C92 H92A 109.5 . . ?
 H92B C92 H92A 109.5 . . ?

loop_
  _geom_torsion_atom_site_label_1
  _geom_torsion_atom_site_label_2
  _geom_torsion_atom_site_label_3
  _geom_torsion_atom_site_label_4
  _geom_torsion
  _geom_torsion_site_symmetry_1
  _geom_torsion_site_symmetry_2
  _geom_torsion_site_symmetry_3
  _geom_torsion_site_symmetry_4
  _geom_torsion_publ_flag
 N1 C2 C3 C4 177.4(5) . . . . ?
 N1 C2 C3 C7 -0.7(8) . . . . ?
 N1 C67 C68 C69 177.6(5) . . . . ?
 N1 C67 C72 C71 -177.8(4) . . . . ?
 N1 C67 C72 C73 -0.9(5) . . . . ?
 N1 C74 C75 C76 179.3(4) . . . . ?
 C1 C2 C3 C4 0.1(8) . . . . ?
 C1 C2 C3 C7 -178.0(5) . . . . ?
 N2 C21 C22 C23 178.3(5) . . . . ?
 N2 C21 C26 C25 -178.6(4) . . . . ?
 N2 C21 C26 C27 1.8(5) . . . . ?
 N2 C28 C29 C30 -177.8(4) . . . . ?
 C2 N1 C67 C68 -11.4(8) . . . . ?
 C2 N1 C67 C72 167.5(4) . . . . ?
 C2 N1 C74 C73 -167.6(4) . . . . ?
 C2 N1 C74 C75 15.0(8) . . . . ?
 C2 C1 C6 N2 178.5(4) . . . . ?
 C2 C1 C6 C5 1.4(7) . . . . ?
 C2 C3 C4 C5 1.0(8) . . . . ?
 C2 C3 C4 C16 -178.2(5) . . . . ?
 C2 C3 C7 C8 179.1(6) . . . . ?
 N3 C30 C31 C32 -176.5(4) . . . . ?
 N3 C30 C31 C33 3.2(5) . . . . ?
 N3 C48 C49 C50 -175.8(4) . . . . ?
 N3 C48 C49 C53 4.1(7) . . . . ?
 C3 C4 C5 C6 -0.9(7) . . . . ?
 C3 C4 C5 C15 -178.9(5) . . . . ?
 C3 C4 C16 C9 0.1(8) . . . . ?
 C3 C4 C16 C13 178.8(5) . . . . ?
 C3 C7 C8 C9 -2.2(11) . . . . ?
 N4 C76 C77 C78 177.5(4) . . . . ?
 N4 C76 C77 C79 -3.5(5) . . . . ?
 N4 C80 C81 C82 -177.7(5) . . . . ?
 C4 C3 C7 C8 1.0(9) . . . . ?
 C4 C5 C6 C1 -0.3(7) . . . . ?
 C4 C5 C6 N2 -177.4(4) . . . . ?
 C4 C5 C15 C14 0.5(8) . . . . ?
 C5 C4 C16 C9 -179.1(5) . . . . ?
 C5 C4 C16 C13 -0.5(8) . . . . ?
 C6 C1 C2 N1 -178.7(4) . . . . ?
 C6 C1 C2 C3 -1.3(7) . . . . ?
 C6 N2 C21 C22 6.1(8) . . . . ?
 C6 N2 C21 C26 -174.5(4) . . . . ?
 C6 N2 C28 C27 174.0(4) . . . . ?
 C6 N2 C28 C29 -8.5(7) . . . . ?
 C6 C5 C15 C14 -177.3(5) . . . . ?
 C7 C3 C4 C5 179.2(5) . . . . ?
 C7 C3 C4 C16 0.0(8) . . . . ?
 C7 C8 C9 C10 -178.5(7) . . . . ?
 C7 C8 C9 C16 2.2(11) . . . . ?
 C8 C9 C10 C11 179.1(6) . . . . ?
 C8 C9 C16 C4 -1.2(9) . . . . ?
 C8 C9 C16 C13 -179.9(6) . . . . ?
 C9 C10 C11 C12 2.3(10) . . . . ?
 C9 C10 C11 C17 -178.4(6) . . . . ?
 C10 C9 C16 C4 179.5(6) . . . . ?
 C10 C9 C16 C13 0.8(9) . . . . ?
 C10 C11 C12 C13 -2.3(10) . . . . ?
 C10 C11 C17 C18 86.1(7) . . . . ?
 C10 C11 C17 C19 -35.2(8) . . . . ?
 C10 C11 C17 C20 -155.0(6) . . . . ?
 C11 C12 C13 C14 -177.6(6) . . . . ?
 C11 C12 C13 C16 1.6(9) . . . . ?
 C12 C11 C17 C18 -94.5(7) . . . . ?
 C12 C11 C17 C19 144.1(6) . . . . ?
 C12 C11 C17 C20 24.3(9) . . . . ?
 C12 C13 C14 C15 -179.7(6) . . . . ?
 C12 C13 C16 C4 -179.5(5) . . . . ?
 C12 C13 C16 C9 -0.8(8) . . . . ?
 C13 C14 C15 C5 -1.2(8) . . . . ?
 C14 C13 C16 C4 -0.2(8) . . . . ?
 C14 C13 C16 C9 178.5(5) . . . . ?
 C15 C5 C6 C1 177.5(5) . . . . ?
 C15 C5 C6 N2 0.5(7) . . . . ?
 C16 C4 C5 C6 178.3(5) . . . . ?
 C16 C4 C5 C15 0.3(7) . . . . ?
 C16 C9 C10 C11 -1.6(10) . . . . ?
 C16 C13 C14 C15 1.1(8) . . . . ?
 C17 C11 C12 C13 178.3(6) . . . . ?
 C21 N2 C6 C1 110.5(5) . . . . ?
 C21 N2 C6 C5 -72.4(6) . . . . ?
 C21 N2 C28 C27 0.9(5) . . . . ?
 C21 N2 C28 C29 178.5(5) . . . . ?
 C21 C22 C23 C24 -1.0(8) . . . . ?
 C21 C26 C27 C28 -1.2(5) . . . . ?
 C21 C26 C27 C32 178.7(5) . . . . ?
 C22 C21 C26 C25 0.9(7) . . . . ?
 C22 C21 C26 C27 -178.7(4) . . . . ?
 C22 C23 C24 C25 3.2(8) . . . . ?
 C22 C23 C24 C39 -178.7(5) . . . . ?
 C23 C24 C25 C26 -3.4(7) . . . . ?
 C23 C24 C39 C40 -178.0(5) . . . . ?
 C23 C24 C39 C41 62.5(7) . . . . ?
 C23 C24 C39 C42 -56.7(7) . . . . ?
 C24 C25 C26 C21 1.5(7) . . . . ?
 C24 C25 C26 C27 -179.1(5) . . . . ?
 C25 C24 C39 C40 0.0(8) . . . . ?
 C25 C24 C39 C41 -119.5(6) . . . . ?
 C25 C24 C39 C42 121.3(6) . . . . ?
 C25 C26 C27 C28 179.3(5) . . . . ?
 C25 C26 C27 C32 -0.8(9) . . . . ?
 C26 C21 C22 C23 -1.1(7) . . . . ?
 C26 C27 C28 N2 0.2(5) . . . . ?
 C26 C27 C28 C29 -177.5(4) . . . . ?
 C26 C27 C32 C31 177.7(5) . . . . ?
 C27 C28 C29 C30 -0.6(7) . . . . ?
 C28 N2 C6 C1 -61.3(6) . . . . ?
 C28 N2 C6 C5 115.8(5) . . . . ?
 C28 N2 C21 C22 178.8(5) . . . . ?
 C28 N2 C21 C26 -1.7(5) . . . . ?
 C28 C27 C32 C31 -2.4(7) . . . . ?
 C28 C29 C30 N3 176.2(4) . . . . ?
 C28 C29 C30 C31 -1.4(7) . . . . ?
 C29 C30 C31 C32 1.5(7) . . . . ?
 C29 C30 C31 C33 -178.9(4) . . . . ?
 C30 N3 C38 C33 3.0(5) . . . . ?
 C30 N3 C38 C37 -172.7(5) . . . . ?
 C30 N3 C48 C47 51.0(7) . . . . ?
 C30 N3 C48 C49 -130.8(5) . . . . ?
 C30 C31 C32 C27 0.5(7) . . . . ?
 C30 C31 C33 C34 174.0(5) . . . . ?
 C30 C31 C33 C38 -1.3(5) . . . . ?
 C31 C33 C34 C35 -173.7(5) . . . . ?
 C31 C33 C38 N3 -1.0(5) . . . . ?
 C31 C33 C38 C37 175.2(4) . . . . ?
 C32 C27 C28 N2 -179.7(4) . . . . ?
 C32 C27 C28 C29 2.6(7) . . . . ?
 C32 C31 C33 C34 -6.4(10) . . . . ?
 C32 C31 C33 C38 178.2(5) . . . . ?
 C33 C31 C32 C27 -179.0(5) . . . . ?
 C33 C34 C35 C36 -1.3(7) . . . . ?
 C33 C34 C35 C43 176.4(5) . . . . ?
 C34 C33 C38 N3 -176.9(4) . . . . ?
 C34 C33 C38 C37 -0.8(7) . . . . ?
 C34 C35 C36 C37 1.3(8) . . . . ?
 C34 C35 C43 C44 -111.9(7) . . . . ?
 C34 C35 C43 C45 126.3(6) . . . . ?
 C34 C35 C43 C46 8.8(8) . . . . ?
 C35 C36 C37 C38 -1.0(8) . . . . ?
 C36 C35 C43 C44 65.7(7) . . . . ?
 C36 C35 C43 C45 -56.1(8) . . . . ?
 C36 C35 C43 C46 -173.6(6) . . . . ?
 C36 C37 C38 N3 176.0(5) . . . . ?
 C36 C37 C38 C33 0.7(7) . . . . ?
 C38 N3 C30 C29 178.3(5) . . . . ?
 C38 N3 C30 C31 -3.8(5) . . . . ?
 C38 N3 C48 C47 -111.6(5) . . . . ?
 C38 N3 C48 C49 66.6(6) . . . . ?
 C38 C33 C34 C35 1.1(7) . . . . ?
 C39 C24 C25 C26 178.5(5) . . . . ?
 C43 C35 C36 C37 -176.5(5) . . . . ?
 C47 C48 C49 C50 2.4(7) . . . . ?
 C47 C48 C49 C53 -177.7(5) . . . . ?
 C48 N3 C30 C29 13.3(7) . . . . ?
 C48 N3 C30 C31 -168.9(4) . . . . ?
 C48 N3 C38 C33 168.2(4) . . . . ?
 C48 N3 C38 C37 -7.6(8) . . . . ?
 C48 C47 C52 N4 -176.1(4) . . . . ?
 C48 C47 C52 C51 2.3(8) . . . . ?
 C48 C49 C50 C51 -3.2(7) . . . . ?
 C48 C49 C50 C56 176.2(5) . . . . ?
 C48 C49 C53 C54 -174.8(5) . . . . ?
 C49 C50 C51 C52 3.4(7) . . . . ?
 C49 C50 C51 C59 -177.9(5) . . . . ?
 C49 C50 C56 C55 -1.2(8) . . . . ?
 C49 C50 C56 C57 -179.1(5) . . . . ?
 C49 C53 C54 C55 -1.3(8) . . . . ?
 C50 C49 C53 C54 5.1(8) . . . . ?
 C50 C51 C52 N4 175.5(4) . . . . ?
 C50 C51 C52 C47 -2.9(7) . . . . ?
 C50 C51 C59 C58 -2.0(8) . . . . ?
 C50 C56 C57 C58 -4.0(8) . . . . ?
 C50 C56 C57 C60 173.6(5) . . . . ?
 C51 C50 C56 C55 178.3(5) . . . . ?
 C51 C50 C56 C57 0.4(8) . . . . ?
 C52 N4 C76 C75 -15.0(7) . . . . ?
 C52 N4 C76 C77 166.2(4) . . . . ?
 C52 N4 C80 C79 -164.9(4) . . . . ?
 C52 N4 C80 C81 14.2(8) . . . . ?
 C52 C47 C48 N3 176.3(4) . . . . ?
 C52 C47 C48 C49 -2.0(7) . . . . ?
 C52 C51 C59 C58 176.5(6) . . . . ?
 C53 C49 C50 C51 176.8(5) . . . . ?
 C53 C49 C50 C56 -3.7(7) . . . . ?
 C53 C54 C55 C56 -3.6(8) . . . . ?
 C53 C54 C55 C62 176.9(5) . . . . ?
 C54 C55 C56 C50 4.9(8) . . . . ?
 C54 C55 C56 C57 -177.2(5) . . . . ?
 C54 C55 C62 C61 -179.3(5) . . . . ?
 C55 C56 C57 C58 178.1(5) . . . . ?
 C55 C56 C57 C60 -4.3(8) . . . . ?
 C56 C50 C51 C52 -176.0(5) . . . . ?
 C56 C50 C51 C59 2.6(7) . . . . ?
 C56 C55 C62 C61 1.2(9) . . . . ?
 C56 C57 C58 C59 4.7(9) . . . . ?
 C56 C57 C60 C61 3.1(9) . . . . ?
 C57 C58 C59 C51 -1.8(9) . . . . ?
 C57 C60 C61 C62 0.2(8) . . . . ?
 C57 C60 C61 C63 -175.7(5) . . . . ?
 C58 C57 C60 C61 -179.4(6) . . . . ?
 C59 C51 C52 N4 -3.1(8) . . . . ?
 C59 C51 C52 C47 178.5(5) . . . . ?
 C60 C57 C58 C59 -172.8(6) . . . . ?
 C60 C61 C62 C55 -2.5(9) . . . . ?
 C60 C61 C63 C64 -63.3(7) . . . . ?
 C60 C61 C63 C65 179.2(5) . . . . ?
 C60 C61 C63 C66 56.4(7) . . . . ?
 C62 C55 C56 C50 -175.6(5) . . . . ?
 C62 C55 C56 C57 2.3(8) . . . . ?
 C62 C61 C63 C64 121.0(6) . . . . ?
 C62 C61 C63 C65 3.5(8) . . . . ?
 C62 C61 C63 C66 -119.3(6) . . . . ?
 C63 C61 C62 C55 173.3(5) . . . . ?
 C67 N1 C2 C1 -104.3(5) . . . . ?
 C67 N1 C2 C3 78.4(6) . . . . ?
 C67 N1 C74 C73 -2.0(5) . . . . ?
 C67 N1 C74 C75 -179.5(5) . . . . ?
 C67 C68 C69 C70 0.8(8) . . . . ?
 C67 C72 C73 C74 -0.3(5) . . . . ?
 C67 C72 C73 C78 -177.4(5) . . . . ?
 C68 C67 C72 C71 1.2(7) . . . . ?
 C68 C67 C72 C73 178.1(4) . . . . ?
 C68 C69 C70 C71 -0.4(8) . . . . ?
 C68 C69 C70 C85 179.1(5) . . . . ?
 C69 C70 C71 C72 0.3(7) . . . . ?
 C69 C70 C85 C86 -71.6(7) . . . . ?
 C69 C70 C85 C87 170.2(5) . . . . ?
 C69 C70 C85 C88 49.5(7) . . . . ?
 C70 C71 C72 C67 -0.7(7) . . . . ?
 C70 C71 C72 C73 -176.7(5) . . . . ?
 C71 C70 C85 C86 107.9(6) . . . . ?
 C71 C70 C85 C87 -10.3(7) . . . . ?
 C71 C70 C85 C88 -131.0(6) . . . . ?
 C71 C72 C73 C74 176.0(5) . . . . ?
 C71 C72 C73 C78 -1.1(9) . . . . ?
 C72 C67 C68 C69 -1.2(7) . . . . ?
 C72 C73 C74 N1 1.4(5) . . . . ?
 C72 C73 C74 C75 179.0(4) . . . . ?
 C72 C73 C78 C77 178.9(5) . . . . ?
 C73 C74 C75 C76 2.2(7) . . . . ?
 C74 N1 C2 C1 59.0(6) . . . . ?
 C74 N1 C2 C3 -118.4(6) . . . . ?
 C74 N1 C67 C68 -177.1(5) . . . . ?
 C74 N1 C67 C72 1.8(5) . . . . ?
 C74 C73 C78 C77 2.1(7) . . . . ?
 C74 C75 C76 N4 -178.5(4) . . . . ?
 C74 C75 C76 C77 0.1(7) . . . . ?
 C75 C76 C77 C78 -1.4(7) . . . . ?
 C75 C76 C77 C79 177.6(4) . . . . ?
 C76 N4 C52 C47 -53.2(7) . . . . ?
 C76 N4 C52 C51 128.4(5) . . . . ?
 C76 N4 C80 C79 -1.8(5) . . . . ?
 C76 N4 C80 C81 177.3(5) . . . . ?
 C76 C77 C78 C73 0.2(7) . . . . ?
 C76 C77 C79 C80 2.3(5) . . . . ?
 C76 C77 C79 C84 -177.7(5) . . . . ?
 C77 C79 C80 N4 -0.3(5) . . . . ?
 C77 C79 C80 C81 -179.6(4) . . . . ?
 C77 C79 C84 C83 178.4(5) . . . . ?
 C78 C73 C74 N1 179.0(4) . . . . ?
 C78 C73 C74 C75 -3.4(7) . . . . ?
 C78 C77 C79 C80 -178.9(5) . . . . ?
 C78 C77 C79 C84 1.2(9) . . . . ?
 C79 C77 C78 C73 -178.5(5) . . . . ?
 C79 C80 C81 C82 1.4(8) . . . . ?
 C80 N4 C52 C47 107.0(5) . . . . ?
 C80 N4 C52 C51 -71.4(6) . . . . ?
 C80 N4 C76 C75 -177.8(4) . . . . ?
 C80 N4 C76 C77 3.4(5) . . . . ?
 C80 C79 C84 C83 -1.6(7) . . . . ?
 C80 C81 C82 C83 -2.1(8) . . . . ?
 C81 C82 C83 C84 1.0(8) . . . . ?
 C81 C82 C83 C89 -179.1(5) . . . . ?
 C82 C83 C84 C79 0.9(8) . . . . ?
 C82 C83 C89 C90 179.5(12) . . . . ?
 C82 C83 C89 C90A -136.8(15) . . . . ?
 C82 C83 C89 C91A 108.6(16) . . . . ?
 C82 C83 C89 C91 68.9(11) . . . . ?
 C82 C83 C89 C92A -20.4(19) . . . . ?
 C82 C83 C89 C92 -52.9(13) . . . . ?
 C84 C79 C80 N4 179.7(4) . . . . ?
 C84 C79 C80 C81 0.4(7) . . . . ?
 C84 C83 C89 C90 -0.6(14) . . . . ?
 C84 C83 C89 C90A 43.1(16) . . . . ?
 C84 C83 C89 C91A -71.5(17) . . . . ?
 C84 C83 C89 C91 -111.2(10) . . . . ?
 C84 C83 C89 C92A 159.5(18) . . . . ?
 C84 C83 C89 C92 127.0(12) . . . . ?
 C85 C70 C71 C72 -179.2(4) . . . . ?
 C89 C83 C84 C79 -179.0(5) . . . . ?

_smtbx_masks_special_details       ?
loop_
  _smtbx_masks_void_nr
  _smtbx_masks_void_average_x
  _smtbx_masks_void_average_y
  _smtbx_masks_void_average_z
  _smtbx_masks_void_volume
  _smtbx_masks_void_count_electrons
  _smtbx_masks_void_content
 1 -0.747 0.000 0.500 975.7 270.8 ?
 2 0.500 0.001 0.000 667.1 202.5 ?

_smtbx_masks_void_probe_radius     1.2
_smtbx_masks_void_truncation_radius  1.2
_shelx_res_file
;
TITL cu_hku_dicz_p2_0m_a.res in P-1
    cu_hku_dicz_p2_0m.res
    created by SHELXL-2018/3 at 17:20:26 on 08-Nov-2024
REM Old TITL cu_HKU_DICZ_P2_0m in P-1
REM SHELXT solution in P-1: R1 0.285, Rweak 0.014, Alpha 0.067
REM <I/s> 0.000 for 0 systematic absences, Orientation as input
REM Formula found by SHELXT: C187 N26
CELL 1.54178 14.6091 15.3776 22.3624 92.706 102.868 107.854
ZERR 2 0.0003 0.0004 0.0005 0.002 0.002 0.002
LATT 1
SFAC C H N
UNIT 184 168 8
DFIX 1.5 0.01 C90 C89 C91 C89 C92 C89
RIGU 0.01 0.02 C89 C90 C91 C92
SIMU 0.01 0.02 2 C90 > C92
SADI C89 C92 C89 C92A
SADI C89 C91 C89 C91A
RIGU 0.01 0.02 C89 C90A C91A C92A
SADI C89 C90 C89 C90A

L.S. 8 0 0
PLAN  48
SIZE 0.11 0.12 0.13
TEMP -50.15
CONF
BOND
list 4
MORE -1
BOND $H
ABIN
fmap 2 53
acta
SHEL 999 0.84
OMIT 1 5 3
OMIT 3 1 3
OMIT -1 1 3
OMIT -1 0 3
OMIT -5 -2 2
OMIT 2 2 1
OMIT 0 3 0
OMIT -2 3 3
OMIT 3 2 5
OMIT -4 3 6
OMIT -1 0 11
OMIT -5 1 8
OMIT 3 -7 4
OMIT 2 8 1
OMIT 3 1 5
OMIT 6 -3 6
OMIT 2 -2 1
OMIT 2 3 2
OMIT 3 -7 6
OMIT 1 5 1
OMIT -3 -6 2
OMIT 3 2 3
OMIT 2 5 3
OMIT 1 6 3
OMIT 2 2 6
OMIT -2 -7 2
OMIT 1 -1 4
OMIT -1 1 5
OMIT -2 4 1
REM <olex2.extras>
REM <HklSrc "%.\\cu_HKU_DICZ_P2_0m.hkl">
REM </olex2.extras>

WGHT    0.020000   20.000000
FVAR       0.33996   0.61327
N1    3    0.610371    0.730562    0.814079    11.00000    0.02746    0.04728 =
         0.06234    0.00929    0.01465    0.01432
C1    1    0.459212    0.691314    0.848863    11.00000    0.03818    0.04970 =
         0.05085    0.01978    0.01596    0.01472
AFIX  43
H1    2    0.467865    0.634865    0.857980    11.00000   -1.20000
AFIX   0
N2    3    0.306632    0.643765    0.882093    11.00000    0.03668    0.03961 =
         0.04673    0.01279    0.01649    0.00743
C2    1    0.529591    0.755901    0.824692    11.00000    0.02837    0.05389 =
         0.04896    0.01477    0.01008    0.01798
N3    3    0.157721    0.382410    0.712932    11.00000    0.03319    0.04985 =
         0.03512    0.01182    0.01211    0.00866
C3    1    0.516750    0.838840    0.809814    11.00000    0.03075    0.04623 =
         0.06569    0.01916    0.02107    0.01200
N4    3    0.466754    0.464516    0.649953    11.00000    0.03159    0.06004 =
         0.04118    0.00981    0.00962    0.01836
C4    1    0.432079    0.858721    0.819123    11.00000    0.03353    0.05044 =
         0.05023    0.01790    0.01770    0.01794
C5    1    0.360886    0.795237    0.844526    11.00000    0.03295    0.03890 =
         0.04458    0.01370    0.01263    0.00966
C6    1    0.378093    0.711782    0.858904    11.00000    0.03585    0.04400 =
         0.04398    0.01534    0.01635    0.01185
C7    1    0.585755    0.904950    0.783209    11.00000    0.05052    0.07260 =
         0.10488    0.04729    0.04759    0.03408
AFIX  43
H7    2    0.641852    0.892684    0.776025    11.00000   -1.20000
AFIX   0
C8    1    0.569550    0.984420    0.768671    11.00000    0.05556    0.05486 =
         0.13212    0.04870    0.06010    0.02502
AFIX  43
H8    2    0.616509    1.027238    0.752803    11.00000   -1.20000
AFIX   0
C9    1    0.485006    1.005662    0.776358    11.00000    0.05311    0.04818 =
         0.08248    0.03043    0.03623    0.02047
C10   1    0.466852    1.086030    0.760224    11.00000    0.06329    0.06312 =
         0.08693    0.03905    0.04337    0.03281
AFIX  43
H10   2    0.513039    1.128974    0.743911    11.00000   -1.20000
AFIX   0
C11   1    0.382468    1.105000    0.767439    11.00000    0.04544    0.05304 =
         0.07508    0.02716    0.02236    0.02180
C12   1    0.317418    1.043015    0.793398    11.00000    0.05122    0.06260 =
         0.08082    0.03310    0.02863    0.03373
AFIX  43
H12   2    0.261592    1.056727    0.799720    11.00000   -1.20000
AFIX   0
C13   1    0.330188    0.961414    0.810664    11.00000    0.04418    0.05646 =
         0.06479    0.02249    0.02891    0.02516
C14   1    0.260663    0.895123    0.835631    11.00000    0.04315    0.06083 =
         0.06985    0.02338    0.02877    0.02830
AFIX  43
H14   2    0.203057    0.906732    0.840542    11.00000   -1.20000
AFIX   0
C15   1    0.275852    0.816341    0.852291    11.00000    0.03804    0.04713 =
         0.05608    0.01535    0.02540    0.01035
AFIX  43
H15   2    0.229415    0.774874    0.869281    11.00000   -1.20000
AFIX   0
C16   1    0.416170    0.941021    0.802725    11.00000    0.03744    0.05180 =
         0.06143    0.02298    0.02256    0.02054
C17   1    0.363501    1.194848    0.747104    11.00000    0.06464    0.05695 =
         0.08878    0.03283    0.03121    0.03287
C18   1    0.310782    1.172940    0.678943    11.00000    0.14493    0.09413 =
         0.10003    0.04989    0.02266    0.06793
AFIX 137
H18B  2    0.351367    1.152316    0.656353    11.00000   -1.50000
H18A  2    0.299831    1.227743    0.663482    11.00000   -1.50000
H18C  2    0.247424    1.124746    0.673393    11.00000   -1.50000
AFIX   0
C19   1    0.462793    1.274454    0.759265    11.00000    0.07263    0.06822 =
         0.13320    0.03864    0.04002    0.03238
AFIX 137
H19C  2    0.503041    1.274608    0.800143    11.00000   -1.50000
H19A  2    0.449836    1.332556    0.756781    11.00000   -1.50000
H19B  2    0.497925    1.266245    0.728516    11.00000   -1.50000
AFIX   0
C20   1    0.299219    1.223637    0.781592    11.00000    0.09441    0.07714 =
         0.11999    0.04740    0.05530    0.05440
AFIX 137
H20B  2    0.236619    1.174222    0.775486    11.00000   -1.50000
H20C  2    0.286872    1.278105    0.766454    11.00000   -1.50000
H20A  2    0.332299    1.237334    0.825297    11.00000   -1.50000
AFIX   0
C21   1    0.289156    0.649040    0.940484    11.00000    0.03578    0.05027 =
         0.04171    0.01347    0.01475    0.01544
C22   1    0.327211    0.720597    0.988470    11.00000    0.04213    0.04930 =
         0.04807    0.00884    0.01342    0.01244
AFIX  43
H22   2    0.374047    0.776272    0.984538    11.00000   -1.20000
AFIX   0
C23   1    0.296035    0.709257    1.041099    11.00000    0.05225    0.05295 =
         0.04613    0.00455    0.01121    0.01393
AFIX  43
H23   2    0.323088    0.757869    1.073628    11.00000   -1.20000
AFIX   0
C24   1    0.223566    0.626459    1.049608    11.00000    0.04007    0.06444 =
         0.03983    0.01300    0.01364    0.01590
C25   1    0.189367    0.554523    1.001409    11.00000    0.03850    0.06327 =
         0.04185    0.01658    0.01453    0.01491
AFIX  43
H25   2    0.144614    0.497910    1.005875    11.00000   -1.20000
AFIX   0
C26   1    0.220239    0.564868    0.946655    11.00000    0.03678    0.04976 =
         0.04051    0.01530    0.01404    0.01731
C27   1    0.197242    0.504848    0.890074    11.00000    0.02925    0.05022 =
         0.03933    0.01668    0.01254    0.00804
C28   1    0.252477    0.556429    0.850328    11.00000    0.03345    0.04779 =
         0.04171    0.01711    0.01276    0.01315
C29   1    0.246828    0.523169    0.791281    11.00000    0.03414    0.04189 =
         0.04434    0.01748    0.01553    0.00986
AFIX  43
H29   2    0.283294    0.558539    0.766037    11.00000   -1.20000
AFIX   0
C30   1    0.182590    0.432247    0.770900    11.00000    0.03712    0.05257 =
         0.04072    0.02042    0.01738    0.01632
C31   1    0.129075    0.378085    0.809775    11.00000    0.03121    0.05407 =
         0.04101    0.01838    0.01392    0.00582
C32   1    0.136784    0.414060    0.868739    11.00000    0.04236    0.04222 =
         0.04422    0.01847    0.01693    0.00823
AFIX  43
H32   2    0.101842    0.378074    0.894408    11.00000   -1.20000
AFIX   0
C33   1    0.073604    0.289122    0.772618    11.00000    0.03598    0.05013 =
         0.04191    0.01093    0.01310    0.01093
C34   1    0.015163    0.206821    0.787108    11.00000    0.03970    0.05241 =
         0.04562    0.01260    0.01717    0.00921
AFIX  43
H34   2    0.000916    0.204146    0.826084    11.00000   -1.20000
AFIX   0
C35   1   -0.023047    0.126674    0.742895    11.00000    0.04038    0.05328 =
         0.05303    0.01168    0.01409    0.00612
C36   1   -0.001059    0.135621    0.685701    11.00000    0.04448    0.04982 =
         0.05040    0.00276    0.01072    0.00646
AFIX  43
H36   2   -0.027006    0.083516    0.655778    11.00000   -1.20000
AFIX   0
C37   1    0.057364    0.217531    0.670041    11.00000    0.03979    0.06215 =
         0.04374    0.00646    0.01586    0.00963
AFIX  43
H37   2    0.071396    0.220557    0.631012    11.00000   -1.20000
AFIX   0
C38   1    0.094290    0.295136    0.714881    11.00000    0.03653    0.05104 =
         0.04052    0.01056    0.01147    0.01259
C39   1    0.189342    0.617992    1.109337    11.00000    0.05229    0.07498 =
         0.04187    0.01353    0.02247    0.02412
C40   1    0.115108    0.523488    1.109499    11.00000    0.10029    0.09793 =
         0.06462    0.01336    0.05048    0.01292
AFIX 137
H40B  2    0.050856    0.519072    1.083315    11.00000   -1.50000
H40C  2    0.109224    0.515126    1.151366    11.00000   -1.50000
H40A  2    0.138008    0.476134    1.093921    11.00000   -1.50000
AFIX   0
C41   1    0.138555    0.691157    1.116142    11.00000    0.13234    0.12023 =
         0.10697    0.04213    0.08077    0.07097
AFIX 137
H41C  2    0.185591    0.752042    1.117818    11.00000   -1.50000
H41A  2    0.116024    0.686679    1.153888    11.00000   -1.50000
H41B  2    0.082153    0.680698    1.080995    11.00000   -1.50000
AFIX   0
C42   1    0.277308    0.635293    1.163343    11.00000    0.09070    0.15144 =
         0.04759    0.02395    0.02066    0.05292
AFIX 137
H42C  2    0.299603    0.581977    1.164766    11.00000   -1.50000
H42A  2    0.258644    0.646341    1.201284    11.00000   -1.50000
H42B  2    0.330568    0.688753    1.158908    11.00000   -1.50000
AFIX   0
C43   1   -0.082615    0.033252    0.757636    11.00000    0.05722    0.05202 =
         0.06234    0.00727    0.01356    0.00052
C44   1   -0.022651   -0.031120    0.759053    11.00000    0.12115    0.08224 =
         0.15687    0.05533    0.05757    0.03480
AFIX 137
H44B  2    0.045571    0.001027    0.781464    11.00000   -1.50000
H44C  2   -0.024512   -0.052262    0.717103    11.00000   -1.50000
H44A  2   -0.050413   -0.083563    0.779504    11.00000   -1.50000
AFIX   0
C45   1   -0.182362   -0.004736    0.708413    11.00000    0.07878    0.09998 =
         0.09180    0.01178    0.01224   -0.02848
AFIX 137
H45C  2   -0.223176    0.033408    0.712420    11.00000   -1.50000
H45B  2   -0.216534   -0.067360    0.714340    11.00000   -1.50000
H45A  2   -0.170103   -0.004146    0.667526    11.00000   -1.50000
AFIX   0
C46   1   -0.108689    0.039230    0.818718    11.00000    0.13138    0.07385 =
         0.08396    0.02026    0.04805   -0.03011
AFIX 137
H46C  2   -0.121765   -0.020494    0.833630    11.00000   -1.50000
H46B  2   -0.167383    0.057893    0.813559    11.00000   -1.50000
H46A  2   -0.053739    0.084148    0.848371    11.00000   -1.50000
AFIX   0
C47   1    0.310842    0.429057    0.678865    11.00000    0.03438    0.05110 =
         0.03772    0.01445    0.00760    0.01423
AFIX  43
H47   2    0.346191    0.430589    0.719757    11.00000   -1.20000
AFIX   0
C48   1    0.207910    0.407285    0.665260    11.00000    0.03513    0.04980 =
         0.03968    0.01718    0.01606    0.01482
C49   1    0.154466    0.407534    0.604767    11.00000    0.03479    0.04777 =
         0.03854    0.01188    0.01156    0.01216
C50   1    0.208134    0.426943    0.558357    11.00000    0.03175    0.05305 =
         0.03798    0.01386    0.01019    0.01058
C51   1    0.312974    0.450241    0.572080    11.00000    0.03593    0.05814 =
         0.03848    0.01716    0.01370    0.01854
C52   1    0.361405    0.448241    0.633819    11.00000    0.02843    0.05776 =
         0.04269    0.01403    0.00767    0.01622
C53   1    0.049354    0.389192    0.587800    11.00000    0.03343    0.05793 =
         0.04397    0.01313    0.01399    0.01503
AFIX  43
H53   2    0.014229    0.381230    0.618711    11.00000   -1.20000
AFIX   0
C54   1   -0.000567    0.383062    0.528191    11.00000    0.03622    0.06186 =
         0.05098    0.01521    0.01570    0.01822
AFIX  43
H54   2   -0.069833    0.369635    0.518569    11.00000   -1.20000
AFIX   0
C55   1    0.049234    0.396458    0.479542    11.00000    0.03451    0.06604 =
         0.04062    0.01118    0.00807    0.01908
C56   1    0.154965    0.422091    0.495959    11.00000    0.03826    0.06067 =
         0.04049    0.01781    0.01409    0.01677
C57   1    0.206218    0.439760    0.448521    11.00000    0.04214    0.07301 =
         0.04581    0.02505    0.01823    0.02037
C58   1    0.312125    0.468117    0.465405    11.00000    0.03745    0.09348 =
         0.04403    0.02640    0.01819    0.01788
AFIX  43
H58   2    0.347172    0.484470    0.434899    11.00000   -1.20000
AFIX   0
C59   1    0.363035    0.471908    0.524493    11.00000    0.03474    0.07203 =
         0.04733    0.01901    0.01167    0.01267
AFIX  43
H59   2    0.432687    0.489179    0.534133    11.00000   -1.20000
AFIX   0
C60   1    0.151176    0.425372    0.386757    11.00000    0.04011    0.07138 =
         0.04205    0.01706    0.00931    0.01673
AFIX  43
H60   2    0.185173    0.434152    0.355290    11.00000   -1.20000
AFIX   0
C61   1    0.046650    0.398204    0.370361    11.00000    0.04565    0.06544 =
         0.04025    0.01650    0.01010    0.02175
C62   1   -0.000133    0.386455    0.417980    11.00000    0.03903    0.06991 =
         0.04096    0.00795    0.00595    0.01787
AFIX  43
H62   2   -0.069672    0.370722    0.407983    11.00000   -1.20000
AFIX   0
C63   1   -0.008583    0.377287    0.301994    11.00000    0.04744    0.09038 =
         0.04072    0.01666    0.00633    0.02214
C64   1    0.020466    0.466203    0.270784    11.00000    0.06223    0.11433 =
         0.04758    0.02756    0.01587    0.03825
AFIX 137
H64B  2    0.092079    0.489855    0.277504    11.00000   -1.50000
H64C  2   -0.002258    0.512038    0.288564    11.00000   -1.50000
H64A  2   -0.010246    0.452354    0.226756    11.00000   -1.50000
AFIX   0
C65   1   -0.119237    0.348325    0.294266    11.00000    0.05987    0.10266 =
         0.04334    0.01041   -0.00031    0.01593
AFIX 137
H65C  2   -0.137220    0.400494    0.307449    11.00000   -1.50000
H65A  2   -0.138933    0.299304    0.319227    11.00000   -1.50000
H65B  2   -0.152826    0.326525    0.251144    11.00000   -1.50000
AFIX   0
C66   1    0.019562    0.302661    0.269950    11.00000    0.07981    0.09151 =
         0.05900   -0.00306    0.01268    0.02618
AFIX 137
H66B  2    0.006680    0.248571    0.291466    11.00000   -1.50000
H66C  2    0.089522    0.325576    0.270615    11.00000   -1.50000
H66A  2   -0.019680    0.286539    0.227461    11.00000   -1.50000
AFIX   0
C67   1    0.708209    0.764613    0.852057    11.00000    0.02516    0.05386 =
         0.05340    0.01425    0.01261    0.01412
C68   1    0.751431    0.838049    0.900244    11.00000    0.03925    0.04655 =
         0.07001    0.01426    0.02263    0.01972
AFIX  43
H68   2    0.715316    0.874956    0.910866    11.00000   -1.20000
AFIX   0
C69   1    0.847584    0.853459    0.930827    11.00000    0.03944    0.04569 =
         0.05837    0.00573    0.01628    0.00822
AFIX  43
H69   2    0.877286    0.901740    0.963508    11.00000   -1.20000
AFIX   0
C70   1    0.904710    0.800870    0.916032    11.00000    0.03490    0.06068 =
         0.04491    0.00978    0.01103    0.01569
C71   1    0.861414    0.729116    0.868145    11.00000    0.03505    0.05716 =
         0.05041    0.01290    0.01473    0.01848
AFIX  43
H71   2    0.898292    0.692900    0.857641    11.00000   -1.20000
AFIX   0
C72   1    0.762727    0.710880    0.835573    11.00000    0.03113    0.04552 =
         0.04886    0.01091    0.01189    0.01290
C73   1    0.696459    0.640446    0.786587    11.00000    0.03292    0.05144 =
         0.04375    0.01127    0.00907    0.01766
C74   1    0.602876    0.654534    0.775548    11.00000    0.02848    0.05003 =
         0.05124    0.01467    0.01519    0.01486
C75   1    0.520307    0.601139    0.730954    11.00000    0.02909    0.05389 =
         0.05268    0.01611    0.01128    0.01770
AFIX  43
H75   2    0.459366    0.612564    0.723197    11.00000   -1.20000
AFIX   0
C76   1    0.534803    0.527564    0.697734    11.00000    0.03107    0.05796 =
         0.04192    0.01541    0.01403    0.01617
C77   1    0.625246    0.510411    0.709315    11.00000    0.03362    0.06076 =
         0.03857    0.01466    0.01240    0.02156
C78   1    0.707406    0.566315    0.753662    11.00000    0.03432    0.06259 =
         0.04188    0.01234    0.01215    0.02189
AFIX  43
H78   2    0.768291    0.554788    0.761317    11.00000   -1.20000
AFIX   0
C79   1    0.609154    0.427672    0.668033    11.00000    0.03463    0.06125 =
         0.03497    0.01012    0.01030    0.01718
C80   1    0.511917    0.401455    0.632234    11.00000    0.03236    0.06746 =
         0.03826    0.01585    0.01454    0.01841
C81   1    0.474017    0.325778    0.589248    11.00000    0.03588    0.07248 =
         0.04406    0.00214    0.01128    0.01517
AFIX  43
H81   2    0.408678    0.309152    0.564562    11.00000   -1.20000
AFIX   0
C82   1    0.534830    0.273728    0.582912    11.00000    0.05195    0.07369 =
         0.05354    0.00226    0.01800    0.02208
AFIX  43
H82   2    0.508832    0.220056    0.554339    11.00000   -1.20000
AFIX   0
C83   1    0.633657    0.298460    0.617653    11.00000    0.04465    0.06587 =
         0.05326    0.00465    0.01866    0.02029
C84   1    0.670528    0.376051    0.659914    11.00000    0.03728    0.06566 =
         0.04747    0.01315    0.01325    0.02474
AFIX  43
H84   2    0.736775    0.394551    0.683364    11.00000   -1.20000
AFIX   0
C85   1    1.014920    0.824862    0.953249    11.00000    0.03398    0.07519 =
         0.05127    0.00426    0.00396    0.01475
C86   1    1.075487    0.914638    0.934828    11.00000    0.05296    0.12767 =
         0.11491    0.03382    0.00946    0.00919
AFIX 137
H86C  2    1.076832    0.905120    0.891885    11.00000   -1.50000
H86A  2    1.142767    0.934221    0.960741    11.00000   -1.50000
H86B  2    1.045389    0.961678    0.940140    11.00000   -1.50000
AFIX   0
C87   1    1.058937    0.751556    0.938464    11.00000    0.05299    0.13405 =
         0.08203   -0.00892   -0.00384    0.05056
AFIX 137
H87A  2    1.055656    0.745171    0.894606    11.00000   -1.50000
H87B  2    1.021653    0.693311    0.949472    11.00000   -1.50000
H87C  2    1.127670    0.769274    0.961851    11.00000   -1.50000
AFIX   0
C88   1    1.020540    0.834071    1.021536    11.00000    0.08528    0.20413 =
         0.06045   -0.03144   -0.01490    0.07873
AFIX 137
H88B  2    0.955598    0.803163    1.028170    11.00000   -1.50000
H88A  2    1.041822    0.898742    1.037532    11.00000   -1.50000
H88C  2    1.067815    0.806232    1.042818    11.00000   -1.50000
AFIX   0
C89   1    0.697058    0.239037    0.607802    11.00000    0.06703    0.06785 =
         0.09021    0.00155    0.02834    0.03096
PART 1
C90   1    0.801389    0.273933    0.647610    21.00000    0.05989    0.13383 =
         0.18264   -0.02178    0.01351    0.05279
AFIX 137
H90C  2    0.838569    0.235804    0.636584    21.00000   -1.50000
H90A  2    0.800204    0.271531    0.690708    21.00000   -1.50000
H90B  2    0.832823    0.337017    0.641268    21.00000   -1.50000
AFIX   0
PART 2
C90A  1    0.752915    0.230961    0.672420   -21.00000    0.09636    0.11138 =
         0.16802    0.00768   -0.00109    0.06158
AFIX 137
H90F  2    0.707085    0.191247    0.692818   -21.00000   -1.50000
H90E  2    0.782568    0.291529    0.696185   -21.00000   -1.50000
H90D  2    0.804637    0.204966    0.669379   -21.00000   -1.50000
AFIX   0
C91A  1    0.772979    0.291312    0.575311   -21.00000    0.07009    0.13686 =
         0.16681    0.00243    0.06875    0.02083
AFIX 137
H91F  2    0.813377    0.349474    0.600192   -21.00000   -1.50000
H91D  2    0.739372    0.302850    0.535439   -21.00000   -1.50000
H91E  2    0.815047    0.255256    0.569391   -21.00000   -1.50000
AFIX   0
PART 1
C91   1    0.715081    0.251326    0.543392    21.00000    0.10112    0.15607 =
         0.14854    0.00231    0.07785    0.04451
AFIX 137
H91C  2    0.688636    0.298089    0.526443    21.00000   -1.50000
H91B  2    0.682186    0.193492    0.516566    21.00000   -1.50000
H91A  2    0.785839    0.270182    0.546356    21.00000   -1.50000
AFIX   0
PART 2
C92A  1    0.633814    0.140179    0.577045   -21.00000    0.07161    0.06397 =
         0.21466    0.00118    0.02480    0.03018
AFIX 137
H92F  2    0.595961    0.142612    0.535962   -21.00000   -1.50000
H92E  2    0.588691    0.111746    0.601802   -21.00000   -1.50000
H92D  2    0.677149    0.104213    0.574093   -21.00000   -1.50000
AFIX   0
PART 1
C92   1    0.646900    0.138412    0.613324    21.00000    0.08722    0.08598 =
         0.20050    0.03176    0.02095    0.03417
AFIX 137
H92C  2    0.674936    0.100316    0.592216    21.00000   -1.50000
H92B  2    0.576227    0.121456    0.594659    21.00000   -1.50000
H92A  2    0.657522    0.129238    0.656623    21.00000   -1.50000
AFIX   0
HKLF 4


REM  cu_hku_dicz_p2_0m_a.res in P-1
REM wR2 = 0.2761, GooF = S = 1.001, Restrained GooF = 1.000 for all data
REM R1 = 0.1085 for 10661 Fo > 4sig(Fo) and 0.1366 for all 16257 data
REM 914 parameters refined using 72 restraints

END

WGHT      0.1682      9.5850

REM Highest difference peak  0.696,  deepest hole -0.390,  1-sigma level  0.076
Q1    1   0.6436  0.5608  0.9206  11.00000  0.05    0.70
Q2    1   0.4367  0.4573  0.9012  11.00000  0.05    0.63
Q3    1   1.2072  1.1370  0.9174  11.00000  0.05    0.54
Q4    1   0.5936  0.7543  1.0201  11.00000  0.05    0.45
Q5    1   0.4013  0.4465  0.4753  11.00000  0.05    0.36
Q6    1   0.3097  0.6633  0.6195  11.00000  0.05    0.36
Q7    1   0.3527  0.5318  0.3858  11.00000  0.05    0.35
Q8    1   0.0705  0.5830  1.0872  11.00000  0.05    0.35
Q9    1   0.5682  0.7575  0.8967  11.00000  0.05    0.33
Q10   1   0.4395  1.1483  0.6627  11.00000  0.05    0.32
Q11   1   0.6512  0.3989  0.5053  11.00000  0.05    0.32
Q12   1   0.8160  0.7206  0.9237  11.00000  0.05    0.32
Q13   1   0.7413  0.1643  0.5351  11.00000  0.05    0.31
Q14   1  -0.0439  0.0012  0.8037  11.00000  0.05    0.31
Q15   1   0.2349  0.7580  1.1648  11.00000  0.05    0.31
Q16   1   0.3792  0.6938  1.0415  11.00000  0.05    0.30
Q17   1   0.5859  0.9979  0.8322  11.00000  0.05    0.30
Q18   1   0.6324  0.0489  0.6011  11.00000  0.05    0.30
Q19   1   0.3426  0.3642  0.6119  11.00000  0.05    0.29
Q20   1   0.9670  0.6100  0.9413  11.00000  0.05    0.29
Q21   1   0.4000  0.8661  0.7622  11.00000  0.05    0.29
Q22   1   0.0890  0.0228  0.7957  11.00000  0.05    0.28
Q23   1   0.5000  1.0000  1.0000  10.50000  0.05    0.28
Q24   1   0.0627  0.4993  1.0615  11.00000  0.05    0.28
Q25   1   0.4574  1.2163  0.8169  11.00000  0.05    0.27
Q26   1   1.0388  0.9749  0.9045  11.00000  0.05    0.27
Q27   1   0.5554  0.3815  0.5275  11.00000  0.05    0.27
Q28   1   0.0806  0.3374  0.2228  11.00000  0.05    0.27
Q29   1   0.3675  0.5256  0.7255  11.00000  0.05    0.27
Q30   1   0.1245  0.1573  0.6607  11.00000  0.05    0.26
Q31   1   0.5413  1.3210  0.7831  11.00000  0.05    0.26
Q32   1  -0.2026  0.2066  0.2347  11.00000  0.05    0.26
Q33   1  -0.0064  0.2978  0.6187  11.00000  0.05    0.26
Q34   1  -0.0251  0.2916  0.5720  11.00000  0.05    0.25
Q35   1  -0.0202  0.0435  0.6385  11.00000  0.05    0.25
Q36   1   0.4433  0.5318  0.7637  11.00000  0.05    0.25
Q37   1   0.0392  0.4018  0.8342  11.00000  0.05    0.25
Q38   1   0.6610  0.5999  0.7017  11.00000  0.05    0.25
Q39   1  -0.1249  0.0848  0.8782  11.00000  0.05    0.25
Q40   1   0.1183  0.4206  0.9230  11.00000  0.05    0.25
Q41   1   0.2456  0.9587  0.7600  11.00000  0.05    0.25
Q42   1   0.1463  0.5319  0.7778  11.00000  0.05    0.25
Q43   1  -0.1584  0.3774  0.3402  11.00000  0.05    0.25
Q44   1   0.4178  0.1570  0.4044  11.00000  0.05    0.25
Q45   1  -0.2786  0.0164  0.6620  11.00000  0.05    0.25
Q46   1   0.3818  0.3430  0.5195  11.00000  0.05    0.25
Q47   1   0.2488  0.5645  1.2059  11.00000  0.05    0.24
Q48   1  -0.0658  0.3845  0.1410  11.00000  0.05    0.24
;
_shelx_res_checksum                91973
_shelx_hkl_file
;
   1   0   0  913.91   75.09
  -2   0   0   14.80    1.40
  -2   0   0   12.70    1.40
   2   0   0   13.70    1.60
   2   0   0   14.40    1.40
   2   0   0   15.90    1.90
   3   0   0 1263.87  103.99
  -4   0   0   47.40    4.20
   4   0   0   46.20    4.60
   4   0   0   48.60    4.20
   4   0   0   53.19    4.60
  -5   0   0   60.49    5.50
   5   0   0   64.29    5.90
   5   0   0   65.09    5.90
   5   0   0   61.59    5.40
  -6   0   0  613.24   52.19
   6   0   0  673.43   52.59
   6   0   0  618.84   52.29
   6   0   0  627.44   51.99
  -7   0   0   65.09    6.70
   7   0   0   69.49    7.30
   7   0   0   81.89    6.30
  -8   0   0    6.70    1.30
   8   0   0    6.30    2.20
  -9   0   0    5.40    1.30
   9   0   0    5.20    2.30
   9   0   0    6.00    1.80
   9   0   0    6.50    1.30
 -10   0   0   46.70    4.40
  10   0   0   40.50    5.60
  10   0   0   49.99    4.70
  10   0   0   51.39    5.20
  10   0   0   44.20    5.20
  11   0   0    1.40    1.40
  11   0   0    4.40    1.90
  11   0   0    3.90    2.90
  11   0   0    3.20    2.30
  12   0   0   29.90    3.40
  12   0   0   30.90    4.80
  12   0   0   36.30    4.20
  12   0   0   25.50    3.90
  13   0   0   71.09    8.30
  13   0   0   76.49    7.40
  14   0   0    6.90    2.10
  14   0   0   10.50    2.00
  15   0   0    5.50    1.50
  15   0   0    2.30    1.60
  16   0   0    3.30    1.30
  16   0   0    2.40    1.30
  16  -1   0    7.70    1.60
  16  -1   0   12.10    3.10
  15  -1   0    5.30    1.80
  14  -1   0   -0.20    1.70
  14  -1   0    0.10    1.40
  13  -1   0   13.60    2.70
  13  -1   0   12.50    2.20
  13  -1   0   17.60    6.10
  12  -1   0    7.90    1.80
  12  -1   0    5.20    2.10
  12  -1   0    4.40    2.10
  12  -1   0    6.00    2.90
  11  -1   0    2.90    1.80
  11  -1   0    3.50    2.10
  11  -1   0    3.80    2.80
  11  -1   0    7.70    3.10
  10  -1   0    1.00    1.80
  10  -1   0    0.40    1.20
  10  -1   0   -0.50    2.10
  10  -1   0    3.80    3.00
 -10   1   0    0.50    0.80
   9  -1   0   16.40    2.60
   9  -1   0   18.60    3.20
   9  -1   0   19.00    2.20
  -9   1   0   15.90    2.00
   8  -1   0   76.69    6.90
  -8   1   0   62.79    6.00
   7  -1   0    8.80    2.10
  -7   1   0    7.30    1.20
   6  -1   0  270.17   22.30
  -6   1   0  242.48   21.80
  -6   1   0  278.97   21.90
   5  -1   0   18.40    2.40
  -5   1   0   19.60    2.00
  -5   1   0   20.10    1.90
   4  -1   0  640.64   51.49
  -4   1   0  607.74   51.29
  -1  -1   0  189.18   15.50
   1   1   0  173.88   15.50
   1   1   0  198.58   15.70
  -2  -1   0  245.18   22.10
   2   1   0  273.17   22.40
   2   1   0  263.87   22.10
   2   1   0  284.27   22.10
   2   1   0  270.07   22.20
  -3  -1   0  400.66   36.80
   3   1   0  436.16   36.80
   3   1   0  455.25   37.00
   3   1   0  491.45   36.80
  -4  -1   0  484.15   41.40
   4   1   0  491.85   41.70
   4   1   0  500.25   41.40
   4   1   0  531.95   41.60
  -5  -1   0   50.39    4.80
   5   1   0   51.39    5.40
   5   1   0   54.99    5.30
   5   1   0   53.39    4.70
  -6  -1   0  225.18   19.50
   6   1   0  232.18   19.40
   6   1   0  228.68   19.90
   6   1   0  247.98   20.00
  -7  -1   0   -0.20    0.90
   7   1   0    1.80    0.80
   7   1   0    0.10    1.90
   7   1   0    0.90    1.80
  -8  -1   0    7.00    1.50
   8   1   0    7.80    2.50
   8   1   0    9.90    1.10
   8   1   0    8.30    1.40
  -9  -1   0    1.20    1.10
   9   1   0   -1.70    1.90
   9   1   0    0.10    1.60
   9   1   0   -0.20    2.00
   9   1   0    0.80    1.20
 -10  -1   0   23.60    2.80
  10   1   0   30.10    4.80
  10   1   0   22.10    3.40
  10   1   0   22.60    2.70
  10   1   0   25.80    3.30
  11   1   0    7.00    2.10
  11   1   0    5.10    3.10
  11   1   0    2.70    2.10
  11   1   0    3.00    1.60
  12   1   0  280.17   21.30
  12   1   0  261.67   21.60
  12   1   0  233.98   22.60
  12   1   0  223.88   21.60
  13   1   0   43.90    4.90
  13   1   0   43.20    4.70
  13   1   0   47.20    5.20
  14   1   0   -0.30    0.70
  14   1   0    1.00    1.30
  14   1   0    1.60    1.50
  15   1   0    2.60    1.30
  15   1   0    2.40    1.40
  16  -2   0   10.00    1.80
  16  -2   0    7.50    1.80
  15  -2   0   13.50    2.50
  15  -2   0   18.60    2.50
  14  -2   0   -1.00    1.70
  14  -2   0    2.10    1.60
  13  -2   0    3.00    2.20
  13  -2   0    1.10    1.40
  13  -2   0    0.00    1.00
  13  -2   0    2.50    2.60
  12  -2   0    0.50    2.00
  12  -2   0    0.20    1.60
  12  -2   0    2.20    1.30
  12  -2   0    1.90    4.20
  11  -2   0   21.10    4.10
  11  -2   0   30.50    3.30
  11  -2   0   27.60    3.60
  11  -2   0   34.50    4.00
  11  -2   0   31.50    3.80
  10  -2   0   42.50    4.80
  10  -2   0   41.90    4.60
  10  -2   0   41.80    4.30
  10  -2   0   46.80    4.90
  10  -2   0   46.20    5.60
   9  -2   0   -0.10    1.60
   9  -2   0    0.40    1.00
   9  -2   0    0.00    1.40
  -9   2   0    0.30    0.80
   8  -2   0  141.09   11.90
  -8   2   0  128.09   11.20
   7  -2   0  310.67   26.60
  -7   2   0  319.57   26.10
   6  -2   0   14.00    2.30
  -6   2   0   13.80    1.60
  -6   2   0   15.50    1.60
   5  -2   0  523.65   39.60
  -5   2   0  474.15   39.30
  -5   2   0  439.86   39.30
   4  -2   0  390.16   30.80
  -4   2   0  345.37   30.60
  -4   2   0  381.36   30.60
   2  -2   0   25.80    2.00
   2  -2   0   19.00    2.60
   2  -2   0   21.30    2.40
  -2   2   0   17.50    2.10
   1  -2   0   12.70    1.20
  -1   2   0    8.90    1.10
   0  -2   0   16.10    1.50
   0   2   0   13.90    1.50
   0   2   0   12.00    2.00
  -1  -2   0    6.40    1.20
   1   2   0    6.90    1.90
   1   2   0    6.10    1.10
   1   2   0    5.00    1.20
  -2  -2   0  345.87   32.00
   2   2   0  411.26   32.00
   2   2   0  395.36   32.40
   2   2   0  398.76   32.10
  -3  -2   0    1.50    0.90
   3   2   0    4.00    0.90
   3   2   0    3.70    1.80
   3   2   0    1.10    1.10
   3   2   0    3.20    0.80
  -4  -2   0   10.20    1.60
   4   2   0   11.80    1.40
   4   2   0   11.60    1.50
   4   2   0   11.70    2.00
   4   2   0   11.70    2.40
  -5  -2   0  128.89   11.80
   5   2   0  150.78   12.30
  -6  -2   0   92.99    8.20
   6   2   0  104.19    8.90
   6   2   0   86.19    9.10
  -7  -2   0    0.50    1.00
   7   2   0    0.10    1.70
   7   2   0   -1.80    0.80
   7   2   0   -1.40    2.40
  -8  -2   0    9.50    1.70
   8   2   0    6.70    2.10
   8   2   0    8.50    2.80
   8   2   0   10.90    3.00
   8   2   0    8.80    1.40
   8   2   0    7.50    1.90
  -9  -2   0  140.69   11.30
   9   2   0  124.59   12.30
   9   2   0  113.09   11.60
   9   2   0  133.39   11.10
 -10  -2   0   26.10    3.10
  10   2   0   25.20    3.40
  10   2   0   21.80    3.60
  10   2   0   22.00    4.20
  10   2   0   31.90    3.60
  11   2   0   12.40    2.40
  11   2   0    8.60    2.60
  11   2   0   10.10    1.80
  11   2   0    8.50    3.50
  12   2   0    4.10    1.60
  12   2   0    5.80    3.70
  12   2   0    7.10    3.60
  12   2   0    2.50    1.80
  13   2   0   41.40    4.30
  13   2   0   28.50    3.60
  13   2   0   38.10    4.10
  14   2   0   -0.10    1.30
  14   2   0   -0.10    0.60
  14   2   0    0.40    1.20
  15   2   0    1.40    1.20
  15   2   0    0.30    1.00
  16  -3   0   20.50    2.70
  16  -3   0   20.70    2.60
  15  -3   0    3.90    2.00
  15  -3   0    2.80    1.60
  14  -3   0    2.50    2.10
  14  -3   0    2.70    1.70
  13  -3   0    0.80    1.70
  13  -3   0    5.50    2.10
  12  -3   0    1.60    2.00
  12  -3   0    5.80    1.70
  12  -3   0    5.50    1.90
  12  -3   0    5.20    2.60
  11  -3   0   66.19    6.30
  11  -3   0   68.99    6.80
  11  -3   0   70.79    6.80
  11  -3   0   66.19    7.40
  11  -3   0   74.19    7.00
  10  -3   0   22.30    3.20
  10  -3   0   36.00    4.10
  10  -3   0   26.80    2.90
  10  -3   0   32.90    3.60
  10  -3   0   24.00    3.80
   9  -3   0   32.70    4.20
   9  -3   0   35.90    3.90
  -9   3   0   34.00    3.10
   8  -3   0   56.99    5.90
  -8   3   0   59.79    5.20
   7  -3   0  907.61   75.29
   6  -3   0   73.79    7.00
  -6   3   0   78.29    6.50
  -6   3   0   74.99    6.50
  -5   3   0 2184.68  179.48
   4  -3   0  286.37   26.10
  -4   3   0  339.97   25.90
   3  -3   0   19.20    2.70
   3  -3   0   21.50    1.90
  -3   3   0   18.80    2.00
   2  -3   0   17.30    1.90
  -2   3   0   16.50    1.80
   1  -3   0  196.88   15.40
  -1   3   0  180.68   15.40
  -1   3   0  176.38   15.90
   0  -3   0  208.88   17.00
   0   3   0  198.58   17.00
   0   3   0  195.88   17.00
   0   3   0  211.28   17.60
  -1  -3   0   80.09    7.70
   1   3   0  101.29    7.80
   1   3   0   87.59    7.70
   1   3   0   91.69    8.40
  -2  -3   0  183.88   17.40
   2   3   0  213.28   18.00
   2   3   0  208.58   17.40
   2   3   0  227.78   17.40
  -3  -3   0    5.70    1.30
   3   3   0    6.70    1.30
   3   3   0    7.50    1.20
   3   3   0    5.20    1.50
   3   3   0    6.00    2.30
   4   3   0    5.90    1.90
   4   3   0    2.80    2.30
   4   3   0    4.10    1.30
  -5  -3   0    1.90    1.20
   5   3   0   -0.10    1.70
   5   3   0    4.30    1.30
   5   3   0    1.40    1.00
  -6  -3   0    5.60    1.40
   6   3   0    1.90    1.80
   6   3   0    4.40    1.30
   6   3   0    4.90    2.80
  -7  -3   0  286.07   22.40
   7   3   0  249.97   22.20
   7   3   0  255.37   23.30
   7   3   0  267.87   23.00
  -8  -3   0    3.40    1.90
   8   3   0    3.10    2.60
   8   3   0    3.70    1.20
   8   3   0    3.00    1.30
   8   3   0    5.10    3.20
   8   3   0    2.90    1.00
   8   3   0    4.90    2.10
  -9  -3   0   96.19    7.60
   9   3   0   89.19    8.20
   9   3   0   70.99    8.00
   9   3   0   77.89    8.80
   9   3   0   82.49    7.30
   9   3   0   71.69    7.00
   9   3   0   80.59    7.00
 -10  -3   0   16.60    2.60
  10   3   0   20.50    2.40
  10   3   0    9.90    2.90
  10   3   0   15.90    4.00
  10   3   0   18.00    2.80
 -11  -3   0   41.70    4.90
  11   3   0   42.10    5.00
  11   3   0   50.79    6.80
  11   3   0   48.90    4.60
  11   3   0   45.30    5.30
  12   3   0    6.30    2.50
  12   3   0    8.70    2.00
  12   3   0    8.40    3.30
  12   3   0    8.90    1.90
  13   3   0  101.39    9.10
  13   3   0  102.89    9.30
  13   3   0  100.49    9.00
  14   3   0    2.10    1.20
  15   3   0    2.40    1.10
  17  -4   0    0.50    1.30
  17  -4   0   -2.50    1.10
  16  -4   0    9.20    2.10
  16  -4   0    7.00    1.70
  15  -4   0   12.40    2.20
  15  -4   0   13.60    2.70
  14  -4   0   20.00    2.60
  14  -4   0   17.60    2.90
  13  -4   0   67.69    7.50
  13  -4   0   73.69    7.20
  13  -4   0   77.09    6.90
  12  -4   0    7.70    2.50
  12  -4   0   13.20    2.00
  12  -4   0   14.20    2.60
  11  -4   0   21.00    2.50
  11  -4   0   22.60    3.20
  11  -4   0   21.40    3.50
  11  -4   0   17.50    2.90
  11  -4   0   23.80    3.00
  10  -4   0    0.70    1.60
  10  -4   0    0.40    1.00
  10  -4   0    0.50    1.70
  10  -4   0   -0.70    1.70
   9  -4   0    2.10    1.70
   9  -4   0    1.80    1.70
  -9   4   0    1.20    0.70
   8  -4   0   11.40    2.20
   7  -4   0 1125.59   87.49
  -7   4   0  984.50   87.39
  -7   4   0 1064.79   87.09
   6  -4   0   33.30    3.60
  -6   4   0   31.90    3.10
   5  -4   0  152.58   13.60
  -5   4   0  167.48   13.40
   4  -4   0  425.36   34.80
   4  -4   0  408.86   34.40
   3  -4   0   77.69    7.40
   3  -4   0   67.19    6.20
  -3   4   0   74.69    6.30
   2  -4   0    0.70    1.10
  -2   4   0    6.20    1.10
   0  -4   0   69.29    6.30
   0   4   0   73.69    6.30
   0   4   0   72.89    7.40
  -1  -4   0  114.19   10.10
   1   4   0  128.39   10.10
   1   4   0  116.99   10.20
   1   4   0  113.29   11.00
  -2  -4   0   15.20    2.20
   2   4   0   20.80    2.60
   2   4   0   18.70    3.50
   2   4   0   22.90    2.30
  -3  -4   0  252.57   21.80
   3   4   0  243.18   22.00
   3   4   0  263.37   22.60
   3   4   0  259.97   21.90
   3   4   0  282.07   21.80
  -4  -4   0   42.40    4.50
   4   4   0   43.60    5.90
   4   4   0   41.00    4.80
   4   4   0   45.90    4.50
   4   4   0   46.30    4.30
  -5  -4   0  540.85   43.00
   5   4   0  523.75   43.40
   5   4   0  528.65   44.00
   5   4   0  480.25   42.80
   5   4   0  516.35   43.00
  -6  -4   0  194.18   14.90
   6   4   0  168.38   16.10
   6   4   0  160.08   14.70
   6   4   0  161.78   15.30
  -7  -4   0   73.69    6.20
   7   4   0   55.39    7.60
   7   4   0   67.39    6.10
   7   4   0   57.89    6.50
   7   4   0   59.59    7.00
   7   4   0   57.89    5.60
   7   4   0   66.29    5.70
  -8  -4   0   45.60    4.40
   8   4   0   35.90    3.70
   8   4   0   33.70    4.60
   8   4   0   54.49    6.10
   8   4   0   32.70    3.60
   8   4   0   34.30    4.00
  -9  -4   0    2.40    1.60
   9   4   0    1.90    1.00
   9   4   0    3.20    3.60
   9   4   0    4.90    3.40
   9   4   0    2.80    1.20
   9   4   0    3.40    2.80
 -10  -4   0    2.10    1.80
  10   4   0    5.40    1.90
  10   4   0    2.40    2.40
  10   4   0    4.60    1.30
  10   4   0    3.20    3.10
  11   4   0   22.80    3.00
  11   4   0   17.00    3.20
  11   4   0   16.40    2.30
  11   4   0   22.40    4.40
  12   4   0    5.50    2.20
  12   4   0    6.40    1.80
  12   4   0   11.30    1.80
  13   4   0   15.50    2.20
  13   4   0   16.40    2.20
  13   4   0   21.80    2.70
  14   4   0    3.60    1.20
  17  -5   0    4.00    2.10
  17  -5   0    7.30    1.30
  16  -5   0   -1.20    1.70
  16  -5   0   -0.80    1.40
  15  -5   0    1.40    1.90
  15  -5   0    3.60    1.60
  15  -5   0    0.30    0.80
  14  -5   0  117.59   11.00
  14  -5   0  120.59   10.70
  14  -5   0  129.89   11.30
  13  -5   0   76.19    7.50
  13  -5   0   75.29    7.20
  13  -5   0   65.59    6.60
  12  -5   0   57.89    5.50
  12  -5   0   56.59    6.30
  12  -5   0   56.99    6.10
  11  -5   0    4.80    2.70
  11  -5   0    4.50    1.90
  11  -5   0    2.10    1.30
  11  -5   0    5.10    2.30
  10  -5   0   32.60    3.80
  10  -5   0   29.10    3.90
  10  -5   0   27.80    3.60
   9  -5   0   28.70    3.30
   9  -5   0   24.00    3.20
   9  -5   0   20.10    3.00
   8  -5   0    9.50    2.00
  -8   5   0    9.10    1.40
   7  -5   0  307.47   26.30
  -7   5   0  318.07   26.10
  -6   5   0   54.69    4.90
  -5   5   0    9.50    1.40
   4  -5   0  338.87   31.00
   4  -5   0  375.76   31.80
  -4   5   0  413.56   31.10
   3  -5   0   14.90    2.00
  -3   5   0   18.50    2.00
  -2   5   0 1505.95  124.69
  -1   5   0 2239.38  185.38
  -1   5   0 2269.47  186.08
   0  -5   0  296.97   25.40
   0   5   0  297.07   26.40
   0   5   0  324.37   25.50
   0   5   0  301.57   25.50
  -1  -5   0    3.90    1.30
   1   5   0    4.60    1.30
   1   5   0    4.20    2.70
   1   5   0    3.90    1.40
  -2  -5   0  482.75   39.50
   2   5   0  461.25   39.50
   2   5   0  507.45   39.40
   2   5   0  445.06   40.20
  -3  -5   0   78.69    6.70
   3   5   0   71.49    6.90
   3   5   0   74.49    6.50
   3   5   0   66.49    8.00
   3   5   0   66.09    6.70
  -4  -5   0    0.70    1.30
   4   5   0   -0.30    1.10
   4   5   0    0.20    1.60
   4   5   0   -1.30    3.10
  -5  -5   0    1.50    1.40
   5   5   0   -1.90    3.20
   5   5   0   -0.20    1.40
   5   5   0    4.00    1.30
   5   5   0    2.20    2.00
   6   5   0  554.44   45.20
   6   5   0  560.94   46.90
   6   5   0  497.75   45.60
   6   5   0  570.24   45.60
  -7  -5   0  107.29    8.20
   7   5   0   83.89    8.10
   7   5   0   82.79   10.50
   7   5   0   84.99    8.90
   7   5   0   73.59    8.40
   7   5   0   83.19    7.60
   7   5   0   84.39    7.50
  -8  -5   0   36.40    3.90
   8   5   0   24.10    4.50
   8   5   0   24.60    2.90
   8   5   0   27.40    4.10
   8   5   0   31.60    3.10
   8   5   0   29.00    3.60
   8   5   0   18.60    5.70
  -9  -5   0   22.70    4.00
   9   5   0    7.50    4.60
   9   5   0   16.20    2.10
   9   5   0   15.80    3.50
   9   5   0   18.80    2.40
   9   5   0   15.60    4.40
   9   5   0   17.20    2.10
 -10  -5   0    1.00    1.80
  10   5   0   -0.60    1.20
  10   5   0   -1.40    2.90
  10   5   0    1.30    1.60
  10   5   0    0.40    0.50
  10   5   0    1.00    2.50
  11   5   0   28.20    3.30
  11   5   0   27.00    5.10
  11   5   0   35.80    4.20
  11   5   0   40.10    4.00
 -12  -5   0    0.80    1.80
  12   5   0   -0.70    1.30
  12   5   0    2.00    1.70
  12   5   0   -0.70    1.20
 -13  -5   0    2.00    1.90
  13   5   0    0.60    1.10
  13   5   0    0.00    0.70
  14   5   0    1.30    1.00
  17  -6   0    3.80    1.80
  16  -6   0    0.40    1.90
  16  -6   0    1.90    1.40
  15  -6   0   49.10    5.40
  15  -6   0   55.39    6.00
  15  -6   0   54.79    5.20
  14  -6   0   17.30    3.10
  14  -6   0   15.30    2.70
  14  -6   0   25.90    2.70
  13  -6   0   10.10    1.80
  13  -6   0    3.70    2.60
  13  -6   0    4.40    2.00
  12  -6   0    0.70    1.80
  12  -6   0    1.80    1.30
  12  -6   0    0.40    2.20
  11  -6   0   44.90    4.80
  11  -6   0   56.79    6.00
  11  -6   0   56.29    5.60
  10  -6   0   12.90    2.40
  10  -6   0   11.80    2.60
  10  -6   0   11.50    1.90
 -10   6   0    9.40    1.50
   9  -6   0  112.59   12.50
   9  -6   0  129.59   11.00
  -9   6   0  117.89   10.40
  -8   6   0  311.57   26.00
  -7   6   0    3.60    1.20
  -6   6   0    6.40    1.40
   5  -6   0    3.10    1.00
   5  -6   0    0.60    3.70
   5  -6   0   -0.20    1.10
  -5   6   0    1.10    1.10
   4  -6   0   64.39    6.40
   4  -6   0   64.59    8.10
  -4   6   0   73.29    6.30
   3  -6   0    1.00    1.30
   2  -6   0  579.84   50.09
  -2   6   0  648.54   50.39
  -2   6   0  591.44   51.29
   1  -6   0  251.77   21.10
  -1   6   0  263.67   22.60
  -1   6   0  235.28   21.50
  -1   6   0  255.47   21.20
   0   6   0  329.47   28.70
   0   6   0  331.57   27.70
  -1  -6   0  145.99   12.40
   1   6   0  136.69   12.40
   1   6   0  137.19   13.70
   1   6   0  152.08   12.60
  -2  -6   0  111.89    9.80
   2   6   0  114.69   11.60
   2   6   0  113.89    9.80
   2   6   0  103.99    9.90
  -3  -6   0   18.10    2.70
   3   6   0   22.70    2.80
   3   6   0   21.40    3.00
   3   6   0   22.10    2.90
  -4  -6   0    2.90    1.60
   4   6   0    2.00    1.70
   4   6   0    0.70    3.80
   4   6   0    2.60    1.90
  -5  -6   0   44.00    4.40
   5   6   0   39.10    3.80
   5   6   0   35.20    4.70
   5   6   0   33.10    6.20
   5   6   0   37.30    4.30
   5   6   0   31.60    4.40
  -6  -6   0    1.20    1.70
   6   6   0  -10.00    3.90
   6   6   0   -0.80    2.40
   6   6   0    2.30    2.20
   6   6   0    3.10    2.40
   6   6   0   -0.20    1.40
   6   6   0   -0.20    1.10
  -7  -6   0    1.10    1.80
   7   6   0   -1.40    2.30
   7   6   0    1.00    2.30
   7   6   0    3.20    1.90
   7   6   0    0.20    1.00
   7   6   0    0.70    1.30
   7   6   0    4.90    4.90
  -8  -6   0   12.30    2.70
   8   6   0   17.80    2.80
   8   6   0   12.90    2.00
   8   6   0   14.20    1.90
   8   6   0   19.80    5.80
   8   6   0   12.00    3.30
   8   6   0   14.10    3.80
  -9  -6   0    3.00    2.10
   9   6   0    2.40    4.90
   9   6   0    0.20    1.10
   9   6   0   -2.70    2.40
   9   6   0    1.00    1.10
   9   6   0    1.30    2.60
   9   6   0    3.30    1.60
 -10  -6   0    0.20    1.90
  10   6   0    1.40    1.50
  10   6   0    1.60    2.90
  10   6   0   -4.80    3.20
  11   6   0   17.40    2.50
  11   6   0   22.60    3.20
  11   6   0   21.50    2.50
 -12  -6   0   -1.10    1.60
  12   6   0    0.30    1.20
  12   6   0   -0.20    0.50
  12   6   0    1.80    1.70
  13   6   0    1.60    1.00
  17  -7   0   -0.20    1.60
  16  -7   0   -0.10    1.10
  16  -7   0   -0.10    1.90
  15  -7   0   -0.90    1.40
  15  -7   0   -2.90    2.10
  15  -7   0    0.50    0.60
  14  -7   0   27.50    3.70
  14  -7   0   24.90    3.80
  13  -7   0   19.50    3.00
  13  -7   0   10.50    2.90
  13  -7   0   16.60    2.00
  12  -7   0   25.60    2.70
  12  -7   0   17.50    3.30
  12  -7   0   27.20    3.80
  11  -7   0   -2.40    2.10
  11  -7   0   -0.70    1.10
  11  -7   0   -0.80    1.90
  10  -7   0   51.59    5.40
  10  -7   0   51.59    5.40
 -10   7   0   43.00    4.50
   9  -7   0    2.70    1.80
   9  -7   0    0.90    2.00
  -9   7   0    2.60    1.30
   8  -7   0  114.39   10.20
   8  -7   0  107.89   10.30
  -8   7   0  117.79   10.00
  -7   7   0    1.90    1.20
  -6   7   0   88.49    7.90
   5  -7   0  264.67   22.70
   5  -7   0  269.17   22.60
   5  -7   0  278.97   24.60
   4  -7   0    1.40    1.40
  -4   7   0    3.40    1.40
   3  -7   0  309.67   27.90
  -3   7   0  361.66   27.90
  -3   7   0  328.47   30.60
   2  -7   0   90.89    8.70
  -2   7   0   99.79    8.80
  -2   7   0  103.29    8.60
  -2   7   0   91.39   11.50
   1  -7   0  369.86   31.10
  -1   7   0  392.86   31.10
  -1   7   0  357.86   31.20
  -1   7   0  366.66   32.50
   0  -7   0 1171.18   96.59
   0   7   0 1190.78   97.59
   0   7   0 1185.78   96.59
   0   7   0 1135.19   97.69
  -1  -7   0   15.40    2.50
   1   7   0   19.60    5.10
   1   7   0   16.60    2.60
   1   7   0   18.10    2.40
  -2  -7   0   23.80    3.00
   2   7   0   23.10    2.80
   2   7   0   15.10    4.90
   2   7   0   18.10    2.90
   2   7   0   17.00    2.70
  -3  -7   0   95.89    8.20
   3   7   0   86.29   10.60
   3   7   0   78.59    8.10
   3   7   0   89.89    8.00
   3   7   0   84.49    8.30
   4   7   0   -2.40    4.30
   4   7   0    0.00    1.30
   4   7   0   -1.60    1.50
   4   7   0   -0.60    2.00
   4   7   0    0.60    2.00
   4   7   0    1.40    1.10
  -5  -7   0   52.09    5.10
   5   7   0   52.99    7.80
   5   7   0   38.40    5.30
   5   7   0   50.49    5.30
   5   7   0   35.10    5.10
   5   7   0   38.30    4.30
   5   7   0   40.50    4.30
  -6  -7   0    8.30    2.30
   6   7   0   10.00    2.60
   6   7   0    9.00    3.10
   6   7   0    7.90    1.70
   6   7   0    6.40    2.60
   6   7   0    9.60    1.50
   6   7   0    5.70    5.20
  -7  -7   0  103.69    8.60
   7   7   0   91.59    7.80
   7   7   0   87.89    9.00
   7   7   0   86.49    8.50
   7   7   0   64.89   10.70
   7   7   0   79.19    7.70
   7   7   0   92.29    9.40
  -8  -7   0   47.80    5.20
   8   7   0   44.90    5.00
   8   7   0   40.70    4.10
   8   7   0   39.10    4.90
   8   7   0   30.50    5.40
   8   7   0   44.00    4.20
   8   7   0   39.70    7.60
  -9  -7   0    2.40    2.10
   9   7   0    0.90    2.30
   9   7   0    1.20    1.10
   9   7   0    0.20    2.50
   9   7   0   -0.10    1.20
   9   7   0    1.00    1.40
   9   7   0    6.00    5.60
  10   7   0    1.60    2.10
  10   7   0    3.10    1.20
  10   7   0    3.80    1.30
  10   7   0    0.70    0.50
 -11  -7   0   -0.20    1.80
  11   7   0    0.50    1.10
  11   7   0   -0.30    1.70
  11   7   0    0.20    0.60
 -12  -7   0    1.80    1.40
  12   7   0    1.40    1.10
  17  -8   0    4.60    2.00
  16  -8   0    1.00    1.30
  16  -8   0    4.40    2.30
  15  -8   0    2.40    2.30
  15  -8   0    2.40    1.70
  14  -8   0    4.10    2.10
  14  -8   0    3.50    2.30
  13  -8   0    0.80    2.70
  13  -8   0    0.40    1.90
  12  -8   0   30.90    4.50
  12  -8   0   35.20    4.60
  11  -8   0  134.09   12.10
  11  -8   0  126.69   12.00
  10  -8   0   37.90    4.80
  10  -8   0   38.70    4.80
 -10   8   0   39.70    4.10
   9  -8   0   21.80    3.50
   9  -8   0   23.80    3.30
  -9   8   0   24.40    3.00
   8  -8   0   72.69    6.80
   8  -8   0   60.49    6.80
  -8   8   0   70.29    6.50
   7  -8   0   20.50    3.00
   7  -8   0   19.00    3.00
  -7   8   0   18.90    2.60
   6  -8   0    3.30    8.20
   5  -8   0    3.20    1.30
  -5   8   0    4.60    1.40
   4  -8   0   92.29    8.50
  -4   8   0   96.39    8.50
   3  -8   0  172.48   16.00
  -3   8   0  183.08   19.90
  -3   8   0  191.68   15.70
   2  -8   0 1334.57  112.69
  -2   8   0 1389.96  114.19
  -2   8   0 1374.16  112.89
   1  -8   0  126.19   11.50
  -1   8   0  105.39   14.60
  -1   8   0  127.09   11.60
  -1   8   0  148.49   11.50
   0  -8   0    1.50    1.50
   0   8   0   -0.90    1.40
   0   8   0   10.30    5.40
   0   8   0   -2.10    1.40
  -1  -8   0   30.20    3.60
   1   8   0   24.90    6.30
   1   8   0   30.50    3.60
   1   8   0   21.90    3.00
  -2  -8   0  257.27   20.30
   2   8   0  222.38   22.40
   2   8   0  230.78   20.40
   2   8   0  232.58   20.30
   2   8   0  216.88   20.00
   2   8   0  253.57   20.20
  -3  -8   0  114.99    9.90
   3   8   0   93.49   12.70
   3   8   0  105.09   10.10
   3   8   0  107.69   10.00
   3   8   0  115.29   11.10
   3   8   0  104.09    9.70
  -4  -8   0   65.89    6.30
   4   8   0   55.99    6.70
   4   8   0   63.29    5.70
   4   8   0   53.39    8.80
   4   8   0   65.79    6.60
   4   8   0   56.99    6.50
   4   8   0   49.99    5.50
  -5  -8   0   12.10    2.80
   5   8   0    8.90    1.80
   5   8   0    8.70    2.90
   5   8   0   15.60    6.30
   5   8   0   13.10    3.10
   5   8   0   10.20    2.70
   5   8   0    6.60    1.40
  -6  -8   0    2.60    2.10
   6   8   0    3.50    2.40
   6   8   0    2.60    1.50
   6   8   0    6.70    1.20
   6   8   0    2.10    5.80
   6   8   0    1.00    1.90
   6   8   0    1.80    2.40
  -7  -8   0   26.70    4.30
   7   8   0   35.70    4.50
   7   8   0   30.10    3.10
   7   8   0   28.20    4.00
   7   8   0   21.70    4.50
   7   8   0   31.40    7.70
   7   8   0   31.50    3.40
  -8  -8   0    6.70    2.50
   8   8   0    4.10    1.40
   8   8   0    4.70    2.00
   8   8   0    4.20    3.00
   8   8   0    6.60    2.30
   8   8   0    3.60    1.40
   8   8   0    2.20    6.50
   9   8   0    8.10    6.40
   9   8   0    4.40    1.40
   9   8   0    4.40    1.20
   9   8   0    5.70    2.30
  10   8   0   -0.10    1.80
  10   8   0   -0.40    0.50
  10   8   0   -0.70    1.10
 -11  -8   0   -1.80    1.50
  11   8   0    0.90    1.10
 -12  -8   0    1.60    1.20
  16  -9   0   -0.30    1.20
  16  -9   0   -0.30    2.10
  15  -9   0   28.20    3.30
  15  -9   0   20.40    3.60
  14  -9   0    1.90    2.00
  14  -9   0    1.80    2.50
  13  -9   0    4.20    2.30
  13  -9   0    6.70    3.90
  12  -9   0   35.80    4.80
  12  -9   0   46.30    5.10
  11  -9   0   50.59    6.20
  11  -9   0   62.69    6.50
  10  -9   0    4.50    3.00
  10  -9   0    2.70    2.20
 -10   9   0    4.90    1.70
   9  -9   0    6.70    2.70
   9  -9   0    9.40    2.60
   9  -9   0    8.10    1.40
  -9   9   0    8.20    2.00
   8  -9   0    1.90    1.90
   8  -9   0    3.90    1.40
   8  -9   0    3.40    2.40
  -8   9   0    3.60    1.70
   7  -9   0    0.90    1.70
   7  -9   0   -0.70    2.40
   7  -9   0   -0.60    1.10
  -7   9   0    0.50    1.50
   6  -9   0   94.79    8.10
   6  -9   0   83.69    7.60
   6  -9   0   83.89    8.60
  -6   9   0   82.29    7.90
  -5   9   0    1.70    1.40
   4  -9   0   84.09    9.60
  -4   9   0  116.39    9.30
   3  -9   0   22.70    3.20
  -3   9   0   28.20    3.30
   2  -9   0  531.45   45.90
  -2   9   0  570.04   45.90
  -2   9   0  549.15   48.90
   1  -9   0  328.57   27.40
  -1   9   0  324.67   27.30
  -1   9   0  329.77   30.50
  -1   9   0  313.07   27.50
   0  -9   0    7.00    2.10
   0   9   0   10.40    2.10
   0   9   0    6.40    6.10
   0   9   0    6.70    2.00
  -1  -9   0   50.49    6.40
  -1  -9   0   65.59    6.30
   1   9   0   67.79    6.40
   1   9   0   58.39    5.60
   1   9   0   54.69    6.10
   1   9   0   62.99    6.20
   1   9   0   51.49    8.70
   1   9   0   60.09    6.00
  -2  -9   0   69.89    6.90
  -2  -9   0   76.59    7.40
   2   9   0   76.09    6.80
   2   9   0   54.89    9.90
   2   9   0   80.49    7.50
   2   9   0   66.29    7.40
   2   9   0   80.69    7.60
   2   9   0   79.79    7.20
  -3  -9   0   -0.20    1.90
   3   9   0    0.40    1.30
   3   9   0    0.40    6.00
   3   9   0   -1.00    2.00
   3   9   0    2.40    2.00
   3   9   0    0.30    2.20
   3   9   0    1.80    1.70
  -4  -9   0   34.20    4.30
  -4  -9   0   36.10    4.00
   4   9   0   28.30    3.90
   4   9   0   23.60    4.00
   4   9   0   28.70    4.50
   4   9   0   31.40    3.50
   4   9   0   24.00    7.50
  -5  -9   0    3.90    2.40
   5   9   0    1.10    2.40
   5   9   0    0.60    1.90
   5   9   0   -1.50    2.10
   5   9   0    4.60    6.40
   5   9   0   -2.20    1.20
  -6  -9   0    3.80    2.50
   6   9   0    9.40    6.80
   6   9   0    0.50    2.20
   6   9   0    5.00    2.70
   6   9   0   -0.60    1.40
   6   9   0   -1.10    1.30
   6   9   0   -3.20    2.30
  -7  -9   0   -1.30    2.10
   7   9   0    1.10    6.80
   7   9   0    1.80    1.40
   7   9   0    0.30    2.00
   7   9   0    2.20    2.60
   7   9   0   -0.70    1.20
   7   9   0    1.50    2.70
   8   9   0   20.10    3.00
   8   9   0   14.00    2.60
   8   9   0   11.90    5.10
   8   9   0   19.00    2.10
   8   9   0   15.90    2.20
   8   9   0   14.10    7.90
   9   9   0    2.90    1.00
   9   9   0    0.10    0.60
 -10  -9   0   12.00    2.30
 -11  -9   0   -0.80    1.20
  16 -10   0   -1.90    2.10
  16 -10   0   -0.90    1.20
  15 -10   0   18.80    3.20
  15 -10   0   14.40    2.50
  14 -10   0   -1.40    2.50
  14 -10   0   -0.30    1.60
  13 -10   0    2.90    1.90
  13 -10   0    5.50    2.90
  12 -10   0    7.50    3.40
  12 -10   0    6.30    2.60
  11 -10   0   24.40    4.30
  11 -10   0   18.90    3.40
  10 -10   0    0.60    2.10
  10 -10   0    1.70    2.80
 -10  10   0    1.70    1.70
   9 -10   0  110.39   12.30
   9 -10   0  118.29    9.80
   9 -10   0  111.99   10.20
   9 -10   0  120.49   11.10
  -9  10   0  106.19   10.50
   8 -10   0  186.08   15.50
   8 -10   0  168.08   15.70
   8 -10   0  185.88   14.80
  -8  10   0  154.88   15.30
   7 -10   0   26.20    4.30
   7 -10   0   27.50    3.00
   7 -10   0   28.50    3.80
  -7  10   0   23.50    3.50
   6 -10   0   25.30    3.00
   6 -10   0   27.80    3.60
   6 -10   0   23.30    4.30
  -6  10   0   27.10    3.60
   5 -10   0    8.10    1.70
   5 -10   0    8.90    2.10
  -5  10   0   11.30    2.30
   4 -10   0    1.30    2.70
   4 -10   0    5.00    2.00
  -4  10   0    3.10    1.80
   3 -10   0  258.47   23.00
   3 -10   0  271.57   22.80
   2 -10   0  184.08   17.60
   2 -10   0  202.38   17.40
  -2  10   0  215.28   17.90
  -2  10   0  194.58   24.50
   1 -10   0  290.07   23.40
   1 -10   0  258.97   23.20
   1 -10   0  253.07   23.40
  -1  10   0  307.47   23.30
  -1  10   0  268.67   27.00
  -1  10   0  260.07   22.90
  -1  10   0  263.27   23.50
   0 -10   0   31.00    3.50
   0 -10   0   31.70    4.30
   0 -10   0   33.10    4.20
   0  10   0   24.00    3.90
   0  10   0   32.10    3.50
   0  10   0   33.70    4.00
   0  10   0   25.40    8.90
  -1 -10   0   33.90    4.20
  -1 -10   0   44.50    5.10
   1  10   0   33.40    4.80
   1  10   0   41.80    4.20
   1  10   0   40.50    4.60
   1  10   0   44.50    5.10
   1  10   0   27.60    9.10
  -2 -10   0   34.10    4.60
  -2 -10   0   36.00    4.10
   2  10   0   32.30    4.50
   2  10   0   44.80    4.70
   2  10   0   31.50    4.70
   2  10   0   27.10    8.00
   2  10   0   37.70    4.50
   2  10   0   33.10    3.70
  -3 -10   0   11.20    2.30
  -3 -10   0   11.50    2.80
   3  10   0   10.20    7.20
   3  10   0    8.60    2.70
   3  10   0    8.90    2.80
   3  10   0   11.70    2.70
  -4 -10   0    1.80    2.60
  -4 -10   0   -0.80    3.60
   4  10   0    3.10    2.70
   4  10   0    4.20    2.30
   4  10   0    0.00    1.30
   4  10   0  -12.00    6.80
   4  10   0    1.40    1.50
   4  10   0    2.60    2.70
  -5 -10   0    5.80    2.80
   5  10   0    3.70    7.30
   5  10   0   10.20    1.90
   5  10   0    7.40    2.50
   5  10   0    6.50    2.90
   5  10   0    4.70    2.70
  -6 -10   0   -1.00    2.50
   6  10   0   -0.20    2.40
   6  10   0    2.80    7.50
   6  10   0   -1.70    2.00
   6  10   0   -2.20    2.60
   6  10   0    1.10    1.30
   7  10   0   57.39    5.10
   7  10   0   47.20    5.90
   7  10   0   70.59   11.30
   7  10   0   35.70    9.80
   8  10   0    7.40    1.40
  -9 -10   0   -0.50    1.70
   9  10   0   -0.10    0.70
 -10 -10   0    2.90    1.40
  16 -11   0    0.00    1.20
  16 -11   0    0.30    2.10
  15 -11   0    0.90    3.70
  15 -11   0    0.20    1.40
  14 -11   0    0.20    1.70
  14 -11   0    1.50    2.70
  13 -11   0   -2.00    2.90
  13 -11   0    0.60    1.80
  11 -11   0   24.80    3.80
  11 -11   0   21.10    4.50
  10 -11   0    4.80    3.70
  10 -11   0    8.80    2.60
 -10  11   0    6.10    2.30
   9 -11   0    2.50    1.20
   9 -11   0    1.20    2.10
   9 -11   0   -1.30    1.30
   9 -11   0    1.90    3.30
  -9  11   0   -1.40    1.80
   8 -11   0   15.60    6.30
   8 -11   0   19.40    2.40
  -8  11   0   16.20    3.00
   7 -11   0    6.20    3.50
   7 -11   0    0.80    1.80
   7 -11   0    0.80    1.40
  -7  11   0    1.40    1.80
   6 -11   0    2.50    1.90
   6 -11   0    6.80    3.40
   6 -11   0    7.70    1.70
  -6  11   0    5.20    2.00
   5 -11   0   55.79    5.30
   5 -11   0   50.39    5.50
   5 -11   0   53.09    6.50
  -5  11   0   55.29    6.00
   4 -11   0   28.90    3.40
   4 -11   0   30.50    4.60
   4 -11   0   25.90    3.40
  -4  11   0   30.50    3.80
   3 -11   0   57.89    6.30
   3 -11   0   57.29    6.90
   3 -11   0   69.29    7.00
   3 -11   0   64.89    6.30
  -3  11   0   76.29    6.80
  -3  11   0   67.59    6.20
   2 -11   0   29.70    4.50
   2 -11   0   26.90    4.20
   2 -11   0   37.50    4.10
   2 -11   0   32.50    3.70
  -2  11   0   36.60    4.30
  -2  11   0   35.40    3.80
   1 -11   0  201.78   16.80
   1 -11   0  189.28   16.80
   1 -11   0  186.08   16.30
   1 -11   0  178.48   16.20
  -1  11   0  186.98   16.60
  -1  11   0  213.28   16.70
  -1  11   0  173.38   16.10
  -1  11   0  190.48   24.90
   0 -11   0   50.39    5.50
   0 -11   0   44.20    4.40
   0  11   0   13.90   10.30
   0  11   0   37.40    4.90
   0  11   0   40.00    4.20
   0  11   0   37.40    4.70
   0  11   0   39.70    5.10
  -1 -11   0    4.50    2.50
  -1 -11   0   10.10    2.20
   1  11   0    5.50    2.30
   1  11   0    4.00    2.50
   1  11   0    7.60    1.90
   1  11   0   10.30    2.60
   1  11   0    5.00    9.70
  -2 -11   0   68.39    6.90
   2  11   0   53.89    6.60
   2  11   0   59.59    6.40
   2  11   0   58.89    5.50
   2  11   0   46.60    6.20
   2  11   0   45.30   11.30
  -3 -11   0    7.20    2.70
  -3 -11   0    6.20    2.20
   3  11   0    2.40    2.20
   3  11   0    4.20    2.60
   3  11   0   13.20    8.80
   3  11   0    5.50    1.60
  -4 -11   0    2.50    1.90
  -4 -11   0   -0.50    2.30
   4  11   0    1.90    1.40
   4  11   0    6.50   13.80
   4  11   0    3.10    2.60
   4  11   0    1.30    2.30
  -5 -11   0   23.10    3.90
   5  11   0   25.90    3.00
   5  11   0   14.90    9.10
   5  11   0   23.80    4.50
   5  11   0   19.30    3.50
   6  11   0   16.10    9.40
  -7 -11   0    2.80    2.10
   7  11   0    2.90    1.20
  -8 -11   0   -0.60    1.70
   8  11   0    1.40    1.60
  -9 -11   0   -0.60    1.30
  15 -12   0    6.50    1.80
  15 -12   0   11.20    2.80
  14 -12   0    2.50    2.50
  14 -12   0    1.50    1.60
  13 -12   0    1.10    3.10
  13 -12   0   -1.10    1.60
  12 -12   0    2.30    2.00
  12 -12   0    0.10    3.10
  11 -12   0   51.49    5.40
  11 -12   0   32.10    5.20
  10 -12   0   37.40    4.50
  10 -12   0   35.20    5.20
 -10  12   0   34.20    4.60
   9 -12   0  170.28   16.20
   9 -12   0  174.18   15.50
   9 -12   0  184.88   14.80
  -9  12   0  157.48   15.50
   8 -12   0   -0.10    1.80
   8 -12   0   -0.10    1.40
   8 -12   0    0.60    3.60
   7 -12   0    1.50    1.60
   7 -12   0    0.10    1.70
   7 -12   0   -1.70    3.40
  -7  12   0   -1.00    1.80
   6 -12   0    0.20    1.60
   6 -12   0   -0.80    1.50
  -6  12   0   -0.60    1.90
   5 -12   0   64.89    6.90
   5 -12   0   75.19    8.10
  -5  12   0   85.09    7.60
   4 -12   0   -0.50    1.20
   4 -12   0    4.00    3.30
   4 -12   0    3.10    1.60
   4 -12   0    4.90    1.80
  -4  12   0    5.80    2.20
  -4  12   0    6.40    1.80
   3 -12   0   23.00    3.20
   3 -12   0   27.60    4.00
   3 -12   0   28.30    3.20
   3 -12   0   26.80    4.40
  -3  12   0   28.40    3.30
  -3  12   0   14.30    3.30
   2 -12   0   50.89    6.00
   2 -12   0   46.10    6.30
   2 -12   0   68.29    6.80
  -2  12   0   57.39    6.20
  -2  12   0   67.79    6.60
  -2  12   0   61.29    5.80
   1 -12   0    1.60    1.70
   1 -12   0    5.00    2.80
   1 -12   0    1.30    1.90
  -1  12   0    4.50    2.20
  -1  12   0    2.20    2.20
  -1  12   0    0.90    1.60
   0 -12   0   80.29    8.20
   0 -12   0   74.49    7.20
   0 -12   0   76.09    7.50
   0  12   0   75.79    7.90
   0  12   0   68.99    7.00
   0  12   0   74.29   16.10
   0  12   0   79.19    7.90
  -1 -12   0   14.00    2.50
  -1 -12   0   14.20    3.20
   1  12   0    1.40   12.10
   1  12   0   15.20    2.30
   1  12   0    8.40    3.20
  -2 -12   0    4.70    2.10
  -2 -12   0   -0.80    2.70
   2  12   0    2.50    1.50
   2  12   0    4.50    2.40
   2  12   0    3.90    2.60
   2  12   0    0.30   11.60
   2  12   0    9.70    3.20
  -3 -12   0  114.89   10.50
  -3 -12   0  137.89   11.80
   3  12   0  112.99   10.30
   3  12   0  103.09   11.20
   3  12   0  124.29   17.30
   3  12   0  110.99   11.50
  -4 -12   0   16.20    2.70
  -4 -12   0   18.20    4.00
   4  12   0   48.30   11.70
   4  12   0    8.90    3.10
   4  12   0   17.80    3.80
   4  12   0   15.60    2.60
  -5 -12   0    1.30    1.70
  -5 -12   0    3.90    2.00
   5  12   0  -11.90   16.20
   5  12   0    1.90    1.30
  -6 -12   0    0.50    1.90
   6  12   0   -0.80    1.00
  -7 -12   0    2.90    1.80
   7  12   0    2.70    1.30
  -8 -12   0    0.50    1.30
   8  12   0    0.20    0.70
  15 -13   0    0.70    1.30
  15 -13   0   -0.60    2.00
  14 -13   0   -0.90    1.40
  14 -13   0    3.40    3.10
  13 -13   0   -0.60    1.60
  13 -13   0    1.50    2.70
  12 -13   0   -2.50    2.80
  12 -13   0    1.40    1.60
  11 -13   0   13.60    2.70
  11 -13   0   18.40    4.10
  10 -13   0   34.60    6.10
  10 -13   0   28.30    4.70
 -10  13   0   31.20    4.40
   9 -13   0   40.30    5.90
   9 -13   0   50.49    4.40
   9 -13   0   40.90    4.80
  -9  13   0   33.50    5.10
   8 -13   0   -1.00    1.70
   8 -13   0   -0.60    1.40
   8 -13   0   -3.60    3.40
  -8  13   0    2.80    2.20
   7 -13   0   14.00    2.60
   7 -13   0   15.80    4.30
   7 -13   0   16.50    2.50
  -7  13   0   14.90    3.00
   6 -13   0    1.60    1.60
   6 -13   0   -1.40    1.60
   6 -13   0    0.10    3.20
  -6  13   0   -2.60    1.80
   5 -13   0    1.70    1.50
   5 -13   0    3.20    1.90
   5 -13   0    3.20    3.30
  -5  13   0    6.70    2.70
   4 -13   0    8.50    3.40
   4 -13   0    6.20    2.10
  -4  13   0    4.30    2.60
  -4  13   0    4.00    2.10
   3 -13   0   -1.90    1.40
   3 -13   0   -1.70    1.80
   3 -13   0   -1.60    2.80
   3 -13   0    0.90    1.90
  -3  13   0    2.00    2.40
  -3  13   0    1.20    1.60
  -3  13   0   -3.90    1.80
   2 -13   0    9.20    2.40
   2 -13   0    4.50    3.00
   2 -13   0    7.50    2.10
  -2  13   0    7.60    2.60
  -2  13   0   10.00    2.10
  -2  13   0   10.70    3.00
   1 -13   0    3.70    1.90
   1 -13   0    3.20    2.80
   1 -13   0   -1.90    1.90
  -1  13   0   -0.40    2.10
  -1  13   0    1.10    1.60
  -1  13   0   -0.30    2.20
   0 -13   0   -0.20    1.80
   0 -13   0    1.40    2.00
   0 -13   0   -0.90    2.40
   0  13   0   -1.30    2.20
   0  13   0    0.10    1.50
   0  13   0    3.30    2.50
  -1 -13   0    1.80    1.90
  -1 -13   0    4.70    2.80
  -1 -13   0    4.00    2.20
   1  13   0    4.50   15.50
   1  13   0    4.30    2.60
   1  13   0    1.10    1.50
   1  13   0    2.30    2.50
  -2 -13   0  119.69   11.20
   2  13   0  111.89   13.50
   2  13   0  119.49   20.10
   2  13   0  102.89   12.30
   2  13   0  139.29   12.20
   2  13   0  126.89   10.80
  -3 -13   0   26.70    3.30
  -3 -13   0   25.20    3.50
   3  13   0   33.30   18.50
   3  13   0   22.80    2.90
  -4 -13   0   75.69    7.00
  -4 -13   0   68.79    6.80
   4  13   0   68.19    6.50
  -5 -13   0   -1.10    1.90
  -5 -13   0    0.60    1.60
   5  13   0    2.00    1.10
  -6 -13   0    0.30    1.80
   6  13   0   -0.70    1.60
  -7 -13   0   -0.80    1.50
   7  13   0    0.00    0.70
  14 -14   0    1.00    2.10
  14 -14   0   -0.20    1.20
  13 -14   0    3.20    1.70
  13 -14   0    7.50    3.20
  12 -14   0    0.60    1.50
  12 -14   0   -0.10    2.60
  11 -14   0    1.90    1.50
  11 -14   0    1.10    3.00
  10 -14   0   23.70    3.50
  10 -14   0   26.30    4.30
   9 -14   0    9.40    3.50
   9 -14   0    9.80    2.40
   9 -14   0   12.40    1.80
  -9  14   0    6.30    2.80
   8 -14   0    1.60    2.00
   8 -14   0   -1.20    3.20
   8 -14   0    1.80    2.00
   7 -14   0    2.20    1.60
   7 -14   0    0.70    3.20
   7 -14   0    0.30    1.60
  -7  14   0   -1.30    1.90
   6 -14   0   15.60    3.70
   6 -14   0    9.20    2.10
   6 -14   0   11.40    2.20
  -6  14   0   10.30    2.90
   5 -14   0   20.70    2.90
   5 -14   0   24.30    4.30
   5 -14   0   25.40    3.20
  -5  14   0   23.90    4.10
   4 -14   0    2.70    1.90
   4 -14   0    0.10    2.90
  -4  14   0    1.50    1.60
  -4  14   0    5.40    2.50
   3 -14   0    0.90    1.80
   3 -14   0   -0.20    0.90
   3 -14   0    3.70    2.80
  -3  14   0    0.40    2.30
  -3  14   0    0.30    1.60
   2 -14   0   71.79    7.10
   2 -14   0   69.49    7.10
   2 -14   0   91.49    8.60
  -2  14   0   58.39    7.60
  -2  14   0   83.39    7.10
   1 -14   0   -3.40    3.40
   1 -14   0    0.40    1.90
   1 -14   0    0.50    1.80
  -1  14   0    1.90    1.60
  -1  14   0   -0.10    2.30
   0 -14   0    4.50    2.20
   0 -14   0    8.50    3.40
   0 -14   0    5.90    2.50
   0  14   0    7.80    2.70
   0  14   0    4.90    2.70
  -1 -14   0    1.10    1.60
  -1 -14   0    3.30    1.90
   1  14   0    1.90    1.40
  -2 -14   0    9.70    2.30
  -2 -14   0   11.40    2.20
   2  14   0   12.50    2.10
  -3 -14   0    2.30    1.80
  -3 -14   0    0.30    1.50
   3  14   0    0.20    1.00
  -4 -14   0    7.20    1.80
  -4 -14   0    7.20    2.10
   4  14   0    7.70    1.50
  -5 -14   0    1.10    1.40
   5  14   0    0.00    0.90
  -6 -14   0    3.30    1.40
   6  14   0    6.20    1.00
  14 -15   0    2.80    1.70
  14 -15   0    0.60    1.10
  13 -15   0   -1.00    1.90
  13 -15   0    0.90    1.20
  12 -15   0    0.60    2.80
  12 -15   0    4.20    1.60
  11 -15   0    0.90    1.40
  11 -15   0    1.50    2.50
  10 -15   0    9.60    2.20
  10 -15   0   14.80    3.20
   9 -15   0   -0.60    1.50
   9 -15   0    0.60    2.60
   9 -15   0    0.90    1.10
   8 -15   0    2.90    1.70
   8 -15   0    9.10    3.20
   8 -15   0    5.50    1.50
   7 -15   0    0.60    2.70
   7 -15   0    1.30    1.40
   7 -15   0   -0.20    1.40
   6 -15   0    0.40    1.30
   6 -15   0   -1.90    2.40
   6 -15   0    1.00    1.50
  -6  15   0   -1.00    2.00
   5 -15   0   16.40    3.30
   5 -15   0   13.20    2.40
  -5  15   0    8.40    2.90
   4 -15   0    6.30    2.00
  -4  15   0    4.10    1.80
  -4  15   0    4.30    2.60
   3 -15   0   16.40    2.50
  -3  15   0    9.00    3.20
  -3  15   0   10.50    2.00
   2 -15   0  141.09   11.70
   2 -15   0  122.79   11.60
  -2  15   0  134.39   11.70
   1 -15   0   -0.90    1.50
   1 -15   0   -0.50    1.60
  -1  15   0   -1.60    1.30
   0 -15   0    3.50    1.70
   0 -15   0    1.00    1.70
   0  15   0    3.30    1.50
  -1 -15   0    0.70    1.60
  -1 -15   0    1.40    1.50
   1  15   0    0.80    1.30
  -2 -15   0   10.20    3.00
  -2 -15   0    7.40    1.80
   2  15   0    5.80    1.50
  -3 -15   0    0.30    1.20
  -3 -15   0    2.20    1.60
   3  15   0    2.10    1.10
  -4 -15   0    3.70    1.40
  -4 -15   0    0.40    1.30
   4  15   0    1.80    0.90
  -5 -15   0    0.10    1.10
  12 -16   0    1.70    1.20
  12 -16   0    0.30    1.70
  11 -16   0    5.60    2.20
  11 -16   0    3.80    1.40
  10 -16   0    1.50    1.30
  10 -16   0    0.10    2.70
   9 -16   0   12.60    2.80
   9 -16   0    9.40    2.00
   9 -16   0   10.80    1.60
   8 -16   0    0.30    1.30
   8 -16   0    1.50    0.80
   8 -16   0    3.70    2.30
   8 -16   0    1.60    1.20
   7 -16   0    0.00    1.20
   7 -16   0    1.70    2.20
   7 -16   0    1.00    1.30
   6 -16   0    2.50    1.40
   6 -16   0    2.40    2.30
   5 -16   0   21.20    2.60
   4 -16   0    1.90    1.40
  -4  16   0    1.00    1.40
   3 -16   0    2.20    1.40
  -3  16   0    5.10    1.80
   2 -16   0    8.90    1.90
  -2  16   0    6.30    1.60
   1 -16   0    1.70    1.40
   1 -16   0    4.50    1.60
  -1  16   0    6.60    1.50
   0 -16   0    0.10    1.40
   0 -16   0    0.10    1.20
   0  16   0    2.20    1.20
  -1 -16   0   -0.30    1.20
  -1 -16   0    1.10    1.20
   1  16   0   -1.70    0.80
  -2 -16   0    0.60    1.20
  -2 -16   0    0.40    1.20
   2  16   0    1.90    0.90
  -3 -16   0    0.10    1.10
  -3 -16   0    1.60    1.10
   3  16   0    1.50    0.80
  11 -17   0    4.70    1.70
  10 -17   0    0.50    1.00
  10 -17   0   -0.50    1.60
   9 -17   0    7.20    1.90
   9 -17   0    2.20    1.10
   8 -17   0    0.60    1.00
   8 -17   0    1.90    1.70
   7 -17   0    8.20    2.10
   6 -17   0   12.60    1.90
   5 -17   0   59.89    5.70
   4 -17   0    2.10    1.40
  -4  17   0    3.10    1.20
   3 -17   0    0.90    1.30
  -3  17   0    2.10    1.20
   2 -17   0    0.40    1.10
  -2  17   0    0.20    1.00
   1 -17   0   -0.10    1.00
   1 -17   0    1.10    1.20
  -1  17   0    1.40    1.10
   0 -17   0    1.00    1.10
   0 -17   0    1.10    0.90
   0  17   0    0.20    0.80
  -1 -17   0   -0.90    0.80
  -1 -17   0   -0.40    1.00
   1  17   0    0.60    1.00
   8 -18   0    5.90    0.90
   7 -18   0    1.10    0.90
   6 -18   0    1.30    1.00
   5 -18   0    9.80    1.50
   4 -18   0    0.50    1.00
  -4  18   0    0.00    1.00
   3 -18   0   -0.80    0.90
  -3  18   0   -0.70    0.80
   2 -18   0    1.40    1.10
  -2  18   0    0.70    0.80
  -2  18  -1    0.30    0.80
   2 -18   1   -1.10    0.90
  -3  18  -1    1.30    0.90
   3 -18   1    0.30    1.00
   4 -18   1    2.20    1.10
   5 -18   1    6.30    1.30
   6 -18   1    2.40    1.10
   7 -18   1   -0.70    0.80
   1  17  -1    1.80    0.80
  -1 -17   1    0.30    0.90
  -1 -17   1    1.20    1.10
   0  17  -1   -1.10    0.90
   0 -17   1   -0.40    1.10
   0 -17   1   -0.20    0.90
  -1  17  -1    0.90    1.20
   1 -17   1    0.20    1.10
   1 -17   1   -0.80    0.90
  -2  17  -1   -0.20    1.00
   2 -17   1    0.80    1.40
  -3  17  -1    7.20    1.50
   3 -17   1   12.00    1.90
  -4  17  -1   26.10    3.20
   4 -17   1   39.80    3.60
   5 -17   1   17.70    2.30
   6 -17   1    0.80    1.20
   7 -17   1    3.20    1.30
   8 -17   1    4.70    2.00
   8 -17   1    7.40    1.30
   9 -17   1    2.50    1.80
   9 -17   1    1.90    1.00
  10 -17   1   -0.30    1.00
  10 -17   1   -0.70    1.60
  11 -17   1    0.60    1.00
  11 -17   1    2.70    1.50
   3  16  -1    3.20    1.10
  -3 -16   1    4.00    1.40
  -3 -16   1    5.20    1.30
   2  16  -1    0.40    1.10
  -2 -16   1   -0.90    1.10
  -2 -16   1    1.50    1.40
   1  16  -1   -1.00    1.00
  -1 -16   1   -1.40    1.20
  -1 -16   1    1.20    1.40
   0  16  -1    1.40    1.20
   0 -16   1    0.00    1.40
   0 -16   1    0.40    1.50
  -1  16  -1    4.60    1.30
   1 -16   1    3.40    1.60
   1 -16   1    4.60    1.70
  -2  16  -1    1.40    1.30
   2 -16   1    2.90    1.40
  -3  16  -1    2.40    1.50
   3 -16   1   -2.20    1.40
  -4  16  -1   51.39    6.10
   4 -16   1   48.40    5.00
   5 -16   1   -0.30    1.30
   6 -16   1   10.50    2.00
   6 -16   1   13.00    2.80
   7 -16   1   19.10    2.30
   7 -16   1   17.20    3.30
   7 -16   1   12.30    2.20
   8 -16   1    1.90    1.30
   8 -16   1    0.20    1.10
   8 -16   1    1.50    2.20
   8 -16   1   -1.60    0.90
   9 -16   1    0.20    1.20
   9 -16   1    0.40    0.90
   9 -16   1    2.10    2.20
  10 -16   1    8.00    3.50
  10 -16   1    1.60    1.30
  11 -16   1    0.80    1.30
  11 -16   1   -0.40    1.90
  12 -16   1   -0.60    1.10
  12 -16   1   -3.80    1.60
   5  15  -1    0.40    0.70
  -5 -15   1   -0.30    1.20
   4  15  -1    8.90    1.40
  -4 -15   1    7.10    1.80
  -4 -15   1   10.80    1.80
   3  15  -1   -0.20    1.30
  -3 -15   1   -0.10    1.50
  -3 -15   1    0.70    1.30
   2  15  -1    2.00    1.20
  -2 -15   1    4.20    1.80
  -2 -15   1    3.00    1.50
   1  15  -1   -0.90    1.20
  -1 -15   1    1.70    1.70
  -1 -15   1    1.40    1.60
   0  15  -1    0.40    1.20
   0 -15   1    2.00    1.60
   0 -15   1    1.00    1.70
  -1  15  -1    1.50    1.40
   1 -15   1    1.90    1.70
   1 -15   1   -0.70    1.50
  -2  15  -1   -0.50    1.40
   2 -15   1   -1.50    1.50
   2 -15   1    2.80    1.70
  -3  15  -1    5.00    2.70
  -3  15  -1    2.00    1.50
   3 -15   1    1.30    1.50
   3 -15   1    0.00    0.80
  -4  15  -1   88.89    8.40
   4 -15   1   91.09    8.40
   4 -15   1   91.29    9.20
  -5  15  -1   18.10    3.50
   5 -15   1   21.40    2.90
   5 -15   1   29.10    4.00
  -6  15  -1    2.40    2.10
   6 -15   1    1.00    2.60
   6 -15   1    0.10    1.30
   6 -15   1   -0.20    1.40
   7 -15   1    3.00    1.60
   7 -15   1    5.00    3.00
   7 -15   1    5.00    1.60
   8 -15   1   -4.00    2.60
   8 -15   1   -0.60    1.40
   8 -15   1    1.50    1.30
   9 -15   1   15.30    1.80
   9 -15   1    9.20    2.30
   9 -15   1   16.20    3.50
  10 -15   1    1.80    1.50
  10 -15   1    0.50    2.60
  11 -15   1    8.80    2.90
  11 -15   1    7.80    1.90
  12 -15   1    0.30    2.30
  12 -15   1    1.90    1.40
  13 -15   1   -0.90    1.80
  13 -15   1    0.80    1.30
   6  14  -1    8.30    1.20
  -6 -14   1    8.70    1.80
   5  14  -1    1.20    0.90
  -5 -14   1   -0.40    1.50
  -5 -14   1    2.80    1.60
   4  14  -1    9.40    1.60
  -4 -14   1   12.20    2.20
  -4 -14   1    8.80    2.20
   3  14  -1   -0.30    1.10
  -3 -14   1   -1.40    1.30
  -3 -14   1    1.30    1.80
   2  14  -1    0.00    1.20
  -2 -14   1   -0.40    1.80
  -2 -14   1    1.30    1.70
   1  14  -1    3.30    1.60
  -1 -14   1    2.10    2.00
  -1 -14   1    4.90    1.90
   0  14  -1    0.40    2.40
   0  14  -1    1.70    3.10
   0 -14   1    4.30    2.30
   0 -14   1    2.30    2.90
  -1  14  -1    5.90    2.50
  -1  14  -1    5.40    2.90
  -1  14  -1    5.00    1.70
   1 -14   1    2.20    2.00
   1 -14   1    4.50    2.00
   1 -14   1    5.70    3.00
  -2  14  -1    0.20    1.50
  -2  14  -1    0.20    2.30
   2 -14   1    1.10    1.90
   2 -14   1   -2.70    2.10
   2 -14   1    0.10    1.80
  -3  14  -1   26.20    4.00
  -3  14  -1   20.90    2.90
   3 -14   1   26.40    4.20
   3 -14   1   16.60    2.90
  -4  14  -1   78.29    7.90
   4 -14   1   84.59    7.90
   4 -14   1   90.29    9.00
  -5  14  -1   -1.60    2.10
   5 -14   1   -3.10    2.80
   5 -14   1    1.60    1.60
   5 -14   1    4.50    1.80
  -6  14  -1    8.10    2.50
   6 -14   1    7.00    3.50
   6 -14   1    9.70    2.00
   6 -14   1    7.30    2.10
  -7  14  -1    2.90    2.40
   7 -14   1    9.90    1.90
   7 -14   1    4.80    1.90
   7 -14   1    1.50    3.40
   8 -14   1   -1.50    1.50
   8 -14   1   -1.10    3.60
  -9  14  -1    2.10    3.60
   9 -14   1    0.50    1.20
   9 -14   1   -1.40    1.50
   9 -14   1    1.00    3.10
   9 -14   1    0.50    0.90
  10 -14   1    3.60    3.10
  10 -14   1    1.30    1.70
  11 -14   1    0.10    2.80
  11 -14   1   -0.70    1.60
  12 -14   1    0.70    2.70
  12 -14   1    0.50    1.60
  13 -14   1    2.10    1.70
  13 -14   1   -1.10    4.10
  14 -14   1    0.90    2.20
  14 -14   1    0.20    1.20
   7  13  -1    6.70    1.10
  -7 -13   1    9.20    1.70
   6  13  -1    0.40    1.00
  -6 -13   1    0.20    1.60
   5  13  -1    0.30    1.10
  -5 -13   1    0.90    1.60
  -5 -13   1    3.80    1.80
   4  13  -1   13.80    2.10
  -4 -13   1   11.30    2.40
  -4 -13   1    9.20    2.10
   3  13  -1   31.00   18.90
   3  13  -1   59.79    5.80
  -3 -13   1   68.89    8.40
  -3 -13   1   54.69    6.00
  -3 -13   1   63.19    6.30
   2  13  -1    0.60   16.40
   2  13  -1   21.80    5.30
   2  13  -1   13.00    2.20
   2  13  -1   14.80    6.00
  -2 -13   1   15.20    2.80
  -2 -13   1    9.50    2.40
  -2 -13   1   15.10    3.80
   1  13  -1   22.00   20.30
   1  13  -1    1.50    1.50
   1  13  -1    0.30    2.50
   1  13  -1    0.60    2.20
  -1 -13   1   -0.50    2.10
  -1 -13   1    5.90    3.10
  -1 -13   1    3.10    2.00
   0  13  -1    3.20    2.40
   0  13  -1    3.20    2.50
   0  13  -1    6.20    1.90
   0 -13   1    5.90    3.10
   0 -13   1    5.70    2.00
   0 -13   1    3.30    2.30
  -1  13  -1   -0.10    1.60
  -1  13  -1    1.00    2.10
  -1  13  -1    0.90    2.10
   1 -13   1    1.20    1.80
   1 -13   1   -1.00    1.90
   1 -13   1    1.40    2.60
  -2  13  -1   -0.10    1.90
  -2  13  -1    1.40    2.20
  -2  13  -1    0.30    1.60
   2 -13   1    0.90    2.10
   2 -13   1    3.50    2.90
   2 -13   1    3.00    2.70
   2 -13   1    1.60    1.80
  -3  13  -1   28.90    3.50
  -3  13  -1   34.40    5.20
   3 -13   1   23.50    4.20
   3 -13   1   26.10    3.50
   3 -13   1   22.60    3.30
  -4  13  -1    0.60    2.70
   4 -13   1   -1.20    1.60
   4 -13   1    0.90    3.20
  -5  13  -1   30.00    4.00
   5 -13   1   23.40    3.10
   5 -13   1   21.20    3.00
   5 -13   1   16.00    4.30
  -6  13  -1   36.90    4.70
   6 -13   1   39.70    4.30
   6 -13   1   39.80    4.50
   6 -13   1   38.70    5.70
  -7  13  -1    6.60    2.20
   7 -13   1    1.10    1.70
   7 -13   1    1.20    1.60
   7 -13   1    0.70    3.70
  -8  13  -1   -1.50    1.90
   8 -13   1   -1.00    1.60
   8 -13   1   -1.00    3.30
   8 -13   1    1.20    1.40
  -9  13  -1   30.10    4.20
   9 -13   1   19.20    2.90
   9 -13   1   30.80    4.90
   9 -13   1   23.40    3.80
   9 -13   1   32.40    3.10
 -10  13  -1    3.00    2.20
  10 -13   1    0.10    0.80
  10 -13   1    2.40    2.70
  11 -13   1   13.40    2.70
  11 -13   1   19.40    4.10
  12 -13   1    6.10    2.20
  12 -13   1    5.70    3.10
  13 -13   1    3.00    1.80
  13 -13   1   -0.70    2.70
  14 -13   1   -1.40    1.30
  14 -13   1    1.60    2.50
  15 -13   1    3.00    2.10
  15 -13   1    1.10    1.30
   8  12  -1    5.40    1.00
  -8 -12   1    2.60    1.60
   7  12  -1    3.00    1.10
  -7 -12   1    3.30    1.80
   6  12  -1    0.20    1.00
  -6 -12   1   -0.70    1.80
   5  12  -1    2.30    1.40
  -5 -12   1   -2.20    1.70
  -5 -12   1    2.70    1.90
   4  12  -1   -0.20    1.30
   4  12  -1    5.70   11.30
   4  12  -1    0.10    2.10
   4  12  -1   -0.70    2.80
  -4 -12   1    0.30    1.80
  -4 -12   1    0.70    3.00
  -4 -12   1   -1.10    2.30
   3  12  -1    1.60   13.20
   3  12  -1   -0.50    2.20
   3  12  -1    3.70    1.80
   3  12  -1    1.50    2.50
  -3 -12   1    3.80    2.50
  -3 -12   1    4.20    2.30
  -3 -12   1    5.70    2.10
   2  12  -1   26.00    4.40
   2  12  -1   38.20    7.10
   2  12  -1   26.50    3.30
   2  12  -1   17.90   13.10
   2  12  -1   24.80    4.00
  -2 -12   1   28.60    4.10
  -2 -12   1   30.20    4.80
  -2 -12   1   30.30    3.80
   1  12  -1  119.89   12.70
   1  12  -1  137.09   11.60
   1  12  -1  140.99   13.60
   1  12  -1  114.79   12.30
  -1 -12   1  135.99   11.70
  -1 -12   1  131.39   11.90
   0  12  -1   -9.80   16.50
   0  12  -1   -0.10    2.10
   0  12  -1    0.10    1.40
   0  12  -1    0.80    2.10
   0 -12   1   -2.90    1.90
   0 -12   1    1.10    2.50
   0 -12   1   -0.10    1.70
  -1  12  -1   -0.50    1.50
  -1  12  -1    0.20    1.90
  -1  12  -1   -1.40    1.90
   1 -12   1    2.30    1.90
   1 -12   1    1.90    2.90
   1 -12   1   -1.80    2.20
   1 -12   1    1.50    2.20
  -2  12  -1   13.50    2.70
  -2  12  -1   14.40    2.50
   2 -12   1   15.30    3.40
   2 -12   1   24.80    4.20
   2 -12   1    9.90    2.50
   2 -12   1   13.10    3.40
  -3  12  -1  128.99   10.70
  -3  12  -1  118.99   10.20
   3 -12   1   99.89   11.10
   3 -12   1  117.39   10.20
   3 -12   1  101.19   10.20
  -4  12  -1    2.10    1.90
   4 -12   1    0.90    1.50
   4 -12   1    4.90    2.00
   4 -12   1    2.50    1.80
   4 -12   1    5.50    3.20
  -5  12  -1    0.80    1.90
   5 -12   1    2.50    1.60
   5 -12   1    2.00    3.20
  -6  12  -1   19.40    3.30
   6 -12   1   14.50    2.70
   6 -12   1   15.20    4.20
   6 -12   1   18.00    2.60
  -7  12  -1   21.30    3.40
   7 -12   1   20.50    2.80
   7 -12   1   19.00    4.60
   7 -12   1   21.70    3.30
   8 -12   1    1.70    1.40
   8 -12   1   -1.70    3.40
   8 -12   1    3.60    2.00
  -9  12  -1    0.70    1.90
   9 -12   1   -0.40    1.80
   9 -12   1    1.20    3.70
   9 -12   1    0.90    1.20
   9 -12   1    1.90    1.70
 -10  12  -1   16.00    3.00
  10 -12   1   16.00    3.10
  10 -12   1   14.50    3.90
  11 -12   1    1.40    2.50
  11 -12   1    4.20    5.00
  12 -12   1    4.40    1.90
  12 -12   1    3.80    3.00
  13 -12   1    2.40    2.90
  13 -12   1    2.30    1.90
  14 -12   1    0.10    1.50
  14 -12   1    0.50    2.60
  15 -12   1    0.00    1.30
  15 -12   1   -0.20    2.40
   9  11  -1    2.00    0.70
  -9 -11   1    3.80    1.70
   8  11  -1    0.90    0.90
  -8 -11   1    1.70    1.80
   7  11  -1    0.50    1.10
  -7 -11   1    0.00    2.10
   6  11  -1    3.90    1.50
   6  11  -1   -1.50    1.90
   6  11  -1   15.30    9.50
   6  11  -1   -4.00    3.40
  -6 -11   1    6.20    4.10
   5  11  -1    1.40    2.10
   5  11  -1    1.40    1.50
   5  11  -1    2.40    9.00
   5  11  -1    3.30    2.30
  -5 -11   1    2.50    1.90
  -5 -11   1   -0.40    2.50
   4  11  -1    0.90    1.40
   4  11  -1    6.20    2.90
   4  11  -1   -0.50    2.30
   4  11  -1   10.50    9.50
  -4 -11   1    2.30    1.90
  -4 -11   1    2.20    2.70
   3  11  -1    4.40    2.30
   3  11  -1    3.60    8.90
   3  11  -1    2.60    3.90
   3  11  -1    4.90    2.50
   3  11  -1    2.70    1.70
  -3 -11   1    2.80    2.00
  -3 -11   1   11.00    3.10
   2  11  -1   18.20    3.20
   2  11  -1    5.90    2.70
   2  11  -1   13.20    2.20
   2  11  -1   19.10    9.70
   2  11  -1   12.20    3.00
  -2 -11   1   13.00    3.90
  -2 -11   1    8.80    3.00
   1  11  -1    4.90    2.40
   1  11  -1  -12.50   10.30
   1  11  -1    3.90    1.70
   1  11  -1    6.10    2.20
  -1 -11   1    3.50    2.00
  -1 -11   1    6.40    2.50
   0  11  -1   -2.00    2.00
   0  11  -1   -9.60   10.60
   0  11  -1   -1.70    1.30
   0  11  -1    1.50    1.90
   0 -11   1    1.90    2.30
   0 -11   1   -2.80    1.50
   0 -11   1    0.70    2.20
  -1  11  -1   80.99    7.80
  -1  11  -1   91.69    8.30
  -1  11  -1   54.19   14.40
   1 -11   1   82.79    8.10
   1 -11   1   89.39    7.90
   1 -11   1   92.19    8.60
   1 -11   1   85.29    8.90
  -2  11  -1   75.99    6.60
  -2  11  -1   66.79    7.00
   2 -11   1   51.09    6.60
   2 -11   1   64.09    6.20
   2 -11   1   59.79    6.10
   2 -11   1   52.99    7.10
  -3  11  -1    5.80    2.10
  -3  11  -1    6.20    2.00
   3 -11   1    4.70    2.40
   3 -11   1    9.70    2.00
   3 -11   1    4.40    3.20
   3 -11   1    7.60    2.20
  -4  11  -1   41.00    4.60
   4 -11   1   41.10    5.60
   4 -11   1   40.10    4.30
   4 -11   1   39.60    4.30
  -5  11  -1  147.39   12.60
   5 -11   1  124.19   13.30
   5 -11   1  157.38   12.30
   5 -11   1  129.19   12.40
  -6  11  -1   21.20    3.10
   6 -11   1   18.90    2.90
   6 -11   1   20.60    4.10
   6 -11   1   17.10    2.50
  -7  11  -1   -0.50    1.60
   7 -11   1    4.60    3.30
   7 -11   1   -0.80    1.70
   7 -11   1   -0.70    1.40
  -8  11  -1    4.00    2.00
   8 -11   1    5.10    1.50
   8 -11   1    6.40    2.50
   8 -11   1    6.10    3.80
  -9  11  -1   28.40    4.20
   9 -11   1   37.30    3.60
   9 -11   1   28.10    4.40
   9 -11   1   45.20    4.80
   9 -11   1   39.60    5.40
 -10  11  -1   39.30    5.00
  10 -11   1   50.29    6.20
  10 -11   1   48.90    5.60
  11 -11   1    8.00    2.40
  11 -11   1   13.40    3.70
  12 -11   1    7.10    2.40
  12 -11   1    1.80    3.60
  13 -11   1   -0.70    2.70
  13 -11   1   -0.70    1.70
  14 -11   1   -0.40    1.50
  14 -11   1    1.30    2.60
  15 -11   1   -0.80    1.40
  15 -11   1    3.60    2.30
  16 -11   1    2.10    1.30
  16 -11   1    2.20    2.10
 -10 -10   1    2.70    1.60
   9  10  -1    1.40    0.70
   9  10  -1    1.90    1.20
  -9 -10   1    0.90    1.70
   8  10  -1    4.50    9.70
   8  10  -1    1.60    1.10
  -8 -10   1    0.00    1.80
   7  10  -1    8.20    8.20
   7  10  -1    0.50    1.20
   7  10  -1   -4.20    1.50
   7  10  -1    2.30    2.20
  -7 -10   1   -0.60    2.20
   6  10  -1   -1.40    2.10
   6  10  -1    3.30    7.90
   6  10  -1   -0.40    1.20
   6  10  -1   -1.30    1.90
  -6 -10   1   -0.90    2.30
   5  10  -1    3.30    8.10
   5  10  -1   13.10    3.50
   5  10  -1   17.70    2.60
   5  10  -1   22.60    3.70
   5  10  -1   20.70    3.80
  -5 -10   1   21.40    3.50
  -5 -10   1   19.30    3.00
   4  10  -1  115.59   11.50
   4  10  -1  100.89   14.70
   4  10  -1  122.19   11.40
   4  10  -1  127.49   11.30
   4  10  -1  113.49   10.50
  -4 -10   1  132.79   11.40
  -4 -10   1  113.29   10.70
   3  10  -1   13.70    2.70
   3  10  -1   12.20    3.00
   3  10  -1   14.10    2.20
   3  10  -1   18.00    8.30
   3  10  -1   12.50    3.10
  -3 -10   1   13.90    2.50
  -3 -10   1   16.90    3.20
   2  10  -1    0.90    2.10
   2  10  -1    2.50    2.10
   2  10  -1   -1.70    1.60
   2  10  -1    2.00    7.50
   2  10  -1    1.60    1.40
  -2 -10   1    0.00    2.00
  -2 -10   1   -1.50    1.40
   1  10  -1   49.50   11.10
   1  10  -1   63.49    6.80
   1  10  -1   56.09    6.00
   1  10  -1   56.69    5.60
   1  10  -1   60.09    6.30
  -1 -10   1   55.29    5.80
  -1 -10   1   63.29    6.40
   0  10  -1  223.48   25.90
   0  10  -1  261.67   21.10
   0  10  -1  246.48   21.50
   0  10  -1  237.38   21.40
   0 -10   1  235.48   20.70
   0 -10   1  258.87   22.10
   0 -10   1  244.18   21.10
  -1  10  -1   18.90   10.80
  -1  10  -1   21.00    3.20
  -1  10  -1   18.60    2.70
   1 -10   1   26.00    3.20
   1 -10   1   19.80    3.60
   1 -10   1   26.50    3.60
   1 -10   1   19.20    3.10
  -2  10  -1   37.10   12.80
  -2  10  -1   67.09    6.80
   2 -10   1   45.90    5.20
   2 -10   1   35.70    5.10
   3 -10   1   16.40    3.10
   3 -10   1   13.80    3.30
   3 -10   1   14.10    2.70
   4 -10   1   45.60    4.90
   4 -10   1   58.29    5.90
  -5  10  -1  209.28   17.30
   5 -10   1  181.48   18.70
   5 -10   1  201.88   17.00
   5 -10   1  198.88   17.30
  -6  10  -1    7.10    2.10
   6 -10   1    8.50    2.20
   6 -10   1   11.30    1.80
   6 -10   1    9.40    3.50
  -7  10  -1    1.50    1.60
   7 -10   1    0.60    1.80
   7 -10   1   -1.40    1.10
   7 -10   1   -1.20    2.80
  -8  10  -1    3.40    1.80
   8 -10   1    5.70    2.40
   8 -10   1    4.30    1.30
   8 -10   1   -0.60    2.90
  -9  10  -1   68.49    7.50
   9 -10   1   75.99    7.50
   9 -10   1   82.59    6.90
   9 -10   1   88.29    8.50
   9 -10   1   78.69   10.20
 -10  10  -1   85.59    8.60
  10 -10   1   97.39    9.20
  10 -10   1  101.19    9.80
  11 -10   1  145.19   13.20
  11 -10   1  141.19   13.50
  12 -10   1    1.90    2.20
  12 -10   1    4.60    3.30
  13 -10   1    4.20    3.10
  13 -10   1    5.10    2.30
  14 -10   1    2.90    1.90
  14 -10   1    2.60    2.80
  15 -10   1    2.70    2.20
  15 -10   1    6.20    2.60
  16 -10   1    2.50    1.40
  16 -10   1    1.50    2.10
 -11  -9   1   -0.40    1.30
  10   9  -1    2.80    1.20
  10   9  -1   -0.30    0.60
 -10  -9   1    0.80    1.80
   9   9  -1   23.60    2.80
   9   9  -1   20.80    2.40
  -9  -9   1   22.90    3.20
   8   9  -1   -0.30    1.20
   8   9  -1   -5.00    7.20
   8   9  -1    1.30    1.80
   8   9  -1    0.70    2.30
   8   9  -1   -1.10    2.00
   8   9  -1   -0.10    1.20
  -8  -9   1   -1.70    2.10
   7   9  -1   -1.60    1.90
   7   9  -1   -1.60    2.20
   7   9  -1    1.90    2.50
   7   9  -1    5.40    7.00
   7   9  -1    0.10    1.20
   7   9  -1    0.80    1.20
  -7  -9   1   -0.10    2.30
   6   9  -1   -0.70    2.20
   6   9  -1   -0.90    1.30
   6   9  -1   -0.30    2.30
   6   9  -1    0.80    7.00
  -6  -9   1   -0.80    2.10
   5   9  -1    7.50    2.50
   5   9  -1    8.80    1.90
   5   9  -1    6.20    6.70
   5   9  -1   11.20    3.00
   5   9  -1    7.10    2.80
  -5  -9   1   11.60    2.90
   4   9  -1   41.70    5.40
   4   9  -1   34.30    5.00
   4   9  -1   35.20    9.40
   4   9  -1   55.89    5.50
   4   9  -1   39.90    4.40
  -4  -9   1   46.30    5.20
  -4  -9   1   41.20    4.60
   3   9  -1   17.00    3.10
   3   9  -1   22.90    3.20
   3   9  -1   15.70    3.20
   3   9  -1   15.40    2.90
   3   9  -1   19.70    2.50
   3   9  -1    2.80    6.40
  -3  -9   1   17.50    3.00
   2   9  -1   20.30    6.90
   2   9  -1   13.60    2.80
   2   9  -1   16.60    2.50
   2   9  -1   14.60    2.20
   2   9  -1   12.70    2.80
   2   9  -1   14.20    2.70
  -2  -9   1   15.30    2.70
  -2  -9   1   11.10    2.20
   1   9  -1  146.79   11.90
   1   9  -1  126.59   16.00
   1   9  -1  121.59   11.50
   1   9  -1  125.29   12.10
  -1  -9   1  142.09   12.00
   0   9  -1   90.29    8.90
   0   9  -1   94.49    8.60
   0   9  -1  100.29   12.50
   0  -9   1   90.59    8.60
  -1   9  -1    8.40    8.20
  -1   9  -1   14.90    2.30
  -1   9  -1   12.00    2.60
   1  -9   1   14.50    2.40
  -2   9  -1   99.99    8.80
  -2   9  -1   95.59   14.40
   2  -9   1   93.59    8.90
  -3   9  -1    1.30    1.50
   3  -9   1    2.70    1.70
  -4   9  -1   45.20    4.50
   4  -9   1   40.80    4.70
  -6   9  -1    1.70    1.40
   6  -9   1    2.20    1.80
   6  -9   1    2.30    1.30
   6  -9   1    1.40    2.60
  -7   9  -1   35.60    3.90
   7  -9   1   35.70    3.50
   7  -9   1   27.60    4.30
   7  -9   1   33.80    4.10
  -8   9  -1    0.30    1.40
   8  -9   1    0.90    1.90
   8  -9   1   -0.20    2.40
   8  -9   1    0.60    1.00
  -9   9  -1    6.30    1.80
   9  -9   1    6.00    1.80
   9  -9   1    5.60    2.30
   9  -9   1    8.10    2.90
 -10   9  -1   28.80    3.50
  10  -9   1   33.50    3.70
  10  -9   1   24.90    4.00
  10  -9   1   33.80    4.50
  11  -9   1   24.80    4.00
  11  -9   1   24.90    3.80
  12  -9   1   20.00    3.30
  12  -9   1   22.30    3.60
  13  -9   1    1.30    2.00
  13  -9   1   -1.10    3.40
  14  -9   1    1.80    1.70
  14  -9   1    0.00    2.40
  15  -9   1    5.30    1.80
  15  -9   1    3.70    2.50
  16  -9   1    3.50    1.40
  16  -9   1    1.90    2.20
  12   8  -1   -1.00    1.10
 -12  -8   1    0.50    1.20
  11   8  -1   10.30    1.70
 -11  -8   1   17.80    2.40
  10   8  -1    2.00    1.20
  10   8  -1    0.30    0.70
  10   8  -1    1.20    1.10
 -10  -8   1   -1.90    1.80
   9   8  -1   20.10    7.10
   9   8  -1   24.40    2.90
   9   8  -1   30.00    3.80
   9   8  -1   23.70    4.60
   9   8  -1   32.60    3.00
   9   8  -1   28.00    3.40
   8   8  -1   -1.10    1.70
   8   8  -1    0.30    2.10
   8   8  -1    0.30    1.30
   8   8  -1    1.20    6.30
   8   8  -1    0.20    2.60
   8   8  -1    2.30    1.30
  -8  -8   1    2.00    2.30
   7   8  -1   52.89    5.30
   7   8  -1   47.20    6.80
   7   8  -1   59.79    5.50
   7   8  -1   58.39    7.80
   7   8  -1   68.39    6.70
   7   8  -1   36.20    9.10
  -7  -8   1   68.99    6.60
   6   8  -1   -2.90    2.30
   6   8  -1   -0.50    1.80
   6   8  -1   -0.10    1.40
   6   8  -1    0.00    1.10
   6   8  -1   -3.30    6.00
   6   8  -1    0.20    2.60
  -6  -8   1    1.10    2.10
   5   8  -1    9.40    2.60
   5   8  -1   11.90    2.70
   5   8  -1    3.80    6.40
   5   8  -1   14.70    3.20
   5   8  -1   16.90    2.20
  -5  -8   1   13.10    2.70
   4   8  -1   34.30    3.50
   4   8  -1   24.50    4.00
   4   8  -1   39.90    4.00
   4   8  -1   33.60    4.30
   4   8  -1   14.30    6.50
   4   8  -1   28.90    4.20
  -4  -8   1   39.10    4.30
   3   8  -1    3.60    1.60
   3   8  -1    6.30    2.70
   3   8  -1    5.60    1.60
   3   8  -1   15.70    6.00
   3   8  -1    8.00    3.10
   3   8  -1    5.50    2.30
  -3  -8   1    4.80    2.30
   2   8  -1  109.49   11.20
   2   8  -1  113.99   13.60
   2   8  -1  131.79   11.00
   2   8  -1  119.69   12.20
  -2  -8   1  136.29   11.20
   1   8  -1   11.90    2.40
   1   8  -1    9.60    1.90
   1   8  -1    7.10    5.60
  -1  -8   1    6.50    2.00
   0   8  -1   29.80    3.70
   0   8  -1   22.80    7.00
   0   8  -1   25.80    3.20
   0  -8   1   27.30    3.30
  -1   8  -1  379.06   33.30
  -1   8  -1  421.16   33.10
  -1   8  -1  390.16   35.50
   1  -8   1  388.16   33.10
  -2   8  -1  197.68   21.30
  -2   8  -1  207.38   18.10
  -2   8  -1  226.28   17.90
   2  -8   1  201.68   17.90
  -3   8  -1  437.06   34.00
  -3   8  -1  404.16   39.10
   3  -8   1  377.66   34.00
  -4   8  -1   23.60    2.80
   4  -8   1   23.30    2.90
   5  -8   1   27.80    8.50
  -6   8  -1    0.80    1.20
   6  -8   1    0.60    1.30
   6  -8   1    4.80    5.80
  -7   8  -1   39.20    4.20
   7  -8   1   47.80    4.80
   7  -8   1   36.50    4.50
  -8   8  -1   64.89    6.20
   8  -8   1   66.29    6.80
   8  -8   1   65.49    6.60
  -9   8  -1   14.00    2.20
   9  -8   1   20.80    3.10
   9  -8   1   10.50    2.80
   9  -8   1   12.80    2.30
 -10   8  -1   42.90    4.80
  10  -8   1   45.40    5.10
  10  -8   1   53.09    5.60
  10  -8   1   57.19    5.70
  11  -8   1   57.19    6.50
  11  -8   1   65.09    7.00
  12  -8   1   38.00    4.90
  12  -8   1   35.30    4.70
  13  -8   1   -0.80    2.00
  13  -8   1    3.40    2.70
  14  -8   1    5.80    2.80
  14  -8   1    3.20    2.00
  15  -8   1   -0.60    1.50
  15  -8   1    1.40    2.30
  16  -8   1    1.00    2.10
  16  -8   1   -0.70    1.10
  13   7  -1    1.00    0.80
  12   7  -1    0.40    1.00
 -12  -7   1    0.80    1.40
  11   7  -1    8.20    1.80
  11   7  -1    6.30    2.00
  11   7  -1    6.90    1.50
 -11  -7   1    9.30    2.10
  10   7  -1   23.90    3.10
  10   7  -1   15.50    1.90
  10   7  -1   15.40    2.20
  10   7  -1   17.90    2.50
   9   7  -1   40.60    6.30
   9   7  -1   48.10    4.80
   9   7  -1   57.59    5.90
   9   7  -1   46.10    5.10
   9   7  -1   49.30    4.70
   9   7  -1   40.40    7.90
  -9  -7   1   57.49    5.90
   8   7  -1   53.79    6.20
   8   7  -1   66.69    6.60
   8   7  -1   61.39    5.60
   8   7  -1   51.69    9.10
   8   7  -1   50.79    5.40
   8   7  -1   64.09    7.60
  -8  -7   1   66.69    6.60
   7   7  -1   10.20    5.80
   7   7  -1    2.10    1.40
   7   7  -1    5.40    2.20
   7   7  -1    1.40    1.20
   7   7  -1    2.20    2.70
   7   7  -1    2.20    2.70
  -7  -7   1    5.40    2.20
   6   7  -1    3.00    2.10
   6   7  -1   -1.10    4.90
   6   7  -1   -0.50    2.20
   6   7  -1    0.10    0.90
   6   7  -1    0.90    1.40
   6   7  -1   -3.80    2.10
  -6  -7   1    2.00    1.90
   5   7  -1    2.70    4.80
   5   7  -1    4.40    2.00
   5   7  -1    4.50    2.60
   5   7  -1    0.20    0.70
   5   7  -1    4.40    2.20
   5   7  -1    3.00    1.30
  -5  -7   1    8.70    2.20
   4   7  -1   39.40    7.10
   4   7  -1   39.00    4.80
   4   7  -1   36.00    3.90
   4   7  -1   40.40    4.10
   4   7  -1   36.80    4.50
   4   7  -1   44.10    4.80
  -4  -7   1   35.20    4.30
   3   7  -1    0.10    1.50
   3   7  -1   -0.40    1.30
   3   7  -1    1.10    1.60
   3   7  -1    5.70    4.40
  -3  -7   1    2.00    1.60
   2   7  -1  159.08   12.90
   2   7  -1  148.39   13.20
   2   7  -1  127.39   14.80
  -2  -7   1  154.38   13.00
   1   7  -1  224.48   18.50
   1   7  -1  203.88   18.60
   1   7  -1  222.18   20.30
  -1  -7   1  218.18   18.50
   0   7  -1   48.40    4.90
   0   7  -1   42.00    4.60
   0   7  -1   41.20    6.90
   0  -7   1   45.40    4.60
  -1   7  -1  210.48   18.80
  -1   7  -1  229.28   21.00
  -1   7  -1  227.28   18.60
   1  -7   1  213.08   18.60
  -2   7  -1  108.99   10.40
  -2   7  -1  124.49   10.30
  -2   7  -1  125.19   13.70
   2  -7   1  114.29   10.30
  -3   7  -1   90.29    7.40
   3  -7   1   72.59    7.40
  -4   7  -1  106.49    8.10
   4  -7   1   68.19   10.60
   4  -7   1   86.09    8.00
   5  -7   1  247.28   21.10
   5  -7   1  230.28   19.20
   5  -7   1  214.18   19.00
  -6   7  -1  127.99   11.00
  -7   7  -1   -0.40    1.00
  -8   7  -1    3.50    1.30
   8  -7   1    6.30    2.10
   8  -7   1    2.90    1.90
  -9   7  -1   38.50    4.20
   9  -7   1   46.00    4.90
   9  -7   1   53.29    5.30
  10  -7   1   62.49    6.70
  10  -7   1   66.49    6.40
  10  -7   1   68.29    6.90
  11  -7   1  152.88   13.50
  11  -7   1  154.68   13.10
  11  -7   1  137.09   12.70
  11  -7   1  160.98   13.60
  12  -7   1    8.80    2.60
  12  -7   1    3.80    2.10
  13  -7   1    6.80    2.70
  13  -7   1    4.20    2.10
  14  -7   1    7.60    2.70
  14  -7   1    9.70    2.30
  15  -7   1   16.90    2.50
  15  -7   1   15.50    3.10
  16  -7   1   -0.80    1.00
  16  -7   1    0.60    2.00
  13   6  -1    3.70    1.20
  12   6  -1   -1.00    1.10
  12   6  -1    0.70    1.10
 -12  -6   1    2.30    1.60
  11   6  -1    9.60    1.70
  11   6  -1    9.30    2.30
  11   6  -1    9.10    1.90
  10   6  -1   18.90    4.40
  10   6  -1   29.20    3.20
  10   6  -1   33.80    4.50
   9   6  -1    6.60    1.90
   9   6  -1    7.50    1.50
   9   6  -1    5.70    3.30
   9   6  -1    8.90    5.20
   9   6  -1    4.00    2.60
   9   6  -1    6.50    1.50
  -9  -6   1    6.70    2.40
   8   6  -1   -1.00    1.30
   8   6  -1    5.50    5.40
   8   6  -1   -0.10    2.60
   8   6  -1    0.00    1.20
   8   6  -1    0.60    2.40
   8   6  -1    0.30    1.70
  -8  -6   1    2.60    2.00
   7   6  -1   -0.60    2.50
   7   6  -1    1.50    1.10
   7   6  -1   -1.00    1.10
   7   6  -1    1.30    2.20
   7   6  -1    1.30    1.90
   7   6  -1    5.70    4.90
  -7  -6   1    0.90    1.80
   6   6  -1  276.77   23.50
   6   6  -1  290.07   24.10
   6   6  -1  275.37   24.00
   6   6  -1  305.67   24.50
   6   6  -1  260.47   25.90
   6   6  -1  276.97   23.40
   5   6  -1   -0.20    2.00
   5   6  -1    1.20    2.00
   5   6  -1    8.30    4.30
   5   6  -1    1.80    1.20
   5   6  -1    2.40    1.70
  -5  -6   1    0.50    1.50
   4   6  -1    9.90    4.10
   4   6  -1   17.70    2.70
   4   6  -1   17.90    2.80
   4   6  -1   23.90    2.60
  -4  -6   1   16.80    2.60
   3   6  -1   16.10    2.60
   3   6  -1    8.80    4.60
   3   6  -1   20.30    2.50
  -3  -6   1   15.90    2.40
   2   6  -1  683.83   52.99
   2   6  -1  612.24   53.19
   2   6  -1  610.64   54.19
  -2  -6   1  648.94   53.09
   1   6  -1  126.19   13.00
   1   6  -1  137.29   11.60
   1   6  -1  129.59   12.10
  -1  -6   1  136.99   11.60
   0   6  -1    3.00    1.50
   0   6  -1    1.10    1.80
   0   6  -1    3.80    4.10
   0  -6   1    1.50    1.30
  -1   6  -1   26.30    5.20
   1  -6   1   33.60    3.40
  -2   6  -1   44.30    4.80
  -2   6  -1   48.20    7.40
   2  -6   1   40.30    4.20
  -3   6  -1  481.85   37.80
   3  -6   1  423.46   37.20
   4  -6   1  510.85   41.90
   4  -6   1  501.45   42.80
  -5   6  -1   13.40    1.80
   5  -6   1   11.10    1.60
   5  -6   1    9.60    3.60
  -6   6  -1  118.49   10.10
  -7   6  -1   99.39    8.60
  -8   6  -1   99.09    8.90
   8  -6   1  102.19   10.20
   8  -6   1  121.59   10.80
  -9   6  -1    4.30    1.10
   9  -6   1    2.10    2.00
   9  -6   1    3.90    2.00
  10  -6   1   57.69    5.80
  10  -6   1   47.60    5.60
  11  -6   1  203.78   18.50
  11  -6   1  188.08   16.20
  11  -6   1  199.18   17.30
  11  -6   1  188.78   16.60
  12  -6   1   29.60    3.00
  12  -6   1   23.50    3.60
  12  -6   1   24.80    3.80
  13  -6   1   22.70    3.10
  13  -6   1   14.00    3.10
  13  -6   1   22.50    2.60
  14  -6   1    1.70    1.70
  14  -6   1    2.30    1.50
  14  -6   1    1.80    2.50
  15  -6   1   -0.80    1.40
  15  -6   1   -1.00    1.90
  15  -6   1    1.20    2.10
  16  -6   1    0.60    1.80
  16  -6   1    1.90    1.30
  17  -6   1   -0.20    1.50
  14   5  -1   -0.40    1.00
  13   5  -1    0.90    1.00
  13   5  -1    1.50    2.10
  12   5  -1    3.20    1.90
  12   5  -1    5.40    1.50
  12   5  -1    3.30    1.40
 -12  -5   1    0.90    1.80
  11   5  -1    0.10    2.50
  11   5  -1   -0.30    1.20
  11   5  -1    2.30    2.00
  11   5  -1    3.60    1.60
  10   5  -1   38.60    4.10
  10   5  -1   37.10    3.70
  10   5  -1   38.30    4.70
  10   5  -1   38.90    6.10
 -10  -5   1   47.90    4.90
   9   5  -1    4.10    4.50
   9   5  -1    2.60    1.60
   9   5  -1    0.10    2.50
   9   5  -1    1.80    1.20
   9   5  -1    1.40    1.10
   9   5  -1    3.50    2.50
  -9  -5   1    0.80    1.70
   8   5  -1    9.90    1.60
   8   5  -1    8.90    1.70
   8   5  -1   12.10    3.30
   8   5  -1    9.50    2.90
   8   5  -1    9.40    5.10
   8   5  -1   11.00    2.30
  -8  -5   1   16.70    2.70
   7   5  -1    6.20    2.40
   7   5  -1   10.30    1.60
   7   5  -1    6.00    1.50
   7   5  -1   10.60    3.10
   7   5  -1    2.80    4.40
  -7  -5   1   11.20    2.30
   6   5  -1   19.00    3.50
   6   5  -1   21.80    5.20
   6   5  -1   25.10    2.70
   6   5  -1   25.70    3.80
   6   5  -1   22.70    3.10
  -6  -5   1   30.10    3.40
   5   5  -1  110.29    9.70
   5   5  -1  110.99   10.10
   5   5  -1  116.39   11.80
   5   5  -1  109.69   10.40
  -5  -5   1  113.39   10.00
   4   5  -1    1.60    3.70
   4   5  -1    1.00    1.50
   4   5  -1    1.50    1.80
   4   5  -1    0.60    1.10
  -4  -5   1   -0.50    1.30
   3   5  -1   11.20    3.80
   3   5  -1    6.80    1.60
   3   5  -1    8.40    1.90
  -3  -5   1    8.60    1.90
   2   5  -1   88.89    7.30
   2   5  -1   77.99    7.40
   2   5  -1   79.89    9.00
  -2  -5   1   77.39    7.30
   1   5  -1    5.50    3.10
   1   5  -1    7.90    1.60
   1   5  -1    4.10    1.30
  -1  -5   1    6.40    1.40
   0   5  -1  212.58   18.10
   0   5  -1  188.68   16.80
   0   5  -1  204.98   16.90
   0  -5   1  196.48   16.80
  -1   5  -1  264.77   22.60
  -1   5  -1  249.08   22.20
  -1   5  -1  272.37   23.50
   1  -5   1  280.97   22.30
  -2   5  -1  265.97   22.70
   2  -5   1  279.07   22.70
   3  -5   1  881.01   69.59
   3  -5   1  807.12   70.09
  -4   5  -1    0.80    0.90
   4  -5   1   -0.50    0.70
   4  -5   1   -2.10    2.50
   4  -5   1    1.00    0.80
  -5   5  -1   20.50    2.00
   5  -5   1   13.40    2.80
   5  -5   1   15.10    1.80
  -6   5  -1   21.00    2.10
   6  -5   1   16.70    2.60
  -7   5  -1  136.69   11.90
   7  -5   1  146.89   12.40
  -8   5  -1 1294.47  106.09
   8  -5   1 1283.27  106.49
   9  -5   1   99.19    9.80
   9  -5   1  102.99    9.50
   9  -5   1  105.49    9.40
  10  -5   1   11.30    2.70
  10  -5   1   17.40    2.70
  10  -5   1   16.00    2.00
  10  -5   1   18.40    2.90
  10  -5   1   15.60    2.40
  11  -5   1   93.69    8.70
  11  -5   1  101.09    9.00
  11  -5   1   97.19    9.00
  11  -5   1   87.69    9.10
  11  -5   1   93.29    8.30
  12  -5   1   12.50    2.60
  12  -5   1    7.90    1.70
  12  -5   1   10.90    2.60
  13  -5   1   38.70    4.80
  13  -5   1   45.50    4.60
  13  -5   1   46.00    5.00
  14  -5   1    3.70    2.10
  14  -5   1    2.70    1.50
  14  -5   1    4.90    1.80
  15  -5   1    4.10    2.10
  15  -5   1    6.00    1.70
  16  -5   1   31.40    3.10
  16  -5   1   25.80    3.50
  14   4  -1    0.40    1.00
  14   4  -1    4.40    1.30
  13   4  -1    9.30    1.90
  13   4  -1    5.30    1.60
  12   4  -1   13.70    2.70
  12   4  -1   16.00    2.50
  12   4  -1   10.70    2.10
  11   4  -1   21.60    3.60
  11   4  -1   22.80    3.20
  11   4  -1   10.90    3.60
  11   4  -1   24.80    2.80
 -11  -4   1   24.90    3.30
  10   4  -1    1.40    1.20
  10   4  -1    1.00    2.90
  10   4  -1    1.30    0.90
  10   4  -1    1.30    2.50
 -10  -4   1    0.10    1.60
   9   4  -1    0.00    3.80
   9   4  -1    0.90    1.30
   9   4  -1    0.00    2.50
   9   4  -1    3.50    2.60
   9   4  -1    0.00    1.00
   9   4  -1    1.30    1.30
  -9  -4   1    2.20    1.60
   8   4  -1    3.70    1.20
   8   4  -1    5.90    2.50
   8   4  -1    5.60    1.80
   8   4  -1    4.10    2.30
   8   4  -1    5.90    1.40
  -8  -4   1    4.40    1.80
   7   4  -1    7.90    2.30
   7   4  -1    7.40    1.40
   7   4  -1   10.90    2.00
   7   4  -1    9.60    4.00
   7   4  -1    8.50    1.50
  -7  -4   1    9.00    2.00
   6   4  -1   39.90    5.80
   6   4  -1   39.10    4.80
   6   4  -1   34.50    4.10
  -6  -4   1   40.00    4.20
   5   4  -1  151.88   13.80
   5   4  -1  165.88   14.80
   5   4  -1  149.09   13.60
   5   4  -1  165.58   13.30
  -5  -4   1  148.59   13.50
   4   4  -1  186.88   16.50
   4   4  -1  218.28   16.30
   4   4  -1  190.78   16.70
   4   4  -1  187.18   17.50
  -4  -4   1  180.38   16.50
   3   4  -1  586.34   47.40
   3   4  -1  577.04   48.10
  -3  -4   1  549.95   47.50
   2   4  -1  612.54   51.89
   2   4  -1  668.63   51.19
   2   4  -1  622.34   51.19
  -2  -4   1  573.34   51.19
   1   4  -1   42.00    5.20
   1   4  -1   39.60    4.00
   1   4  -1   44.90    4.10
  -1  -4   1   41.80    4.00
   0   4  -1 2134.59  177.88
   0   4  -1 2191.08  178.38
  -1   4  -1    1.70    1.00
  -1   4  -1    1.80    2.60
   1  -4   1    1.90    1.00
  -3   4  -1  129.59   11.20
   3  -4   1  137.19   11.20
  -4   4  -1  212.38   17.10
   4  -4   1  215.38   17.30
   4  -4   1  198.38   17.50
   4  -4   1  198.18   17.10
   5  -4   1 1023.90   84.49
  -6   4  -1  499.15   41.50
   6  -4   1  508.25   41.90
  -7   4  -1  730.43   60.79
   7  -4   1  748.53   61.29
  -8   4  -1   84.39    7.00
   8  -4   1   79.49    7.80
   9  -4   1   -1.40    1.60
   9  -4   1    0.40    1.70
   9  -4   1    0.30    1.50
  10  -4   1   36.70    4.20
  10  -4   1   32.90    3.60
  10  -4   1   41.50    4.50
  10  -4   1   39.40    4.20
  11  -4   1  121.89    9.80
  11  -4   1  104.59    9.50
  11  -4   1  104.09    9.70
  11  -4   1   92.99    9.90
  11  -4   1   99.69    9.10
  12  -4   1    2.60    1.60
  12  -4   1    0.00    1.60
  12  -4   1    0.90    2.20
  12  -4   1    0.20    1.20
  12  -4   1   -0.10    2.10
  13  -4   1    2.40    1.80
  13  -4   1    2.70    1.50
  13  -4   1    3.80    2.40
  13  -4   1    0.20    1.00
  13  -4   1   -1.60    1.70
  14  -4   1   11.30    2.60
  14  -4   1   14.10    2.20
  15  -4   1   15.40    2.20
  15  -4   1   11.20    2.60
  16  -4   1    9.70    1.70
  16  -4   1    5.20    1.90
  15   3  -1    2.60    1.20
  14   3  -1    2.20    1.30
  14   3  -1    3.50    1.40
  13   3  -1    0.70    1.40
  13   3  -1   -0.10    1.30
  12   3  -1    1.40    1.70
  12   3  -1    0.90    2.20
  12   3  -1    2.50    2.80
  12   3  -1    0.00    3.00
  11   3  -1    8.00    1.80
  11   3  -1    5.00    3.30
  11   3  -1    8.30    2.70
  11   3  -1    9.70    2.30
 -11  -3   1   10.50    2.00
  10   3  -1    0.30    2.60
  10   3  -1    1.70    2.20
  10   3  -1    1.10    0.60
  10   3  -1   -0.10    1.20
 -10  -3   1   -0.60    1.30
   9   3  -1   89.19    9.60
   9   3  -1   86.69    8.60
   9   3  -1   91.19    7.90
   9   3  -1   83.79    7.70
   9   3  -1   94.49    7.90
   9   3  -1   88.59    9.40
   8   3  -1    0.80    1.90
   8   3  -1    0.50    0.90
   8   3  -1    2.50    3.20
   8   3  -1   -0.50    1.90
   8   3  -1    0.00    1.20
   8   3  -1   -0.40    1.00
  -8  -3   1   -1.40    1.20
   7   3  -1    5.30    2.20
   7   3  -1    9.80    1.70
   7   3  -1    5.70    3.40
  -7  -3   1    8.90    1.80
   6   3  -1   45.20    6.30
   6   3  -1   48.90    5.30
   6   3  -1   49.30    4.30
   6   3  -1   46.60    4.70
  -6  -3   1   45.50    4.70
   5   3  -1   -0.30    2.40
   5   3  -1    2.70    1.90
   5   3  -1    2.30    1.30
   5   3  -1    2.10    1.00
  -5  -3   1    2.40    1.40
   4   3  -1   83.39    6.40
   4   3  -1   71.29    6.80
   4   3  -1   67.59    7.50
   4   3  -1   72.49    6.50
  -4  -3   1   64.09    6.70
   3   3  -1   10.60    2.60
   3   3  -1    9.70    1.50
   3   3  -1   10.50    1.40
  -3  -3   1    8.80    1.60
   2   3  -1    1.80    0.90
   2   3  -1    0.80    2.10
   2   3  -1    2.00    0.90
  -2  -3   1    1.50    1.00
   1   3  -1 1605.84  131.69
   1   3  -1 1595.44  132.09
   0   3  -1   71.19    6.60
   0   3  -1   84.29    7.40
   0  -3   1   74.49    6.60
  -2   3  -1   66.49    6.30
   2  -3   1   81.19    6.20
   2  -3   1   70.59    6.70
   3  -3   1 2298.47  188.98
  -4   3  -1  375.36   31.70
  -4   3  -1  424.06   31.80
   4  -3   1  353.26   32.00
  -6   3  -1  605.04   46.20
  -6   3  -1  523.35   46.20
   6  -3   1  554.94   46.60
  -7   3  -1    7.90    0.90
  -7   3  -1    6.90    0.90
   7  -3   1    7.70    2.20
   8  -3   1  192.98   16.80
   9  -3   1   40.80    4.50
   9  -3   1   30.50    3.40
   9  -3   1   38.40    4.00
  10  -3   1    2.80    1.70
  10  -3   1   -0.10    1.10
  10  -3   1   -0.20    1.90
  10  -3   1    0.50    2.20
  10  -3   1    0.60    1.80
  11  -3   1   14.00    2.50
  11  -3   1   14.20    2.80
  11  -3   1   11.70    1.90
  11  -3   1   13.00    3.10
  11  -3   1   13.50    2.50
  12  -3   1   -0.60    1.20
  12  -3   1    1.10    2.00
  12  -3   1    0.60    1.80
  12  -3   1    1.50    1.70
  13  -3   1   13.40    3.40
  13  -3   1   11.00    2.70
  13  -3   1    9.70    1.80
  14  -3   1    3.20    2.10
  14  -3   1    5.90    1.80
  15  -3   1    2.60    1.80
  15  -3   1    1.40    1.50
  16  -3   1   -0.60    1.30
  16  -3   1    1.50    1.50
  15   2  -1    3.50    1.30
  15   2  -1    3.30    2.10
  14   2  -1    7.40    1.70
  14   2  -1    5.20    2.50
  13   2  -1   80.69    8.00
  13   2  -1   91.89    7.90
  12   2  -1  177.78   18.00
  12   2  -1  194.88   16.90
  12   2  -1  194.48   17.10
  12   2  -1  207.58   16.70
  11   2  -1    7.80    3.20
  11   2  -1    5.80    2.10
  11   2  -1    5.00    2.50
  11   2  -1    3.80    1.60
 -11  -2   1    5.20    1.90
  10   2  -1   99.29   11.00
  10   2  -1  124.99   11.90
  10   2  -1  121.39   10.90
  10   2  -1  122.19   10.70
 -10  -2   1  131.89   10.70
   9   2  -1   14.40    2.00
   9   2  -1   12.30    3.00
   9   2  -1   14.10    1.70
   9   2  -1   10.30    3.00
   9   2  -1   14.10    2.60
   9   2  -1   15.60    1.80
  -9  -2   1   15.90    2.40
   8   2  -1   40.40    3.90
   8   2  -1   38.40    4.80
   8   2  -1   40.70    5.20
   8   2  -1   39.90    3.90
  -8  -2   1   38.30    4.10
   7   2  -1  156.28   13.50
   7   2  -1  166.68   14.20
   7   2  -1  158.88   14.50
  -7  -2   1  154.58   13.60
   6   2  -1   90.09    8.30
   6   2  -1   88.39    8.80
   6   2  -1   90.79    7.90
  -6  -2   1   83.09    7.80
   5   2  -1  108.19    9.40
   5   2  -1  106.09    8.90
  -5  -2   1   99.59    9.10
   4   2  -1  117.59   10.40
   4   2  -1  131.89   10.10
   4   2  -1  119.59   10.20
   4   2  -1  110.19   10.80
  -4  -2   1  116.99   10.30
   3   2  -1    4.90    1.00
   3   2  -1    4.10    1.00
   3   2  -1    5.90    2.00
  -3  -2   1    3.60    1.10
   2   2  -1  177.68   15.00
   2   2  -1  175.88   14.50
  -2  -2   1  167.98   14.60
   1   2  -1 4448.25  365.56
   0   2  -1   23.40    2.20
   0   2  -1   24.80    2.80
   0  -2   1   19.20    2.20
  -1   2  -1  128.29   11.00
   1  -2   1  135.79   11.00
  -2   2  -1   79.69    7.20
  -2   2  -1   91.09    7.20
   2  -2   1   90.79    7.50
   2  -2   1   83.59    7.50
  -5   2  -1    7.30    0.80
  -5   2  -1    8.40    0.90
   5  -2   1    6.00    1.50
  -6   2  -1  309.37   27.70
  -6   2  -1  348.37   27.70
   6  -2   1  355.16   28.30
  -7   2  -1   23.70    2.20
  -7   2  -1   23.60    2.20
   7  -2   1   28.60    3.50
  -8   2  -1  124.69   10.70
   8  -2   1  135.29   11.60
   9  -2   1    7.90    1.40
   9  -2   1    7.30    1.90
   9  -2   1    8.30    2.40
  10  -2   1   51.99    5.30
  10  -2   1   51.79    4.80
  10  -2   1   54.39    6.20
  10  -2   1   53.59    5.40
  10  -2   1   42.90    5.30
  11  -2   1   39.40    4.70
  11  -2   1   42.40    4.60
  11  -2   1   36.70    5.20
  11  -2   1   39.60    4.50
  12  -2   1    4.30    2.90
  12  -2   1   12.00    2.50
  12  -2   1   11.30    1.90
  12  -2   1    7.70    2.20
  13  -2   1   77.99    7.50
  13  -2   1   73.19    6.90
  13  -2   1   68.29    8.80
  14  -2   1    1.40    1.90
  14  -2   1    2.40    1.60
  14  -2   1    0.40    0.90
  15  -2   1    1.90    2.00
  15  -2   1   -0.70    1.30
  16  -2   1    2.70    1.40
  16  -2   1    2.90    1.80
  16   1  -1    1.30    1.20
  15   1  -1   -0.10    1.30
  15   1  -1    3.50    2.40
  14   1  -1    0.40    1.60
  14   1  -1    0.50    1.50
  13   1  -1    2.40    1.50
  13   1  -1    0.40    0.80
  13   1  -1    1.90    1.70
  12   1  -1   21.00    3.30
  12   1  -1   19.30    4.00
  12   1  -1   26.90    3.40
  12   1  -1   13.90    2.30
  11   1  -1   98.89    8.60
  11   1  -1   98.49    9.00
  11   1  -1   75.69    9.30
  11   1  -1  103.69   10.10
 -11  -1   1   99.59    8.50
  10   1  -1   11.90    2.40
  10   1  -1   10.10    1.90
  10   1  -1   11.10    2.60
  10   1  -1   10.20    3.20
 -10  -1   1   15.70    2.10
   9   1  -1   64.99    7.00
   9   1  -1   64.69    5.70
   9   1  -1   56.29    6.20
  -9  -1   1   62.59    5.80
   8   1  -1  110.69   10.20
   8   1  -1  119.79   10.50
   8   1  -1  114.29    9.50
  -8  -1   1  103.79    9.70
   7   1  -1  268.27   22.80
   7   1  -1  289.87   23.40
   7   1  -1  274.27   23.40
  -7  -1   1  264.97   22.90
   6   1  -1   39.90    5.30
   6   1  -1   39.60    4.20
   6   1  -1   34.00    3.50
  -6  -1   1   32.70    3.80
   5   1  -1   13.20    2.10
   5   1  -1    9.50    2.40
   5   1  -1    8.80    1.40
  -5  -1   1   11.00    1.60
   4   1  -1   45.30    4.80
   4   1  -1   56.49    4.40
   4   1  -1   53.69    5.00
  -4  -1   1   45.50    4.60
   3   1  -1  903.11   73.89
   3   1  -1  908.11   74.19
  -3  -1   1  882.21   73.89
   2   1  -1 4644.14  381.56
   1   1  -1  262.17   20.90
   1   1  -1  252.97   21.20
  -1  -1   1  245.58   21.00
   0  -1   1  495.05   40.70
   1  -1   1  327.97   26.90
   1  -1   1  324.27   26.90
   3  -1   1  347.97   28.90
  -4   1  -1  175.98   14.50
  -4   1  -1  170.48   14.50
   4  -1   1  182.38   14.90
  -5   1  -1  156.58   13.50
  -5   1  -1  166.98   13.50
   5  -1   1  166.68   14.00
  -6   1  -1   28.40    2.80
   6  -1   1   36.00    3.80
  -7   1  -1   93.09    8.00
   7  -1   1   97.09    8.80
  -8   1  -1   23.90    2.50
   8  -1   1   31.40    3.90
  -9   1  -1   17.10    1.70
   9  -1   1   15.70    2.40
   9  -1   1    9.50    2.80
  10  -1   1    9.50    2.10
  10  -1   1    7.70    2.90
  10  -1   1   11.20    1.70
  10  -1   1    8.50    2.20
  11  -1   1    2.40    1.80
  11  -1   1    5.40    2.90
  11  -1   1    1.80    1.30
  11  -1   1    0.00    2.30
  12  -1   1    2.30    1.40
  12  -1   1    5.40    2.10
  12  -1   1    2.40    2.00
  12  -1   1    1.50    2.40
  13  -1   1   49.90    5.60
  13  -1   1   58.19    5.60
  13  -1   1   45.10    6.70
  14  -1   1    5.90    2.00
  14  -1   1    9.40    1.90
  15  -1   1    4.50    1.40
  15  -1   1    4.80    1.80
  16  -1   1    1.50    1.20
  16  -1   1    0.80    1.20
  16   0  -1    3.40    1.40
  16   0  -1    3.40    1.40
  15   0  -1    3.70    1.60
  15   0  -1    3.90    1.60
  14   0  -1    8.10    1.90
  14   0  -1    4.70    1.90
  13   0  -1   -1.70    2.60
  13   0  -1    0.00    1.40
  13   0  -1    0.20    2.10
  13   0  -1    0.20    0.90
  12   0  -1    5.10    2.80
  12   0  -1    4.00    1.70
  12   0  -1    3.10    2.00
  12   0  -1    6.40    2.10
  11   0  -1   67.09    6.30
  11   0  -1   48.80    6.00
  11   0  -1   62.69    5.40
  11   0  -1   49.70    6.50
 -11   0   1   52.59    5.20
  10   0  -1   -0.60    1.60
  10   0  -1   -0.60    1.60
  10   0  -1    0.80    2.30
  10   0  -1   -0.50    1.20
 -10   0   1   -0.90    1.00
   9   0  -1   22.30    3.50
   9   0  -1   26.70    3.10
  -9   0   1   22.70    2.70
   8   0  -1   74.79    7.20
  -8   0   1   70.59    6.50
   7   0  -1    3.80    0.90
   7   0  -1    3.80    1.80
   7   0  -1    3.80    1.90
  -7   0   1    6.50    1.50
   6   0  -1  366.96   30.60
   6   0  -1  374.06   31.10
  -6   0   1  369.76   30.70
   5   0  -1    3.10    1.70
   5   0  -1    2.30    1.40
   5   0  -1   -0.20    0.70
  -5   0   1    1.00    0.80
   4   0  -1   18.70    2.60
   4   0  -1   20.90    1.80
   4   0  -1   21.30    2.40
   4   0  -1   18.60    2.00
  -4   0   1   19.50    2.10
   3   0  -1   53.79    4.70
   3   0  -1   50.69    4.50
   3   0  -1   50.99    5.00
   2   0  -1   84.19    6.50
   2   0  -1   69.79    6.40
   2   0  -1   70.39    6.70
   2   0  -1   83.89    6.40
  -2   0   1   72.19    6.40
   1   0  -1 1180.78   97.09
   0   0  -1   -0.30    0.10
   0   0   1   -0.10    0.10
  -1   0  -1    1.90    0.30
  -1   0  -1    2.60    0.30
   1   0   1    1.20    0.40
   1   0   1    2.50    0.50
  -2   0  -1  115.29   10.40
  -2   0  -1  135.89   10.40
   2   0   1  124.89   10.60
   2   0   1  128.89   10.50
  -3   0  -1  352.86   30.80
   3   0   1  375.26   31.00
   3   0   1  380.16   30.80
   3   0   1  386.36   30.90
  -4   0  -1    1.50    0.60
  -4   0  -1    0.40    0.60
   4   0   1    0.70    0.50
   4   0   1    0.50    1.20
   4   0   1    1.20    1.10
  -5   0  -1   16.00    2.10
   5   0   1   23.40    2.60
   5   0   1   26.80    2.90
   5   0   1   20.30    1.90
  -6   0  -1  934.21   80.79
   6   0   1 1033.90   81.29
  -7   0  -1  149.69   13.00
   7   0   1  161.78   13.70
  -8   0  -1   29.40    2.80
   8   0   1   24.00    3.70
  -9   0  -1   -0.10    0.80
   9   0   1    0.80    2.40
   9   0   1    0.10    2.00
   9   0   1    0.30    1.60
   9   0   1   -0.30    1.00
 -10   0  -1   13.00    1.70
  10   0   1   11.60    3.20
  10   0   1   11.20    2.40
  10   0   1   12.50    2.50
  10   0   1   12.10    1.90
  11   0   1   41.60    4.40
  11   0   1   44.10    6.00
  11   0   1   37.80    4.70
  11   0   1   47.20    4.90
  12   0   1    5.70    2.20
  12   0   1    6.80    3.10
  12   0   1    5.60    2.10
  12   0   1    8.10    1.80
  13   0   1   44.20    4.80
  13   0   1   40.90    4.80
  13   0   1   37.00    7.20
  13   0   1   41.80    4.50
  14   0   1    0.80    1.30
  14   0   1   -0.20    0.80
  14   0   1   -0.20    1.50
  15   0   1    8.40    1.70
  16   0   1    4.70    1.30
  16  -1  -1    0.40    1.30
  16  -1  -1    0.90    1.30
  15  -1  -1    4.30    1.80
  15  -1  -1    6.70    1.70
  14  -1  -1    5.20    2.00
  14  -1  -1    4.40    1.70
  13  -1  -1   37.50    4.30
  13  -1  -1   33.40    3.80
  13  -1  -1   40.60    5.50
  12  -1  -1   17.30    2.40
  12  -1  -1   15.40    2.80
  11  -1  -1   14.70    3.50
  11  -1  -1   14.90    2.70
  11  -1  -1   12.30    2.50
  11  -1  -1   13.90    2.40
  10  -1  -1   53.39    6.00
  10  -1  -1   53.29    5.40
  10  -1  -1   53.99    4.90
  10  -1  -1   43.40    5.30
 -10   1   1   49.90    4.70
   9  -1  -1   23.10    3.40
   9  -1  -1   22.40    2.80
   9  -1  -1   20.50    2.40
  -9   1   1   19.90    2.40
   8  -1  -1   40.80    4.50
  -8   1   1   36.60    3.70
   7  -1  -1  657.43   54.79
  -7   1   1  661.33   54.49
   6  -1  -1  141.69   12.20
  -6   1   1  139.89   11.90
   5  -1  -1   58.89    5.00
   5  -1  -1   59.99    5.50
   5  -1  -1   57.79    5.40
  -5   1   1   55.69    5.10
   4  -1  -1  368.96   30.60
   4  -1  -1  382.86   30.90
   4  -1  -1  391.26   30.80
  -4   1   1  343.57   30.60
   3  -1  -1   14.90    1.80
   3  -1  -1   15.90    2.20
   3  -1  -1   18.50    1.80
  -3   1   1   17.40    1.70
   2  -1  -1 1028.20   84.59
   1  -1  -1  214.18   18.80
  -1   1   1  243.38   18.80
  -1   1   1  227.28   18.80
   0   1   1    4.70    0.50
   0   1   1    3.70    0.50
   0   1   1    4.40    0.80
   1   1   1  683.73   55.89
   1   1   1  672.03   55.69
   2   1   1    6.20    1.40
   2   1   1    7.00    1.60
   2   1   1   10.80    1.10
   2   1   1    8.90    1.10
  -3  -1  -1   23.60    2.10
   3   1   1   19.70    1.90
   4   1   1  863.01   71.99
   4   1   1  903.41   71.99
   4   1   1  849.22   71.69
  -5  -1  -1   12.10    1.70
   5   1   1   14.70    1.60
   5   1   1   17.60    2.50
   5   1   1   14.70    2.40
  -6  -1  -1  808.22   68.59
   6   1   1  835.22   68.49
   6   1   1  870.51   69.09
   6   1   1  816.02   68.99
  -7  -1  -1    5.90    1.20
   7   1   1    2.60    0.80
   7   1   1    4.80    2.00
   7   1   1    3.00    1.80
  -8  -1  -1   16.40    2.10
   8   1   1   18.20    2.10
   8   1   1   16.90    3.40
  -9  -1  -1    2.40    1.10
   9   1   1    0.20    2.30
   9   1   1    1.40    1.70
   9   1   1    0.50    1.10
   9   1   1    2.60    1.70
 -10  -1  -1   14.50    2.10
  10   1   1   15.10    2.70
  10   1   1   15.90    2.10
  10   1   1   18.60    4.00
  10   1   1   16.40    2.70
  11   1   1   11.40    2.60
  11   1   1   13.00    2.00
  11   1   1   12.80    2.80
  11   1   1   13.10    3.70
  12   1   1    4.10    1.60
  12   1   1    3.30    3.10
  12   1   1    4.70    2.00
  12   1   1    3.80    2.20
  13   1   1   -0.40    1.50
  13   1   1    2.60    1.40
  13   1   1   -0.10    2.00
  14   1   1    0.30    1.40
  14   1   1    2.10    2.10
  14   1   1    0.30    0.60
  15   1   1    1.90    1.30
  15   1   1    0.30    1.10
  16  -2  -1    1.70    1.40
  16  -2  -1    0.60    1.40
  15  -2  -1    0.60    1.60
  15  -2  -1    0.70    1.80
  14  -2  -1   -3.00    1.50
  14  -2  -1   -0.20    1.70
  13  -2  -1   18.90    3.10
  13  -2  -1   13.30    2.40
  13  -2  -1   20.10    3.60
  12  -2  -1   13.00    3.20
  12  -2  -1   11.80    2.00
  12  -2  -1   10.00    2.50
  11  -2  -1   64.29    6.90
  11  -2  -1   74.49    7.00
  11  -2  -1   70.19    7.50
  11  -2  -1   68.79    6.70
  11  -2  -1   72.09    6.40
  10  -2  -1   11.70    2.30
  10  -2  -1    7.80    1.60
  10  -2  -1    8.30    2.50
 -10   2   1   10.00    1.40
   9  -2  -1   40.60    4.10
   9  -2  -1   42.60    4.50
   9  -2  -1   39.20    4.70
  -9   2   1   44.00    4.00
   8  -2  -1    7.70    2.00
  -8   2   1    6.80    1.40
  -7   2   1   25.10    2.60
   6  -2  -1  355.56   29.70
   5  -2  -1   14.10    1.80
  -5   2   1   11.40    1.40
   4  -2  -1  463.35   37.20
  -4   2   1  437.76   37.10
   3  -2  -1  552.44   45.40
   1  -2  -1  319.87   27.90
  -1   2   1  356.66   27.90
   0  -2  -1  203.98   17.40
   0   2   1  214.38   17.40
   0   2   1  210.98   17.60
   1   2   1 1202.38   98.49
   1   2   1 1193.38   98.79
  -2  -2  -1  131.49   12.30
   2   2   1  149.49   12.40
   2   2   1  158.48   12.30
   2   2   1  150.08   12.70
   2   2   1  143.49   12.30
  -3  -2  -1   91.89    9.00
   3   2   1  112.19    9.30
   3   2   1  105.99    9.50
   3   2   1  109.89    9.00
   3   2   1  112.99    9.10
  -4  -2  -1   50.09    5.00
   4   2   1   54.29    5.60
   4   2   1   61.39    5.50
   4   2   1   53.79    4.90
   4   2   1   61.69    5.00
  -5  -2  -1    2.90    1.40
   5   2   1    3.30    1.80
  -6  -2  -1   22.80    2.60
   6   2   1   19.40    3.40
   6   2   1   23.90    3.40
   6   2   1   23.90    2.50
  -7  -2  -1  227.58   17.80
   7   2   1  201.48   17.60
   7   2   1  208.38   18.50
   7   2   1  202.58   18.30
  -8  -2  -1   13.70    2.00
   8   2   1   11.10    1.70
   8   2   1    8.40    2.50
   8   2   1   10.80    2.30
   8   2   1   12.50    1.50
   8   2   1   12.20    3.10
  -9  -2  -1   93.79    8.20
   9   2   1   86.09    9.50
   9   2   1   85.39    8.70
   9   2   1   92.59    8.50
   9   2   1   94.69    8.10
 -10  -2  -1   32.70    3.80
  10   2   1   40.70    4.90
  10   2   1   38.70    3.80
  10   2   1   29.10    5.10
  10   2   1   26.70    4.90
  11   2   1    0.10    1.30
  11   2   1    1.60    2.10
  11   2   1    0.90    1.70
  11   2   1    5.00    3.30
  12   2   1    6.00    3.10
  12   2   1    2.60    1.50
  12   2   1    3.20    2.70
  12   2   1    2.00    3.30
  13   2   1   13.90    2.10
  13   2   1   18.40    3.00
  13   2   1   19.70    2.60
  14   2   1   17.90    2.30
  14   2   1   16.60    2.30
  15   2   1    1.70    1.20
  17  -3  -1   -0.30    1.30
  16  -3  -1    1.00    1.50
  16  -3  -1    2.50    1.70
  15  -3  -1    6.40    2.00
  15  -3  -1    2.80    1.70
  14  -3  -1   20.90    3.30
  14  -3  -1   19.30    2.80
  13  -3  -1   15.90    3.00
  13  -3  -1   14.80    2.40
  12  -3  -1    4.60    2.30
  12  -3  -1    4.90    2.60
  12  -3  -1    5.10    2.10
  12  -3  -1    3.30    1.60
  11  -3  -1  129.39   11.40
  11  -3  -1  121.59   10.90
  11  -3  -1  127.39   11.30
  11  -3  -1  127.99   11.80
  10  -3  -1    3.10    1.50
  10  -3  -1    3.50    1.80
  10  -3  -1    1.40    1.80
  10  -3  -1    0.70    1.10
 -10   3   1    1.80    0.80
   9  -3  -1    1.30    1.40
   9  -3  -1    2.30    1.70
  -9   3   1    4.20    1.00
   8  -3  -1    3.50    1.60
  -8   3   1    3.10    1.00
   7  -3  -1  212.18   18.00
  -7   3   1  210.48   17.70
   6  -3  -1  571.24   46.00
  -6   3   1  540.25   45.80
   5  -3  -1  323.37   25.90
  -5   3   1  299.77   25.70
   3  -3  -1   52.89    5.50
   3  -3  -1   56.49    4.80
  -1   3   1 1808.42  148.89
   0  -3  -1   62.99    5.90
   0   3   1   69.99    6.00
   0   3   1   66.79    5.90
   0   3   1   73.69    6.60
  -1  -3  -1  234.88   19.60
   1   3   1  228.38   19.60
   1   3   1  235.98   20.00
   1   3   1  241.98   19.60
  -2  -3  -1    0.80    0.90
   2   3   1    2.60    0.90
   2   3   1    0.20    1.10
   2   3   1   -0.30    1.60
   2   3   1    1.20    0.90
  -3  -3  -1    9.80    1.50
   3   3   1    8.70    2.50
   3   3   1   11.70    1.60
   3   3   1   10.70    2.00
   3   3   1   10.40    1.50
  -4  -3  -1  420.66   33.90
   4   3   1  385.86   33.60
   4   3   1  406.96   34.40
   4   3   1  416.26   33.70
   4   3   1  402.06   34.00
  -5  -3  -1   35.20    3.60
   5   3   1   34.10    3.50
   5   3   1   38.10    5.00
   5   3   1   29.70    3.30
   5   3   1   36.30    4.20
  -6  -3  -1    0.40    1.10
   6   3   1    0.80    2.50
   6   3   1    1.40    1.10
   6   3   1    4.30    2.30
  -7  -3  -1   19.80    2.40
   7   3   1   17.20    2.20
   7   3   1   13.50    3.60
   7   3   1   10.70    2.80
   7   3   1   17.80    2.00
   7   3   1   14.00    2.80
  -8  -3  -1    4.10    1.90
   8   3   1    0.70    1.00
   8   3   1   -1.50    1.80
   8   3   1    1.90    2.60
   8   3   1    1.40    2.90
   8   3   1    2.90    0.90
   8   3   1    1.80    1.20
  -9  -3  -1    5.20    1.70
   9   3   1    4.90    1.00
   9   3   1    7.40    3.20
   9   3   1    5.90    1.40
   9   3   1    7.40    2.00
   9   3   1    4.70    2.20
 -10  -3  -1   -0.40    1.40
  10   3   1    1.00    1.30
  10   3   1    2.20    2.10
  10   3   1    0.50    1.70
  10   3   1    2.00    3.90
  11   3   1    1.80    1.70
  11   3   1   -2.10    2.10
  11   3   1    6.20    3.30
  11   3   1    1.50    1.30
  12   3   1  137.69   11.90
  12   3   1  134.49   11.70
  12   3   1  133.09   12.30
  13   3   1   22.80    3.10
  13   3   1   22.10    2.60
  13   3   1   20.30    3.00
  14   3   1    2.20    1.50
  14   3   1    2.90    1.30
  17  -4  -1    0.10    1.30
  17  -4  -1    1.90    1.60
  16  -4  -1    0.20    1.40
  16  -4  -1    1.60    1.70
  15  -4  -1   -0.40    1.50
  15  -4  -1    1.50    2.00
  14  -4  -1   47.00    4.80
  14  -4  -1   46.00    5.30
  13  -4  -1   55.19    6.20
  13  -4  -1   52.39    5.40
  13  -4  -1   55.49    5.70
  12  -4  -1   11.30    2.30
  12  -4  -1    9.70    1.80
  12  -4  -1    6.60    2.50
  11  -4  -1   76.19    7.50
  11  -4  -1   73.89    7.30
  11  -4  -1   84.79    7.40
  11  -4  -1   73.79    6.90
  10  -4  -1    2.20    1.70
  10  -4  -1    1.20    1.70
  10  -4  -1    0.20    2.30
  10  -4  -1    0.90    1.20
 -10   4   1    0.60    0.80
   9  -4  -1   14.20    2.30
   9  -4  -1   19.70    2.70
  -9   4   1   16.40    2.00
   8  -4  -1  250.37   21.20
  -8   4   1  249.78   21.10
   7  -4  -1    3.20    1.50
  -7   4   1    4.30    1.10
   6  -4  -1    1.90    1.30
  -6   4   1    2.00    0.90
   5  -4  -1  270.77   22.50
  -5   4   1  268.77   22.40
   4  -4  -1  245.18   20.40
   4  -4  -1  231.68   19.70
   3  -4  -1  134.49   12.80
  -3   4   1  171.88   12.80
  -2   4   1 4887.31  401.76
  -1   4   1 1619.44  136.89
  -1   4   1 1710.73  137.39
   0  -4  -1  148.89   12.30
   0   4   1  137.49   12.30
   0   4   1  146.29   12.30
   0   4   1  147.69   12.90
  -1  -4  -1  501.25   40.20
   1   4   1  496.15   41.10
   1   4   1  471.35   40.20
   1   4   1  472.85   40.10
  -2  -4  -1   13.50    1.90
   2   4   1   12.20    2.10
   2   4   1   12.90    3.10
   2   4   1   17.60    2.00
   2   4   1   13.40    1.80
  -3  -4  -1   30.00    3.30
   3   4   1   25.60    4.20
   3   4   1   39.10    3.90
   3   4   1   27.30    3.20
   3   4   1   31.90    3.30
  -4  -4  -1  314.87   23.80
   4   4   1  291.47   24.70
   4   4   1  267.27   24.10
   4   4   1  286.07   23.80
   4   4   1  259.07   23.60
  -5  -4  -1    4.20    1.40
   5   4   1    0.00    1.20
   5   4   1   -0.80    2.80
   5   4   1    2.80    2.10
  -6  -4  -1   42.50    4.10
   6   4   1   28.80    4.30
   6   4   1   38.00    5.50
   6   4   1   35.20    3.90
   7   4   1   25.20    4.90
   7   4   1   26.00    2.80
   7   4   1   28.60    4.40
   7   4   1   22.80    3.50
   7   4   1   26.80    3.20
   7   4   1   32.70    3.80
  -8  -4  -1    4.40    1.70
   8   4   1    2.80    3.60
   8   4   1    3.80    2.20
   8   4   1    3.70    1.50
   8   4   1    1.50    1.00
   8   4   1    2.90    1.10
   8   4   1    5.40    3.00
  -9  -4  -1    9.50    2.10
   9   4   1    6.10    1.10
   9   4   1    5.40    1.10
   9   4   1   10.80    3.50
   9   4   1    8.50    1.60
   9   4   1    4.80    2.50
   9   4   1    4.80    1.10
 -10  -4  -1   17.50    2.90
  10   4   1   14.70    2.60
  10   4   1   21.80    2.40
  10   4   1   17.10    4.40
  10   4   1   15.50    3.40
  11   4   1    0.30    1.70
  11   4   1    0.30    1.20
  12   4   1   17.00    2.30
  12   4   1   13.30    2.10
  12   4   1   22.00    3.00
 -13  -4  -1    7.90    2.50
  13   4   1    8.50    1.50
  13   4   1    8.20    2.10
  14   4   1   -0.30    1.00
  17  -5  -1   -1.50    1.20
  17  -5  -1    0.40    1.50
  16  -5  -1   -0.70    1.40
  16  -5  -1   -1.50    3.30
  15  -5  -1    7.40    2.40
  15  -5  -1    7.20    1.80
  14  -5  -1    8.60    2.00
  14  -5  -1    8.40    2.00
  14  -5  -1    7.10    2.40
  13  -5  -1   14.40    2.60
  13  -5  -1   10.60    2.50
  13  -5  -1   11.80    2.10
  12  -5  -1   -0.80    1.40
  12  -5  -1    0.30    2.00
  12  -5  -1    0.50    1.60
  11  -5  -1   50.19    5.50
  11  -5  -1   49.60    5.40
  11  -5  -1   49.80    4.80
  10  -5  -1    1.80    1.40
  10  -5  -1    0.70    1.60
  10  -5  -1    0.70    1.90
 -10   5   1   -1.30    0.90
   9  -5  -1    0.20    1.30
   9  -5  -1   -1.30    1.60
   9  -5  -1    1.00    1.50
  -9   5   1   -0.40    0.90
  -8   5   1    8.50    1.50
   7  -5  -1   18.80    2.60
  -7   5   1   23.40    2.50
  -6   5   1  647.94   53.49
   5  -5  -1   57.39    5.20
  -5   5   1   64.69    5.50
   4  -5  -1  170.28   15.30
   4  -5  -1  178.08   16.50
  -4   5   1  198.68   15.40
   3  -5  -1  206.88   18.00
  -3   5   1  223.88   18.10
   2  -5  -1   76.39    6.70
  -2   5   1   74.49    6.70
  -1   5   1 2491.65  205.38
   0  -5  -1    9.00    1.70
   0   5   1    9.70    1.70
   0   5   1   15.20    1.90
   0   5   1   10.70    3.10
  -1  -5  -1  107.39    9.40
   1   5   1  107.19   10.60
   1   5   1  108.69    9.50
   1   5   1  109.09    9.40
  -2  -5  -1  551.34   43.20
   2   5   1  522.85   43.20
   2   5   1  477.75   43.30
   2   5   1  529.25   43.30
   2   5   1  524.15   44.00
  -3  -5  -1   83.69    7.10
   3   5   1   64.49    7.30
   3   5   1   74.99    6.90
   3   5   1   85.79    8.60
   3   5   1   77.59    7.10
  -4  -5  -1    4.90    1.60
   4   5   1    2.50    1.30
   4   5   1    1.50    1.80
   4   5   1    2.10    1.50
   4   5   1    6.80    3.20
   5   5   1  854.81   74.99
   5   5   1  923.71   75.79
   5   5   1  926.31   74.69
  -6  -5  -1   93.19    8.30
   6   5   1   70.59    9.20
   6   5   1   70.79    6.50
   6   5   1   76.69    6.70
   6   5   1   77.09    7.20
   6   5   1   71.69    7.90
  -7  -5  -1   20.30    2.90
   7   5   1    9.40    2.90
   7   5   1   17.60    2.10
   7   5   1   16.80    3.70
   7   5   1   15.60    1.90
   7   5   1   14.20    2.50
  -8  -5  -1    5.20    2.00
   8   5   1    3.80    1.30
   8   5   1    0.10    2.10
   8   5   1   12.20    4.60
   8   5   1    7.50    1.80
   8   5   1    4.70    1.30
   8   5   1    3.10    2.90
  -9  -5  -1   65.29    7.10
   9   5   1   60.79    6.10
   9   5   1   66.89    5.80
   9   5   1   63.79    8.70
   9   5   1   60.49    5.80
   9   5   1   58.89    5.60
   9   5   1   66.99    7.00
   9   5   1   65.49    8.30
   9   5   1   73.99    8.50
 -10  -5  -1   71.89    7.60
  10   5   1   77.99    9.40
  10   5   1   79.59    8.10
  10   5   1   77.29    6.80
  10   5   1   72.99    7.20
  11   5   1   13.80    1.80
  11   5   1   11.80    2.80
  11   5   1    7.00    1.70
  12   5   1    4.50    1.30
  12   5   1    5.60    2.00
 -13  -5  -1    1.20    1.70
  13   5   1    3.50    1.50
  13   5   1    2.60    1.10
  17  -6  -1    2.80    1.70
  16  -6  -1   11.70    3.40
  16  -6  -1   20.70    2.40
  15  -6  -1   12.20    2.10
  15  -6  -1   11.60    2.60
  15  -6  -1   12.00    2.00
  14  -6  -1    5.60    1.70
  14  -6  -1    7.00    2.60
  14  -6  -1    6.40    1.90
  13  -6  -1   36.10    4.00
  13  -6  -1   41.60    4.80
  12  -6  -1    1.70    1.40
  12  -6  -1    0.30    1.70
  12  -6  -1    3.60    2.40
  11  -6  -1   31.90    3.20
  11  -6  -1   30.20    4.00
  11  -6  -1   25.80    3.80
  10  -6  -1    2.30    1.30
  10  -6  -1    2.10    1.70
  10  -6  -1    1.00    2.00
   9  -6  -1   97.49    8.70
  -9   6   1   91.19    8.30
  -8   6   1   15.80    2.20
  -7   6   1    9.50    1.60
  -6   6   1    9.10    1.70
   5  -6  -1   -3.00    4.40
   5  -6  -1    3.30    1.20
   5  -6  -1    3.50    1.20
  -5   6   1    6.90    1.40
   4  -6  -1  178.98   15.70
  -4   6   1  191.88   15.70
   3  -6  -1    3.60    1.40
  -3   6   1   -2.20    5.00
  -3   6   1    2.20    1.40
   2  -6  -1   74.09    6.60
  -2   6   1   71.09    6.50
  -2   6   1   67.89    8.20
   1  -6  -1  219.68   17.90
  -1   6   1  211.28   17.90
  -1   6   1  202.18   18.90
   0  -6  -1  191.88   16.30
   0   6   1  189.68   17.50
   0   6   1  193.08   16.30
  -1  -6  -1  535.05   43.50
   1   6   1  507.45   44.40
   1   6   1  527.95   43.80
   1   6   1  524.65   43.60
  -2  -6  -1  390.46   30.80
   2   6   1  377.06   31.90
   2   6   1  371.06   31.00
   2   6   1  334.37   30.90
   2   6   1  369.76   30.80
  -3  -6  -1  121.69    9.90
   3   6   1  106.09   11.30
   3   6   1  103.99   10.10
  -4  -6  -1   96.69    7.90
   4   6   1   74.79    7.60
   4   6   1   89.49    9.90
   4   6   1   86.79    7.90
   4   6   1   77.49    8.20
   5   6   1    6.40    3.50
   5   6   1    4.50    1.90
   5   6   1    6.20    1.40
   5   6   1    2.30    2.40
   5   6   1    4.40    3.90
  -6  -6  -1   73.09    6.00
   6   6   1   59.29    5.00
   6   6   1   51.09    7.90
   6   6   1   40.90    6.00
   6   6   1   56.99    5.20
   6   6   1   42.50    5.70
   6   6   1   58.69    6.10
  -7  -6  -1    5.60    2.10
   7   6   1    5.40    2.00
   7   6   1    6.70    3.20
   7   6   1    3.40    1.40
   7   6   1    7.30    1.30
   7   6   1    4.30    4.70
   7   6   1    5.50    2.80
  -8  -6  -1   19.10    3.20
   8   6   1   16.30    3.30
   8   6   1   11.10    5.30
   8   6   1   18.80    2.80
   8   6   1   20.10    2.20
   8   6   1   12.40    5.40
   8   6   1   15.20    2.20
  -9  -6  -1    0.00    1.90
   9   6   1    4.00    2.80
   9   6   1    0.20    1.10
   9   6   1   -0.80    1.10
   9   6   1    1.00    1.00
   9   6   1    0.80    2.50
 -10  -6  -1    9.00    3.50
  10   6   1    8.30    1.60
  10   6   1   15.60    3.00
  10   6   1    5.90    3.30
  11   6   1    8.30    2.30
  11   6   1   10.20    1.60
 -12  -6  -1   -0.90    1.50
  12   6   1   -1.60    1.50
  12   6   1    0.20    1.20
  13   6   1    3.10    1.00
  17  -7  -1    0.80    1.70
  16  -7  -1   -0.30    2.20
  16  -7  -1   -0.40    1.10
  15  -7  -1    2.80    2.40
  15  -7  -1   -0.20    1.40
  14  -7  -1    1.60    1.00
  14  -7  -1   -0.30    1.60
  14  -7  -1    1.00    2.20
  13  -7  -1   12.60    2.80
  13  -7  -1    7.10    2.70
  13  -7  -1   16.90    2.10
  12  -7  -1    4.80    1.50
  12  -7  -1    4.20    2.10
  12  -7  -1    3.10    2.40
  11  -7  -1   30.40    3.20
  11  -7  -1   21.90    4.40
  11  -7  -1   36.20    5.20
  10  -7  -1   20.30    3.30
  10  -7  -1   19.60    3.20
 -10   7   1   20.70    2.70
   9  -7  -1   77.39    7.20
   9  -7  -1   75.39    7.20
  -9   7   1   68.09    6.70
   8  -7  -1   54.79    5.50
  -8   7   1   48.80    5.00
  -7   7   1    5.10    1.50
  -6   7   1  105.39    9.30
   5  -7  -1    3.60    1.40
   5  -7  -1    8.50   11.20
  -5   7   1    1.80    1.30
   4  -7  -1    2.40    1.60
  -4   7   1    4.70    1.50
  -3   7   1    9.30    7.60
   2  -7  -1  461.65   39.90
  -2   7   1  465.05   39.70
  -2   7   1  475.35   40.90
  -2   7   1  502.05   39.70
   1  -7  -1   84.49    8.10
  -1   7   1   91.39    8.10
  -1   7   1   84.59   10.30
  -1   7   1   92.09    8.00
   0  -7  -1  120.49   10.30
   0   7   1  100.99   12.20
   0   7   1  123.39   10.30
   0   7   1  115.39   10.30
  -1  -7  -1    2.30    1.50
   1   7   1   -5.20    3.70
   1   7   1    1.20    1.60
   1   7   1    3.50    1.60
   1   7   1    1.80    1.50
  -2  -7  -1    9.00    2.00
   2   7   1    9.80    2.20
   2   7   1    9.20    4.20
   2   7   1    6.00    1.70
   2   7   1   10.50    2.00
  -3  -7  -1    0.40    1.50
   3   7   1    3.70    4.10
   3   7   1    2.80    1.90
   3   7   1    1.20    1.60
   3   7   1   -0.10    1.30
  -4  -7  -1   32.70    3.70
   4   7   1   16.50    5.70
   4   7   1   24.70    3.20
   4   7   1   30.00    3.80
  -5  -7  -1    6.70    2.20
   5   7   1    6.60    3.40
   5   7   1    3.40    1.30
   5   7   1    3.80    4.50
   5   7   1    5.50    2.50
   5   7   1    5.80    2.80
   5   7   1    6.50    1.10
   5   7   1    0.20    1.40
  -6  -7  -1  103.29    8.60
   6   7   1   77.79    8.90
   6   7   1   81.79    7.40
   6   7   1   84.79   11.60
   6   7   1   90.39    7.70
   6   7   1   76.59    8.80
   6   7   1   81.59    8.30
  -7  -7  -1    8.40    2.50
   7   7   1    7.10    1.50
   7   7   1    8.80    5.50
   7   7   1    6.50    2.20
   7   7   1    4.50    3.10
   7   7   1    6.80    1.60
   7   7   1    7.60    3.30
  -8  -7  -1   23.60    3.60
   8   7   1   15.20    6.00
   8   7   1   17.00    3.40
   8   7   1   14.80    4.20
   8   7   1   20.00    3.00
   8   7   1   16.70    2.10
   8   7   1   19.20    2.40
  -9  -7  -1    4.80    3.50
   9   7   1    0.40    0.70
   9   7   1   -4.70   14.10
   9   7   1   11.20    5.10
   9   7   1    2.60    2.80
   9   7   1    7.30    1.90
  10   7   1    8.40    2.40
  10   7   1    8.40    1.60
  11   7   1   22.40    3.30
  11   7   1   25.00    3.10
 -12  -7  -1    1.10    1.30
  12   7   1    2.10    1.00
  17  -8  -1    7.70    2.20
  16  -8  -1    1.20    1.30
  16  -8  -1    2.20    2.70
  15  -8  -1    0.70    2.30
  15  -8  -1    0.60    1.50
  14  -8  -1    3.30    1.90
  14  -8  -1    3.70    2.40
  13  -8  -1   10.70    2.40
  13  -8  -1   12.60    3.10
  12  -8  -1   19.50    3.30
  12  -8  -1   16.10    3.10
  11  -8  -1   13.90    2.80
  11  -8  -1    6.50    2.60
  10  -8  -1   15.20    2.90
  10  -8  -1   13.60    2.80
 -10   8   1   14.70    2.30
   9  -8  -1    4.50    2.30
   9  -8  -1    2.20    2.00
  -9   8   1    3.10    2.00
   8  -8  -1  281.17   23.50
  -8   8   1  270.27   23.40
   7  -8  -1    5.40    3.10
  -7   8   1    9.20    1.90
   5  -8  -1    9.10    1.90
  -5   8   1   10.80    2.00
   4  -8  -1   97.29    9.50
  -4   8   1  113.19    9.40
   3  -8  -1  394.86   34.80
  -3   8   1  431.56   34.80
  -3   8   1  423.06   37.00
   2  -8  -1 1064.59   90.59
  -2   8   1 1062.69   91.99
  -2   8   1 1190.68   90.59
  -2   8   1 1063.19   90.69
   1  -8  -1  259.97   22.30
  -1   8   1  254.37   24.30
  -1   8   1  255.17   22.30
  -1   8   1  277.27   22.30
   0  -8  -1   35.70    4.10
   0   8   1   37.30    4.10
   0   8   1   29.90    6.60
   0   8   1   34.30    4.10
  -1  -8  -1   76.49    7.50
   1   8   1   85.49    7.40
   1   8   1   76.29    7.50
   1   8   1   76.19    7.50
  -2  -8  -1   47.40    4.80
   2   8   1   33.50    4.50
   2   8   1   37.80    4.60
   2   8   1   53.29    5.10
   2   8   1   43.20    7.30
   2   8   1   41.40    4.10
   2   8   1   43.90    4.60
  -3  -8  -1   54.79    5.50
   3   8   1   48.80    5.20
   3   8   1   52.59    6.10
   3   8   1   40.00    5.20
   3   8   1   46.80    4.60
   3   8   1   49.30    7.80
   3   8   1   52.19    5.40
  -4  -8  -1   20.70    3.10
   4   8   1   10.20    2.90
   4   8   1   14.40    3.00
   4   8   1   12.40    5.50
   4   8   1   12.80    2.90
   4   8   1   15.70    2.20
  -5  -8  -1   34.90    4.20
   5   8   1   29.20    4.10
   5   8   1   28.70    3.10
   5   8   1   35.70    5.00
   5   8   1   25.00    6.90
   5   8   1   32.90    3.40
   5   8   1   32.20    4.30
  -6  -8  -1    1.40    2.20
   6   8   1    0.10    1.20
   6   8   1    0.30    1.00
   6   8   1    2.20    2.00
   6   8   1    1.20    2.60
   6   8   1    1.50    2.50
   6   8   1    6.20    5.70
  -7  -8  -1   36.50    4.40
   7   8   1   34.40    4.40
   7   8   1   17.30    6.90
   7   8   1   22.60    2.90
   7   8   1   24.80    2.70
   7   8   1   25.40    3.60
   7   8   1   21.40    4.60
  -8  -8  -1   -0.90    2.30
   8   8   1    0.00    1.10
   8   8   1    1.10    2.60
   8   8   1    0.80    1.50
   8   8   1   -2.60    1.00
   8   8   1   -0.70    2.10
   8   8   1   -4.90    6.20
   9   8   1    8.00    1.60
   9   8   1   12.10    2.80
   9   8   1   12.00    1.50
  10   8   1   78.39    6.70
  10   8   1   52.39    6.30
 -11  -8  -1   10.70    2.00
  11   8   1   15.00    1.70
 -12  -8  -1    0.80    1.10
  17  -9  -1    4.50    2.10
  16  -9  -1    3.90    1.50
  16  -9  -1    5.80    2.40
  15  -9  -1   11.60    2.80
  15  -9  -1   10.60    2.20
  14  -9  -1   18.60    2.80
  14  -9  -1   12.30    2.90
  13  -9  -1   56.09    6.20
  12  -9  -1   10.70    2.80
  12  -9  -1    9.90    3.20
  11  -9  -1    8.40    2.70
  11  -9  -1   14.10    2.90
 -11   9   1    9.00    2.00
  10  -9  -1    1.60    2.80
 -10   9   1    1.70    1.70
   9  -9  -1   18.40    3.40
   9  -9  -1   17.30    2.00
   9  -9  -1   15.50    3.10
  -9   9   1   16.60    2.80
   8  -9  -1  117.39   11.30
   8  -9  -1  112.69   11.20
   8  -9  -1  133.79   11.20
  -8   9   1  123.99   11.10
   7  -9  -1    0.40    1.10
  -7   9   1   -0.70    1.60
   6  -9  -1   34.80    3.60
   6  -9  -1   31.20    4.40
  -6   9   1   37.60    4.10
   5  -9  -1    2.20    1.40
  -5   9   1    0.40    1.40
   4  -9  -1   23.60    3.30
  -4   9   1   19.70    2.90
   3  -9  -1   13.70    2.60
  -3   9   1   30.10   10.10
  -3   9   1   12.30    2.30
   2  -9  -1  312.57   27.20
  -2   9   1  311.87   30.20
  -2   9   1  334.17   27.10
   1  -9  -1   13.90    2.60
  -1   9   1    1.50    6.60
  -1   9   1   15.90    2.60
  -1   9   1   19.10    2.70
   0  -9  -1    9.10    2.30
   0   9   1   11.10    2.30
   0   9   1    5.40    2.10
   0   9   1   11.70    2.40
   0   9   1   10.80    2.20
  -1  -9  -1    1.80    1.60
  -1  -9  -1   -1.90    2.50
   1   9   1    0.70    1.20
   1   9   1    2.40    1.80
   1   9   1   -2.70    5.10
   1   9   1    3.20    1.80
   1   9   1    3.30    3.30
   1   9   1    0.30    1.70
  -2  -9  -1   -1.10    1.80
  -2  -9  -1   -1.90    1.30
   2   9   1    1.80    1.80
   2   9   1   -0.70    2.00
   2   9   1    4.30    5.20
   2   9   1   -0.90    1.10
   2   9   1   -1.40    1.50
   2   9   1    0.60    1.90
  -3  -9  -1   -0.20    1.90
   3   9   1    1.10    1.90
   3   9   1    5.30    5.80
   3   9   1   -1.00    2.40
   3   9   1    1.50    1.40
   3   9   1    3.20    3.20
   3   9   1    1.10    2.30
  -4  -9  -1   90.99    8.60
  -4  -9  -1   78.29    8.20
   4   9   1   81.49    8.40
   4   9   1   80.89    8.80
   4   9   1   91.49    8.70
   4   9   1   80.59    7.60
  -5  -9  -1    3.50    2.60
   5   9   1    4.00    6.20
   5   9   1    1.90    2.00
   5   9   1    2.80    1.40
   5   9   1    3.50    2.60
   5   9   1    3.80    2.40
  -6  -9  -1   10.40    3.10
   6   9   1    7.00    1.40
   6   9   1    6.60    2.60
   6   9   1    5.30    1.60
   6   9   1    3.00    6.60
   6   9   1    4.40    2.20
   6   9   1    8.70    3.20
  -7  -9  -1    7.60    2.80
   7   9   1    2.50    6.90
   7   9   1    1.50    2.70
   7   9   1    6.10    2.70
   7   9   1    6.30    1.70
   7   9   1    5.00    2.20
   7   9   1    4.80    1.40
   8   9   1   26.50    3.50
   8   9   1   18.50    2.30
   8   9   1   18.90    2.30
   8   9   1    8.70    7.70
   9   9   1   22.40    2.60
   9   9   1   26.30    3.30
   9   9   1   24.20    2.50
 -10  -9  -1   10.40    2.10
 -11  -9  -1    4.00    1.40
  16 -10  -1    4.10    1.60
  16 -10  -1    5.40    2.40
  15 -10  -1    0.90    1.50
  15 -10  -1    2.50    2.40
  14 -10  -1    6.10    2.20
  14 -10  -1    8.40    2.90
  13 -10  -1   29.70    4.10
  13 -10  -1   25.10    4.30
  12 -10  -1    4.20    3.00
  12 -10  -1    2.50    2.00
  11 -10  -1    6.10    3.00
  11 -10  -1    5.70    2.40
 -11  10   1    3.40    1.90
  10 -10  -1  280.87   22.50
  10 -10  -1  264.67   22.60
 -10  10   1  233.78   22.20
   9 -10  -1   90.09    7.70
   9 -10  -1   91.59    8.60
   9 -10  -1   85.19    9.10
  -9  10   1   78.29    8.40
   8 -10  -1  121.99   10.50
   8 -10  -1  128.69   11.60
   8 -10  -1  130.09   11.10
  -8  10   1  104.79   11.10
   7 -10  -1    3.80    1.40
   7 -10  -1    2.30    1.80
   7 -10  -1    4.10    3.10
  -7  10   1    3.80    2.00
   6 -10  -1   11.30    1.80
   6 -10  -1    7.50    3.40
  -6  10   1   10.20    2.40
   5 -10  -1    0.90    2.90
   5 -10  -1    1.00    1.30
   5 -10  -1    0.80    0.90
  -5  10   1    0.40    1.50
   4 -10  -1   67.29    7.00
   4 -10  -1   73.19    7.30
   4 -10  -1   67.29    7.40
  -4  10   1   68.99    6.80
   3 -10  -1   23.40    3.40
   3 -10  -1   20.00    4.20
  -3  10   1   19.60    3.20
   2 -10  -1  106.79   10.40
  -2  10   1   97.09   15.20
  -2  10   1  124.49   10.50
   1 -10  -1   11.60    2.90
   1 -10  -1    9.10    2.80
   1 -10  -1    7.30    1.90
  -1  10   1    8.70    1.70
  -1  10   1   11.40    2.30
  -1  10   1    7.00    2.20
  -1  10   1   14.00    2.70
   0 -10  -1   25.90    4.00
   0 -10  -1   29.60    3.50
   0  10   1   35.20    5.40
   0  10   1   29.20    4.10
   0  10   1   28.50    3.20
   0  10   1   31.10    4.00
   0  10   1   36.10    8.90
  -1 -10  -1   13.60    2.30
  -1 -10  -1   12.90    2.90
   1  10   1   13.00    2.80
   1  10   1   14.70    2.90
   1  10   1   14.10    2.10
   1  10   1   19.60    7.60
   1  10   1   15.80    3.00
   1  10   1   13.50    2.70
  -2 -10  -1   25.90    3.90
  -2 -10  -1   19.60    2.90
   2  10   1   25.00    4.30
   2  10   1   23.00    3.90
   2  10   1   19.80    2.70
   2  10   1   18.00    7.90
   2  10   1   32.60    3.90
   2  10   1   23.30    3.60
  -3 -10  -1   52.59    5.80
  -3 -10  -1   46.90    4.80
   3  10   1   36.90    8.30
   3  10   1   38.20    5.00
   3  10   1   40.10    4.40
   3  10   1   48.50    5.80
   3  10   1   39.00    4.90
   3  10   1   38.20    4.90
  -4 -10  -1    2.30    2.80
  -4 -10  -1    1.90    2.70
   4  10   1    1.20    1.40
   4  10   1    3.50    2.30
   4  10   1    3.70    2.70
   4  10   1   -1.80    6.80
  -5 -10  -1    1.40    2.60
   5  10   1   -0.70    2.30
   5  10   1   15.50    7.50
   5  10   1   -0.20    1.30
   5  10   1   -1.20    2.50
   5  10   1   -1.20    1.80
  -6 -10  -1    1.30    2.60
   6  10   1    7.40    7.60
   6  10   1   -0.60    2.20
   6  10   1    0.30    1.30
   6  10   1   -3.60    2.30
   6  10   1   -2.70    1.70
   7  10   1   10.30    8.20
   7  10   1    8.30    2.60
   7  10   1    9.80    1.60
   8  10   1   10.60    1.50
  -9 -10  -1    8.20    2.20
   9  10   1    9.50    1.10
 -10 -10  -1   -0.50    1.30
  16 -11  -1    3.30    1.40
  16 -11  -1    3.60    2.20
  15 -11  -1    0.00    2.00
  15 -11  -1    0.50    2.60
  14 -11  -1    8.80    2.30
  14 -11  -1   13.50    3.20
  13 -11  -1   -0.90    2.80
  13 -11  -1    0.30    1.80
  12 -11  -1    1.50    2.20
  12 -11  -1   -3.30    3.50
  11 -11  -1   18.70    4.00
  11 -11  -1    9.40    2.70
 -11  11   1   16.00    2.80
  10 -11  -1  113.99    9.70
  10 -11  -1   75.39    7.30
 -10  11   1   98.29    8.60
   9 -11  -1  320.77   27.80
   9 -11  -1  343.27   26.80
   9 -11  -1  338.77   27.50
  -9  11   1  273.27   27.40
   8 -11  -1    5.70    1.50
   8 -11  -1    1.80    2.40
  -8  11   1   -0.10    2.00
   7 -11  -1    0.50    3.00
   7 -11  -1    1.10    1.90
   7 -11  -1    3.40    1.40
  -7  11   1    2.40    2.10
   6 -11  -1    4.00    1.50
   6 -11  -1    1.40    1.60
   6 -11  -1    5.30    3.20
  -6  11   1    2.20    2.00
   5 -11  -1   29.10    4.80
   5 -11  -1   29.40    3.40
   5 -11  -1   28.50    3.60
  -5  11   1   36.20    4.30
   4 -11  -1   35.00    3.90
   4 -11  -1   23.40    3.40
   4 -11  -1   24.70    4.50
   4 -11  -1   31.80    3.40
  -4  11   1   25.50    3.40
  -4  11   1   27.40    3.90
   3 -11  -1   41.00    5.60
   3 -11  -1   38.30    4.40
   3 -11  -1   43.40    5.50
   3 -11  -1   45.10    4.70
  -3  11   1   50.19    5.20
  -3  11   1   45.50    5.40
   2 -11  -1   44.20    4.60
   2 -11  -1   47.10    5.30
   2 -11  -1   39.70    4.40
   2 -11  -1   42.30    5.20
  -2  11   1   46.50    5.00
  -2  11   1   33.30   13.50
  -2  11   1   39.30    4.40
  -2  11   1   39.70    4.90
   1 -11  -1    2.50    2.40
   1 -11  -1    0.90    2.50
   1 -11  -1    3.40    1.80
  -1  11   1    2.90    2.00
  -1  11   1    3.60    2.10
  -1  11   1    0.70    1.30
  -1  11   1    2.30   10.50
   0 -11  -1  158.08   13.70
   0 -11  -1  159.58   14.50
   0  11   1  162.78   13.70
   0  11   1  163.18   14.30
   0  11   1  166.58   14.30
   0  11   1  128.59   18.70
   0  11   1  149.39   14.50
  -1 -11  -1    7.40    3.00
  -1 -11  -1    5.30    1.90
   1  11   1    8.60    2.90
   1  11   1    2.70    2.20
   1  11   1  -15.30   14.00
   1  11   1    3.50    2.30
   1  11   1    7.20    2.40
  -2 -11  -1    2.90    1.90
  -2 -11  -1    5.70    2.60
   2  11   1    4.20    2.30
   2  11   1    5.90    2.60
   2  11   1    5.30    1.70
   2  11   1    4.30    8.90
   2  11   1    4.80    2.70
  -3 -11  -1   38.50    5.20
  -3 -11  -1   35.90    4.10
   3  11   1   32.60    5.10
   3  11   1   29.20    5.30
   3  11   1   32.10    3.70
   3  11   1   28.40    9.20
  -4 -11  -1    7.60    3.20
  -4 -11  -1    7.10    2.10
   4  11   1    5.60    3.00
   4  11   1    8.20    2.50
   4  11   1    8.10    1.80
  -5 -11  -1   -0.20    4.30
   5  11   1    7.80    3.70
   5  11   1    4.80    2.30
   5  11   1    6.90    1.70
   5  11   1   -9.60    8.30
   6  11   1    8.50    1.60
   7  11   1   -0.70    0.90
  -8 -11  -1    0.90    1.60
   8  11   1   -0.10    0.80
  -9 -11  -1    1.00    1.40
  16 -12  -1    3.20    2.10
  16 -12  -1    0.20    1.20
  15 -12  -1   -0.60    1.30
  15 -12  -1    2.60    2.40
  14 -12  -1   12.00    3.10
  14 -12  -1   12.80    2.40
  13 -12  -1   -0.80    1.50
  13 -12  -1    2.40    3.00
  12 -12  -1   -3.10    2.80
  12 -12  -1   -0.70    1.60
  11 -12  -1    0.10    1.80
  11 -12  -1   -2.40    3.20
 -11  12   1   -1.20    2.90
  10 -12  -1    9.40    3.90
  10 -12  -1   12.40    1.60
  10 -12  -1   10.10    2.70
 -10  12   1    8.80    2.80
   9 -12  -1   16.90    4.50
   9 -12  -1   22.20    2.50
   9 -12  -1   17.00    3.20
  -9  12   1   19.10    3.50
   8 -12  -1    6.80    3.80
   8 -12  -1    3.20    2.00
   8 -12  -1    2.40    1.50
  -8  12   1    2.40    2.90
   7 -12  -1   44.60    5.70
   7 -12  -1   63.59    7.00
   7 -12  -1   61.39    5.50
  -7  12   1   58.99    6.40
   6 -12  -1    4.00    1.70
   6 -12  -1    4.40    1.90
  -6  12   1    5.30    2.40
   5 -12  -1   22.10    4.20
   5 -12  -1   23.10    3.10
  -5  12   1   32.20    4.20
   4 -12  -1    0.30    2.20
   4 -12  -1    0.30    1.20
   4 -12  -1    3.00    3.10
   4 -12  -1    3.10    1.60
  -4  12   1    3.20    1.60
  -4  12   1    1.70    2.10
   3 -12  -1  205.38   18.10
   3 -12  -1  202.78   18.80
   3 -12  -1  223.08   18.90
   3 -12  -1  201.18   18.90
  -3  12   1  209.18   18.30
  -3  12   1  213.78   18.70
  -3  12   1  220.48   18.10
   2 -12  -1   20.10    4.20
   2 -12  -1   27.00    3.60
   2 -12  -1   29.50    4.30
  -2  12   1   26.20    3.80
  -2  12   1   26.20    3.80
  -2  12   1   26.00    3.30
   1 -12  -1   15.70    3.80
   1 -12  -1   19.70    3.70
   1 -12  -1   21.90    3.00
  -1  12   1  -11.50   14.50
  -1  12   1   22.70    3.50
  -1  12   1   23.80    3.60
  -1  12   1   19.10    3.40
   0 -12  -1   22.00    3.10
   0 -12  -1   23.60    3.90
   0  12   1   -1.70   13.60
   0  12   1   24.70    3.70
   0  12   1   19.30    3.60
   0  12   1   20.80    2.80
  -1 -12  -1   -2.10    2.20
  -1 -12  -1    2.10    1.90
   1  12   1   18.00   12.60
   1  12   1   -2.10    2.30
   1  12   1   -0.70    1.30
   1  12   1    0.00    2.40
  -2 -12  -1  131.69   12.10
  -2 -12  -1  151.38   13.30
   2  12   1  134.39   13.00
   2  12   1  138.79   13.00
   2  12   1  103.29   17.90
   2  12   1  132.99   11.90
   2  12   1  147.49   12.90
  -3 -12  -1   91.99    8.20
  -3 -12  -1   94.79    9.40
   3  12   1   64.39   13.70
   3  12   1   85.79    9.20
   3  12   1   81.89    7.80
  -4 -12  -1   14.70    2.50
  -4 -12  -1   22.30    3.60
   4  12   1   11.20    2.00
   4  12   1    5.40   10.10
   4  12   1    4.80    2.80
   4  12   1    9.10    2.50
   5  12   1    2.40    1.30
   5  12   1   -3.70   10.20
  -6 -12  -1   -0.50    1.90
   6  12   1   -0.30    1.00
  -7 -12  -1    0.30    1.60
   7  12   1   -0.70    0.80
  -8 -12  -1    1.00    1.30
   8  12   1   -0.50    0.70
  15 -13  -1   11.20    1.90
  15 -13  -1    8.10    2.50
  14 -13  -1    0.60    3.00
  14 -13  -1    0.40    1.90
  13 -13  -1    1.60    1.70
  13 -13  -1    2.50    2.80
  12 -13  -1    0.30    1.60
  12 -13  -1    6.00    3.30
  11 -13  -1   -2.80    3.00
  11 -13  -1   -0.50    1.60
  10 -13  -1    0.60    1.10
  10 -13  -1    2.90    2.20
  10 -13  -1    5.70    4.10
 -10  13   1    3.80    2.60
   9 -13  -1   22.50    2.70
   9 -13  -1   24.50    3.50
   9 -13  -1   26.10    4.70
  -9  13   1   13.30    3.50
   8 -13  -1    5.40    1.80
   8 -13  -1    4.10    2.00
   8 -13  -1    4.40    3.60
  -8  13   1    5.50    2.60
   7 -13  -1   15.50    2.70
   7 -13  -1   14.80    2.40
   7 -13  -1   21.70    4.30
  -7  13   1   12.60    3.00
   6 -13  -1   17.10    2.60
   6 -13  -1   10.70    3.90
   6 -13  -1   12.80    2.40
  -6  13   1   13.60    3.20
   5 -13  -1    0.80    1.70
   5 -13  -1    1.90    3.00
   5 -13  -1    0.00    1.40
  -5  13   1    2.70    2.20
   4 -13  -1   -1.50    2.00
   4 -13  -1    3.90    1.90
   4 -13  -1    5.90    3.10
  -4  13   1    9.00    3.00
  -4  13   1    7.90    2.00
   3 -13  -1  421.56   33.80
   3 -13  -1  398.96   33.20
  -3  13   1  393.36   33.90
  -3  13   1  371.16   33.10
   2 -13  -1   34.00    6.40
   2 -13  -1   36.80    4.50
   2 -13  -1   45.40    4.60
  -2  13   1   35.40    5.00
  -2  13   1   41.00    5.10
  -2  13   1   39.50    4.30
   1 -13  -1    0.30    2.60
   1 -13  -1    2.90    1.80
   1 -13  -1    4.90    2.10
  -1  13   1    0.40    1.40
  -1  13   1    4.30    2.50
  -1  13   1    1.00    2.30
   0 -13  -1   38.40    4.30
   0 -13  -1   30.50    4.70
   0 -13  -1   35.30    4.00
   0  13   1   19.20   18.10
   0  13   1   28.10    3.50
   0  13   1   32.30    4.60
   0  13   1   32.00    4.80
  -1 -13  -1   19.20    3.80
  -1 -13  -1   22.70    3.40
  -1 -13  -1   27.60    3.30
   1  13   1   25.80   14.80
   1  13   1   19.60    3.90
   1  13   1   21.60    4.10
   1  13   1   17.80    2.60
  -2 -13  -1   -1.10    1.60
  -2 -13  -1    1.10    2.60
  -2 -13  -1   -0.10    2.50
   2  13   1    9.50   14.20
   2  13   1   -2.50    2.10
   2  13   1   -2.00    2.40
  -3 -13  -1   -0.30    1.60
  -3 -13  -1    3.20    2.10
   3  13   1    0.00    1.20
   3  13   1    4.20   19.50
  -4 -13  -1    5.90    2.10
  -4 -13  -1    4.10    1.80
   4  13   1    2.50    1.30
  -5 -13  -1    1.80    1.80
   5  13   1    2.10    1.10
  -6 -13  -1    1.00    1.40
   6  13   1    0.20    0.80
  -7 -13  -1    1.20    1.30
   7  13   1    1.00    0.70
  14 -14  -1   -1.00    2.10
  14 -14  -1    0.30    1.20
  13 -14  -1   -0.90    3.00
  13 -14  -1    2.30    1.60
  12 -14  -1    1.50    1.70
  12 -14  -1    1.10    2.80
  11 -14  -1   28.40    3.60
  11 -14  -1   29.80    4.40
  10 -14  -1    3.90    1.10
  10 -14  -1    0.10    1.60
  10 -14  -1    0.90    3.00
   9 -14  -1    0.00    1.20
   9 -14  -1   -1.00    1.50
   9 -14  -1    3.70    3.10
  -9  14   1    1.50    2.20
   8 -14  -1    4.00    2.00
   8 -14  -1    1.40    2.40
   8 -14  -1    2.10    3.50
  -8  14   1    1.70    2.80
   7 -14  -1   18.10    3.80
   7 -14  -1   13.00    2.30
   7 -14  -1   10.70    2.30
  -7  14   1   12.70    2.90
   6 -14  -1   -1.40    1.60
   6 -14  -1   -2.40    2.80
   6 -14  -1    2.10    1.50
  -6  14   1   -0.60    2.10
   5 -14  -1   54.89    6.00
   5 -14  -1   74.19    6.40
   5 -14  -1   73.79    7.70
  -5  14   1   77.89    7.40
  -5  14   1   51.19    6.30
   4 -14  -1   11.70    2.30
   4 -14  -1    8.20    3.20
  -4  14   1    9.70    2.10
  -4  14   1    5.50    2.90
   3 -14  -1   -0.60    1.80
   3 -14  -1   -0.50    0.80
  -3  14   1   -1.80    2.20
  -3  14   1   -1.40    1.60
   2 -14  -1   73.09    7.00
   2 -14  -1   59.09    6.90
   2 -14  -1   82.59    8.50
  -2  14   1   70.49    6.90
  -2  14   1   83.29    8.10
   1 -14  -1   -5.00    4.60
   1 -14  -1    0.20    2.20
   1 -14  -1   -0.70    1.50
  -1  14   1   -0.80    2.50
  -1  14   1    1.90    1.50
   0 -14  -1    5.50    3.10
   0 -14  -1   11.00    2.40
   0 -14  -1   12.30    2.30
   0  14   1    7.40    3.30
   0  14   1    5.70    1.60
  -1 -14  -1    3.30    2.00
  -1 -14  -1    7.20    2.00
   1  14   1    3.90    1.40
  -2 -14  -1    1.60    1.90
  -2 -14  -1    5.20    1.90
   2  14   1    5.00    1.40
  -3 -14  -1    6.10    2.10
  -3 -14  -1    9.60    3.90
   3  14   1   10.60    1.80
  -4 -14  -1    5.40    1.70
  -4 -14  -1    7.70    1.80
   4  14   1    7.00    1.30
  -5 -14  -1    0.30    1.40
   5  14   1   -0.10    0.90
  -6 -14  -1    0.70    1.20
   6  14   1    0.90    0.70
  14 -15  -1    0.70    1.10
  14 -15  -1    1.40    1.70
  13 -15  -1    1.90    2.00
  13 -15  -1    1.30    1.20
  12 -15  -1    0.00    1.30
  12 -15  -1    0.50    2.30
  11 -15  -1    8.90    2.70
  11 -15  -1    5.50    1.70
  10 -15  -1    0.10    2.50
  10 -15  -1   -0.60    1.30
   9 -15  -1    1.00    1.20
   9 -15  -1    0.40    1.40
   9 -15  -1    1.80    2.60
   8 -15  -1   -0.80    1.40
   8 -15  -1   -0.10    2.60
   8 -15  -1    0.30    1.30
   7 -15  -1    2.50    1.50
   7 -15  -1    1.30    1.40
   7 -15  -1    1.30    2.60
   6 -15  -1    0.20    2.50
   6 -15  -1   -1.20    1.40
   6 -15  -1    0.60    1.40
  -6  15   1    4.30    2.50
   5 -15  -1    0.80    2.30
   5 -15  -1   -0.30    1.60
  -5  15   1   -1.60    2.10
  -5  15   1    2.60    1.60
   4 -15  -1    0.20    1.60
  -4  15   1   -0.60    1.40
  -4  15   1    1.10    2.10
   3 -15  -1    6.90    1.90
  -3  15   1    6.60    3.00
  -3  15   1    5.80    1.60
   2 -15  -1   50.89    5.40
  -2  15   1   51.09    5.20
   1 -15  -1    3.00    1.80
   1 -15  -1   -1.40    1.50
  -1  15   1    0.40    1.40
   0 -15  -1   25.00    3.30
   0 -15  -1   25.20    3.10
   0  15   1   31.60    3.30
  -1 -15  -1   11.50    2.10
  -1 -15  -1    8.30    2.00
   1  15   1   10.90    1.80
  -2 -15  -1    1.80    1.70
  -2 -15  -1    1.60    1.50
   2  15   1    2.30    1.20
  -3 -15  -1    0.70    1.30
  -3 -15  -1    0.60    1.40
   3  15   1    0.30    1.00
  -4 -15  -1    0.50    1.50
  -4 -15  -1   -0.40    1.20
   4  15   1    0.20    0.80
  13 -16  -1    4.80    1.40
  13 -16  -1    9.90    2.10
  12 -16  -1    0.40    1.70
  12 -16  -1   -1.10    1.00
  11 -16  -1    5.20    2.20
  11 -16  -1    4.30    1.40
  10 -16  -1    2.30    2.20
  10 -16  -1    1.60    1.40
   9 -16  -1    1.30    1.30
   9 -16  -1    2.50    2.20
   8 -16  -1    0.90    1.30
   8 -16  -1    1.60    1.20
   8 -16  -1   -0.60    2.00
   7 -16  -1    1.30    2.00
   7 -16  -1    2.20    1.30
   7 -16  -1    3.50    1.40
   6 -16  -1   -1.00    2.00
   6 -16  -1    0.70    1.30
   5 -16  -1    1.30    1.40
  -5  16   1    4.70    1.90
  -4  16   1   29.20    3.40
   3 -16  -1    7.70    1.80
  -3  16   1    6.10    1.60
   2 -16  -1    0.10    0.70
   2 -16  -1   -1.00    1.40
  -2  16   1    0.90    1.30
   1 -16  -1   -0.10    1.50
   1 -16  -1   -0.40    1.20
  -1  16   1   -1.50    1.10
   0 -16  -1    0.60    1.50
   0 -16  -1    2.20    1.40
  -1 -16  -1   -0.30    1.20
  -1 -16  -1    1.90    1.20
   1  16   1    2.50    1.10
  -2 -16  -1   -1.70    1.10
  -2 -16  -1   -0.40    1.10
   2  16   1   -0.10    0.90
  -3 -16  -1    2.40    1.40
  -3 -16  -1    0.40    1.10
   3  16   1    0.70    0.80
  11 -17  -1    2.90    2.40
  11 -17  -1    0.90    1.00
  10 -17  -1    4.10    1.70
  10 -17  -1    1.10    1.00
   9 -17  -1   -1.70    1.50
   9 -17  -1   -0.80    0.90
   9 -17  -1   -0.80    0.70
   8 -17  -1    6.50    1.20
   8 -17  -1    5.10    1.80
   7 -17  -1   22.80    3.30
   6 -17  -1    1.60    1.30
   5 -17  -1   -0.10    1.20
   4 -17  -1   11.70    1.80
  -4  17   1    9.70    1.60
   3 -17  -1    6.20    1.90
  -3  17   1    3.40    1.20
   2 -17  -1    1.50    1.40
  -2  17   1    1.80    1.20
   1 -17  -1    0.70    1.30
  -1  17   1    0.00    1.00
   0 -17  -1    1.70    1.20
   0 -17  -1    0.70    1.00
   0  17   1   -0.50    0.80
  -1 -17  -1   -1.00    1.30
  -1 -17  -1    1.20    1.00
   1  17   1    0.40    0.70
   8 -18  -1    0.50    0.80
   7 -18  -1    3.00    1.00
   6 -18  -1    0.00    0.90
   5 -18  -1    2.60    1.10
   4 -18  -1    3.90    1.20
  -4  18   1    4.30    1.20
   3 -18  -1    2.00    1.00
  -3  18   1    3.00    1.00
   2 -18  -1    1.00    1.10
  -2  18   1    0.20    0.70
  -2  18  -2    1.90    0.90
   2 -18   2   -0.70    0.90
  -3  18  -2    2.20    1.40
   3 -18   2    2.00    1.10
   4 -18   2   -1.10    1.00
   5 -18   2    0.70    1.00
   6 -18   2    5.10    1.20
   7 -18   2   -0.20    1.00
   1  17  -2    0.70    0.80
  -1 -17   2    3.00    1.20
  -1 -17   2    1.40    1.00
   0  17  -2   -0.20    0.80
   0 -17   2   -0.60    1.00
   0 -17   2    2.90    1.10
  -1  17  -2    0.20    0.90
   1 -17   2   -1.10    0.90
   1 -17   2   -0.80    1.10
  -2  17  -2   -1.20    0.90
   2 -17   2   -0.60    1.90
  -3  17  -2   20.70    2.40
   3 -17   2   17.90    2.40
   4 -17   2    0.10    1.20
   5 -17   2    2.00    1.20
   6 -17   2    0.20    1.10
   7 -17   2   17.90    2.80
   7 -17   2   15.60    2.00
   8 -17   2    4.40    1.20
   8 -17   2    1.70    0.90
   8 -17   2    1.70    1.90
   9 -17   2    2.20    1.10
   9 -17   2    3.50    1.80
  10 -17   2    1.30    1.70
  10 -17   2    1.20    1.00
  11 -17   2   13.30    2.10
  11 -17   2    5.90    1.30
   3  16  -2    0.10    0.80
  -3 -16   2    2.60    1.20
  -3 -16   2    1.80    1.20
   2  16  -2    1.50    1.10
  -2 -16   2    2.10    1.40
  -2 -16   2    0.60    1.20
   1  16  -2    0.80    1.00
  -1 -16   2    0.00    1.30
  -1 -16   2   -0.20    1.30
   0  16  -2    0.30    1.20
   0 -16   2    0.30    1.40
   0 -16   2   -0.80    1.30
  -1  16  -2   14.90    2.30
   1 -16   2   14.70    2.70
   1 -16   2   14.70    2.30
  -2  16  -2   13.00    2.20
   2 -16   2   12.50    2.20
   2 -16   2    8.50    1.90
  -3  16  -2   12.00    2.20
   3 -16   2   12.20    2.10
  -4  16  -2    0.70    2.50
   4 -16   2    1.00    1.50
   5 -16   2    9.70    1.90
   5 -16   2    9.90    2.80
   6 -16   2    3.80    1.40
   6 -16   2    0.70    2.30
   7 -16   2   25.40    2.60
   7 -16   2   17.20    2.60
   7 -16   2   20.90    3.40
   8 -16   2   21.30    3.40
   8 -16   2   14.30    2.40
   8 -16   2   20.90    2.20
   8 -16   2   17.70    2.50
   9 -16   2    7.50    2.60
   9 -16   2    5.90    1.60
  10 -16   2    1.00    1.20
  11 -16   2    0.70    1.20
  11 -16   2   -1.30    1.90
  12 -16   2    1.60    1.70
  12 -16   2    0.50    1.10
   5  15  -2    0.20    0.80
  -5 -15   2   -2.00    1.20
   4  15  -2    0.70    1.00
  -4 -15   2    0.70    1.40
  -4 -15   2    0.70    1.50
   3  15  -2    5.80    1.40
  -3 -15   2    5.50    1.60
   2  15  -2    3.90    1.40
  -2 -15   2    2.10    1.50
  -2 -15   2    4.10    1.80
   1  15  -2    1.90    1.30
  -1 -15   2    5.50    1.90
  -1 -15   2    4.80    1.80
   0  15  -2    9.70    2.00
   0 -15   2    4.80    1.70
   0 -15   2    6.70    2.10
  -1  15  -2    0.80    1.30
   1 -15   2    1.30    1.60
   1 -15   2    0.50    1.70
  -2  15  -2    1.10    1.50
   2 -15   2    1.90    1.70
   2 -15   2   -0.10    1.60
  -3  15  -2    4.80    2.60
  -3  15  -2    8.70    1.90
   3 -15   2    3.50    1.70
  -4  15  -2   12.40    2.20
  -4  15  -2    8.30    2.60
   4 -15   2   12.40    3.30
   4 -15   2   12.80    2.30
  -5  15  -2    5.70    2.50
   5 -15   2    5.00    1.80
   5 -15   2    5.00    2.90
  -6  15  -2    0.70    2.20
   6 -15   2    2.80    1.50
   6 -15   2    1.40    1.50
   6 -15   2    0.00    2.70
   7 -15   2    1.10    2.80
   7 -15   2   -0.40    1.40
   7 -15   2    4.30    1.70
   8 -15   2   23.10    2.70
   8 -15   2   29.20    4.20
   8 -15   2   19.60    3.10
   9 -15   2    8.60    3.10
   9 -15   2    4.30    1.10
   9 -15   2    2.60    1.60
   9 -15   2    3.30    1.30
  10 -15   2    7.10    2.90
  10 -15   2    6.60    1.80
  11 -15   2   12.20    2.20
  11 -15   2   11.40    2.90
  12 -15   2    4.40    2.40
  12 -15   2    7.10    1.70
  13 -15   2   -0.50    1.90
  13 -15   2   -0.10    1.20
   6  14  -2    0.30    0.80
  -6 -14   2    0.90    1.30
   5  14  -2    0.50    1.80
  -5 -14   2    0.40    1.60
  -5 -14   2    0.70    1.50
   4  14  -2   -0.20    1.10
  -4 -14   2   -1.50    1.40
  -4 -14   2    1.00    1.70
   3  14  -2    0.30    1.10
  -3 -14   2   -0.70    1.50
  -3 -14   2    0.00    1.70
   2  14  -2    2.00    1.30
  -2 -14   2    0.00    1.60
  -2 -14   2    1.40    1.80
   1  14  -2   -1.00    1.20
  -1 -14   2    0.30    1.70
  -1 -14   2   -2.40    1.70
   0  14  -2    0.10    2.50
   0  14  -2   -0.80    4.30
   0 -14   2   -1.30    2.30
   0 -14   2   -0.60    2.50
   0 -14   2   -1.30    2.50
  -1  14  -2    0.40    1.60
  -1  14  -2    1.80    2.40
  -1  14  -2   -1.70    2.10
   1 -14   2    3.30    2.80
   1 -14   2    1.30    1.80
   1 -14   2    1.30    1.90
  -2  14  -2   96.49    9.60
  -2  14  -2  104.39    9.10
  -2  14  -2   90.89    9.60
   2 -14   2  107.59    9.10
   2 -14   2   89.79    9.10
  -3  14  -2    5.70    2.00
  -3  14  -2    5.30    2.50
   3 -14   2    5.40    2.10
   3 -14   2    6.20    2.10
   3 -14   2    5.50    3.20
  -4  14  -2    5.70    1.90
  -4  14  -2    4.20    2.20
   4 -14   2    8.00    3.30
   4 -14   2    4.00    1.90
  -5  14  -2   88.39    9.00
   5 -14   2  108.29    8.50
   5 -14   2   73.59    8.30
   5 -14   2  102.19    9.80
  -6  14  -2   34.40    4.50
   6 -14   2   30.90    3.90
   6 -14   2   33.70    5.30
   6 -14   2   36.70    3.90
  -7  14  -2   20.30    3.10
   7 -14   2   14.10    2.70
   7 -14   2   12.60    4.00
   7 -14   2   14.70    2.30
  -8  14  -2    1.60    2.10
   8 -14   2    0.50    1.90
   8 -14   2    1.50    2.00
   9 -14   2    7.80    2.00
   9 -14   2    7.30    1.40
   9 -14   2    0.20    3.40
   9 -14   2    5.40    2.10
  10 -14   2   48.30    6.00
  10 -14   2   53.29    5.70
  11 -14   2    3.70    1.80
  11 -14   2   -0.40    2.70
  12 -14   2    1.60    1.50
  12 -14   2   -0.80    2.50
  13 -14   2   -1.20    2.30
  13 -14   2   -1.30    1.30
  14 -14   2    4.60    2.20
  14 -14   2    1.60    1.40
   7  13  -2    3.80    1.00
  -7 -13   2    2.40    1.50
   6  13  -2   -0.60    1.00
  -6 -13   2   -0.40    1.50
   5  13  -2    0.90    1.00
  -5 -13   2    1.30    1.70
  -5 -13   2   -0.40    1.60
   4  13  -2   -2.70    1.20
  -4 -13   2   -1.80    1.70
  -4 -13   2   -1.60    1.80
   3  13  -2   12.80   16.50
   3  13  -2    2.00    2.60
   3  13  -2   -0.10    1.20
  -3 -13   2   -1.30    1.80
  -3 -13   2    2.00    2.50
  -3 -13   2    0.40    1.70
   2  13  -2   -6.30   18.00
   2  13  -2    3.20    2.70
   2  13  -2    6.50    2.90
   2  13  -2    8.30    2.00
  -2 -13   2    7.20    3.40
  -2 -13   2    4.50    1.90
  -2 -13   2    4.30    2.30
   1  13  -2    0.10    1.60
   1  13  -2    0.90    2.30
   1  13  -2  -41.50   30.90
   1  13  -2    0.30    2.20
  -1 -13   2   -0.40    1.60
  -1 -13   2    5.20    2.40
  -1 -13   2    4.30    2.60
   0  13  -2   -2.00    1.80
   0  13  -2   -0.20    1.60
   0  13  -2   -0.80    2.10
   0 -13   2    0.30    1.80
   0 -13   2    1.20    2.30
   0 -13   2    0.90    2.50
  -1  13  -2    1.00    2.10
  -1  13  -2   -2.50    1.30
  -1  13  -2   -2.10    1.90
   1 -13   2    1.30    1.80
   1 -13   2    3.00    2.80
   1 -13   2    1.00    2.00
  -2  13  -2   18.10    3.20
  -2  13  -2   16.30    2.60
   2 -13   2   13.50    2.70
   2 -13   2   17.30    2.80
   2 -13   2   10.30    3.40
  -3  13  -2   -1.70    2.20
  -3  13  -2   -0.60    1.70
   3 -13   2   -1.00    1.40
   3 -13   2   -1.00    1.80
   3 -13   2   -0.10    2.90
   3 -13   2    2.20    1.90
  -4  13  -2   61.29    6.70
   4 -13   2   47.80    6.40
   4 -13   2   55.89    5.70
  -5  13  -2   10.20    2.60
   5 -13   2    8.80    3.80
   5 -13   2   14.30    2.40
   5 -13   2   12.50    2.40
  -6  13  -2   12.70    2.70
   6 -13   2   19.90    2.60
   6 -13   2   13.00    3.90
   6 -13   2    9.80    2.50
  -7  13  -2    0.60    1.90
   7 -13   2   -6.00    3.20
   7 -13   2    0.10    1.70
   7 -13   2    0.80    1.50
  -8  13  -2    5.30    2.30
   8 -13   2    3.30    1.60
   8 -13   2    7.70    4.00
   8 -13   2    5.10    2.10
  -9  13  -2   35.50    4.90
   9 -13   2   40.90    4.60
   9 -13   2   41.10    5.60
   9 -13   2   35.20    4.70
   9 -13   2   43.90    4.00
  10 -13   2   58.39    7.50
  10 -13   2   49.40    5.90
  11 -13   2    5.00    3.40
  11 -13   2    2.70    1.90
  11 -13   2    0.50    1.00
  12 -13   2    1.70    1.80
  12 -13   2    1.00    3.10
  13 -13   2    6.00    2.90
  13 -13   2    3.10    1.70
  14 -13   2    0.30    1.50
  14 -13   2    4.10    2.60
  15 -13   2    0.30    1.20
  15 -13   2    0.90    1.90
  -9 -12   2    0.50    1.20
   8  12  -2    7.60    1.20
  -8 -12   2    7.70    1.80
   7  12  -2    5.60    1.30
  -7 -12   2    3.10    1.90
   6  12  -2   -0.80    1.10
  -6 -12   2   -2.10    1.80
   5  12  -2    1.80    1.40
  -5 -12   2   -0.50    2.10
  -5 -12   2    0.30    1.70
   4  12  -2    0.60   11.60
   4  12  -2   15.20    4.00
   4  12  -2   21.90    7.00
   4  12  -2   21.00    2.70
  -4 -12   2   40.90    7.00
  -4 -12   2   22.10    3.30
   3  12  -2   74.79    7.60
   3  12  -2   70.29    6.70
   3  12  -2   82.39    8.50
   3  12  -2   67.09    7.90
  -3 -12   2   64.39    7.10
  -3 -12   2   63.49    6.90
  -3 -12   2   77.39    8.00
   2  12  -2  123.39   11.50
   2  12  -2   86.79   18.30
   2  12  -2  147.09   16.20
   2  12  -2  143.99   12.50
   2  12  -2  128.79   12.10
  -2 -12   2  123.39   11.90
  -2 -12   2  144.99   12.60
  -2 -12   2  134.19   11.70
   1  12  -2  156.38   14.70
   1  12  -2  132.49   20.70
   1  12  -2  144.69   13.20
   1  12  -2  159.38   13.90
  -1 -12   2  158.18   13.30
  -1 -12   2  144.29   13.50
   0  12  -2   68.49    6.60
   0  12  -2   64.49    7.10
   0  12  -2   71.79    7.10
   0 -12   2   77.89    7.60
   0 -12   2   58.99    6.80
   0 -12   2   63.59    6.60
  -1  12  -2    5.70    2.20
  -1  12  -2    6.10    1.90
   1 -12   2    6.50    2.10
   1 -12   2    8.00    2.50
   1 -12   2    5.10    2.80
   1 -12   2    3.70    4.20
  -2  12  -2   98.19    9.00
  -2  12  -2  107.39    9.40
   2 -12   2   92.99    9.60
   2 -12   2  102.49   10.00
   2 -12   2   88.29    9.10
  -3  12  -2   59.09    6.30
  -3  12  -2   71.19    6.70
   3 -12   2   59.09    6.90
   3 -12   2   66.79    6.40
   3 -12   2   58.09    6.30
  -4  12  -2    0.40    1.90
   4 -12   2    0.80    3.10
   4 -12   2   -0.30    1.90
   4 -12   2   -1.40    1.50
   4 -12   2    1.80    1.90
  -5  12  -2   13.00    2.60
   5 -12   2    6.00    4.90
   5 -12   2   15.10    2.50
  -6  12  -2    0.10    1.80
   6 -12   2    1.50    3.50
   6 -12   2    1.10    1.80
   6 -12   2   -0.20    1.50
  -7  12  -2   -1.40    1.60
   7 -12   2    0.20    1.40
   7 -12   2    0.40    3.60
   7 -12   2    0.40    1.60
  -8  12  -2    1.50    1.90
   8 -12   2    1.10    1.80
   8 -12   2    1.50    1.40
   8 -12   2    1.50    3.40
  -9  12  -2    9.10    2.40
   9 -12   2    3.90    3.90
   9 -12   2   11.90    1.60
   9 -12   2    6.30    2.50
   9 -12   2    8.50    2.20
 -10  12  -2   25.30    3.60
  10 -12   2   35.70    4.30
  10 -12   2   22.50    4.70
  10 -12   2   22.80    3.20
  11 -12   2    0.80    0.90
  11 -12   2    6.80    5.70
  11 -12   2   -1.00    2.00
  12 -12   2    3.10    2.10
  12 -12   2    4.70    3.40
  13 -12   2   -1.50    2.90
  13 -12   2   -0.50    1.50
  14 -12   2    8.20    3.00
  14 -12   2    3.60    1.80
  15 -12   2   10.10    2.70
  15 -12   2    6.00    1.80
 -10 -11   2    0.40    1.30
   9  11  -2   12.60    1.50
  -9 -11   2   12.80    2.20
   8  11  -2    4.30    1.20
  -8 -11   2    3.70    2.00
   7  11  -2   14.50    1.90
   7  11  -2    4.80   11.80
  -7 -11   2    8.00    2.30
   6  11  -2   10.20    2.80
   6  11  -2    6.80    3.20
   6  11  -2    4.30    9.80
   6  11  -2    7.10    1.80
  -6 -11   2    8.20    2.80
  -6 -11   2    9.20    2.40
   5  11  -2   -1.40    9.90
   5  11  -2    9.70    3.40
   5  11  -2   12.70    3.40
   5  11  -2   13.60    2.30
  -5 -11   2   16.00    3.50
  -5 -11   2   10.30    2.40
  -5 -11   2    9.80    2.80
   4  11  -2   27.20    3.70
   4  11  -2   40.90    5.20
   4  11  -2   28.50    4.80
   4  11  -2   23.20   11.30
  -4 -11   2   32.80    4.00
  -4 -11   2   31.90    4.80
   3  11  -2   62.79    6.00
   3  11  -2   39.30   11.70
   3  11  -2   35.80    6.80
   3  11  -2   51.09    5.30
   3  11  -2   45.10    6.20
  -3 -11   2   66.79    7.40
  -3 -11   2   54.99    5.60
   2  11  -2    4.80   10.90
   2  11  -2    5.10    2.40
   2  11  -2    5.10    1.70
   2  11  -2    5.80    2.20
   2  11  -2    5.80    3.10
  -2 -11   2    5.00    2.50
  -2 -11   2    3.20    2.90
   1  11  -2   28.70    4.10
   1  11  -2   44.10    5.50
   1  11  -2   54.19   13.10
   1  11  -2   29.30    4.30
   1  11  -2   29.60    3.70
  -1 -11   2   39.40    4.20
  -1 -11   2   32.40    4.40
  -1 -11   2   42.10    4.50
   0  11  -2    9.70    2.60
   0  11  -2   12.70    2.20
   0  11  -2   16.40   11.80
   0 -11   2   13.10    2.80
   0 -11   2   13.50    2.60
   0 -11   2    8.90    2.20
  -1  11  -2    3.50    1.70
  -1  11  -2    1.40    1.80
  -1  11  -2  -19.50   15.90
   1 -11   2    1.00    2.00
   1 -11   2    1.70    2.20
   1 -11   2   -0.60    2.50
   1 -11   2    6.80    2.00
  -2  11  -2    7.00    2.20
   2 -11   2    4.50    3.10
   2 -11   2    8.60    4.00
   2 -11   2    5.80    2.30
   2 -11   2    7.20    2.10
  -3  11  -2   53.99    5.50
  -3  11  -2   49.50    5.50
   3 -11   2   46.10    5.90
   3 -11   2   44.60    5.30
   3 -11   2   65.79    5.60
   3 -11   2   46.90    5.30
  -4  11  -2   56.19    5.40
   4 -11   2   55.19    5.20
   4 -11   2   50.09    5.50
   4 -11   2   38.90    5.00
   4 -11   2   58.79    6.50
  -5  11  -2   45.20    5.10
   5 -11   2   48.40    4.80
   5 -11   2   42.70    4.90
   5 -11   2   47.00    6.00
  -6  11  -2   64.69    6.00
   6 -11   2   56.49    6.00
   6 -11   2   45.50    6.60
   6 -11   2   60.09    5.70
  -7  11  -2   16.80    2.80
   7 -11   2   24.00    3.30
   7 -11   2   15.90    2.40
   7 -11   2   14.10    4.00
  -8  11  -2    0.60    1.70
   8 -11   2    1.50    3.50
   8 -11   2    3.00    2.10
   8 -11   2    5.90    1.40
  -9  11  -2    0.10    1.60
   9 -11   2    0.80    0.90
   9 -11   2    0.50    1.70
   9 -11   2   -5.60    3.50
   9 -11   2   -3.10    1.90
 -10  11  -2   12.80    2.30
  10 -11   2   11.40    2.30
  10 -11   2   11.50    3.70
  10 -11   2    8.10    2.70
  11 -11   2    7.00    3.80
  11 -11   2    3.60    2.30
  12 -11   2    8.60    3.60
  12 -11   2    5.10    2.20
  13 -11   2    2.70    2.00
  13 -11   2   -1.00    2.70
  14 -11   2    2.00    2.50
  14 -11   2    1.80    1.80
  15 -11   2   17.10    3.10
  15 -11   2    9.00    2.10
  16 -11   2    4.40    2.10
 -10 -10   2   24.10    3.00
   9  10  -2   42.00    3.80
   9  10  -2   37.80    3.70
  -9 -10   2   33.50    4.20
   8  10  -2    7.40    8.60
   8  10  -2    4.00    1.30
  -8 -10   2    3.10    2.10
   7  10  -2   11.30    8.50
   7  10  -2    3.30    2.30
   7  10  -2   -0.10    2.20
   7  10  -2    1.30    1.30
  -7 -10   2    2.10    2.50
   6  10  -2   -0.20    2.50
   6  10  -2    2.60    1.40
   6  10  -2   -8.10    8.20
   6  10  -2   -2.90    2.10
  -6 -10   2   -0.50    2.20
   5  10  -2    4.40    8.40
   5  10  -2    1.70    2.60
   5  10  -2    1.90    1.50
  -5 -10   2   -2.50    2.30
  -5 -10   2    1.50    2.00
   4  10  -2    4.20    2.70
   4  10  -2   10.80    8.50
   4  10  -2    4.20    1.70
   4  10  -2    3.30    2.60
  -4 -10   2    3.70    2.40
  -4 -10   2    5.70    2.00
   3  10  -2    5.80    1.80
   3  10  -2    1.90    9.20
   3  10  -2    8.20    2.30
   3  10  -2   10.00    3.00
   3  10  -2   10.20    2.80
  -3 -10   2    5.70    2.10
  -3 -10   2    7.30    2.40
   2  10  -2   21.40    2.70
   2  10  -2   26.10    3.80
   2  10  -2   22.90    9.20
   2  10  -2   18.40    2.80
   2  10  -2   15.10    3.00
  -2 -10   2   12.90    2.60
  -2 -10   2   17.90    3.10
   1  10  -2    9.40    9.30
   1  10  -2    1.80    1.70
   1  10  -2    0.30    1.50
   1  10  -2    5.50    2.40
  -1 -10   2    0.40    1.50
  -1 -10   2    0.40    1.90
   0  10  -2   58.29    5.80
   0  10  -2   56.49    8.20
   0  10  -2   53.59   11.50
   0  10  -2   54.99    6.70
   0 -10   2   41.50    6.10
   0 -10   2   55.39    5.60
   0 -10   2   67.29    7.70
   0 -10   2   58.19    5.80
  -1  10  -2   46.40    5.80
  -1  10  -2   50.49    4.90
  -1  10  -2   38.20   12.80
   1 -10   2   38.50    5.30
   1 -10   2   40.50    4.90
   1 -10   2   48.20    4.80
   1 -10   2   43.70    4.80
  -2  10  -2   13.00    2.60
   2 -10   2   12.30    2.50
   2 -10   2    7.20    3.10
   3 -10   2  118.09   10.70
   3 -10   2  117.09   11.20
  -4  10  -2   20.40    2.90
   4 -10   2   29.30    3.80
  -5  10  -2   50.49    5.20
   5 -10   2   54.99    5.30
   5 -10   2   47.60    6.00
   5 -10   2   46.40    4.90
  -6  10  -2    3.60    1.70
   6 -10   2    2.80    1.80
   6 -10   2    0.80    3.10
   6 -10   2    2.50    1.40
  -7  10  -2   40.60    4.40
   7 -10   2   36.40    5.30
   7 -10   2   34.50    3.90
   7 -10   2   41.40    4.80
  -8  10  -2  119.99   11.60
   8 -10   2  128.29   12.40
   8 -10   2  129.29   11.10
   8 -10   2  145.59   12.00
  -9  10  -2  355.26   34.10
   9 -10   2  408.96   34.10
   9 -10   2  409.96   34.60
   9 -10   2  462.25   34.70
 -10  10  -2   47.40    5.20
  10 -10   2   59.99    6.20
  10 -10   2   56.89    5.60
  10 -10   2   44.50    6.00
  11 -10   2   43.20    5.30
  11 -10   2   38.40    5.60
  12 -10   2    6.20    2.30
  12 -10   2    5.00    3.30
  13 -10   2    4.10    3.10
  13 -10   2   -0.30    1.90
  14 -10   2   -0.60    1.60
  14 -10   2    1.00    2.60
  15 -10   2    3.90    4.90
  15 -10   2    1.50    1.60
  16 -10   2   10.20    2.50
  16 -10   2    7.90    1.70
 -11  -9   2    0.40    1.30
  10   9  -2   19.70    2.20
  10   9  -2   15.40    1.70
  10   9  -2   16.70    2.00
 -10  -9   2   12.90    2.50
   9   9  -2    2.10    1.10
   9   9  -2    0.10    1.20
   9   9  -2    6.40    9.10
  -9  -9   2    2.10    2.10
   8   9  -2    4.90    2.50
   8   9  -2    6.80    1.50
   8   9  -2    8.90    1.60
   8   9  -2    7.70    7.50
   8   9  -2    3.90    2.60
  -8  -9   2    5.60    2.60
   7   9  -2   34.50    3.50
   7   9  -2   14.10    9.40
   7   9  -2   28.10    3.50
   7   9  -2   36.50    4.40
   7   9  -2   38.50    5.60
   7   9  -2   29.50    4.40
  -7  -9   2   44.10    5.00
   6   9  -2    9.20    2.90
   6   9  -2    6.10    1.80
   6   9  -2    6.80    4.20
   6   9  -2    7.70    3.10
   6   9  -2    0.20    7.20
  -6  -9   2   16.30    3.10
   5   9  -2  105.59   15.70
   5   9  -2  148.69   12.80
   5   9  -2  143.99   13.20
   5   9  -2  137.59   12.10
   5   9  -2  138.19   13.00
  -5  -9   2  123.49   12.30
  -5  -9   2  164.58   12.90
   4   9  -2    1.10    2.10
   4   9  -2    4.00    2.50
   4   9  -2    3.50    1.80
   4   9  -2    2.90    1.60
   4   9  -2    1.30    1.90
  -4  -9   2    1.10    1.90
  -4  -9   2    2.00    1.90
   3   9  -2    2.20    6.50
   3   9  -2    2.90    2.40
   3   9  -2    0.70    1.30
   3   9  -2    2.70    2.10
   3   9  -2    1.60    2.00
  -3  -9   2    2.00    2.00
   2   9  -2   68.09    7.40
   2   9  -2   65.39   10.50
   2   9  -2   74.79    7.00
   2   9  -2   64.89    6.60
  -2  -9   2   91.59    7.30
  -2  -9   2   67.19    6.80
   1   9  -2   49.60    6.70
   1   9  -2   40.10    8.80
   1   9  -2   44.10    4.80
   1   9  -2   51.69    5.10
  -1  -9   2   43.10    4.90
  -1  -9   2   56.89    5.30
   0   9  -2   26.60    8.80
   0   9  -2   20.70    3.40
   0   9  -2   24.50    3.20
   0  -9   2   21.50    3.00
  -1   9  -2    0.80    1.40
  -1   9  -2    3.10    2.80
  -1   9  -2   11.60    9.60
   1  -9   2    1.50    1.60
  -2   9  -2   35.00   12.90
  -2   9  -2   42.00    4.30
   2  -9   2   38.00    4.30
  -3   9  -2  167.78   13.30
   3  -9   2  137.89   13.30
  -4   9  -2  104.29    9.20
   4  -9   2  100.99    9.20
  -5   9  -2    0.00    1.20
   5  -9   2    2.20    2.80
  -6   9  -2   85.69    7.50
   6  -9   2   77.89    7.30
   6  -9   2   84.69    7.80
   6  -9   2   73.69    8.30
  -7   9  -2  100.89    8.40
   7  -9   2   84.89    9.00
   7  -9   2   84.99    8.00
   7  -9   2   98.39    8.70
  -8   9  -2    1.10    1.40
   8  -9   2    2.20    1.00
   8  -9   2    0.20    2.00
   8  -9   2    2.30    2.50
  -9   9  -2    0.50    1.30
   9  -9   2    0.20    1.70
   9  -9   2    3.10    2.30
   9  -9   2    4.60    2.60
 -10   9  -2    3.00    1.40
  10  -9   2    2.50    2.70
  10  -9   2    7.10    1.90
  10  -9   2    2.60    2.20
  11  -9   2   93.29    8.40
  11  -9   2   87.69    9.30
  11  -9   2   88.79    9.00
  12  -9   2    0.90    1.00
  12  -9   2    4.30    2.70
  12  -9   2   -0.20    1.80
  13  -9   2   38.50    5.30
  13  -9   2   41.90    5.00
  14  -9   2   15.40    2.80
  14  -9   2   14.30    3.40
  15  -9   2   -0.20    1.60
  15  -9   2    2.10    2.40
  16  -9   2   -0.30    2.10
  16  -9   2   -0.60    1.20
  12   8  -2    2.40    1.00
 -12  -8   2    1.30    1.30
  11   8  -2    4.30    1.30
  11   8  -2    6.30    1.30
 -11  -8   2    2.30    1.80
  10   8  -2   -1.60    1.20
  10   8  -2    0.20    1.30
  10   8  -2    0.00    0.90
 -10  -8   2   -2.10    1.80
   9   8  -2   19.40    2.50
   9   8  -2   30.90    7.60
   9   8  -2   16.50    2.40
   9   8  -2   23.60    3.10
   9   8  -2   28.90    3.50
   9   8  -2   14.50    3.80
  -9  -8   2   24.80    3.70
   8   8  -2    9.80    2.70
   8   8  -2    8.70    3.50
   8   8  -2   20.00    3.20
   8   8  -2   10.90    2.00
   8   8  -2    7.40    7.30
   8   8  -2   12.20    1.90
  -8  -8   2   16.00    3.10
   7   8  -2   -1.20    1.20
   7   8  -2    2.80    2.60
   7   8  -2   -0.40    1.40
   7   8  -2   -2.10    6.60
   7   8  -2   -2.30    3.30
   7   8  -2   -0.10    2.20
  -7  -8   2    0.90    1.90
   6   8  -2   43.90    5.50
   6   8  -2   36.60    5.90
   6   8  -2   36.40    3.60
   6   8  -2   30.40    4.00
   6   8  -2   39.10    8.50
   6   8  -2   31.00    4.50
   5   8  -2   43.20    5.30
   5   8  -2   36.00    5.00
   5   8  -2   42.10    4.30
   5   8  -2   36.90    4.50
  -5  -8   2   37.40    4.60
   4   8  -2   33.80    3.80
   4   8  -2   27.20    3.20
   4   8  -2   34.40    4.20
   4   8  -2   29.80    4.10
   4   8  -2   22.00    3.80
   4   8  -2   20.50    6.80
  -4  -8   2   40.20    4.30
   3   8  -2    2.40    2.20
   3   8  -2    0.90    1.30
   3   8  -2    2.40    2.10
   3   8  -2    3.70    2.50
   3   8  -2    1.50    1.50
   3   8  -2    0.00    5.50
   2   8  -2   65.99    9.90
   2   8  -2   69.89    6.70
  -2  -8   2   72.39    6.80
   1   8  -2   90.19    9.40
   1   8  -2  100.89    9.10
   1   8  -2  106.69   13.30
  -1  -8   2  109.39    9.30
   0   8  -2    4.80    1.70
   0   8  -2   -5.00    5.60
   0   8  -2    0.40    1.60
   0  -8   2    1.60    1.50
  -1   8  -2    1.40    1.70
  -1   8  -2    0.20    1.30
   1  -8   2    0.20    1.40
  -2   8  -2    4.60    1.50
  -2   8  -2  -10.40    9.00
   2  -8   2    6.20    1.80
  -3   8  -2   37.80    3.70
   3  -8   2   29.80    3.60
  -4   8  -2   67.69    5.80
   4  -8   2   54.59    5.70
  -5   8  -2    3.30    1.20
   5  -8   2   -9.00    6.80
   5  -8   2   -0.60    0.60
  -6   8  -2   31.10    3.10
   6  -8   2   11.90    5.80
   6  -8   2   26.10    2.90
  -7   8  -2   32.70    3.30
   7  -8   2   20.30    3.50
   7  -8   2   34.10    4.00
  -8   8  -2    1.50    1.30
   8  -8   2    1.40    1.90
   8  -8   2    2.50    1.60
   8  -8   2    3.90    2.40
  -9   8  -2    2.60    1.30
   9  -8   2    2.70    2.10
   9  -8   2    3.40    2.30
   9  -8   2    4.30    1.70
  10  -8   2   -0.50    1.60
  10  -8   2    3.40    3.50
  10  -8   2    1.10    2.20
  11  -8   2    0.00    1.60
  11  -8   2    2.90    2.30
  11  -8   2    5.00    2.60
  12  -8   2   -0.10    2.00
  12  -8   2   -0.10    2.40
  12  -8   2   -1.80    0.90
  13  -8   2    5.40    3.00
  13  -8   2    5.10    2.70
  14  -8   2    1.40    1.90
  14  -8   2    0.40    2.30
  15  -8   2    2.50    2.30
  16  -8   2   -0.20    1.50
  16  -8   2    0.80    2.00
  13   7  -2   -0.10    0.90
  12   7  -2   -0.80    0.90
  12   7  -2   -1.20    1.00
 -12  -7   2   -1.00    1.40
  11   7  -2    1.00    1.30
  11   7  -2   -0.80    1.10
 -11  -7   2   -1.10    1.70
  10   7  -2   -0.10    4.40
  10   7  -2    1.90    1.90
  10   7  -2    2.30    1.30
  10   7  -2   -0.70    0.90
   9   7  -2    3.00    6.20
   9   7  -2    9.10    1.70
   9   7  -2    4.30    1.50
   9   7  -2    6.20    2.40
   9   7  -2    7.10    2.90
   9   7  -2    3.80    1.90
  -9  -7   2    8.10    2.50
   8   7  -2   91.39    8.90
   8   7  -2  110.69    9.90
   8   7  -2   84.69   12.30
   8   7  -2  103.59   10.50
   8   7  -2  100.89    9.00
  -8  -7   2  120.39    9.90
   7   7  -2   -9.90    5.70
   7   7  -2   -0.50    2.10
   7   7  -2    0.60    2.20
   7   7  -2   -0.20    1.10
   7   7  -2   -0.80    1.90
   7   7  -2    0.90    2.90
  -7  -7   2   -1.70    1.80
   6   7  -2   39.10    9.90
   6   7  -2   41.10    4.00
   6   7  -2   31.60    4.60
   6   7  -2   38.30    4.60
   6   7  -2   42.80    5.60
   6   7  -2   40.60    4.30
  -6  -7   2   48.70    5.00
   5   7  -2   17.70    2.30
   5   7  -2   15.60    2.80
   5   7  -2   10.80    2.60
   5   7  -2   11.30    2.70
   5   7  -2   10.70    5.30
  -5  -7   2   18.80    2.80
   4   7  -2   55.29    6.00
   4   7  -2   50.49    5.20
   4   7  -2   54.39    8.50
   4   7  -2   60.89    6.20
   4   7  -2   59.19    5.50
   4   7  -2   53.99    6.00
  -4  -7   2   56.69    5.80
   3   7  -2    1.80    1.70
   3   7  -2    5.30    4.60
   3   7  -2    2.40    1.50
  -3  -7   2    0.90    1.50
   2   7  -2  395.96   31.70
   2   7  -2  359.76   31.90
   2   7  -2  373.96   33.50
  -2  -7   2  381.36   31.80
   1   7  -2   79.59   10.90
   1   7  -2   84.09    7.60
   1   7  -2   85.09    8.00
  -1  -7   2   81.89    7.60
   0   7  -2   86.99    8.50
   0   7  -2   85.09    8.30
   0   7  -2   97.89   11.30
   0  -7   2  100.99    8.30
  -1   7  -2   12.60    2.30
  -1   7  -2    7.40    5.70
  -1   7  -2   13.20    2.10
  -2   7  -2   60.79    5.90
  -2   7  -2   67.59   10.00
   2  -7   2   63.39    5.90
  -3   7  -2  518.85   42.20
   3  -7   2  497.45   42.20
  -4   7  -2  444.86   33.30
   4  -7   2  370.76   35.30
   4  -7   2  375.76   33.20
   5  -7   2  138.89   13.60
   5  -7   2  132.19   11.50
  -6   7  -2    3.20    1.10
   6  -7   2    0.90    0.90
   6  -7   2    2.90    3.30
  -7   7  -2   93.39    8.20
  -8   7  -2   13.60    1.80
   8  -7   2    7.70    2.70
   8  -7   2    7.90    2.50
  -9   7  -2    0.00    0.90
   9  -7   2   -1.20    2.00
   9  -7   2    2.10    1.60
   9  -7   2    1.30    2.00
  10  -7   2  144.49   12.50
  10  -7   2  132.39   12.10
  10  -7   2  135.69   12.50
  11  -7   2    3.70    2.30
  11  -7   2    2.60    1.70
  11  -7   2    0.50    2.40
  12  -7   2   40.00    4.90
  12  -7   2   31.00    4.40
  13  -7   2    4.90    2.30
  13  -7   2    7.40    2.90
  14  -7   2    7.10    2.30
  14  -7   2    8.90    2.50
  15  -7   2   -0.60    1.60
  15  -7   2   -2.60    2.10
  15  -7   2    0.50    0.50
  16  -7   2    2.60    1.20
  16  -7   2    6.50    2.20
  13   6  -2   -0.90    1.10
  13   6  -2   -1.30    0.90
  12   6  -2   17.60    2.30
  12   6  -2   24.30    3.80
 -12  -6   2   16.10    2.70
  11   6  -2    8.30    1.90
  11   6  -2    7.80    1.60
  11   6  -2    8.70    2.30
 -11  -6   2    2.00    2.20
  10   6  -2   42.60    6.60
  10   6  -2   46.70    4.50
  10   6  -2   43.90    6.10
  10   6  -2   40.80    4.20
  10   6  -2   47.50    5.00
  10   6  -2   38.00    4.10
 -10  -6   2   52.49    5.40
   9   6  -2   20.80    2.60
   9   6  -2   25.50    3.70
   9   6  -2   19.40    6.10
   9   6  -2   19.50    3.10
   9   6  -2   18.40    2.60
   9   6  -2   19.20    4.30
  -9  -6   2   30.40    3.70
   8   6  -2   29.20    3.40
   8   6  -2   20.50    6.70
   8   6  -2   31.20    4.50
   8   6  -2   29.10    4.00
   8   6  -2   22.20    4.10
   8   6  -2   32.40    3.80
  -8  -6   2   45.90    4.50
   7   6  -2    4.90    2.30
   7   6  -2    6.40    1.60
   7   6  -2    5.80    5.00
   7   6  -2    7.00    2.90
   7   6  -2    4.20    2.50
   7   6  -2    6.70    1.40
  -7  -6   2    3.30    2.00
   6   6  -2    6.00    2.50
   6   6  -2    2.30    5.00
   6   6  -2   16.80    2.90
   6   6  -2   17.20    2.20
   6   6  -2   12.90    2.80
   6   6  -2   14.60    1.80
  -6  -6   2   14.60    2.60
   5   6  -2   64.19    6.30
   5   6  -2   49.50    5.30
   5   6  -2   65.19    5.60
   5   6  -2   49.50    6.50
   5   6  -2   58.59    6.00
   5   6  -2   61.19    8.50
  -5  -6   2   56.49    5.90
   4   6  -2    7.40    2.10
   4   6  -2   -0.70    4.10
   4   6  -2   13.80    2.00
   4   6  -2   10.80    2.20
  -4  -6   2   12.50    2.20
   3   6  -2   82.79    8.00
   3   6  -2   84.59    9.90
   3   6  -2   89.39    7.70
  -3  -6   2   84.69    7.90
   2   6  -2   37.80    3.80
   2   6  -2   36.10    4.00
   2   6  -2   31.20    5.90
  -2  -6   2   28.00    3.60
   1   6  -2   -2.80    3.50
   1   6  -2    0.60    1.20
   1   6  -2    3.40    1.60
  -1  -6   2   -0.70    1.20
   0   6  -2   78.69    7.60
   0   6  -2   80.29   10.20
   0   6  -2   89.49    7.80
   0  -6   2   87.69    7.60
  -1   6  -2  322.77   25.70
  -1   6  -2  265.77   25.80
  -1   6  -2  295.17   27.30
   1  -6   2  332.17   25.50
  -2   6  -2    7.00    5.50
   2  -6   2   10.40    1.70
   3  -6   2    9.50    1.60
  -4   6  -2   -0.30    1.20
   4  -6   2    0.40    0.90
   4  -6   2    8.20    3.60
   4  -6   2    1.00    0.90
  -5   6  -2  214.38   16.90
   5  -6   2  218.88   19.40
   5  -6   2  179.78   16.80
  -6   6  -2   90.49    7.80
  -7   6  -2  186.68   15.70
  -8   6  -2  519.15   43.90
   8  -6   2  546.15   44.40
   8  -6   2  530.55   44.20
   9  -6   2   74.19    6.90
   9  -6   2   65.49    6.60
   9  -6   2   70.69    6.90
  10  -6   2    1.20    1.00
  10  -6   2    0.00    1.90
  10  -6   2    1.20    2.20
  10  -6   2   -0.30    1.40
  11  -6   2    2.60    2.20
  11  -6   2    0.50    1.20
  11  -6   2   -1.30    1.50
  11  -6   2    1.10    2.00
  12  -6   2   34.60    4.50
  12  -6   2   35.70    4.00
  12  -6   2   41.60    4.50
  12  -6   2   45.30    5.00
  13  -6   2    3.60    1.50
  13  -6   2    4.10    2.50
  13  -6   2    3.40    2.00
  14  -6   2   -1.30    1.30
  14  -6   2    1.90    1.70
  14  -6   2    0.20    2.40
  15  -6   2    1.40    1.40
  15  -6   2    1.90    1.50
  15  -6   2    2.00    2.10
  16  -6   2   -0.60    1.80
  16  -6   2    1.80    1.30
  14   5  -2    0.10    1.10
  14   5  -2    0.30    1.00
  13   5  -2    0.60    1.30
  13   5  -2    0.20    1.10
  12   5  -2    2.10    1.30
  12   5  -2   -1.90    1.60
  12   5  -2    1.70    1.40
 -12  -5   2    2.20    1.90
  11   5  -2    2.30    2.00
  11   5  -2    3.90    1.90
  11   5  -2    7.40    2.90
  11   5  -2    6.30    3.40
 -11  -5   2    6.90    2.20
  10   5  -2   27.90    3.30
  10   5  -2   34.80    6.50
  10   5  -2   31.10    4.10
  10   5  -2   30.60    3.20
  10   5  -2   30.00    3.30
  10   5  -2   39.60    5.80
 -10  -5   2   36.50    4.20
   9   5  -2    2.50    1.30
   9   5  -2    1.50    2.50
   9   5  -2   -3.20    4.80
   9   5  -2   -0.40    2.30
   9   5  -2   -0.30    1.20
   9   5  -2    3.50    1.70
  -9  -5   2    2.30    1.80
   8   5  -2    1.20    2.60
   8   5  -2    3.30    1.40
   8   5  -2    5.30    2.00
   8   5  -2    3.50    2.60
   8   5  -2   10.60    5.00
   8   5  -2    2.90    1.30
  -8  -5   2    3.20    1.80
   7   5  -2   11.30    2.90
   7   5  -2    8.10    1.60
   7   5  -2    7.30    1.70
   7   5  -2   13.50    2.60
   7   5  -2    3.90    4.60
   7   5  -2    7.20    2.70
  -7  -5   2    9.40    2.20
   6   5  -2    4.50    1.30
   6   5  -2    0.50    3.90
   6   5  -2    5.00    1.70
   6   5  -2    6.30    2.20
  -6  -5   2    5.70    1.80
   5   5  -2  891.01   74.99
   5   5  -2 1011.70   74.79
   5   5  -2  861.91   75.09
   5   5  -2  880.71   76.09
  -5  -5   2  871.21   74.89
   4   5  -2   20.20    7.50
   4   5  -2   26.00    3.50
   4   5  -2   30.10    3.00
   4   5  -2   21.60    3.10
  -4  -5   2   21.50    3.10
   3   5  -2   12.20    2.00
   3   5  -2   15.50    4.30
   3   5  -2   16.20    2.40
  -3  -5   2   11.50    2.20
   2   5  -2   28.20    3.40
   2   5  -2   32.50    3.40
   2   5  -2   26.50    4.80
  -2  -5   2   31.50    3.40
   1   5  -2  245.18   22.60
   1   5  -2  292.87   22.80
  -1  -5   2  275.77   22.60
   0   5  -2  114.29   11.10
   0   5  -2  138.09   11.30
   0   5  -2  136.29   12.80
   0  -5   2  136.69   11.20
  -1   5  -2   53.19    5.70
   1  -5   2   74.19    5.70
  -2   5  -2   13.10    1.90
   2  -5   2   17.00    1.90
  -3   5  -2    3.60    1.10
   3  -5   2    5.20    1.10
   3  -5   2    2.70    2.80
  -4   5  -2   31.50    3.20
   4  -5   2   32.50    4.10
   4  -5   2   32.10    3.10
  -5   5  -2   49.99    4.10
   5  -5   2   38.80    4.90
   5  -5   2   43.50    3.90
  -6   5  -2  386.86   29.80
   6  -5   2  328.97   30.20
  -7   5  -2 1213.78   99.99
   7  -5   2 1217.78  100.49
  -8   5  -2  383.26   32.10
   8  -5   2  395.66   32.80
   9  -5   2    3.60    2.60
   9  -5   2    3.30    2.80
   9  -5   2    0.30    1.70
  10  -5   2   65.49    6.50
  10  -5   2   65.29    5.70
  10  -5   2   58.59    6.10
  10  -5   2   62.79    6.40
  10  -5   2   59.29    6.70
  11  -5   2   -0.50    1.60
  11  -5   2   -0.40    3.60
  11  -5   2    1.60    2.00
  11  -5   2   -0.60    1.10
  11  -5   2    1.00    2.10
  12  -5   2   78.79    7.70
  12  -5   2   78.89    7.40
  12  -5   2   68.69    6.80
  12  -5   2   77.59    7.60
  13  -5   2   39.10    4.10
  13  -5   2   33.10    4.50
  13  -5   2   41.30    4.50
  14  -5   2   22.00    2.50
  14  -5   2   15.50    2.70
  14  -5   2   19.20    3.30
  15  -5   2   40.40    4.40
  15  -5   2   40.60    4.70
  16  -5   2    3.40    1.90
  16  -5   2    0.70    1.30
  14   4  -2    0.00    1.20
  14   4  -2    1.60    1.10
  13   4  -2   16.40    2.30
  13   4  -2   15.10    2.30
  12   4  -2    5.60    1.60
  12   4  -2    7.80    2.00
  12   4  -2   13.10    2.40
 -12  -4   2    7.00    2.30
  11   4  -2   37.70    4.40
  11   4  -2   34.10    5.80
  11   4  -2   43.10    4.80
  11   4  -2   35.30    4.00
 -11  -4   2   44.40    4.60
  10   4  -2   14.50    1.70
  10   4  -2   11.40    1.60
  10   4  -2    7.70    3.70
  10   4  -2    8.50    3.50
  10   4  -2    6.70    2.90
  10   4  -2    9.60    1.80
   9   4  -2    0.00    1.00
   9   4  -2    1.50    1.50
   9   4  -2   -1.10    4.10
   9   4  -2    0.00    2.20
   9   4  -2   -1.20    2.20
   9   4  -2    0.80    1.10
  -9  -4   2   -0.90    1.40
   8   4  -2   46.10    5.10
   8   4  -2   53.59    6.30
   8   4  -2   49.00    7.30
   8   4  -2   44.10    4.50
   8   4  -2   45.30    4.60
  -8  -4   2   52.99    5.20
   7   4  -2   43.50    6.70
   7   4  -2   44.00    5.60
   7   4  -2   49.99    5.00
   7   4  -2   46.50    4.40
   7   4  -2   39.80    5.60
   7   4  -2   50.59    4.40
  -7  -4   2   46.50    5.00
   6   4  -2   52.69    5.50
   6   4  -2   41.60    4.40
   6   4  -2   56.89    7.10
   6   4  -2   57.79    5.10
  -6  -4   2   49.50    5.00
   5   4  -2   24.90    3.30
   5   4  -2   31.10    4.70
  -5  -4   2   20.50    2.90
   4   4  -2    3.20    1.40
   4   4  -2   -0.30    2.80
   4   4  -2    2.80    1.20
  -4  -4   2    0.80    1.40
   3   4  -2    4.50    2.90
   3   4  -2    6.60    1.60
   3   4  -2    4.00    1.30
  -3  -4   2    1.40    1.60
   2   4  -2   64.49    6.50
   2   4  -2   77.89    6.60
   2   4  -2   71.99    7.60
  -2  -4   2   77.79    6.60
   1   4  -2  478.15   37.20
   1   4  -2  404.36   37.10
   1   4  -2  473.15   37.90
  -1  -4   2  441.86   37.20
   0   4  -2  271.67   22.30
   0   4  -2  271.37   21.50
   0   4  -2  242.58   21.40
   0  -4   2  246.18   21.40
  -1   4  -2 1611.14  133.09
  -2   4  -2  338.87   30.70
   2  -4   2  404.26   30.70
   3  -4   2 1830.12  155.08
   3  -4   2 1939.61  155.18
   4  -4   2  474.15   39.00
   4  -4   2  470.95   39.00
   4  -4   2  464.95   38.70
  -5   4  -2  357.26   29.30
   5  -4   2  351.26   29.70
  -6   4  -2   75.49    6.20
   6  -4   2   65.19    7.20
  -7   4  -2  825.22   66.39
  -7   4  -2  760.92   66.49
   7  -4   2  842.52   67.09
   8  -4   2   40.60    4.70
   9  -4   2   -0.40    1.60
   9  -4   2   -0.20    1.70
   9  -4   2   -0.60    1.30
   9  -4   2    1.10    0.90
  10  -4   2    2.40    1.80
  10  -4   2    0.90    1.00
  10  -4   2    3.40    2.00
  10  -4   2    2.40    2.20
  10  -4   2    0.80    1.50
  11  -4   2   -1.60    1.70
  11  -4   2    0.50    1.50
  11  -4   2   -1.50    1.80
  11  -4   2   -1.70    1.10
  11  -4   2    1.10    2.70
  12  -4   2    6.20    2.90
  12  -4   2    8.10    2.50
  12  -4   2   13.90    2.70
  12  -4   2    7.60    2.10
  12  -4   2   10.10    1.80
  13  -4   2    4.00    1.90
  13  -4   2    1.10    2.10
  13  -4   2   -2.60    1.10
  13  -4   2    6.60    2.60
  13  -4   2   -0.60    1.30
  14  -4   2    3.20    2.20
  14  -4   2   -0.10    0.90
  14  -4   2    8.10    1.70
  15  -4   2    5.80    2.20
  15  -4   2    4.00    1.60
  16  -4   2    0.50    1.60
  16  -4   2   -0.80    1.30
  15   3  -2   -0.80    0.90
  15   3  -2   -1.10    1.10
  14   3  -2    2.20    1.40
  14   3  -2    0.60    1.30
  13   3  -2    2.40    1.60
  13   3  -2   -0.50    0.70
  13   3  -2    0.00    1.50
  12   3  -2   24.70    3.40
  12   3  -2   29.90    3.80
  12   3  -2   25.40    5.20
 -12  -3   2   32.80    3.70
  11   3  -2   12.80    2.20
  11   3  -2   12.60    2.60
  11   3  -2    4.00    3.10
  11   3  -2   14.20    3.00
 -11  -3   2   10.50    2.20
  10   3  -2   -0.40    0.90
  10   3  -2   -0.40    2.80
  10   3  -2   -1.80    2.50
  10   3  -2   -0.70    1.30
 -10  -3   2   -0.20    1.40
   9   3  -2  119.69   12.10
   9   3  -2  135.49   10.90
   9   3  -2  124.89   10.90
   9   3  -2  114.89   11.50
   9   3  -2  123.59   12.60
   9   3  -2  118.09   10.70
  -9  -3   2  140.49   11.30
   8   3  -2   91.39    9.90
   8   3  -2  109.29    9.50
   8   3  -2  104.79   10.30
   8   3  -2   99.29    9.20
   8   3  -2  113.59   11.30
   8   3  -2  121.59    9.40
  -8  -3   2  110.19    9.70
   7   3  -2   75.09    8.70
   7   3  -2   75.89    7.50
   7   3  -2   82.89    7.00
  -7  -3   2   66.29    7.00
   6   3  -2   90.69    8.00
   6   3  -2   92.89    8.40
   6   3  -2   90.29    7.60
   6   3  -2   84.99    9.40
  -6  -3   2   81.29    8.00
   5   3  -2    8.00    1.20
   5   3  -2    0.30    2.70
   5   3  -2    3.50    1.40
   5   3  -2    4.30    1.90
  -5  -3   2    2.80    1.50
   4   3  -2  235.08   20.50
   4   3  -2  249.08   19.60
   4   3  -2  225.58   19.70
  -4  -3   2  222.08   20.40
   3   3  -2  798.02   74.19
   3   3  -2  950.50   74.89
  -3  -3   2  957.70   74.39
   2   3  -2   94.49    8.70
   2   3  -2   83.49    7.90
   2   3  -2  104.39    8.00
  -2  -3   2   88.29    8.00
   1   3  -2 1139.89   94.29
  -2   3  -2  463.15   40.10
   2  -3   2  508.95   40.00
   3  -3   2 2186.58  179.68
  -5   3  -2   70.19    5.30
  -5   3  -2   55.19    5.30
   5  -3   2   64.69    6.00
   6  -3   2    4.20    1.90
   7  -3   2    7.90    2.20
   8  -3   2   -0.70    1.60
   9  -3   2   20.80    2.30
   9  -3   2   22.70    3.00
   9  -3   2   22.60    3.30
   9  -3   2   21.70    3.50
  10  -3   2   22.70    3.80
  10  -3   2   22.20    3.20
  10  -3   2   25.60    3.40
  10  -3   2   23.00    2.60
  10  -3   2   22.80    3.00
  11  -3   2   12.80    2.50
  11  -3   2   15.90    3.70
  11  -3   2   19.90    3.70
  11  -3   2   16.60    2.60
  12  -3   2    0.80    1.70
  12  -3   2    1.30    1.70
  12  -3   2    1.10    2.10
  12  -3   2    0.70    1.40
  12  -3   2    0.10    2.40
  13  -3   2    1.30    1.30
  13  -3   2    1.20    1.30
  13  -3   2   -0.30    2.80
  13  -3   2    2.70    2.00
  14  -3   2    1.20    1.40
  14  -3   2    2.60    2.10
  14  -3   2   -0.40    0.80
  15  -3   2    6.20    1.60
  15  -3   2    5.40    2.50
  16  -3   2   -0.70    1.30
  16  -3   2    0.90    2.60
  15   2  -2    1.40    1.20
  15   2  -2    1.90    1.30
  14   2  -2   32.30    3.70
  14   2  -2   34.10    3.60
  13   2  -2   29.10    3.60
  13   2  -2   43.20    4.20
  12   2  -2   26.50    3.50
  12   2  -2   32.60    5.10
  12   2  -2   29.30    3.60
  12   2  -2   20.50    2.80
  11   2  -2   15.80    3.30
  11   2  -2   18.10    3.00
  11   2  -2   23.30    2.80
 -11  -2   2   19.80    2.70
  10   2  -2   68.19    7.70
  10   2  -2   78.79    8.40
  10   2  -2   85.39    7.00
  10   2  -2   70.69    6.50
 -10  -2   2   80.49    7.20
   9   2  -2  122.79   11.90
   9   2  -2  117.39   10.60
   9   2  -2  133.99   10.90
   9   2  -2  126.29   12.00
   9   2  -2  127.39   12.00
  -9  -2   2  126.59   11.20
   8   2  -2    2.90    2.20
   8   2  -2    1.30    2.90
   8   2  -2    0.70    1.20
   8   2  -2    3.60    1.20
  -8  -2   2    1.40    1.30
   7   2  -2   63.39    6.40
   7   2  -2   62.89    7.20
   7   2  -2   64.29    5.80
  -7  -2   2   59.89    5.90
   6   2  -2   83.89    8.10
   6   2  -2   91.29    8.90
   6   2  -2   88.59    7.40
   6   2  -2   85.39    7.70
  -6  -2   2   82.29    7.80
   5   2  -2  194.98   17.30
   5   2  -2  223.08   17.20
   5   2  -2  209.18   17.50
   5   2  -2  191.58   18.00
  -5  -2   2  203.58   18.00
   4   2  -2   99.89    9.30
   4   2  -2  114.19    9.40
   4   2  -2  105.49   10.00
   4   2  -2  105.89    9.30
  -4  -2   2  114.29    9.40
   3   2  -2  261.77   20.70
   3   2  -2  216.58   20.80
   3   2  -2  264.37   21.30
  -3  -2   2  250.47   20.80
   2   2  -2  576.74   51.99
   2   2  -2  649.43   51.89
   2   2  -2  657.23   52.29
  -2  -2   2  632.44   51.89
   1   2  -2   59.79    5.20
   1   2  -2   59.99    5.80
  -1  -2   2   54.39    5.20
   0   2  -2  211.18   16.00
   0   2  -2  185.48   16.40
   0  -2   2  178.48   16.00
   2  -2   2 1908.91  156.88
  -3   2  -2  483.75   44.70
   3  -2   2  595.34   44.70
   3  -2   2  549.54   44.90
   4  -2   2  705.63   58.39
   5  -2   2   22.70    2.90
   6  -2   2  236.88   20.20
   7  -2   2   10.70    2.50
   8  -2   2   37.30    4.50
   9  -2   2   21.60    3.00
   9  -2   2   20.00    3.00
   9  -2   2   24.20    3.00
   9  -2   2   25.50    3.80
  10  -2   2    9.50    2.20
  10  -2   2   11.70    2.90
  10  -2   2   12.50    2.40
  10  -2   2    8.20    1.60
  10  -2   2   11.50    2.20
  11  -2   2   22.70    4.00
  11  -2   2   14.40    2.70
  11  -2   2   17.70    2.30
  11  -2   2   19.20    3.70
  11  -2   2   22.20    3.10
  12  -2   2   18.00    2.90
  12  -2   2   23.90    3.40
  12  -2   2   18.70    2.50
  12  -2   2   16.90    3.90
  13  -2   2    5.60    1.50
  13  -2   2    6.80    3.20
  13  -2   2    4.30    2.00
  14  -2   2   28.80    3.60
  14  -2   2   24.50    2.90
  15  -2   2    2.10    1.40
  15  -2   2    2.50    1.70
  16  -2   2    4.40    1.40
  16  -2   2    4.50    1.40
  16   1  -2    0.30    1.00
  16   1  -2    1.50    1.30
  15   1  -2    0.80    1.40
  15   1  -2    2.20    1.40
  14   1  -2    3.70    1.70
  14   1  -2    1.60    1.60
  13   1  -2   79.99    7.80
  13   1  -2   62.69    9.00
  13   1  -2   99.69    8.50
  12   1  -2   84.99    9.60
  12   1  -2   86.99    8.20
  12   1  -2   93.99    8.60
  11   1  -2   83.09    9.60
  11   1  -2   96.39    8.40
  11   1  -2   93.19    8.80
  11   1  -2   86.79    8.90
 -11  -1   2   96.39    8.30
  10   1  -2   54.59    5.20
  10   1  -2   50.39    5.80
  10   1  -2   56.79    5.70
  10   1  -2   49.99    6.20
 -10  -1   2   55.99    5.30
   9   1  -2   85.99   10.30
   9   1  -2   95.29    8.00
   9   1  -2   92.79    8.30
   9   1  -2  100.99    8.90
  -9  -1   2   88.89    8.50
   8   1  -2  207.08   18.70
   8   1  -2  224.58   18.70
   8   1  -2  208.58   17.90
  -8  -1   2  218.08   18.20
   7   1  -2   17.10    2.70
   7   1  -2   14.60    3.10
   7   1  -2   13.20    1.80
  -7  -1   2   13.00    2.10
   6   1  -2  158.38   13.40
  -6  -1   2  148.99   13.60
   5   1  -2    9.40    1.80
   5   1  -2    5.70    1.20
   5   1  -2    5.80    2.40
   5   1  -2    9.80    1.10
  -5  -1   2    7.70    1.50
   4   1  -2  234.98   22.30
   4   1  -2  276.57   22.90
   4   1  -2  294.17   22.50
  -4  -1   2  273.07   22.40
   3   1  -2   20.80    2.90
   3   1  -2   21.20    2.20
   3   1  -2   23.40    2.10
  -3  -1   2   17.90    2.10
   2   1  -2   12.50    1.50
   2   1  -2   13.80    2.50
   2   1  -2   14.60    1.80
  -2  -1   2   11.10    1.60
   1   1  -2   14.70    1.40
   1   1  -2    8.70    2.10
  -1  -1   2   14.10    1.50
   0   1  -2  146.69   12.20
   0  -1   2  148.49   12.20
  -1   1  -2   92.79    8.00
  -1   1  -2   94.39    8.10
   1  -1   2   90.59    8.30
   1  -1   2  101.69    8.00
   1  -1   2  105.99    8.20
  -2   1  -2    1.60    0.50
   2  -1   2    1.40    0.40
   2  -1   2    0.80    0.80
   2  -1   2    3.70    1.30
   3  -1   2   91.49    8.00
  -4   1  -2  112.49    9.10
   4  -1   2  105.79    9.60
  -5   1  -2  804.52   71.19
   5  -1   2  936.81   71.69
  -6   1  -2   69.99    6.00
  -6   1  -2   70.49    6.00
   6  -1   2   76.19    7.00
  -7   1  -2  128.99   12.20
  -7   1  -2  162.18   12.20
   7  -1   2  149.19   13.10
  -8   1  -2  203.78   15.90
   8  -1   2  168.78   16.80
   9  -1   2  179.68   16.40
   9  -1   2  171.98   15.30
   9  -1   2  180.88   14.90
   9  -1   2  173.18   15.20
  10  -1   2   -0.10    1.20
  10  -1   2    3.20    2.60
  10  -1   2    2.40    1.80
  10  -1   2   -2.30    1.50
  11  -1   2    2.50    1.40
  11  -1   2   -0.10    2.40
  11  -1   2    1.20    1.80
  11  -1   2    1.40    1.70
  12  -1   2    2.10    2.00
  12  -1   2    3.20    2.70
  12  -1   2    4.40    2.10
  12  -1   2    6.40    1.60
  13  -1   2   30.50    3.50
  13  -1   2   29.40    3.90
  13  -1   2   32.50    5.20
  13  -1   2   27.80    3.70
  14  -1   2   36.10    4.20
  14  -1   2   43.30    4.30
  15  -1   2   -0.10    1.80
  15  -1   2   -0.30    1.40
  16  -1   2    1.90    1.30
  16   0  -2    7.80    1.70
  16   0  -2   10.40    1.70
  15   0  -2    0.20    1.50
  15   0  -2    0.20    1.50
  14   0  -2   53.99    5.40
  14   0  -2   51.29    5.60
  13   0  -2    2.00    1.80
  13   0  -2    2.10    2.00
  12   0  -2   29.00    4.60
  12   0  -2   33.40    4.00
  12   0  -2   23.70    3.00
  11   0  -2    5.00    2.20
  11   0  -2    1.70    1.60
  11   0  -2    6.70    2.70
 -11   0   2    6.90    1.40
  10   0  -2   15.80    2.20
  10   0  -2   16.00    3.10
  10   0  -2   15.00    2.60
  10   0  -2   16.90    2.80
 -10   0   2   17.10    2.30
   9   0  -2   46.50    5.00
   9   0  -2   52.09    5.60
  -9   0   2   46.10    4.70
   8   0  -2  240.28   19.60
   8   0  -2  232.28   19.10
   8   0  -2  225.58   19.70
  -8   0   2  216.18   19.30
   7   0  -2  107.79    9.50
   7   0  -2  111.39   10.20
   7   0  -2  112.49   10.00
  -7   0   2  113.89    9.70
   6   0  -2   84.29    7.50
   6   0  -2   90.59    7.80
   6   0  -2   80.19    8.50
  -6   0   2   86.39    7.50
   5   0  -2   42.40    4.00
   5   0  -2   38.20    4.50
   5   0  -2   38.90    3.70
  -5   0   2   39.10    3.80
   4   0  -2   26.00    2.40
   4   0  -2   26.70    2.70
   4   0  -2   25.90    2.60
   4   0  -2   23.30    3.20
  -4   0   2   27.70    2.60
   3   0  -2    2.70    1.10
   3   0  -2    2.00    1.60
   3   0  -2    2.40    0.90
   3   0  -2    3.70    0.70
  -3   0   2    1.50    0.80
   2   0  -2    9.20    1.30
   2   0  -2    8.30    1.80
   2   0  -2   10.20    1.20
   1   0  -2   55.39    5.10
   1   0  -2   53.79    4.60
  -1   0   2   55.59    4.70
   0   0  -2   29.60    2.50
   0   0   2   29.50    2.50
   0   0   2   26.30    2.50
  -1   0  -2  362.36   30.30
   1   0   2  349.07   30.20
   1   0   2  387.56   30.40
   1   0   2  399.86   30.40
   1   0   2  353.66   30.20
   1   0   2  354.66   30.30
   2   0   2 2566.44  210.78
  -3   0  -2   41.00    4.00
  -3   0  -2   49.20    4.00
   3   0   2   47.40    3.90
   3   0   2   48.80    4.40
  -4   0  -2  562.44   48.60
  -4   0  -2  534.85   48.60
   4   0   2  623.44   49.00
   4   0   2  643.44   48.70
   5   0   2  850.51   69.99
  -6   0  -2   44.10    4.00
   6   0   2   46.50    5.10
  -7   0  -2    5.30    1.00
   7   0   2    6.20    2.30
  -8   0  -2   40.10    3.70
   8   0   2   39.40    3.80
   8   0   2   39.30    5.00
  -9   0  -2    1.50    1.00
   9   0   2    2.50    2.40
   9   0   2    1.60    1.10
   9   0   2    4.40    1.80
  10   0   2    0.80    1.20
  10   0   2    0.30    1.70
  10   0   2    0.40    1.80
  10   0   2    1.30    2.70
  11   0   2   13.10    2.00
  11   0   2   11.10    2.50
  11   0   2   17.70    2.80
  11   0   2   16.60    4.50
  12   0   2    3.60    3.00
  12   0   2    5.00    2.20
  12   0   2    4.30    2.00
  12   0   2    7.10    1.70
  13   0   2   16.60    2.90
  13   0   2   12.30    2.10
  13   0   2   15.30    2.60
  14   0   2   11.60    3.10
  14   0   2   10.70    2.10
  14   0   2    9.90    1.90
  15   0   2    3.10    1.30
  15   0   2    2.30    1.20
  16  -1  -2    0.60    1.40
  16  -1  -2    0.70    1.50
  15  -1  -2   -0.90    1.50
  15  -1  -2   -0.10    1.50
  14  -1  -2   46.20    5.30
  14  -1  -2   51.39    5.10
  13  -1  -2    4.60    2.50
  13  -1  -2    4.80    1.90
  13  -1  -2    7.10    2.30
  12  -1  -2    9.00    1.80
  12  -1  -2   10.20    3.20
  12  -1  -2   10.40    2.40
  11  -1  -2   73.99    6.50
  11  -1  -2   56.49    8.20
  11  -1  -2   64.69    7.40
  11  -1  -2   78.19    7.10
 -11   1   2   69.79    6.30
  10  -1  -2   85.39    7.40
  10  -1  -2   86.29    7.80
 -10   1   2   78.39    7.40
   9  -1  -2    9.40    1.60
   9  -1  -2   10.20    2.00
   9  -1  -2    7.20    2.10
  -9   1   2    8.90    1.60
   8  -1  -2  140.09   12.70
  -8   1   2  147.59   12.40
   7  -1  -2   11.00    2.10
  -7   1   2    7.60    1.50
   6  -1  -2   10.40    2.20
   6  -1  -2    9.30    1.30
   6  -1  -2   10.00    1.80
  -6   1   2    9.20    1.50
   5  -1  -2    0.40    0.70
   5  -1  -2   -0.30    1.60
   5  -1  -2    0.10    1.00
  -5   1   2    0.50    0.80
   4  -1  -2 1007.40   82.69
   4  -1  -2 1003.80   82.99
   3  -1  -2  127.79    9.80
   3  -1  -2  118.09    9.80
   3  -1  -2  113.79   10.20
   3  -1  -2  111.99    9.80
  -3   1   2  111.29    9.80
   2  -1  -2  125.99    9.80
   2  -1  -2  122.79    9.90
   2  -1  -2  119.69   10.30
   2  -1  -2  106.19    9.90
  -2   1   2  113.79    9.90
   1  -1  -2   60.09    4.70
   1  -1  -2   52.49    4.80
  -1   1   2   55.09    4.80
  -1   1   2   57.69    4.70
   1   1   2 1831.72  150.58
  -2  -1  -2  209.08   17.40
   2   1   2  219.28   17.60
   2   1   2  194.78   17.40
   2   1   2  212.28   17.40
   2   1   2  218.28   17.70
  -3  -1  -2   94.39    8.30
   3   1   2  102.79    8.60
   3   1   2   97.29    8.30
   3   1   2   99.39    8.60
  -4  -1  -2  390.56   33.30
   4   1   2  414.36   33.70
   4   1   2  408.06   33.60
   4   1   2  400.66   33.30
  -5  -1  -2    0.30    0.80
   5   1   2    0.10    0.70
   5   1   2    1.30    1.80
   5   1   2    1.50    1.60
   6   1   2    0.20    1.90
   6   1   2   -0.40    1.70
   6   1   2   -0.80    0.60
  -7  -1  -2  451.35   37.20
   7   1   2  446.06   37.90
  -8  -1  -2   13.40    1.80
   8   1   2   12.80    2.30
   8   1   2    9.40    2.90
   8   1   2   11.70    1.80
  -9  -1  -2   -0.40    1.00
   9   1   2    0.10    1.60
   9   1   2   -0.50    2.50
   9   1   2   -0.70    1.00
   9   1   2    0.40    1.60
 -10  -1  -2    3.20    1.30
  10   1   2    5.30    1.90
  10   1   2    2.10    1.80
  10   1   2    2.40    1.60
  10   1   2    1.90    2.90
  11   1   2   22.10    4.60
  11   1   2   20.00    3.20
  11   1   2   15.50    2.30
  11   1   2   21.00    2.90
  12   1   2    6.10    2.30
  12   1   2    4.20    1.90
  12   1   2    7.30    1.70
  12   1   2    5.10    2.90
  13   1   2    1.60    1.60
  13   1   2    2.90    2.10
  13   1   2    1.40    1.50
  14   1   2    0.60    1.20
  14   1   2    0.90    1.70
  14   1   2    0.20    1.20
  15   1   2    9.30    1.60
  17  -2  -2    3.80    1.30
  17  -2  -2    2.50    1.40
  16  -2  -2    2.40    1.60
  16  -2  -2    4.40    1.60
  15  -2  -2   -1.30    1.60
  15  -2  -2    0.50    1.80
  14  -2  -2   18.00    3.00
  14  -2  -2   15.70    2.60
  13  -2  -2    1.50    1.90
  13  -2  -2    1.00    1.90
  13  -2  -2    2.00    1.50
  12  -2  -2    8.10    2.60
  12  -2  -2    7.90    2.40
  12  -2  -2    7.40    1.80
  11  -2  -2   41.60    4.30
  11  -2  -2   38.70    4.50
  11  -2  -2   48.00    4.90
  11  -2  -2   45.40    5.30
 -11   2   2   39.20    4.00
  10  -2  -2   15.50    2.10
  10  -2  -2   16.50    2.90
  10  -2  -2   16.30    2.60
 -10   2   2   14.80    2.10
   9  -2  -2   31.50    4.00
   9  -2  -2   33.00    3.70
  -9   2   2   33.90    3.40
   8  -2  -2   -0.70    1.30
  -8   2   2   -0.30    0.90
   7  -2  -2  735.13   62.39
  -7   2   2  770.72   62.19
   6  -2  -2  149.29   12.40
  -6   2   2  141.49   12.30
   5  -2  -2   21.20    2.20
  -5   2   2   17.80    2.00
   4  -2  -2   91.69    7.20
   4  -2  -2   85.09    7.30
  -4   2   2   78.29    7.30
   3  -2  -2   18.80    2.10
   3  -2  -2   20.50    1.90
  -3   2   2   19.30    2.10
   2  -2  -2  364.16   31.90
  -2   2   2  408.36   31.90
   1  -2  -2    3.60    1.10
  -1   2   2    2.40    1.10
  -1   2   2    4.20    1.60
   0  -2  -2   12.20    1.70
   0   2   2   13.80    1.60
   0   2   2   18.60    1.70
   0   2   2   12.10    1.70
   0   2   2   13.90    2.10
   1   2   2 2167.78  178.28
  -2  -2  -2    8.90    1.40
   2   2   2   13.90    1.50
   2   2   2   14.80    2.10
   2   2   2   11.90    1.80
   2   2   2   10.70    1.40
  -3  -2  -2   62.99    5.40
   3   2   2   60.19    5.80
   3   2   2   62.19    6.00
   3   2   2   62.79    5.40
   3   2   2   60.29    5.40
  -4  -2  -2   35.00    3.50
   4   2   2   37.10    3.20
   4   2   2   32.70    3.50
   4   2   2   36.00    4.90
   4   2   2   36.60    4.10
  -5  -2  -2  103.89    8.50
   5   2   2   96.69    9.10
   5   2   2   89.99    8.50
  -6  -2  -2   76.09    6.40
   6   2   2   67.19    6.20
   6   2   2   75.19    7.20
   6   2   2   64.69    7.10
  -7  -2  -2  493.35   38.20
   7   2   2  451.95   38.50
   7   2   2  436.66   38.00
   7   2   2  459.05   38.90
  -8  -2  -2   10.70    1.80
   8   2   2    8.60    2.00
   8   2   2    8.30    2.70
   8   2   2    9.50    2.30
   8   2   2    9.50    1.50
  -9  -2  -2   33.60    3.70
   9   2   2   31.70    4.00
   9   2   2   39.80    3.50
   9   2   2   22.60    4.40
   9   2   2   34.20    3.80
 -10  -2  -2    2.90    1.40
  10   2   2    4.30    2.20
  10   2   2    3.20    2.80
  10   2   2    2.30    2.00
  10   2   2    1.70    1.20
  11   2   2    9.50    1.80
  11   2   2    8.80    2.60
  11   2   2   10.40    2.20
  11   2   2    7.10    3.70
  12   2   2   76.99    8.40
  12   2   2   99.49    8.00
  12   2   2   80.69    9.50
  12   2   2   81.69    7.90
  13   2   2   43.80    4.70
  13   2   2   42.90    4.30
  13   2   2   40.30    4.30
  14   2   2    7.10    1.80
  14   2   2   12.10    1.80
  15   2   2   10.60    1.60
  17  -3  -2   10.60    1.80
  17  -3  -2   12.10    1.90
  16  -3  -2   21.00    2.70
  16  -3  -2   21.40    3.10
  15  -3  -2   -0.70    1.80
  15  -3  -2    0.70    1.60
  14  -3  -2    1.90    1.90
  14  -3  -2    0.30    1.50
  13  -3  -2    0.50    0.90
  13  -3  -2    0.40    1.60
  13  -3  -2    1.40    2.00
  12  -3  -2   32.30    4.10
  12  -3  -2   38.00    4.20
  12  -3  -2   34.60    3.80
  11  -3  -2    0.30    1.20
  11  -3  -2    3.50    2.00
  11  -3  -2   -1.00    1.40
  11  -3  -2   -2.00    1.50
  10  -3  -2    7.10    1.90
  10  -3  -2    5.00    1.30
  10  -3  -2    3.90    1.80
  10  -3  -2    5.50    2.00
 -10   3   2    6.30    1.40
   9  -3  -2   11.30    2.20
   9  -3  -2    7.10    1.90
  -9   3   2   10.30    1.60
   8  -3  -2  108.79   10.10
  -8   3   2  118.59    9.90
   7  -3  -2    8.90    1.70
  -7   3   2    5.40    1.30
   6  -3  -2    1.80    1.20
  -6   3   2    2.00    1.00
   5  -3  -2   92.79    7.70
  -5   3   2   85.39    7.60
   4  -3  -2  604.14   53.09
   4  -3  -2  673.43   53.19
  -4   3   2  658.53   53.19
   3  -3  -2   55.79    5.20
  -3   3   2   64.19    5.30
  -2   3   2  609.24   50.19
   1  -3  -2  401.86   33.70
  -1   3   2  395.06   33.90
  -1   3   2  424.86   33.70
   0  -3  -2  233.98   20.00
   0   3   2  231.88   20.00
   0   3   2  236.28   20.00
   0   3   2  252.37   20.40
   0   3   2  248.88   20.00
  -1  -3  -2  332.97   28.90
   1   3   2  359.86   29.00
   1   3   2  345.77   29.30
   1   3   2  342.47   28.90
   1   3   2  365.26   29.00
  -2  -3  -2  197.18   16.40
   2   3   2  198.08   16.50
   2   3   2  193.68   16.80
   2   3   2  195.88   16.30
   2   3   2  190.68   16.30
  -3  -3  -2    8.50    1.50
   3   3   2    7.70    2.30
   3   3   2    9.40    1.50
   3   3   2    8.90    2.10
   3   3   2   10.90    2.20
  -4  -3  -2   89.09    7.20
   4   3   2   67.19    7.40
   4   3   2   83.39    7.70
   4   3   2   80.69    9.90
   4   3   2   77.29    7.00
  -5  -3  -2   75.59    6.10
   5   3   2   63.49    6.20
   5   3   2   59.89    7.20
   5   3   2   63.29    6.80
  -6  -3  -2  162.58   12.60
   6   3   2  142.69   13.20
   6   3   2  141.09   12.50
   6   3   2  136.09   13.40
  -7  -3  -2   28.80    3.10
   7   3   2   25.40    2.60
   7   3   2   19.50    4.10
   7   3   2   25.40    2.80
   7   3   2   21.20    3.20
  -8  -3  -2   14.00    2.30
   8   3   2   10.10    3.10
   8   3   2   16.00    1.80
   8   3   2   17.50    1.90
   8   3   2   15.90    2.90
   8   3   2   13.00    3.30
   8   3   2   13.70    2.40
  -9  -3  -2    8.00    1.90
   9   3   2    9.60    3.10
   9   3   2    5.70    2.40
   9   3   2    5.90    2.00
   9   3   2    7.20    2.00
 -10  -3  -2   59.39    6.70
  10   3   2   62.69    5.40
  10   3   2   47.00    5.90
  10   3   2   53.19    5.80
  10   3   2   66.59    7.90
  11   3   2   22.20    2.70
  11   3   2   25.50    3.20
  11   3   2   23.30    4.90
  11   3   2   27.00    3.70
  12   3   2   76.59    8.00
  12   3   2   80.99    7.20
  13   3   2    2.70    3.00
  13   3   2    4.70    1.30
  14   3   2    0.70    1.40
  14   3   2    1.50    1.20
  17  -4  -2    0.90    1.50
  17  -4  -2   -1.70    1.30
  16  -4  -2   -1.30    1.80
  16  -4  -2    1.70    1.50
  15  -4  -2    2.20    1.60
  15  -4  -2    0.10    1.80
  14  -4  -2    7.60    2.50
  14  -4  -2   12.90    2.20
  13  -4  -2    5.60    1.90
  13  -4  -2    5.70    2.00
  13  -4  -2    8.40    2.50
  12  -4  -2    8.30    2.50
  12  -4  -2    9.70    2.50
  12  -4  -2    7.80    1.80
  11  -4  -2    4.20    2.10
  11  -4  -2    5.90    2.00
  11  -4  -2    5.50    1.50
  10  -4  -2   25.90    3.20
  10  -4  -2   23.60    3.10
  10  -4  -2   23.10    3.20
 -10   4   2   21.50    2.70
   9  -4  -2    0.20    1.40
   9  -4  -2    1.20    1.40
  -9   4   2    1.10    1.10
   8  -4  -2    0.90    1.20
  -8   4   2    1.40    1.00
   7  -4  -2    2.80    1.30
  -7   4   2    0.20    1.60
   6  -4  -2   11.90    1.70
  -6   4   2   11.60    1.70
   5  -4  -2  425.26   36.40
  -5   4   2  457.75   36.50
   4  -4  -2  161.88   15.10
  -4   4   2  201.68   15.20
   3  -4  -2  853.41   77.99
  -3   4   2 1042.00   77.99
   2  -4  -2  540.05   47.30
  -2   4   2  604.94   47.80
  -2   4   2  573.94   47.30
  -1   4   2 3484.85  286.67
   0  -4  -2  104.39    9.00
   0   4   2   99.09    8.90
   0   4   2  106.89    9.50
   0   4   2  105.39    9.00
  -1  -4  -2    8.70    1.60
   1   4   2    8.30    1.70
   1   4   2   10.30    1.60
   1   4   2   10.10    2.60
   1   4   2    8.40    1.40
  -2  -4  -2  563.24   44.00
   2   4   2  495.45   44.00
   2   4   2  536.65   44.00
   2   4   2  546.45   44.60
   2   4   2  516.35   44.20
  -3  -4  -2  142.09   11.30
   3   4   2  115.89   11.60
   3   4   2  135.09   11.30
   3   4   2  124.69   11.20
   3   4   2  135.49   12.20
  -4  -4  -2  133.09   10.40
   4   4   2  109.69   10.80
   4   4   2  109.69   10.20
   4   4   2  120.79   12.00
   4   4   2  120.09   10.30
  -5  -4  -2  148.39   11.50
   5   4   2  123.69   11.30
   5   4   2  125.99   12.00
   5   4   2  130.19   12.60
   5   4   2  132.79   11.50
  -6  -4  -2  177.88   13.40
   6   4   2  163.28   14.60
   6   4   2  141.19   14.00
   6   4   2  132.29   13.50
   6   4   2  153.58   13.30
  -7  -4  -2    3.80    1.70
   7   4   2    3.40    1.20
   7   4   2    2.60    3.40
   7   4   2    4.60    1.50
   7   4   2    4.90    2.90
   7   4   2    2.50    2.00
   7   4   2    3.00    1.00
  -8  -4  -2   33.00    3.80
   8   4   2   28.80    3.20
   8   4   2   27.90    5.00
   8   4   2   25.10    4.60
   8   4   2   33.20    3.20
   8   4   2   27.20    3.00
   8   4   2   28.90    4.00
  -9  -4  -2   27.90    3.60
   9   4   2   32.00    4.20
   9   4   2   20.80    4.50
   9   4   2   29.30    2.70
   9   4   2   24.10    2.80
 -10  -4  -2   -0.90    1.60
  10   4   2   -0.10    2.10
  10   4   2    1.50    1.60
  10   4   2    3.00    3.10
  10   4   2    1.60    1.20
  11   4   2   24.80    4.00
  11   4   2   37.00    3.90
  11   4   2   31.20    5.10
  12   4   2   -0.40    2.20
  12   4   2   -0.50    1.00
  13   4   2    6.90    1.90
  13   4   2    4.20    1.40
  14   4   2    4.20    1.10
  17  -5  -2    5.10    1.70
  17  -5  -2    5.30    1.50
  16  -5  -2   -0.10    1.50
  16  -5  -2   -0.40    1.80
  15  -5  -2    1.00    0.90
  15  -5  -2   -1.60    1.50
  14  -5  -2    1.10    1.40
  14  -5  -2    1.00    1.60
  13  -5  -2    2.30    2.10
  13  -5  -2    1.60    1.70
  13  -5  -2   -2.50    1.40
  12  -5  -2   89.49    8.50
  12  -5  -2   89.99    7.90
  12  -5  -2   84.39    8.30
  11  -5  -2    1.60    2.00
  11  -5  -2    0.50    1.30
  11  -5  -2    0.40    0.80
  11  -5  -2    2.30    1.80
 -11   5   2    1.30    1.30
  10  -5  -2   23.50    3.30
  10  -5  -2   22.70    2.80
  10  -5  -2   28.60    3.50
 -10   5   2   22.80    2.80
   9  -5  -2   18.90    2.50
   9  -5  -2   13.80    2.50
   9  -5  -2   21.70    2.70
  -9   5   2   17.30    2.30
   8  -5  -2    2.70    1.20
  -8   5   2    1.90    1.10
  -7   5   2    2.50    1.20
  -6   5   2  130.19   11.30
   5  -5  -2   49.99    4.70
  -5   5   2   54.39    4.90
   4  -5  -2   -0.90    1.00
  -4   5   2    0.50    1.10
   3  -5  -2   31.70    3.40
  -3   5   2   31.70    3.30
  -3   5   2   32.30    5.40
   2  -5  -2   65.39    6.10
  -2   5   2   66.79    5.90
  -2   5   2   72.19    7.40
  -2   5   2   63.69    6.00
   1  -5  -2   70.69    6.80
  -1   5   2   76.09    7.60
  -1   5   2   82.59    6.70
  -1   5   2   74.49    6.80
   0  -5  -2    5.50    1.50
   0   5   2    4.60    2.40
   0   5   2    6.60    1.30
   0   5   2    4.80    1.40
  -1  -5  -2    1.10    1.40
   1   5   2    2.80    2.70
   1   5   2    2.20    1.30
   1   5   2    2.00    1.40
   1   5   2    1.10    1.30
  -2  -5  -2 1176.98   87.29
   2   5   2  957.90   87.29
   2   5   2 1089.69   87.19
   2   5   2 1078.99   87.99
   2   5   2  983.00   87.19
  -3  -5  -2    9.90    2.00
   3   5   2   16.00    3.50
   3   5   2    8.90    2.40
   3   5   2   11.40    1.90
   3   5   2    8.30    1.80
  -4  -5  -2   23.50    2.60
   4   5   2   15.40    2.40
   4   5   2   16.50    3.10
   4   5   2   13.50    3.80
   4   5   2   22.60    2.50
  -5  -5  -2   45.80    4.50
   5   5   2   34.60    4.80
   5   5   2   40.40    6.00
   5   5   2   43.10    4.50
  -6  -5  -2  242.18   18.10
   6   5   2  191.28   18.50
   6   5   2  183.88   18.00
   6   5   2  218.78   19.40
   6   5   2  213.88   17.90
   6   5   2  202.48   17.40
   6   5   2  205.48   17.90
  -7  -5  -2  195.88   15.50
   7   5   2  168.98   16.30
   7   5   2  178.58   14.90
   7   5   2  170.28   17.00
   7   5   2  153.48   15.60
   7   5   2  179.28   14.80
   7   5   2  181.28   15.30
  -8  -5  -2    3.70    1.90
   8   5   2    6.00    2.40
   8   5   2    2.30    1.10
   8   5   2    2.00    1.50
   8   5   2    5.00    3.30
   8   5   2    4.00    4.20
  -9  -5  -2   33.00    4.30
   9   5   2   36.80    3.50
   9   5   2   20.90    4.60
   9   5   2   36.40    4.70
   9   5   2   33.70    3.20
   9   5   2   32.80    3.80
  10   5   2    1.20    1.10
  10   5   2    2.20    3.00
  10   5   2    1.80    2.40
  11   5   2    8.70    1.50
  11   5   2   14.40    2.80
  12   5   2    6.90    1.40
  12   5   2    4.70    2.00
 -13  -5  -2    1.70    1.70
  13   5   2    5.10    1.60
  13   5   2    2.10    1.10
  17  -6  -2    0.00    1.30
  17  -6  -2    1.40    1.80
  16  -6  -2    0.60    1.90
  16  -6  -2    2.80    1.50
  15  -6  -2   -2.50    1.20
  15  -6  -2   -1.00    1.40
  15  -6  -2   -0.20    2.00
  14  -6  -2   53.59    5.80
  14  -6  -2   58.39    6.10
  14  -6  -2   69.19    6.80
  13  -6  -2  115.49   11.20
  13  -6  -2  139.79   11.80
  13  -6  -2  137.29   11.90
  12  -6  -2   66.59    6.60
  12  -6  -2   66.49    6.90
  12  -6  -2   61.39    6.10
  11  -6  -2   42.10    5.00
  11  -6  -2   43.20    4.60
  11  -6  -2   48.20    5.30
 -11   6   2   50.79    4.80
  10  -6  -2   33.00    3.90
  10  -6  -2   30.60    3.30
  10  -6  -2   34.20    4.00
   9  -6  -2    0.70    2.30
  -9   6   2    1.00    1.20
  -8   6   2  255.47   21.50
  -7   6   2  220.38   18.60
   6  -6  -2   55.49    5.00
  -6   6   2   58.29    5.40
   5  -6  -2  450.45   40.50
  -5   6   2  519.55   40.40
   4  -6  -2  146.39   13.00
  -4   6   2  157.28   13.00
   3  -6  -2  108.89    9.40
  -3   6   2  106.09   11.90
  -3   6   2  103.79    9.30
   2  -6  -2   50.39    5.00
  -2   6   2   51.79    4.80
  -2   6   2   43.60    6.00
   1  -6  -2   22.50    2.90
  -1   6   2   17.00    4.00
  -1   6   2   29.80    3.00
  -1   6   2   24.80    2.70
   0  -6  -2    3.10    1.60
   0   6   2    4.20    1.60
   0   6   2    4.60    3.00
  -1  -6  -2   15.30    2.40
   1   6   2   13.40    3.60
   1   6   2   18.20    2.70
   1   6   2   18.90    2.60
   1   6   2   18.80    2.40
  -2  -6  -2  108.09    8.90
   2   6   2   99.39   10.30
   2   6   2   86.19    9.00
   2   6   2  102.49    8.80
   2   6   2   94.99    9.00
  -3  -6  -2  159.78   12.90
   3   6   2  150.58   14.20
   3   6   2  127.49   13.00
   3   6   2  149.09   12.80
  -4  -6  -2   22.10    3.00
   4   6   2   27.10    3.10
   4   6   2   18.10    4.00
   4   6   2   25.90    4.80
   4   6   2   23.30    3.00
   4   6   2   21.40    3.40
  -5  -6  -2   20.00    2.90
   5   6   2   14.40    3.10
   5   6   2   13.50    4.50
   5   6   2   17.70    2.70
   5   6   2   14.30    3.10
  -6  -6  -2   59.59    6.00
   6   6   2   54.09    5.20
   6   6   2   54.89    5.00
   6   6   2   64.39    5.90
   6   6   2   59.49    6.80
   6   6   2   43.30    5.90
  -7  -6  -2    8.60    2.40
   7   6   2    6.80    3.30
   7   6   2   10.70    4.60
   7   6   2    4.70    4.80
   7   6   2    7.60    1.60
   7   6   2    8.70    1.40
   7   6   2    9.00    2.20
  -8  -6  -2  149.59   13.70
   8   6   2  146.99   12.30
   8   6   2  144.99   13.10
   8   6   2  130.39   14.00
   8   6   2  137.39   13.40
   8   6   2  136.19   15.10
   8   6   2  148.99   12.20
  -9  -6  -2    0.70    2.00
   9   6   2    1.70    2.60
   9   6   2    0.30    1.00
   9   6   2    0.30    0.70
   9   6   2    2.20    1.00
   9   6   2   -0.30    2.90
  10   6   2    0.10    2.10
  10   6   2   -0.30    3.10
  10   6   2    0.60    0.70
  10   6   2    1.20    1.10
  11   6   2   21.90    3.20
  11   6   2   19.60    2.30
 -12  -6  -2    0.60    1.40
  12   6   2    1.60    1.60
  12   6   2   -0.10    1.00
  17  -7  -2   -2.40    1.70
  16  -7  -2    3.70    2.00
  16  -7  -2    2.10    1.30
  16  -7  -2   -0.10    0.60
  15  -7  -2   -0.50    1.40
  15  -7  -2    0.80    2.20
  14  -7  -2    4.50    2.10
  14  -7  -2    4.80    2.00
  13  -7  -2    2.50    2.30
  13  -7  -2    3.70    1.50
  13  -7  -2    3.70    2.10
  12  -7  -2   86.89    7.90
  12  -7  -2   68.49    6.90
  12  -7  -2   79.79    7.70
  11  -7  -2  119.39   10.50
  11  -7  -2  129.69   11.20
 -11   7   2  116.29   10.60
  10  -7  -2   28.00    3.70
  10  -7  -2   32.10    3.80
 -10   7   2   28.90    4.50
   9  -7  -2    2.60    2.00
  -9   7   2    1.10    1.40
   8  -7  -2  263.47   22.00
  -8   7   2  254.87   22.00
  -7   7   2    7.80    1.80
   6  -7  -2   50.39    4.90
  -6   7   2   55.69    5.20
   5  -7  -2  192.48   17.00
   5  -7  -2  219.08   21.60
  -5   7   2  202.28   17.10
   4  -7  -2    6.70    2.00
  -4   7   2   11.20    2.10
   3  -7  -2  127.19   11.10
  -3   7   2  124.69   10.90
  -3   7   2  128.29   11.00
  -3   7   2  114.49   13.70
   2  -7  -2  113.29   10.90
  -2   7   2  116.49   12.40
  -2   7   2  134.29   10.90
  -2   7   2  127.89   10.80
   1  -7  -2   21.60    2.90
  -1   7   2   17.30    2.40
  -1   7   2   17.90    4.40
  -1   7   2   17.80    2.60
   0  -7  -2   79.89    7.40
   0   7   2   79.09    7.30
   0   7   2   79.89    9.30
   0   7   2   80.49    7.30
   0   7   2   73.79    7.20
  -1  -7  -2  165.08   13.90
   1   7   2  165.18   13.80
   1   7   2  163.98   15.20
   1   7   2  153.18   13.80
   1   7   2  149.99   13.90
  -2  -7  -2    2.10    1.70
   2   7   2    4.20    2.00
   2   7   2   -1.10    3.10
   2   7   2    1.50    1.50
   2   7   2    4.10    1.50
  -3  -7  -2   12.50    2.30
   3   7   2    9.60    4.30
   3   7   2    8.50    2.00
   3   7   2    9.70    2.50
   3   7   2    9.70    1.50
   3   7   2    6.30    2.70
   3   7   2   12.40    2.20
  -4  -7  -2  161.78   13.00
   4   7   2  141.09   13.20
   4   7   2  143.29   13.30
   4   7   2  143.79   12.80
   4   7   2  134.69   12.30
   4   7   2  147.59   14.80
  -5  -7  -2   85.49    7.60
   5   7   2   79.09    7.40
   5   7   2   66.29    8.00
   5   7   2   73.89    8.10
   5   7   2   73.69   10.90
   5   7   2   72.19    6.80
  -6  -7  -2   65.29    6.10
   6   7   2   52.69    5.80
   6   7   2   43.90    7.90
   6   7   2   42.00    5.70
   6   7   2   58.99    5.10
   6   7   2   52.29    6.60
   6   7   2   50.69    4.80
   7   7   2   20.90    2.30
   7   7   2   16.30    3.50
   7   7   2   18.80    2.40
   7   7   2   12.00    5.80
   7   7   2   22.20    3.10
  -8  -7  -2    0.90    2.10
   8   7   2   -0.50    2.80
   8   7   2    0.50    1.10
   8   7   2    1.00    2.50
   8   7   2    0.30    1.00
   8   7   2   -1.70    1.40
  -9  -7  -2    0.90    2.00
   9   7   2    1.40    2.70
   9   7   2    1.10    2.30
   9   7   2   -0.20    0.90
   9   7   2   -0.20    1.00
  10   7   2    2.00    2.10
  10   7   2    1.80    1.10
  11   7   2    5.10    1.30
  11   7   2    4.40    2.10
 -12  -7  -2   -0.70    1.40
  12   7   2    0.00    1.00
  17  -8  -2    1.00    1.80
  16  -8  -2    7.10    2.60
  16  -8  -2    5.10    1.50
  15  -8  -2    4.70    1.90
  15  -8  -2    6.10    2.30
  14  -8  -2    1.20    1.70
  14  -8  -2    2.20    2.40
  13  -8  -2   16.70    3.30
  13  -8  -2   13.40    2.80
  12  -8  -2    0.10    2.40
  12  -8  -2    1.60    2.10
  11  -8  -2   -1.20    2.20
  11  -8  -2    2.30    2.10
 -11   8   2    0.90    1.40
  10  -8  -2    0.20    2.10
  10  -8  -2    1.30    1.70
 -10   8   2   -1.20    1.40
   9  -8  -2   32.90    4.10
   9  -8  -2   31.70    4.10
   9  -8  -2   30.20    3.20
  -9   8   2   31.40    4.50
   8  -8  -2   45.80    5.00
  -8   8   2   50.09    5.20
  -7   8   2   27.40    3.40
  -6   8   2   13.70    2.40
   5  -8  -2   19.20    2.70
  -5   8   2   20.30    2.70
   4  -8  -2  168.88   14.80
  -4   8   2  170.28   14.70
   3  -8  -2  572.74   48.70
  -3   8   2  603.94   50.59
  -3   8   2  628.94   48.70
  -3   8   2  525.25   49.20
   2  -8  -2    1.50    1.80
  -2   8   2    0.40    1.40
  -2   8   2    0.40    1.50
  -2   8   2   -0.50    4.90
   1  -8  -2   13.30    2.50
  -1   8   2   13.60    2.40
  -1   8   2   13.80    2.30
  -1   8   2   10.40    4.70
   0  -8  -2   24.20    3.40
   0   8   2   22.20    5.30
   0   8   2   31.20    3.60
   0   8   2   31.30    3.60
   0   8   2   26.10    3.30
  -1  -8  -2  119.79   10.30
   1   8   2  109.79   10.20
   1   8   2  119.79   11.40
   1   8   2  118.19   10.20
   1   8   2   96.39   11.90
  -2  -8  -2   69.19    6.90
   2   8   2   68.79    7.10
   2   8   2   66.49    6.70
   2   8   2   62.49    8.70
   2   8   2   74.19    6.70
   2   8   2   73.39    7.00
   2   8   2   62.59    6.10
  -3  -8  -2   23.30    3.20
   3   8   2   15.20    2.80
   3   8   2   22.60    3.60
   3   8   2   11.80    5.10
   3   8   2   17.10    2.20
   3   8   2   14.30    2.60
   3   8   2   19.90    3.50
  -4  -8  -2   86.39    7.70
   4   8   2   78.59    8.00
   4   8   2   60.69    9.40
   4   8   2   72.09    7.40
   4   8   2   72.09    6.70
   4   8   2   72.89    8.00
  -5  -8  -2  110.79    9.60
   5   8   2  105.09   12.60
   5   8   2  101.29   10.20
   5   8   2  101.49   10.00
   5   8   2   93.39    8.50
   5   8   2   89.89    8.30
   5   8   2   89.89    9.20
   6   8   2   38.60    6.90
   6   8   2   33.80    4.70
   6   8   2   34.70    7.60
   6   8   2   34.20    4.50
   6   8   2   36.50    4.00
   6   8   2   48.20    4.10
  -7  -8  -2    1.70    2.30
   7   8   2    0.80    1.70
   7   8   2    0.90    1.00
   7   8   2   -2.00    1.10
   7   8   2   -1.80    7.00
   7   8   2    2.40    2.50
   7   8   2   -2.90    2.50
  -8  -8  -2  107.49   11.60
   8   8   2  104.89   10.80
   8   8   2  127.79   10.50
   8   8   2  146.39   12.90
   8   8   2   95.49   14.30
   9   8   2    8.50    1.30
   9   8   2    9.10    1.50
   9   8   2    9.50    2.40
  10   8   2    6.90    2.10
  10   8   2    9.00    1.50
 -11  -8  -2    0.10    1.30
  11   8   2    1.10    1.40
  17  -9  -2    0.60    1.00
  17  -9  -2    1.10    1.90
  16  -9  -2    9.80    2.60
  15  -9  -2   -4.00    2.10
  15  -9  -2   -0.90    1.40
  14  -9  -2   -0.30    1.60
  14  -9  -2    3.30    2.60
  13  -9  -2    3.20    2.70
  13  -9  -2    0.30    1.80
  12  -9  -2    5.80    2.40
  12  -9  -2    9.00    3.00
  11  -9  -2   31.40    4.30
  11  -9  -2   31.20    4.30
 -11   9   2   34.50    4.10
  10  -9  -2   13.20    1.50
 -10   9   2    6.70    2.20
   9  -9  -2    2.60    1.20
   9  -9  -2    3.50    2.50
   9  -9  -2    6.50    2.30
  -9   9   2    0.20    1.70
   8  -9  -2   44.20    4.90
   8  -9  -2   44.30    4.20
  -8   9   2   40.60    4.90
   7  -9  -2   72.29    6.90
   7  -9  -2   99.39    9.70
   6  -9  -2   42.00    4.30
   6  -9  -2   49.30    6.30
  -6   9   2   45.80    5.00
   5  -9  -2    1.80    1.30
  -5   9   2   -1.30    1.40
   4  -9  -2   23.00    3.30
  -4   9   2   19.50    2.90
   3  -9  -2   15.40    2.80
  -3   9   2   10.80    2.30
   2  -9  -2  196.38   16.70
  -2   9   2  206.28   16.60
  -2   9   2  190.08   16.60
  -2   9   2  163.78   19.20
   1  -9  -2   56.09    6.10
  -1   9   2   58.89    6.00
  -1   9   2   58.19    5.80
  -1   9   2   64.39    9.20
  -1   9   2   57.99    5.90
   0  -9  -2   58.99    6.10
   0   9   2   70.99    6.20
   0   9   2   60.59    6.00
   0   9   2   46.70    5.30
   0   9   2   65.89    6.10
   0   9   2   41.60    8.40
   0   9   2   71.79    7.50
  -1  -9  -2   53.39    5.70
  -1  -9  -2   47.10    5.00
   1   9   2   43.60    5.00
   1   9   2   60.49    6.00
   1   9   2   47.30    5.50
   1   9   2   55.89    5.50
   1   9   2   55.29    5.80
   1   9   2   46.00    7.60
  -2  -9  -2   16.60    2.50
  -2  -9  -2   18.10    3.10
   2   9   2   15.50    3.00
   2   9   2   16.40    6.20
   2   9   2   14.90    2.90
   2   9   2   17.70    3.00
   2   9   2   15.40    3.30
   2   9   2   13.90    2.10
  -3  -9  -2  171.78   14.20
  -3  -9  -2  144.59   13.70
   3   9   2  133.59   19.20
   3   9   2  160.38   13.40
   3   9   2  157.78   14.10
   3   9   2  144.69   14.30
   3   9   2  168.38   14.20
   3   9   2  155.08   14.40
  -4  -9  -2  149.09   12.90
   4   9   2  132.09   12.60
   4   9   2  131.99   13.10
   4   9   2  138.29   16.20
  -5  -9  -2    2.30    3.60
   5   9   2    2.30    6.00
   5   9   2    5.10    2.30
   5   9   2    1.80    2.30
   5   9   2    2.20    1.30
  -6  -9  -2   35.00    4.80
   6   9   2   35.40    4.70
   6   9   2   38.10    3.60
   6   9   2   29.90    9.20
   6   9   2   42.50    4.00
   6   9   2   29.30    4.30
   6   9   2   37.80    5.60
   7   9   2   70.09    6.40
   7   9   2   66.29    7.00
   7   9   2   79.39    7.70
   7   9   2   56.39   10.00
   7   9   2   69.89    6.50
   8   9   2   13.70    1.70
   8   9   2   11.40    1.70
   8   9   2   11.90    2.60
   9   9   2   20.40    2.90
   9   9   2   17.30    2.00
   9   9   2   15.30    1.80
 -10  -9  -2    0.10    1.40
 -11  -9  -2    0.00    1.20
  16 -10  -2   10.30    2.70
  16 -10  -2    6.40    1.70
  15 -10  -2   21.20    3.30
  15 -10  -2   12.60    2.50
  14 -10  -2    3.00    1.90
  14 -10  -2    9.30    2.70
  13 -10  -2   12.30    2.40
  13 -10  -2   13.00    3.20
  12 -10  -2    1.80    2.10
  12 -10  -2    2.60    2.80
  11 -10  -2   78.59    8.40
  11 -10  -2   84.19    7.90
 -11  10   2   71.89    7.60
  10 -10  -2   76.79    7.40
  10 -10  -2   73.79    6.40
  10 -10  -2   72.79    7.90
 -10  10   2   61.99    7.30
   9 -10  -2   58.99    6.30
   9 -10  -2   53.29    6.30
   9 -10  -2   56.99    5.40
  -9  10   2   66.29    6.50
   8 -10  -2    7.10    3.00
   8 -10  -2    0.10    1.20
  -8  10   2    2.30    2.00
   7 -10  -2   40.80    4.20
   7 -10  -2   49.60    5.50
  -7  10   2   35.30    4.70
   6 -10  -2    1.30    2.90
   6 -10  -2    0.30    1.20
  -6  10   2    2.10    1.90
   5 -10  -2   -0.30    0.80
   5 -10  -2    1.30    1.20
   5 -10  -2    0.00    2.70
  -5  10   2    1.70    1.90
   4 -10  -2   57.49    6.50
   4 -10  -2   54.69    5.50
   4 -10  -2   57.19    6.40
  -4  10   2   63.09    6.10
   3 -10  -2    5.10    2.40
   3 -10  -2    7.10    1.70
  -3  10   2    6.30    2.20
   2 -10  -2   11.70    2.90
   2 -10  -2   13.60    2.30
  -2  10   2   19.50    2.70
  -2  10   2   18.70    2.30
  -2  10   2   34.70   10.00
  -2  10   2   17.70    3.00
   1 -10  -2   46.50    5.10
   1 -10  -2   44.50    5.70
  -1  10   2   58.79    5.80
  -1  10   2   56.39    5.60
  -1  10   2   49.20    5.70
  -1  10   2   66.69   10.00
   0 -10  -2   55.19    5.70
   0 -10  -2   38.30    4.40
   0  10   2   47.60    5.30
   0  10   2   40.00    4.30
   0  10   2   36.80    8.80
   0  10   2   54.09    5.50
  -1 -10  -2    1.80    1.60
  -1 -10  -2   -2.20    2.00
   1  10   2   -1.20    1.90
   1  10   2    2.10    2.00
   1  10   2    1.80    1.30
   1  10   2    3.80    6.90
   1  10   2    1.60    2.30
   1  10   2    1.30    1.80
  -2 -10  -2   28.20    3.40
  -2 -10  -2   25.10    4.00
   2  10   2   25.50    4.10
   2  10   2   18.10    3.50
   2  10   2   26.80    3.10
   2  10   2   22.40    3.70
   2  10   2   32.60    4.10
  -3 -10  -2    6.60    2.00
  -3 -10  -2    2.90    2.70
   3  10   2    5.60    2.30
   3  10   2    5.50    2.40
   3  10   2    2.20    2.50
   3  10   2    4.60    1.40
   3  10   2   -0.80    6.50
   3  10   2   -0.50    1.20
  -4 -10  -2    6.60    2.90
  -4 -10  -2    4.20    2.10
   4  10   2    5.00    2.80
   4  10   2    4.10    2.50
   4  10   2   -5.40    6.60
   4  10   2    3.30    2.50
   4  10   2    3.90    1.50
  -5 -10  -2   34.10    4.60
   5  10   2   22.70    4.00
   5  10   2   23.00    3.70
   5  10   2   25.70    3.60
   5  10   2   24.10    2.90
  -6 -10  -2    8.10    5.60
   6  10   2    5.00    3.40
   6  10   2    1.50    1.60
   6  10   2    4.20    2.40
   6  10   2    6.10    7.20
   6  10   2    0.10    2.70
   7  10   2    2.00    1.10
   7  10   2    1.30    2.30
   8  10   2    1.00    0.90
  -9 -10  -2    2.40    1.60
 -10 -10  -2    6.20    1.50
  16 -11  -2    1.10    1.30
  16 -11  -2   -0.80    2.00
  15 -11  -2   13.10    3.00
  15 -11  -2   11.50    2.30
  14 -11  -2    3.50    2.70
  14 -11  -2    2.60    1.60
  13 -11  -2    3.60    2.90
  13 -11  -2    2.70    1.80
  12 -11  -2    0.30    1.80
  12 -11  -2   -0.20    3.10
  11 -11  -2    1.40    2.10
  11 -11  -2   -0.30    3.00
 -11  11   2    1.40    1.90
  10 -11  -2   21.40    4.20
  10 -11  -2   24.50    3.80
  10 -11  -2   28.70    2.70
 -10  11   2   18.10    3.60
   9 -11  -2   38.60    5.00
   9 -11  -2   47.10    5.80
   9 -11  -2   49.40    4.60
  -9  11   2   44.10    5.60
   8 -11  -2   27.10    3.10
   8 -11  -2   28.00    4.40
   8 -11  -2   22.80    4.70
  -8  11   2   28.40    4.10
   7 -11  -2    5.80    3.30
   7 -11  -2    4.10    2.10
   7 -11  -2    6.90    1.60
  -7  11   2   11.80    2.50
   6 -11  -2   49.10    6.70
   6 -11  -2   67.69    5.80
  -6  11   2   57.29    6.50
   5 -11  -2    6.50    1.80
   5 -11  -2   11.80    3.50
  -5  11   2    7.40    2.50
   4 -11  -2   42.20    4.40
   4 -11  -2   40.40    5.30
   4 -11  -2   43.50    5.30
  -4  11   2   43.20    4.40
  -4  11   2   43.30    5.10
  -4  11   2   39.40    4.50
   3 -11  -2   12.90    2.30
   3 -11  -2    9.40    3.10
   3 -11  -2   10.50    2.40
   3 -11  -2   12.60    3.10
  -3  11   2   14.50    2.10
  -3  11   2   13.10    2.90
  -3  11   2   13.70    2.40
   2 -11  -2    1.80    2.50
   2 -11  -2   -2.20    1.30
   2 -11  -2    1.00    2.20
  -2  11   2  -24.50   10.40
  -2  11   2    2.20    1.80
  -2  11   2    0.40    2.10
  -2  11   2    1.10    1.30
   1 -11  -2    0.60    1.50
   1 -11  -2    3.20    2.60
  -1  11   2    2.00    2.20
  -1  11   2    2.10    1.90
  -1  11   2  -18.20    9.90
  -1  11   2   -0.40    2.10
  -1  11   2    2.20    1.30
   0 -11  -2   34.00    3.90
   0 -11  -2   34.50    4.70
   0  11   2   38.20    4.70
   0  11   2   31.80    3.50
   0  11   2   31.00    4.40
   0  11   2   30.20    9.80
   0  11   2   25.40    4.30
  -1 -11  -2    6.30    2.60
  -1 -11  -2    2.70    1.70
   1  11   2    7.80    9.30
   1  11   2    1.70    2.40
   1  11   2    1.20    1.40
   1  11   2    2.00    2.30
   1  11   2    0.70    2.00
  -2 -11  -2    5.30    1.90
  -2 -11  -2   10.70    4.70
   2  11   2   19.70    8.90
   2  11   2    0.30    2.30
   2  11   2    4.70    2.70
   2  11   2    8.10    2.60
   2  11   2    5.20    1.60
  -3 -11  -2   37.80    5.20
  -3 -11  -2   42.40    4.60
   3  11   2   33.10    5.20
   3  11   2   44.80    4.30
   3  11   2   49.40    5.10
   3  11   2   35.80    5.00
   3  11   2   21.80    9.20
  -4 -11  -2    1.20    2.80
  -4 -11  -2    2.90    1.90
   4  11   2    1.30    1.20
   4  11   2   -1.50    2.50
   4  11   2    0.50    8.30
   4  11   2    2.50    2.50
   4  11   2    0.10    2.20
  -5 -11  -2   -0.80    2.40
   5  11   2   -0.20    2.00
   5  11   2   14.90    8.40
   5  11   2    1.20    1.50
   5  11   2   -1.50    2.30
   6  11   2    0.60    1.10
   6  11   2    4.80    9.50
   7  11   2    1.30    1.00
  -8 -11  -2   -0.40    1.70
   8  11   2   -0.30    0.70
  -9 -11  -2    2.70    1.40
  16 -12  -2    1.60    1.20
  16 -12  -2   -3.00    1.80
  15 -12  -2    0.00    1.30
  15 -12  -2    1.80    2.40
  14 -12  -2   -0.80    1.40
  14 -12  -2    2.30    2.50
  13 -12  -2    5.60    3.10
  13 -12  -2    3.20    1.80
  12 -12  -2   21.90    4.10
  12 -12  -2   17.50    2.80
  11 -12  -2   -2.90    3.10
  11 -12  -2   -1.10    1.80
  10 -12  -2   11.50    1.70
  10 -12  -2    5.40    3.50
  10 -12  -2   10.00    2.60
 -10  12   2   11.30    3.00
   9 -12  -2   13.60    2.10
   9 -12  -2    8.40    3.90
   9 -12  -2   17.50    2.90
  -9  12   2   11.50    3.00
   8 -12  -2   39.10    4.20
   8 -12  -2   25.70    5.10
   8 -12  -2   28.70    3.40
   7 -12  -2    9.10    1.80
   7 -12  -2    6.50    2.10
   7 -12  -2   10.20    3.80
  -7  12   2    8.60    2.70
   6 -12  -2    6.90    2.00
   6 -12  -2    6.00    4.90
   6 -12  -2    8.50    1.90
  -6  12   2    5.60    2.40
   5 -12  -2   -1.20    2.30
   5 -12  -2    1.30    1.90
   5 -12  -2    0.30    1.50
   5 -12  -2    1.60    2.90
  -5  12   2    4.20    2.30
   4 -12  -2    2.40    2.80
   4 -12  -2   -1.80    1.10
   4 -12  -2    1.90    1.50
  -4  12   2    1.60    2.30
  -4  12   2    2.60    1.40
   3 -12  -2   16.40    2.60
   3 -12  -2   15.30    3.60
   3 -12  -2   14.10    3.30
  -3  12   2   13.80    3.00
  -3  12   2   13.40    2.30
  -3  12   2   13.30    3.00
   2 -12  -2   32.70    5.00
   2 -12  -2   36.10    4.70
   2 -12  -2   34.10    4.00
   2 -12  -2   29.70    3.80
  -2  12   2   35.20    3.80
  -2  12   2   29.70    4.40
  -2  12   2   35.30    4.40
   1 -12  -2   32.70    4.70
   1 -12  -2   28.20    3.40
  -1  12   2   29.60    4.20
  -1  12   2   25.30    4.00
  -1  12   2   22.40    3.10
  -1  12   2   18.80   19.50
   0 -12  -2    0.50    3.60
   0 -12  -2    3.30    1.90
   0  12   2    6.40   12.60
   0  12   2   -1.70    2.30
   0  12   2   -1.80    2.10
   0  12   2    0.80    2.10
   0  12   2   -1.30    1.40
  -1 -12  -2   78.59    7.60
  -1 -12  -2   74.29    8.70
   1  12   2   80.49   14.60
   1  12   2   75.39    7.30
   1  12   2   79.09    8.50
   1  12   2   84.19    8.60
   1  12   2   91.19    9.70
  -2 -12  -2   35.80    5.40
  -2 -12  -2   43.30    4.60
   2  12   2   42.90    4.50
   2  12   2   33.70    5.10
   2  12   2   47.00    5.80
  -3 -12  -2    3.00    2.70
  -3 -12  -2   -1.70    2.10
   3  12   2    3.20    3.40
   3  12   2    6.60    2.50
   3  12   2    2.70    1.50
   3  12   2   10.50   10.30
  -4 -12  -2    0.50    1.80
  -4 -12  -2    2.00    3.80
   4  12   2    2.00    2.50
   4  12   2   -2.50    9.40
   4  12   2    0.60    1.20
   5  12   2   -1.10   13.40
   5  12   2    0.90    1.10
  -6 -12  -2   -1.90    1.60
   6  12   2    0.60    1.00
  -7 -12  -2    1.80    1.60
   7  12   2    3.40    0.90
  -8 -12  -2    1.60    1.30
  15 -13  -2   16.00    2.30
  15 -13  -2   19.50    2.90
  14 -13  -2    1.20    1.60
  13 -13  -2    1.50    2.70
  13 -13  -2   -0.50    1.50
  12 -13  -2    7.60    2.30
  12 -13  -2   13.60    3.40
  11 -13  -2   -0.70    3.10
  11 -13  -2    0.20    1.60
  10 -13  -2   10.10    4.30
  10 -13  -2    7.30    2.40
  10 -13  -2    7.50    1.90
 -10  13   2    6.60    4.20
   9 -13  -2   -0.50    1.80
   9 -13  -2    2.70    1.50
   9 -13  -2   -1.40    3.30
  -9  13   2    0.90    2.40
   8 -13  -2   29.00    3.20
   8 -13  -2   25.20    4.50
   8 -13  -2   24.90    3.50
  -8  13   2   25.70    4.30
   7 -13  -2    1.10    3.40
   7 -13  -2   -0.30    1.50
   7 -13  -2    4.30    1.70
  -7  13   2    2.10    2.10
   6 -13  -2    5.60    1.80
   6 -13  -2    8.00    3.50
   6 -13  -2    5.80    1.90
  -6  13   2    6.70    2.70
   5 -13  -2   17.30    3.60
   5 -13  -2    9.50    2.10
   5 -13  -2   14.20    2.30
  -5  13   2    8.90    3.00
  -5  13   2    7.40    1.90
   4 -13  -2    7.00    2.00
   4 -13  -2    8.70    2.10
   4 -13  -2    5.80    3.20
   4 -13  -2    1.10    1.90
  -4  13   2    7.30    2.60
  -4  13   2   10.30    2.00
   3 -13  -2   18.10    2.90
   3 -13  -2   17.40    3.70
   3 -13  -2   10.30    4.20
  -3  13   2   30.70    3.20
  -3  13   2   18.60    3.90
   2 -13  -2   13.80    2.30
   2 -13  -2   13.30    3.80
   2 -13  -2   10.50    2.50
  -2  13   2    6.50    2.70
  -2  13   2   11.20    2.30
   1 -13  -2    6.30    2.20
   1 -13  -2    8.40    2.50
   1 -13  -2   15.60    3.80
  -1  13   2   10.00    2.10
  -1  13   2   19.10    3.60
   0 -13  -2   19.20    3.90
   0 -13  -2   21.30    3.00
   0 -13  -2   10.10    2.70
   0  13   2   19.80    3.60
   0  13   2   20.60    3.80
   0  13   2   16.50    2.50
   0  13   2    3.70   29.20
  -1 -13  -2   20.10    2.90
  -1 -13  -2   21.40    3.20
  -1 -13  -2   10.50    3.50
   1  13   2   23.60   14.90
   1  13   2   16.90    2.40
   1  13   2   15.60    4.20
   1  13   2   13.80    3.40
   1  13   2   19.00    5.30
  -2 -13  -2    9.10    3.30
  -2 -13  -2    8.10    2.10
   2  13   2    8.60    2.80
   2  13   2   -9.70   13.50
   2  13   2    5.80    1.60
  -3 -13  -2  174.28   15.20
  -3 -13  -2  173.28   15.10
   3  13   2  172.38   14.80
  -4 -13  -2   78.49    7.70
  -4 -13  -2   83.49    7.80
  -5 -13  -2    0.40    1.50
   5  13   2    1.20    1.00
  -6 -13  -2   -1.40    1.30
   6  13   2   -0.70    0.80
  -7 -13  -2   -0.20    1.30
   7  13   2    0.00    0.60
  15 -14  -2   -0.30    1.80
  15 -14  -2    0.10    1.00
  14 -14  -2   -0.30    1.10
  14 -14  -2   -1.10    2.00
  13 -14  -2   -0.30    1.30
  13 -14  -2    0.90    2.80
  12 -14  -2    0.80    2.50
  12 -14  -2    1.30    1.60
  11 -14  -2    4.30    3.00
  11 -14  -2    5.90    1.80
  10 -14  -2    1.00    1.10
  10 -14  -2    1.90    2.90
  10 -14  -2   -0.30    1.50
   9 -14  -2    1.90    1.70
   9 -14  -2   -4.00    2.90
   9 -14  -2    5.80    1.50
  -9  14   2    3.00    2.50
   8 -14  -2    1.70    2.00
   8 -14  -2    0.70    2.10
  -8  14   2    2.00    3.40
   7 -14  -2    3.80    1.80
   7 -14  -2    2.00    3.00
   7 -14  -2    6.90    1.90
  -7  14   2    6.30    2.50
   6 -14  -2    0.80    1.40
   6 -14  -2    1.90    1.70
   6 -14  -2    3.20    2.90
  -6  14   2   -1.70    1.90
   5 -14  -2    8.10    1.90
   5 -14  -2   16.50    3.40
   5 -14  -2   12.20    2.10
  -5  14   2   12.60    2.30
  -5  14   2    6.70    2.60
   4 -14  -2   11.10    3.00
   4 -14  -2   11.10    2.30
  -4  14   2    6.50    2.70
  -4  14   2    6.70    2.00
   2 -14  -2   17.10    3.00
   2 -14  -2   17.60    4.40
   2 -14  -2   22.30    3.10
  -2  14   2   26.30    4.40
  -2  14   2   20.90    2.80
   1 -14  -2    4.60    2.70
   1 -14  -2    6.70    3.60
   1 -14  -2    4.00    2.20
  -1  14   2   10.00    4.50
  -1  14   2    8.90    2.80
   0 -14  -2    4.70    4.20
   0 -14  -2    1.20    1.90
   0 -14  -2   -0.70    1.60
   0  14   2    3.90    1.40
  -1 -14  -2    6.50    2.10
  -1 -14  -2   11.30    2.10
   1  14   2    8.60    1.80
  -2 -14  -2   -1.00    1.50
  -2 -14  -2    0.10    1.70
   2  14   2    3.00    1.40
  -3 -14  -2    5.20    1.80
  -3 -14  -2    5.50    1.90
   3  14   2    3.90    1.20
  -4 -14  -2    8.40    2.60
  -4 -14  -2    4.20    1.90
   4  14   2    7.50    1.30
  -5 -14  -2   -1.90    1.30
   5  14   2    0.00    0.80
  14 -15  -2    0.70    1.70
  14 -15  -2    1.10    1.10
  13 -15  -2   -1.80    1.70
  13 -15  -2    0.60    1.20
  12 -15  -2   -0.10    2.10
  12 -15  -2   -0.70    1.40
  11 -15  -2   -0.10    1.20
  11 -15  -2    1.40    2.40
  10 -15  -2    2.50    2.50
  10 -15  -2    3.10    1.60
  10 -15  -2    1.10    1.00
   9 -15  -2    0.30    1.10
   9 -15  -2   -0.60    1.30
   9 -15  -2   -3.30    2.30
   8 -15  -2   -1.30    2.50
   8 -15  -2    0.90    1.40
   8 -15  -2   -0.40    1.40
   7 -15  -2    0.10    2.40
   7 -15  -2   -2.20    1.30
   7 -15  -2    2.30    1.40
   6 -15  -2    2.30    2.40
   6 -15  -2    3.90    1.60
   6 -15  -2    2.20    1.40
  -6  15   2    2.30    3.80
   5 -15  -2  183.48   15.60
   5 -15  -2  184.78   15.20
  -5  15   2  164.18   16.10
  -5  15   2  164.98   15.10
   4 -15  -2   19.80    2.90
  -4  15   2   22.80    4.20
  -4  15   2   20.90    2.80
   3 -15  -2   -1.00    1.60
  -3  15   2    0.80    1.50
   2 -15  -2   10.80    2.20
  -2  15   2   18.90    2.50
   1 -15  -2    0.20    1.60
   1 -15  -2    3.60    1.60
  -1  15   2   -0.30    1.30
   0 -15  -2    3.20    1.70
   0 -15  -2    1.10    1.60
   0  15   2    1.60    1.20
  -1 -15  -2    0.50    1.50
  -1 -15  -2   -1.00    1.30
   1  15   2    2.60    1.20
  -2 -15  -2    4.20    1.80
  -2 -15  -2   10.40    1.80
   2  15   2   10.10    1.60
  -3 -15  -2    1.70    1.40
  -3 -15  -2    4.60    1.60
   3  15   2    4.50    1.10
  -4 -15  -2    0.60    1.20
   4  15   2    0.60    0.80
  13 -16  -2    0.30    1.80
  13 -16  -2    1.70    1.00
  12 -16  -2    1.20    1.60
  12 -16  -2   -0.60    1.00
  11 -16  -2    1.10    1.90
  11 -16  -2    2.20    1.30
  10 -16  -2   16.20    2.60
  10 -16  -2    8.30    1.80
   9 -16  -2    1.40    1.30
   9 -16  -2   -0.30    1.10
   8 -16  -2    9.10    2.40
   8 -16  -2    2.70    1.40
   8 -16  -2    6.90    1.50
   7 -16  -2    1.00    1.90
   7 -16  -2    0.50    1.30
   7 -16  -2    3.90    1.40
   6 -16  -2   10.00    1.90
   5 -16  -2   -0.20    1.40
  -5  16   2   -1.60    1.50
   4 -16  -2   96.69    8.50
  -4  16   2   89.39    8.40
   3 -16  -2   -1.10    1.40
  -3  16   2    0.20    1.30
   2 -16  -2    6.10    1.60
  -2  16   2    6.60    1.70
   1 -16  -2    2.00    1.20
   1 -16  -2    1.80    1.30
  -1  16   2    0.40    1.20
   0 -16  -2    2.60    1.40
   0 -16  -2    3.20    1.40
   0  16   2    5.40    1.50
  -1 -16  -2   -0.60    1.10
  -1 -16  -2    0.40    1.20
   1  16   2   -0.80    0.80
  -2 -16  -2    2.30    1.20
  -2 -16  -2    1.10    1.20
   2  16   2    0.10    0.90
  11 -17  -2   -1.30    1.30
  11 -17  -2    0.00    0.90
  10 -17  -2   -0.70    0.90
  10 -17  -2    0.20    2.20
   9 -17  -2    8.40    1.20
   9 -17  -2    5.60    1.80
   8 -17  -2    5.00    1.20
   7 -17  -2    5.00    1.50
   6 -17  -2    1.10    1.20
   5 -17  -2    2.40    1.30
  -5  17   2    3.00    1.50
   4 -17  -2    4.90    1.40
  -4  17   2    4.00    1.40
   3 -17  -2    0.50    1.40
  -3  17   2   -0.10    1.10
   2 -17  -2    1.60    1.20
  -2  17   2    0.10    1.00
   1 -17  -2   -0.30    1.10
  -1  17   2    0.20    0.90
   0 -17  -2    0.30    1.00
   0  17   2   -0.40    0.70
   8 -18  -2    1.70    1.30
   7 -18  -2   -0.40    0.80
   6 -18  -2    0.30    0.90
   5 -18  -2   -0.90    0.90
   4 -18  -2    1.80    1.10
  -4  18   2    2.30    1.00
   3 -18  -2    0.40    1.00
  -3  18   2   -0.10    0.80
  -2  18  -3    0.00    0.80
   2 -18   3   -0.30    1.00
  -3  18  -3    3.90    1.30
   3 -18   3    6.20    1.30
   4 -18   3    1.30    1.00
   5 -18   3   10.20    1.60
   6 -18   3    6.30    1.30
   7 -18   3    4.60    1.20
   7 -18   3    4.30    0.90
   1  17  -3    2.10    0.90
  -1 -17   3    3.00    1.20
  -1 -17   3    1.60    1.10
   0  17  -3    1.10    1.10
   0 -17   3   -1.00    1.10
   0 -17   3    1.20    1.10
  -1  17  -3   -0.20    1.00
   1 -17   3    0.40    1.20
   1 -17   3   -0.30    1.40
  -2  17  -3    4.10    1.20
   2 -17   3    2.20    1.60
  -3  17  -3    3.00    1.40
   3 -17   3    2.40    1.30
   4 -17   3    1.00    1.20
   5 -17   3    3.20    1.30
   6 -17   3    2.90    2.30
   7 -17   3    7.40    2.20
   7 -17   3    4.30    1.20
   8 -17   3    1.90    1.50
   8 -17   3    0.40    0.90
   8 -17   3    0.30    1.80
   9 -17   3    7.70    1.60
   9 -17   3    9.10    2.20
  10 -17   3   -0.40    1.00
  10 -17   3    2.60    1.70
  11 -17   3   -0.20    0.90
  11 -17   3    1.60    1.60
   3  16  -3   16.50    2.00
  -3 -16   3   16.30    2.20
  -3 -16   3   23.90    3.00
   2  16  -3    1.10    1.10
  -2 -16   3    1.40    1.30
  -2 -16   3   -0.40    1.20
   1  16  -3    4.20    1.30
  -1 -16   3    0.60    1.40
  -1 -16   3    4.20    1.50
   0  16  -3    1.00    1.40
   0 -16   3   -1.10    1.40
   0 -16   3   -3.30    1.20
  -1  16  -3    3.70    1.40
   1 -16   3    3.60    2.30
   1 -16   3    2.30    1.30
  -2  16  -3    0.10    1.30
   2 -16   3    1.60    1.40
   2 -16   3    3.10    1.70
  -3  16  -3    0.50    1.80
   3 -16   3   -0.90    0.60
   3 -16   3    1.50    1.40
   4 -16   3    2.90    1.40
   5 -16   3   12.60    2.10
   5 -16   3   15.90    3.10
   6 -16   3    0.10    2.30
   6 -16   3    0.60    1.30
   7 -16   3    1.20    1.30
   7 -16   3   -0.10    1.20
   7 -16   3    1.20    2.20
   8 -16   3    7.70    2.00
   8 -16   3   13.50    2.80
   8 -16   3    9.40    2.00
   9 -16   3   -0.50    2.10
   9 -16   3   -0.20    1.20
   9 -16   3   -0.20    1.20
  10 -16   3   -0.20    1.20
  10 -16   3    1.70    2.40
  11 -16   3    1.10    1.20
  11 -16   3    1.80    2.00
  12 -16   3    0.20    1.70
  12 -16   3   -0.50    1.10
   5  15  -3    2.80    0.90
  -5 -15   3    1.60    1.30
   4  15  -3   21.00    2.20
  -4 -15   3   19.50    2.60
  -4 -15   3   15.70    2.50
   3  15  -3    5.30    1.40
  -3 -15   3    3.20    1.40
  -3 -15   3    2.40    1.80
   2  15  -3    1.70    1.30
  -2 -15   3   -2.10    1.40
  -2 -15   3   -0.80    1.60
   1  15  -3    1.80    1.40
  -1 -15   3   -0.30    1.50
  -1 -15   3   -1.20    1.60
   0  15  -3    8.90    1.90
   0 -15   3    4.20    2.00
   0 -15   3    5.50    1.90
  -1  15  -3    2.00    1.40
   1 -15   3    3.10    1.60
   1 -15   3    0.10    1.60
  -2  15  -3    1.60    1.60
   2 -15   3   -0.10    1.60
   2 -15   3    0.90    1.70
  -3  15  -3    4.70    2.30
  -3  15  -3    8.40    1.80
   3 -15   3    3.60    1.80
  -4  15  -3   35.20    4.60
   4 -15   3   29.90    3.60
   4 -15   3   29.20    4.40
   5 -15   3   69.89    7.90
   5 -15   3   70.39    6.80
  -6  15  -3    6.10    3.10
   6 -15   3    9.50    3.20
   6 -15   3   10.20    2.00
   6 -15   3    7.00    1.80
   7 -15   3   11.90    2.20
   7 -15   3   10.60    3.30
   7 -15   3   14.40    2.10
   8 -15   3   42.30    5.30
   8 -15   3   52.19    6.10
   8 -15   3   58.49    5.00
   9 -15   3   -2.30    2.70
   9 -15   3    0.40    1.40
   9 -15   3    1.70    1.60
  10 -15   3   -0.50    0.70
  10 -15   3    0.70    1.40
  10 -15   3    1.70    2.60
  11 -15   3    2.60    1.80
  11 -15   3    1.80    2.40
  12 -15   3   -0.10    1.30
  12 -15   3    0.80    2.20
  13 -15   3   -1.70    1.80
  13 -15   3   -0.30    1.10
   6  14  -3    5.70    1.10
  -6 -14   3    4.30    1.50
   5  14  -3    0.10    1.30
  -5 -14   3    1.80    2.10
  -5 -14   3    0.50    1.40
   4  14  -3    7.70    1.60
  -4 -14   3    5.30    1.80
  -4 -14   3    3.10    2.00
   3  14  -3    4.20    1.40
  -3 -14   3    2.70    1.90
  -3 -14   3    4.70    1.80
   2  14  -3    0.40    1.50
  -2 -14   3    1.40    2.00
  -2 -14   3    4.60    1.80
   1  14  -3    4.20    1.70
  -1 -14   3    5.00    1.90
  -1 -14   3    9.70    2.40
   0  14  -3   -0.10    2.30
   0  14  -3    0.00    2.20
   0  14  -3   -1.20    1.90
   0 -14   3   -0.30    2.50
   0 -14   3   -0.60    2.00
  -1  14  -3   -2.10    1.90
  -1  14  -3    1.50    2.10
  -1  14  -3    1.90    1.60
   1 -14   3   -0.10    1.70
   1 -14   3    0.70    2.70
   1 -14   3    0.50    1.90
  -2  14  -3    4.40    2.50
  -2  14  -3    6.30    2.50
  -2  14  -3    6.50    1.90
   2 -14   3    5.60    2.00
   2 -14   3    3.20    2.20
  -3  14  -3   31.80    4.20
  -3  14  -3   27.30    3.50
   3 -14   3   21.00    3.40
   3 -14   3   22.30    4.10
   3 -14   3   32.50    3.50
  -4  14  -3   -1.10    1.80
   4 -14   3   -0.40    0.80
   4 -14   3   -1.60    1.60
   4 -14   3   -0.80    2.90
  -5  14  -3   63.89    6.70
   5 -14   3   68.39    7.20
   5 -14   3   50.39    5.90
   5 -14   3   69.19    6.20
  -6  14  -3   -1.00    1.90
   6 -14   3   -3.00    3.00
   6 -14   3    0.20    1.50
   6 -14   3   -0.20    1.50
  -7  14  -3   47.30    5.50
   7 -14   3   42.80    5.00
   7 -14   3   54.59    4.90
   7 -14   3   37.10    5.60
  -8  14  -3   59.49    6.60
   8 -14   3   46.10    7.90
   8 -14   3   66.09    5.70
   8 -14   3   58.39    6.30
   9 -14   3    8.50    2.10
   9 -14   3    4.80    2.00
   9 -14   3    8.00    3.60
  10 -14   3    3.40    3.00
  10 -14   3    1.40    1.80
  10 -14   3    3.90    1.50
  11 -14   3    2.20    3.00
  11 -14   3   -1.00    0.80
  11 -14   3    0.70    1.50
  12 -14   3    0.90    1.50
  12 -14   3   -0.50    2.50
  13 -14   3    0.70    2.40
  13 -14   3   -0.60    1.40
  14 -14   3    1.70    1.90
  14 -14   3   -1.00    1.20
   8  13  -3    0.00    0.70
  -8 -13   3   -2.20    1.20
   7  13  -3    4.30    1.00
  -7 -13   3    4.40    1.60
   6  13  -3   -0.30    1.00
  -6 -13   3    1.40    1.80
   5  13  -3    0.50    1.20
  -5 -13   3    0.00    1.70
  -5 -13   3   -1.50    1.80
   4  13  -3    3.10    1.40
  -4 -13   3   -0.20    1.70
  -4 -13   3    2.00    1.70
   3  13  -3   -0.60    1.40
   3  13  -3    3.90    2.50
   3  13  -3   21.10   18.90
  -3 -13   3    1.50    1.70
  -3 -13   3    2.90    2.20
  -3 -13   3    5.70    3.10
   2  13  -3    4.70    1.70
   2  13  -3    6.70    2.70
   2  13  -3   39.10   19.00
   2  13  -3    7.20    3.10
  -2 -13   3    8.30    2.20
  -2 -13   3    5.50    2.70
  -2 -13   3    4.10    2.20
   1  13  -3    5.20    2.00
   1  13  -3    8.10    2.40
   1  13  -3    1.30    2.40
  -1 -13   3    4.00    2.00
  -1 -13   3    7.00    2.60
  -1 -13   3    6.50    3.10
   0  13  -3   13.90    3.00
   0  13  -3    9.50    2.20
   0  13  -3    6.20    2.60
   0 -13   3    4.20    2.40
   0 -13   3    5.00    2.60
   0 -13   3    7.90    2.20
  -1  13  -3    6.70    2.10
  -1  13  -3    4.40    2.20
   1 -13   3    4.00    2.00
   1 -13   3    2.90    2.30
   1 -13   3    6.40    2.90
  -2  13  -3   15.60    2.80
  -2  13  -3   13.70    2.40
   2 -13   3   16.90    3.60
   2 -13   3    8.40    2.60
   2 -13   3   15.00    2.60
  -3  13  -3    0.60    1.90
  -3  13  -3    0.90    1.70
   3 -13   3   -0.80    1.60
   3 -13   3    0.90    2.80
   3 -13   3   -0.40    1.80
  -4  13  -3    3.20    2.00
   4 -13   3    0.50    3.10
   4 -13   3   -0.90    1.40
   4 -13   3    2.00    1.80
  -5  13  -3    4.50    2.10
   5 -13   3    8.90    2.10
   5 -13   3    4.40    3.40
   5 -13   3    7.60    2.00
  -6  13  -3    1.50    1.90
   6 -13   3    1.30    1.70
   6 -13   3    1.50    1.70
   6 -13   3   -1.40    3.40
  -7  13  -3   10.80    2.50
   7 -13   3    8.90    4.10
   7 -13   3    9.50    2.50
   7 -13   3    9.60    2.00
  -8  13  -3   46.30    5.60
   8 -13   3   53.19    4.80
   8 -13   3   49.90    6.70
   8 -13   3   43.70    5.40
  -9  13  -3    0.30    2.20
   9 -13   3    1.40    1.90
   9 -13   3   -0.60    1.70
   9 -13   3   10.30    3.70
  10 -13   3    1.90    1.90
  10 -13   3    3.40    1.70
  10 -13   3   -1.00    3.40
  11 -13   3    1.90    2.90
  11 -13   3    1.20    1.90
  11 -13   3    0.10    0.80
  12 -13   3    3.00    1.90
  12 -13   3   -1.90    2.70
  13 -13   3    0.60    2.70
  13 -13   3    1.30    1.70
  14 -13   3    3.10    2.50
  14 -13   3    2.80    1.60
  -9 -12   3    2.30    1.30
   8  12  -3    2.40    0.90
  -8 -12   3    2.80    1.60
   7  12  -3    1.70    1.10
  -7 -12   3    1.70    1.80
   6  12  -3   -0.70    1.10
  -6 -12   3    1.10    2.10
  -6 -12   3    1.00    1.90
   5  12  -3    8.30    1.80
   5  12  -3    2.70   19.30
  -5 -12   3    6.80    2.10
  -5 -12   3    5.30    2.00
   4  12  -3   74.69    7.00
   4  12  -3   83.89    9.90
  -4 -12   3   66.79    7.40
  -4 -12   3   65.29    8.10
  -4 -12   3   93.69    9.10
   3  12  -3   33.70    5.30
   3  12  -3   33.90    5.30
   3  12  -3   40.60    4.70
   3  12  -3   43.20    4.40
  -3 -12   3   27.90    4.10
  -3 -12   3   49.40    5.70
  -3 -12   3   38.80    4.60
   2  12  -3    1.60    2.20
   2  12  -3    2.50    2.20
   2  12  -3    4.00    1.90
   2  12  -3    1.70    3.40
   2  12  -3    1.90   14.80
  -2 -12   3    1.80    2.50
  -2 -12   3    7.10    2.70
  -2 -12   3    1.50    2.10
   1  12  -3   26.60    5.10
   1  12  -3   -8.00   17.10
   1  12  -3   27.00    4.00
   1  12  -3   22.90    2.90
  -1 -12   3   16.10    2.90
  -1 -12   3   13.50    3.10
  -1 -12   3   31.60    5.70
   0  12  -3  117.49   10.00
   0  12  -3  101.79    9.40
   0 -12   3   93.49    9.70
   0 -12   3  104.49   10.20
   0 -12   3  103.69    9.50
  -1  12  -3   -0.20    1.90
  -1  12  -3    0.40    1.60
   1 -12   3    0.80    2.20
   1 -12   3   -1.10    1.80
   1 -12   3   -0.20    2.20
  -2  12  -3   30.00    4.00
  -2  12  -3   33.40    3.90
   2 -12   3   31.40    4.90
   2 -12   3   29.20    3.90
   2 -12   3   28.60    4.20
  -3  12  -3   10.70    2.40
  -3  12  -3   17.10    2.50
   3 -12   3    8.90    3.40
   3 -12   3   10.40    2.50
  -4  12  -3   90.49    7.60
   4 -12   3   63.29    8.20
   4 -12   3   72.19    7.20
   4 -12   3   73.69    7.20
  -5  12  -3   37.10    4.40
   5 -12   3   37.50    4.30
   5 -12   3   28.60    3.90
   5 -12   3   35.70    6.30
  -6  12  -3    4.40    1.90
   6 -12   3    4.00    1.80
   6 -12   3    2.30    3.30
  -7  12  -3   43.00    5.30
   7 -12   3   53.69    5.70
   7 -12   3   43.40    6.30
   7 -12   3   52.69    5.00
  -8  12  -3    9.50    2.50
   8 -12   3   12.70    1.90
   8 -12   3    8.40    3.90
   8 -12   3   10.00    2.50
  -9  12  -3    0.00    1.70
   9 -12   3   -1.20    1.70
   9 -12   3   -0.40    0.60
   9 -12   3    2.10    2.10
   9 -12   3   -0.70    3.30
 -10  12  -3    7.00    2.90
  10 -12   3   11.80    2.30
  10 -12   3   13.30    4.20
  10 -12   3   13.30    3.00
  11 -12   3    1.10    3.30
  11 -12   3    2.20    2.10
  12 -12   3   -1.40    1.60
  12 -12   3    0.60    1.00
  12 -12   3    0.90    3.20
  13 -12   3    1.40    1.80
  13 -12   3   -2.80    2.80
  14 -12   3    0.90    1.90
  14 -12   3   -2.60    4.30
  15 -12   3   -1.20    1.30
  15 -12   3   -1.00    2.10
 -10 -11   3   12.00    1.90
   9  11  -3    9.10    1.30
   9  11  -3    8.30    1.20
  -9 -11   3    8.60    1.90
   8  11  -3   23.10    2.50
  -8 -11   3   20.20    3.10
   7  11  -3    1.20    1.20
   7  11  -3    9.90   10.60
  -7 -11   3    1.10    1.90
   6  11  -3    4.30    2.30
   6  11  -3    1.20    2.50
   6  11  -3    7.20   10.30
   6  11  -3    5.30    1.70
  -6 -11   3    6.90    2.70
  -6 -11   3    4.30    2.30
  -6 -11   3    0.40    2.00
   5  11  -3   11.60    3.20
   5  11  -3   13.70    3.60
   5  11  -3    1.10   10.60
   5  11  -3   14.70    2.30
  -5 -11   3   17.70    2.80
  -5 -11   3   11.10    2.70
  -5 -11   3   17.30    3.50
   4  11  -3   16.50    3.70
   4  11  -3   19.30    3.90
   4  11  -3   27.10   10.80
   4  11  -3   15.20    2.50
  -4 -11   3   18.10    3.00
  -4 -11   3   23.40    4.00
  -4 -11   3   22.90    3.50
   3  11  -3   -0.20    2.50
   3  11  -3   -1.00   10.70
   3  11  -3    3.50    1.70
   3  11  -3    0.80    1.90
  -3 -11   3    4.50    2.60
  -3 -11   3   -0.20    2.00
   2  11  -3   41.90    5.80
   2  11  -3   39.80    4.90
   2  11  -3   44.70    4.70
   2  11  -3   38.50   13.30
   2  11  -3   46.00    5.50
  -2 -11   3   41.40    5.00
  -2 -11   3   55.29    5.80
   1  11  -3   10.90   13.10
   1  11  -3    2.00    2.80
   1  11  -3    1.80    1.70
   1  11  -3    2.90    1.90
  -1 -11   3    0.80    1.90
  -1 -11   3   -1.10    2.00
  -1 -11   3    1.60    2.10
   0  11  -3   32.50    4.00
   0  11  -3   33.30    3.60
   0  11  -3    0.00   14.60
   0 -11   3   27.00    3.90
   0 -11   3   23.00    3.60
   0 -11   3   27.30    3.60
  -1  11  -3   16.20    2.60
  -1  11  -3   14.50    2.60
   1 -11   3   12.20    2.70
   1 -11   3   16.90    2.90
   1 -11   3   15.60    2.60
   1 -11   3   17.00    3.70
  -2  11  -3    4.70    2.10
  -2  11  -3    5.30    2.40
   2 -11   3    3.20    2.10
   2 -11   3    0.80    2.80
   2 -11   3    2.60    2.20
   2 -11   3    5.50    1.90
  -3  11  -3    2.80    1.70
   3 -11   3   -0.50    0.90
   3 -11   3    5.50    2.50
   3 -11   3    1.90    1.70
   3 -11   3    1.30    3.00
   3 -11   3    0.60    2.60
  -4  11  -3   40.80    4.30
   4 -11   3   26.50    3.80
   4 -11   3   32.30    4.90
   4 -11   3   27.40    4.20
   4 -11   3   43.10    4.00
  -5  11  -3    8.80    2.10
   5 -11   3    7.80    1.90
   5 -11   3    4.90    3.70
   5 -11   3    7.50    2.20
  -6  11  -3    1.40    1.50
   6 -11   3   -1.00    1.40
   6 -11   3    2.30    1.80
   6 -11   3    0.70    3.30
  -7  11  -3    6.50    2.00
   7 -11   3    5.30    1.60
   7 -11   3    7.70    3.80
   7 -11   3    4.80    2.20
  -8  11  -3    0.00    1.60
   8 -11   3   -5.10    3.10
   8 -11   3    1.60    2.10
   8 -11   3    1.50    1.30
  -9  11  -3   -0.20    1.60
   9 -11   3    2.60    3.30
   9 -11   3    0.50    1.80
   9 -11   3    3.30    2.20
 -10  11  -3    8.90    2.40
  10 -11   3    6.90    2.10
  10 -11   3    4.50    3.70
  10 -11   3    9.90    2.90
  11 -11   3    8.30    3.80
  11 -11   3    6.70    2.10
  11 -11   3   -0.50    2.10
  12 -11   3   -0.80    2.00
  12 -11   3   -0.30    0.90
  12 -11   3   -1.90    3.10
  13 -11   3    0.30    1.90
  13 -11   3    0.50    2.80
  14 -11   3   -2.40    1.50
  14 -11   3    2.50    2.80
  15 -11   3    1.30    2.30
  15 -11   3   -0.40    1.40
 -11 -10   3    5.90    1.50
  10  10  -3    1.60    1.00
 -10 -10   3    2.80    1.70
   9  10  -3    4.50    1.10
  -9 -10   3    3.00    1.80
   8  10  -3   -6.60    8.80
   8  10  -3    2.70    1.30
  -8 -10   3    1.60    2.00
   7  10  -3    7.70    3.00
   7  10  -3    6.10    2.10
   7  10  -3    2.30    2.70
   7  10  -3   11.80    9.10
  -7 -10   3    3.30    2.60
  -7 -10   3    1.70    2.30
   6  10  -3    4.30    2.90
   6  10  -3    1.40    1.50
   6  10  -3  -14.30   10.20
   6  10  -3   -0.80    2.30
  -6 -10   3    4.00    2.40
  -6 -10   3    1.30    2.40
   5  10  -3    6.30    2.90
   5  10  -3   12.80    4.50
   5  10  -3   11.80    8.90
   5  10  -3    8.30    2.00
  -5 -10   3    9.00    2.90
  -5 -10   3   13.60    2.60
   4  10  -3    2.00    8.20
   4  10  -3    4.60    1.80
   4  10  -3    3.30    2.30
   4  10  -3    6.10    1.90
   4  10  -3    2.60    2.20
  -4 -10   3    2.30    2.40
  -4 -10   3    2.60    2.00
   3  10  -3   -0.40    1.40
   3  10  -3    1.60    2.20
   3  10  -3   -0.40    2.00
   3  10  -3    2.30    1.80
  -3 -10   3   -1.60    2.00
  -3 -10   3    0.20    1.80
   2  10  -3    1.70    1.50
   2  10  -3   -0.20    2.30
   2  10  -3  -10.80    9.00
   2  10  -3    0.30    1.70
  -2 -10   3   -0.90    1.90
  -2 -10   3    1.90    1.80
   1  10  -3    4.70    2.40
   1  10  -3  -13.30    8.90
   1  10  -3    4.80    1.80
   1  10  -3    5.70    2.00
  -1 -10   3    3.60    2.00
  -1 -10   3    6.40    2.40
  -1 -10   3    3.50    1.90
   0  10  -3    2.70    2.40
   0  10  -3    1.80    1.60
   0  10  -3    5.30    2.00
   0 -10   3    5.30    2.30
   0 -10   3    3.40    2.70
   0 -10   3    2.40    1.70
  -1  10  -3   34.40   14.70
  -1  10  -3   55.59    5.60
   1 -10   3   60.69    5.70
   1 -10   3   48.10    5.50
   1 -10   3   52.59    5.40
  -2  10  -3    6.60    2.00
   2 -10   3    2.50    1.90
   2 -10   3    2.20    1.70
   2 -10   3    6.30    4.00
   2 -10   3    2.50    3.10
  -3  10  -3    2.00    1.60
   3 -10   3    4.30    2.30
   3 -10   3    3.90    1.80
  -4  10  -3   -1.60    1.30
   4 -10   3   -2.00    1.30
   4 -10   3    1.50    2.90
  -5  10  -3  112.59    9.60
   5 -10   3  103.39    9.70
   5 -10   3   90.39   10.50
   5 -10   3  111.69    9.40
  -6  10  -3   45.30    4.50
   6 -10   3   45.70    4.90
   6 -10   3   37.20    4.30
   6 -10   3   36.50    5.50
  -7  10  -3    5.70    1.80
   7 -10   3    6.00    2.40
   7 -10   3    1.60    3.10
   7 -10   3    2.20    1.30
  -8  10  -3   49.80    5.40
   8 -10   3   44.80    6.00
   8 -10   3   58.09    6.00
   8 -10   3   53.79    4.80
  -9  10  -3   27.90    3.30
   9 -10   3   21.00    3.40
   9 -10   3   29.70    4.00
   9 -10   3   18.50    4.30
  10 -10   3   96.69    9.10
  10 -10   3   99.49    9.60
  10 -10   3   97.19   10.20
  11 -10   3  113.79   10.70
  11 -10   3  111.29   10.00
  11 -10   3  103.09   11.00
  12 -10   3    3.10    2.10
  12 -10   3   -0.10    0.90
  13 -10   3    1.40    2.80
  13 -10   3    0.80    1.80
  14 -10   3   27.40    4.00
  14 -10   3   17.10    3.10
  15 -10   3   19.60    3.20
  15 -10   3    8.20    2.10
  16 -10   3    2.90    1.30
  16 -10   3    5.80    2.10
  11   9  -3    0.00    0.80
 -11  -9   3    1.20    1.50
  10   9  -3    2.30    1.30
  10   9  -3    2.80    1.20
  10   9  -3    6.60    1.40
 -10  -9   3    4.10    1.90
   9   9  -3   11.00    7.70
   9   9  -3    3.30    1.40
   9   9  -3    3.60    1.30
  -9  -9   3    5.90    2.20
   8   9  -3   -3.20    7.60
   8   9  -3    0.30    1.30
   8   9  -3    0.40    1.50
   8   9  -3   -0.40    2.20
  -8  -9   3    1.90    2.50
  -8  -9   3   -1.10    2.10
   7   9  -3    6.80    2.60
   7   9  -3    6.20    1.70
   7   9  -3    5.60    2.70
   7   9  -3   13.90    3.60
  -7  -9   3    8.30    2.60
   6   9  -3   26.20    4.20
   6   9  -3   19.60    8.60
   6   9  -3   21.50    4.00
   6   9  -3   26.20    3.20
  -6  -9   3   31.20    4.20
   5   9  -3   99.19   14.30
   5   9  -3   97.79   10.60
   5   9  -3  108.79    9.70
   5   9  -3  116.69   10.70
  -5  -9   3  123.89   10.40
  -5  -9   3   96.29    9.90
   4   9  -3   26.10   12.90
   4   9  -3   15.10    2.50
   4   9  -3   15.40    2.80
   4   9  -3   11.20    3.00
   4   9  -3   19.20    3.40
  -4  -9   3   14.10    2.70
  -4  -9   3   14.60    3.00
   3   9  -3   47.90   10.20
   3   9  -3   50.29    6.40
   3   9  -3   56.59    5.80
   3   9  -3   71.09    7.10
  -3  -9   3   66.99    7.30
  -3  -9   3   66.19    6.40
   2   9  -3    2.80    1.70
   2   9  -3    7.70    8.00
   2   9  -3    6.80    2.50
   2   9  -3    5.50    1.80
  -2  -9   3    2.40    1.60
  -2  -9   3    5.80    2.00
   1   9  -3    2.20    1.50
   1   9  -3    2.40    2.20
   1   9  -3    3.20    1.60
   1   9  -3    3.00   13.20
  -1  -9   3    0.90    1.80
  -1  -9   3    1.70    1.40
   0   9  -3  111.09   11.50
   0   9  -3  108.49   15.90
   0   9  -3  134.49   11.10
   0  -9   3  128.39   11.10
  -1   9  -3  207.88   24.30
  -1   9  -3  234.48   19.30
   1  -9   3  223.48   19.30
  -2   9  -3    0.20    1.40
   2  -9   3    1.30    1.40
  -3   9  -3   41.90    4.10
   3  -9   3   31.20    3.90
  -5   9  -3   83.99    7.30
   5  -9   3   69.49    8.00
  -6   9  -3   31.60    3.50
   6  -9   3   30.90    3.90
   6  -9   3   43.00    6.50
   6  -9   3   30.10    3.30
  -7   9  -3    7.20    2.20
   7  -9   3   11.10    2.70
   7  -9   3    8.80    1.50
   7  -9   3    6.60    3.10
  -8   9  -3   28.80    3.50
   8  -9   3   29.80    4.00
   8  -9   3   31.60    3.30
   8  -9   3   25.80    4.20
  -9   9  -3  128.29   12.40
   9  -9   3  146.79   12.70
   9  -9   3  155.78   13.20
   9  -9   3  153.68   13.40
  10  -9   3   53.09    6.50
  10  -9   3   56.79    6.40
  10  -9   3   56.59    6.50
  11  -9   3  146.19   13.60
  11  -9   3  148.59   13.90
  11  -9   3  148.59   13.10
  12  -9   3   13.50    2.90
  12  -9   3   15.60    3.80
  13  -9   3    8.60    2.70
  13  -9   3   14.70    3.40
  14  -9   3    0.80    1.80
  14  -9   3    2.10    2.60
  15  -9   3    8.10    3.00
  15  -9   3    7.70    2.00
  16  -9   3   -1.50    1.90
  16  -9   3    0.80    1.20
  12   8  -3    0.40    0.80
  12   8  -3    0.50    1.00
 -12  -8   3   -0.40    1.40
  11   8  -3    1.50    1.20
  11   8  -3    3.00    1.20
 -11  -8   3    0.20    1.60
  10   8  -3   20.40    2.50
  10   8  -3   20.50    2.30
 -10  -8   3   20.20    3.10
   9   8  -3   91.99    9.10
   9   8  -3   90.79    8.20
   9   8  -3   82.79    8.20
   9   8  -3   86.99   11.90
  -9  -8   3  108.19    9.30
  -9  -8   3  103.49    9.00
   8   8  -3    2.30    2.30
   8   8  -3   -0.40    1.40
   8   8  -3    0.60    1.40
   8   8  -3    0.70   10.80
   8   8  -3    1.60    2.20
   8   8  -3    2.30    2.80
  -8  -8   3   -1.80    1.90
   7   8  -3    8.70    1.90
   7   8  -3    8.90    3.00
   7   8  -3    9.90    1.80
   7   8  -3    6.80    2.60
   7   8  -3   11.90    7.40
   7   8  -3   14.40    3.00
  -7  -8   3   10.90    2.70
   6   8  -3  115.19   11.10
   6   8  -3  130.19   12.30
   6   8  -3  147.49   14.30
   6   8  -3  138.19   12.50
   6   8  -3  125.99   12.10
   6   8  -3  118.29   16.30
  -6  -8   3  147.09   12.10
   5   8  -3   75.99    7.40
   5   8  -3   73.39    7.40
   5   8  -3   63.49    6.40
   5   8  -3   46.10   10.00
   5   8  -3   69.69    7.30
  -5  -8   3   58.09    6.80
  -5  -8   3   84.19    7.20
   4   8  -3   25.70    4.00
   4   8  -3   33.10    3.50
   4   8  -3   26.40    3.10
   4   8  -3   23.20    7.30
   4   8  -3   21.60    3.50
   4   8  -3   21.00    3.60
  -4  -8   3   33.00    3.90
   3   8  -3   89.69    8.10
   3   8  -3   87.99    8.50
   3   8  -3   82.99    7.90
   3   8  -3   94.09    8.40
   3   8  -3   76.59   11.10
   2   8  -3   49.20    5.80
   2   8  -3   51.59    5.10
   2   8  -3   39.90    8.60
  -2  -8   3   51.09    5.20
   1   8  -3   -1.60    1.70
   1   8  -3   -4.40    6.60
   1   8  -3    0.80    1.50
  -1  -8   3    1.30    1.50
   0   8  -3   96.79   12.50
   0   8  -3   88.79    8.90
   0   8  -3   92.19    8.40
   0  -8   3   90.19    8.30
  -1   8  -3    1.60    1.80
  -1   8  -3    3.00    1.40
  -1   8  -3  -10.90    7.60
   1  -8   3    3.00    1.50
  -2   8  -3   -1.50    1.20
  -2   8  -3    2.70   11.10
   2  -8   3   -0.60    1.30
  -3   8  -3    1.00    1.20
   3  -8   3   -0.10    1.30
  -4   8  -3    0.90    1.20
   4  -8   3    2.10    1.30
  -5   8  -3   17.20    2.20
   5  -8   3   12.10    6.50
  -6   8  -3   24.90    2.80
   6  -8   3   27.60    2.80
   6  -8   3   15.30    5.20
   6  -8   3   22.40    5.10
  -7   8  -3   54.59    5.20
   7  -8   3   55.89    6.10
  -8   8  -3    0.10    1.00
   8  -8   3   -0.20    2.20
   8  -8   3    0.00    1.90
  -9   8  -3   63.39    6.20
   9  -8   3   72.09    7.40
   9  -8   3   70.39    7.20
   9  -8   3   73.99    6.80
  10  -8   3   58.09    6.10
  10  -8   3   43.40    5.90
  10  -8   3   53.49    5.50
  11  -8   3    7.10    2.10
  11  -8   3    9.80    3.20
  11  -8   3    4.30    2.30
  12  -8   3  170.38   15.10
  12  -8   3  171.78   15.70
  12  -8   3  176.88   15.60
  13  -8   3    0.30    0.90
  13  -8   3    2.50    2.60
  13  -8   3    2.90    2.10
  14  -8   3    0.70    2.40
  14  -8   3   -0.70    1.70
  15  -8   3   -1.30    1.40
  15  -8   3    1.30    2.50
  16  -8   3    3.00    2.00
  16  -8   3    3.10    1.30
  13   7  -3    0.90    0.90
  12   7  -3    0.50    1.10
  12   7  -3    2.80    1.20
 -12  -7   3    1.40    1.60
  11   7  -3    4.80    1.50
  11   7  -3    2.80    1.40
 -11  -7   3   -0.40    1.80
  10   7  -3   20.50    2.70
  10   7  -3   20.40    6.60
  10   7  -3   17.30    4.30
  10   7  -3   22.00    2.50
  10   7  -3   23.70    2.60
 -10  -7   3   22.70    3.40
   9   7  -3   20.30    3.40
   9   7  -3   24.10    3.40
   9   7  -3   25.20    7.00
   9   7  -3   22.10    2.80
   9   7  -3   24.90    2.80
   9   7  -3   18.70    3.80
  -9  -7   3   31.50    4.00
   8   7  -3    3.20    1.50
   8   7  -3    1.30    2.70
   8   7  -3    3.70    1.60
   8   7  -3    5.80    2.50
   8   7  -3    5.80    3.40
   8   7  -3   -3.90    6.20
  -8  -7   3    6.90    2.50
   7   7  -3    5.70    1.40
   7   7  -3    3.10    2.20
   7   7  -3   10.40    6.50
   7   7  -3    3.40    2.60
   7   7  -3    3.10    2.60
  -7  -7   3    3.70    2.00
   6   7  -3   80.29    7.90
   6   7  -3   87.09    9.10
   6   7  -3   85.39    8.10
   6   7  -3   88.89    8.90
   6   7  -3  102.59    9.00
  -6  -7   3  104.99    8.80
   5   7  -3   75.29    7.10
   5   7  -3   73.19    7.90
   5   7  -3   86.09    8.00
   5   7  -3   81.69    7.30
   5   7  -3   75.49    7.80
   5   7  -3   69.39   10.20
  -5  -7   3   81.49    7.70
   4   7  -3   23.60    3.20
   4   7  -3   16.20    2.40
   4   7  -3   19.40    2.40
   4   7  -3   17.60    2.90
   4   7  -3   13.90    2.90
   4   7  -3    9.80    5.30
  -4  -7   3   22.80    3.10
   3   7  -3  109.79    9.60
   3   7  -3   99.39   12.30
  -3  -7   3  110.59    9.80
   2   7  -3  617.04   54.39
   2   7  -3  617.74   52.89
   2   7  -3  653.13   52.69
  -2  -7   3  643.94   52.69
   1   7  -3    8.60    1.90
   1   7  -3    6.10    5.50
   1   7  -3   12.80    2.40
  -1  -7   3    9.10    1.90
   0   7  -3   30.20    3.70
   0   7  -3   29.50    3.50
   0   7  -3   31.10    7.70
   0  -7   3   28.40    3.30
  -1   7  -3   28.80    3.50
  -1   7  -3   21.30    3.00
  -1   7  -3   41.60    7.40
   1  -7   3   25.70    3.30
  -2   7  -3  360.66   30.20
  -2   7  -3  362.16   33.50
  -3   7  -3  219.78   19.40
   3  -7   3  240.68   19.40
  -4   7  -3    3.00    1.30
   4  -7   3   -1.80    4.80
   4  -7   3    1.90    1.20
   4  -7   3    3.40    1.20
  -5   7  -3   -0.30    1.00
   5  -7   3    0.50    0.90
  -6   7  -3   10.20    1.50
   6  -7   3    8.70    3.20
   6  -7   3    8.50    1.30
  -7   7  -3   31.30    3.10
   7  -7   3   31.70    4.20
   7  -7   3   27.30    3.90
  -8   7  -3   66.29    5.60
   8  -7   3   55.69    6.30
   8  -7   3   63.29    6.80
   8  -7   3   57.99    6.00
  -9   7  -3   50.29    4.80
   9  -7   3   52.19    5.40
   9  -7   3   56.49    6.10
   9  -7   3   60.19    5.90
  10  -7   3  373.66   31.00
  10  -7   3  368.66   30.90
  10  -7   3  352.56   30.60
  11  -7   3   34.90    4.60
  11  -7   3   25.30    3.90
  11  -7   3   35.80    4.00
  12  -7   3    2.90    2.30
  12  -7   3   -1.50    1.50
  12  -7   3    0.60    0.50
  12  -7   3   -3.00    2.40
  13  -7   3    0.10    0.50
  13  -7   3    0.30    0.90
  13  -7   3   -0.20    2.00
  14  -7   3   -1.00    2.20
  14  -7   3   -0.70    1.60
  14  -7   3    0.00    0.50
  15  -7   3    0.60    1.40
  15  -7   3   -0.30    2.20
  15  -7   3   -0.20    0.60
  16  -7   3    2.20    1.20
  16  -7   3    1.90    2.00
  13   6  -3    1.70    1.20
  13   6  -3    7.10    1.30
  12   6  -3   11.70    2.00
  12   6  -3   15.60    2.20
 -12  -6   3   16.90    2.70
  11   6  -3    1.90    1.60
  11   6  -3   -0.20    0.40
  11   6  -3    1.10    1.80
  11   6  -3    1.00    1.40
 -11  -6   3    0.00    2.00
  10   6  -3    3.80    3.20
  10   6  -3    3.90    1.60
  10   6  -3    5.80    2.20
  10   6  -3    3.40    1.50
  10   6  -3    5.50    5.50
  10   6  -3    4.10    1.30
 -10  -6   3    3.90    2.10
   9   6  -3   84.79    8.10
   9   6  -3   92.59    8.90
   9   6  -3  100.19   12.60
   9   6  -3   85.59    8.10
   9   6  -3   91.99    8.70
   9   6  -3   87.79    9.70
  -9  -6   3  101.99    8.90
   8   6  -3    5.80    5.50
   8   6  -3    1.90    1.40
   8   6  -3    2.90    1.60
   8   6  -3    0.20    2.00
   8   6  -3   -1.00    2.10
  -8  -6   3    2.80    1.90
   7   6  -3    2.40    1.30
   7   6  -3    3.50    1.50
   7   6  -3    5.70    5.40
   7   6  -3    4.80    2.10
   7   6  -3    2.50    2.50
   7   6  -3    0.10    2.20
  -7  -6   3    2.60    1.90
   6   6  -3   66.89    7.90
   6   6  -3   66.29    6.30
   6   6  -3   68.19    7.10
   6   6  -3   75.09    9.90
   6   6  -3   66.69    6.40
   6   6  -3   77.39    7.50
  -6  -6   3   75.79    7.10
   5   6  -3   10.80    5.20
   5   6  -3   11.00    1.90
   5   6  -3   13.80    2.00
   5   6  -3    9.90    2.40
   5   6  -3   11.20    2.50
  -5  -6   3    9.80    2.30
   4   6  -3   34.70    3.50
   4   6  -3   27.70    6.10
   4   6  -3   33.00    4.00
  -4  -6   3   26.00    3.50
   3   6  -3   10.20    4.60
   3   6  -3    8.30    2.10
   3   6  -3    7.00    1.60
  -3  -6   3    4.50    1.70
   2   6  -3  132.79   11.70
   2   6  -3  137.69   12.00
   2   6  -3  138.59   14.10
  -2  -6   3  129.79   11.80
   1   6  -3  100.09   10.10
   1   6  -3  123.69   10.40
   1   6  -3  116.29   12.70
  -1  -6   3  122.69   10.10
   0   6  -3   -3.20    5.00
   0   6  -3    6.60    1.70
   0   6  -3   11.50    2.10
   0  -6   3    5.80    1.60
  -1   6  -3  227.78   20.40
  -1   6  -3  257.47   22.60
  -2   6  -3   78.89    8.40
   2  -6   3  113.69    8.40
  -3   6  -3    1.40    1.20
   3  -6   3    2.10    3.80
   3  -6   3    2.30    1.10
  -4   6  -3    0.40    1.10
   4  -6   3    1.90    3.20
   4  -6   3    1.70    0.90
  -5   6  -3  174.08   14.10
   5  -6   3  166.58   14.90
   5  -6   3  161.58   14.00
  -6   6  -3   46.50    4.30
  -7   6  -3  803.92   66.29
  -8   6  -3   25.30    2.70
   8  -6   3   35.30    4.00
   8  -6   3   31.70    3.60
   9  -6   3   36.10    4.20
   9  -6   3   26.00    3.70
   9  -6   3   29.40    4.20
  10  -6   3   49.80    4.90
  10  -6   3   57.59    5.60
  10  -6   3   55.49    6.10
  10  -6   3   57.09    6.00
  11  -6   3  100.19    9.30
  11  -6   3   91.49    8.90
  11  -6   3   83.89   10.20
  11  -6   3  102.59    9.30
  12  -6   3    5.80    1.50
  12  -6   3    3.80    2.40
  12  -6   3   12.10    2.20
  12  -6   3    2.30    2.20
  13  -6   3    2.90    2.00
  13  -6   3   -2.10    3.40
  13  -6   3    0.80    2.30
  13  -6   3   -2.90    1.00
  14  -6   3   -1.70    2.10
  14  -6   3    0.10    1.30
  14  -6   3    3.10    1.80
  14  -6   3   -0.60    0.90
  15  -6   3    0.80    2.10
  15  -6   3    0.50    1.30
  15  -6   3    0.80    1.30
  16  -6   3   -1.10    1.10
  16  -6   3   -1.00    1.80
  14   5  -3    1.50    1.10
  14   5  -3    0.60    0.90
  13   5  -3    0.80    1.20
  13   5  -3   -2.10    1.20
  12   5  -3    2.50    1.40
  12   5  -3    4.70    1.70
 -12  -5   3    2.80    2.00
  11   5  -3    3.40    2.10
  11   5  -3    4.00    4.30
  11   5  -3    4.30    2.40
 -11  -5   3    2.00    2.30
 -11  -5   3    3.60    1.90
  10   5  -3   -0.30    1.10
  10   5  -3    0.50    1.50
  10   5  -3   -0.10    2.10
  10   5  -3    1.90    2.70
  10   5  -3   -5.00    4.70
  10   5  -3   -1.70    1.20
 -10  -5   3    2.00    1.80
   9   5  -3   26.40    3.10
   9   5  -3   21.90    6.30
   9   5  -3   21.10    4.10
   9   5  -3   29.40    3.20
   9   5  -3   28.30    3.70
   9   5  -3   32.10    4.10
  -9  -5   3   39.20    4.30
   8   5  -3    4.50    2.10
   8   5  -3    0.90    2.20
   8   5  -3    1.90    2.40
   8   5  -3    1.40    1.30
   8   5  -3    2.50    1.40
   8   5  -3   -3.60    4.70
  -8  -5   3    2.10    1.80
   7   5  -3  184.48   16.60
   7   5  -3  218.88   18.50
   7   5  -3  185.08   17.10
   7   5  -3  191.28   19.30
   7   5  -3  210.48   17.60
  -7  -5   3  199.68   17.10
   6   5  -3   17.70    2.20
   6   5  -3   17.10    2.70
   6   5  -3   23.00    5.10
   6   5  -3   17.50    3.10
  -6  -5   3   14.10    2.70
   5   5  -3   22.20    5.20
   5   5  -3   27.30    2.80
   5   5  -3   19.90    3.00
   5   5  -3   21.90    3.20
  -5  -5   3   19.70    3.00
   4   5  -3  142.39   11.00
   4   5  -3  111.49   12.50
   4   5  -3  122.99   11.20
  -4  -5   3  120.89   11.10
   3   5  -3  422.66   36.90
   3   5  -3  414.26   35.50
   3   5  -3  447.16   35.70
  -3  -5   3  424.86   35.70
   2   5  -3   77.99    8.30
   2   5  -3   93.29    9.10
   2   5  -3   70.19    7.20
  -2  -5   3   82.49    7.30
   1   5  -3   12.00    2.00
   1   5  -3   10.60    3.80
   1   5  -3   13.40    2.00
  -1  -5   3   12.70    2.00
   0   5  -3   22.80    3.10
   0   5  -3   23.10    2.70
   0   5  -3   26.50    4.80
   0  -5   3   25.70    2.80
  -1   5  -3    2.10    1.10
  -1   5  -3   -3.80    4.00
   1  -5   3    1.20    1.00
  -2   5  -3   19.70    2.30
   2  -5   3   22.10    2.40
  -3   5  -3  130.79   11.70
   3  -5   3  139.99   11.70
   3  -5   3  147.99   12.90
  -4   5  -3   16.60    1.90
   4  -5   3   17.60    1.80
   4  -5   3   12.30    2.70
  -5   5  -3  201.38   17.80
   5  -5   3  225.28   18.10
  -6   5  -3  250.47   19.70
   6  -5   3  218.98   20.20
  -7   5  -3 1382.16  112.29
   7  -5   3 1349.07  112.89
   8  -5   3    7.10    2.10
   8  -5   3    4.60    2.10
   9  -5   3    1.90    1.00
   9  -5   3    1.00    1.50
   9  -5   3    1.50    1.60
   9  -5   3    3.50    2.00
   9  -5   3   -1.70    1.70
  10  -5   3    0.50    1.80
  10  -5   3   -0.20    2.10
  10  -5   3   -2.90    2.00
  10  -5   3   -1.10    1.40
  10  -5   3    1.60    1.00
  11  -5   3   37.20    4.40
  11  -5   3   35.00    4.60
  11  -5   3   23.90    4.30
  11  -5   3   32.00    4.10
  12  -5   3    2.40    2.40
  12  -5   3    3.30    1.30
  12  -5   3    4.10    2.20
  12  -5   3    4.70    1.90
  12  -5   3    2.00    2.20
  13  -5   3    6.10    2.90
  13  -5   3   12.40    2.50
  13  -5   3   11.70    3.50
  13  -5   3   13.50    2.60
  14  -5   3   16.10    2.20
  14  -5   3   14.70    2.50
  14  -5   3   13.60    2.80
  15  -5   3   10.90    2.00
  15  -5   3    5.30    2.70
  16  -5   3   -1.00    2.20
  16  -5   3    0.20    1.70
  15   4  -3    2.80    1.30
  15   4  -3    2.30    1.00
  14   4  -3    1.60    1.30
  14   4  -3   -0.20    1.10
  13   4  -3    2.90    1.50
  13   4  -3    2.10    1.40
  12   4  -3   51.49    5.10
  12   4  -3   48.90    5.10
  12   4  -3   43.20    5.20
 -12  -4   3   52.49    5.30
  11   4  -3    3.00    2.20
  11   4  -3    3.00    1.60
  11   4  -3    4.70    2.00
  11   4  -3    2.50    2.70
 -11  -4   3    5.70    2.00
  10   4  -3    3.20    1.10
  10   4  -3   -0.40    1.40
  10   4  -3    2.80    1.40
  10   4  -3    7.70    4.20
  10   4  -3   -0.90    4.30
  10   4  -3    1.50    2.30
 -10  -4   3    0.30    2.10
   9   4  -3    9.10    2.10
   9   4  -3    5.50    2.70
   9   4  -3    6.50    2.70
   9   4  -3   12.40    1.70
   9   4  -3    3.90    4.70
   9   4  -3    9.30    1.80
  -9  -4   3    7.30    2.10
   8   4  -3  300.07   25.40
   8   4  -3  281.07   26.80
   8   4  -3  291.77   24.80
   8   4  -3  305.77   24.80
   8   4  -3  295.47   25.80
   8   4  -3  300.87   25.30
  -8  -4   3  297.47   25.30
   7   4  -3   35.90    3.70
   7   4  -3   36.80    6.20
   7   4  -3   40.30    3.80
   7   4  -3   41.00    4.80
   7   4  -3   39.50    4.30
  -7  -4   3   30.60    4.10
   6   4  -3  386.36   33.10
   6   4  -3  391.36   34.20
   6   4  -3  438.46   32.60
   6   4  -3  374.16   32.90
  -6  -4   3  361.66   32.90
   5   4  -3   71.09    7.50
   5   4  -3   77.69    9.20
   5   4  -3   89.79    7.30
   5   4  -3   79.09    7.70
  -5  -4   3   86.49    7.60
   4   4  -3  624.74   52.49
   4   4  -3  644.24   53.49
   4   4  -3  611.74   52.39
  -4  -4   3  652.53   52.59
   3   4  -3  816.82   67.59
   3   4  -3  828.22   66.69
  -3  -4   3  775.52   66.69
   2   4  -3    1.50    1.30
   2   4  -3   -5.20    2.70
   2   4  -3    0.60    1.10
  -2  -4   3    1.00    1.20
   1   4  -3   15.10    3.70
   1   4  -3   17.70    2.10
   1   4  -3   18.70    2.30
  -1  -4   3   18.10    2.20
   0   4  -3    5.20    1.10
   0   4  -3   -5.80    2.70
   0   4  -3    1.90    1.10
   0  -4   3    2.20    1.10
   1  -4   3  825.52   67.99
   2  -4   3 1029.50   85.09
  -3   4  -3   53.19    4.40
   3  -4   3   45.60    4.20
   3  -4   3   51.79    4.30
   3  -4   3   46.30    5.10
   4  -4   3  946.41   78.69
   4  -4   3  933.11   78.29
   4  -4   3  976.30   78.49
  -5   4  -3  369.36   28.90
  -5   4  -3  327.47   28.70
  -6   4  -3    1.40    0.70
  -6   4  -3    1.00    0.60
   6  -4   3    1.20    1.70
   7  -4   3   16.60    2.70
   8  -4   3  154.38   13.80
   9  -4   3    2.30    2.10
   9  -4   3    1.80    1.00
   9  -4   3    3.00    1.60
   9  -4   3    0.90    2.00
  10  -4   3    2.40    2.20
  10  -4   3    9.80    2.00
  10  -4   3    5.00    2.10
  10  -4   3    6.30    2.20
  10  -4   3    6.10    1.30
  11  -4   3    4.60    2.70
  11  -4   3    8.50    2.10
  11  -4   3    2.50    2.50
  11  -4   3   10.30    2.50
  12  -4   3   12.20    2.50
  12  -4   3    9.10    3.00
  12  -4   3    9.90    2.50
  12  -4   3   12.00    1.90
  12  -4   3   17.80    3.10
  13  -4   3    0.90    3.10
  13  -4   3   -1.10    2.20
  13  -4   3    0.10    1.70
  13  -4   3   -0.50    1.90
  13  -4   3   -0.10    1.80
  14  -4   3   -0.80    1.30
  14  -4   3   -0.20    0.80
  14  -4   3   -0.20    0.70
  14  -4   3    0.90    2.20
  15  -4   3    2.10    2.80
  15  -4   3   -1.10    1.80
  16  -4   3   18.70    2.00
  16  -4   3    9.60    2.10
  15   3  -3    0.50    1.10
  15   3  -3    0.90    1.20
  14   3  -3   10.10    1.90
  13   3  -3   40.40    4.60
  13   3  -3   42.30    4.30
  12   3  -3   17.10    2.50
  12   3  -3   14.80    2.80
 -12  -3   3   18.90    3.10
  11   3  -3   41.90    5.90
  11   3  -3   34.90    4.40
  11   3  -3   43.30    4.30
  11   3  -3   37.60    4.70
 -11  -3   3   36.70    4.40
  10   3  -3    0.60    3.60
  10   3  -3    2.90    1.20
  10   3  -3    3.90    1.10
  10   3  -3    2.60    2.60
  10   3  -3    0.70    1.50
  10   3  -3    1.80    2.40
 -10  -3   3    3.10    1.70
   9   3  -3   62.49    5.70
   9   3  -3   62.19    6.10
   9   3  -3   59.59    6.90
   9   3  -3   65.49    6.00
   9   3  -3   69.39    7.30
   9   3  -3   63.39    8.10
  -9  -3   3   63.99    6.40
   8   3  -3    1.50    1.10
   8   3  -3    5.40    3.00
   8   3  -3    1.50    3.50
   8   3  -3    0.80    1.30
  -8  -3   3    0.80    1.60
   7   3  -3    7.30    1.80
   7   3  -3    7.20    2.10
   7   3  -3    7.80    3.50
  -7  -3   3    5.50    1.70
   6   3  -3  353.06   26.90
   6   3  -3  339.27   27.40
   6   3  -3  304.77   28.10
   6   3  -3  304.77   27.10
  -6  -3   3  305.27   27.10
   5   3  -3    5.40    3.10
   5   3  -3    5.10    1.30
   5   3  -3    4.30    1.60
   5   3  -3    3.50    1.80
  -5  -3   3    5.90    1.60
   4   3  -3  377.56   32.30
   4   3  -3  373.16   31.50
  -4  -3   3  385.46   32.30
   3   3  -3   13.40    1.90
   3   3  -3   12.10    3.00
   3   3  -3   13.80    1.80
  -3  -3   3   13.40    2.00
   2   3  -3  213.98   19.00
   2   3  -3  228.18   18.30
   2   3  -3  219.28   18.40
  -2  -3   3  213.38   18.40
   1   3  -3   18.90    2.10
   1   3  -3   23.90    2.30
   1   3  -3   21.20    3.30
  -1  -3   3   15.70    2.20
   0   3  -3  261.97   23.10
   0   3  -3  287.27   22.50
   0  -3   3  260.67   22.50
  -1   3  -3  280.27   21.60
   1  -3   3  240.48   21.60
   2  -3   3 1264.07  104.19
  -3   3  -3  169.48   13.60
   3  -3   3  170.28   13.90
   3  -3   3  156.28   13.80
   3  -3   3  158.28   13.60
  -4   3  -3  251.17   19.30
  -4   3  -3  218.98   19.30
   4  -3   3  229.28   19.20
   4  -3   3  231.98   19.30
   4  -3   3  236.28   19.70
  -5   3  -3    0.80    0.50
  -5   3  -3    0.70    0.50
   5  -3   3    0.00    1.50
   6  -3   3   28.30    3.70
   7  -3   3   35.80    4.40
   8  -3   3   30.50    4.00
   9  -3   3    9.90    1.90
   9  -3   3   11.00    2.90
   9  -3   3    5.70    2.20
   9  -3   3   12.00    2.20
  10  -3   3    9.70    1.60
  10  -3   3   11.50    2.20
  10  -3   3   11.20    2.50
  10  -3   3    7.80    2.80
  10  -3   3   14.20    2.50
  11  -3   3    1.40    2.10
  11  -3   3    0.00    1.80
  11  -3   3    0.70    1.10
  11  -3   3   -1.30    2.10
  12  -3   3   -1.50    1.50
  12  -3   3   -3.20    1.90
  12  -3   3    0.80    1.30
  12  -3   3   -0.10    2.30
  12  -3   3    0.70    1.70
  13  -3   3    1.60    1.80
  13  -3   3   -1.00    2.10
  13  -3   3    0.70    0.90
  13  -3   3    0.10    2.30
  14  -3   3    2.80    2.00
  14  -3   3   -0.90    0.90
  14  -3   3    8.50    1.60
  15  -3   3   12.90    2.60
  15  -3   3    4.50    1.90
  16  -3   3    1.30    1.30
  16  -3   3    0.90    1.70
  15   2  -3   -0.10    1.30
  15   2  -3    0.70    1.20
  14   2  -3   10.50    2.00
  14   2  -3    6.60    1.80
  13   2  -3  180.68   16.60
  13   2  -3  202.58   16.40
  12   2  -3   95.89    8.20
  12   2  -3   88.79    8.50
  12   2  -3   79.69    9.70
 -12  -2   3   83.09    8.40
  11   2  -3   93.79   10.10
  11   2  -3   78.19    8.60
  11   2  -3   77.19    8.30
  11   2  -3   89.39    8.00
 -11  -2   3   96.89    8.20
  10   2  -3   44.70    3.90
  10   2  -3   51.39    6.10
  10   2  -3   42.20    5.00
  10   2  -3   37.70    3.90
  10   2  -3   45.60    4.50
 -10  -2   3   37.40    4.60
   9   2  -3    0.70    3.40
   9   2  -3    1.70    2.00
   9   2  -3    0.50    1.20
   9   2  -3    0.80    1.00
   9   2  -3    1.40    2.10
  -9  -2   3    1.70    1.50
   8   2  -3  242.18   21.50
   8   2  -3  231.48   20.40
   8   2  -3  244.48   21.00
   8   2  -3  257.07   20.30
  -8  -2   3  230.38   20.60
   7   2  -3   43.30    4.40
   7   2  -3   45.00    4.90
   7   2  -3   44.60    5.80
  -7  -2   3   42.50    4.60
   6   2  -3  104.09   10.80
   6   2  -3  102.29    9.80
   6   2  -3  115.79   10.10
   6   2  -3  126.79    9.60
  -6  -2   3  105.99    9.90
   5   2  -3   15.40    3.40
   5   2  -3   17.10    2.20
   5   2  -3   13.50    2.00
   5   2  -3   15.10    2.60
  -5  -2   3   15.30    2.20
   4   2  -3  371.16   29.80
   4   2  -3  353.16   29.00
   4   2  -3  326.37   28.90
  -4  -2   3  347.27   29.10
   3   2  -3 1333.27  110.59
   3   2  -3 1340.17  110.09
   2   2  -3 1149.48   95.29
   2   2  -3 1153.08   94.79
   1   2  -3 1180.28   95.09
   1   2  -3 1119.29   94.59
   0   2  -3  948.61   78.49
  -1   2  -3  370.36   30.00
   1  -2   3  357.46   30.00
   2  -2   3 2262.57  185.98
  -3   2  -3  122.49   10.60
  -3   2  -3  125.19   10.60
   3  -2   3  130.89   10.60
   3  -2   3  127.89   10.50
   3  -2   3  129.19   10.90
  -4   2  -3  108.89    9.30
  -4   2  -3  114.69    9.30
   4  -2   3  112.59    9.80
   5  -2   3   23.80    3.20
   6  -2   3   66.79    6.60
   7  -2   3   44.20    5.10
   8  -2   3  230.88   20.10
   9  -2   3  158.88   13.20
   9  -2   3  152.38   13.70
   9  -2   3  150.08   13.70
   9  -2   3  168.18   14.40
   9  -2   3  150.98   14.20
  10  -2   3   20.80    3.80
  10  -2   3   23.80    3.20
  10  -2   3   16.20    2.90
  10  -2   3   17.80    2.80
  10  -2   3   19.70    2.40
  11  -2   3   31.20    3.90
  11  -2   3   36.90    4.10
  11  -2   3   34.70    3.60
  11  -2   3   30.80    3.90
  11  -2   3   26.10    4.60
  12  -2   3   34.40    4.30
  12  -2   3   35.20    3.70
  12  -2   3   29.90    5.40
  12  -2   3   38.40    4.50
  13  -2   3    2.40    2.60
  13  -2   3    1.20    1.90
  13  -2   3    2.10    1.80
  13  -2   3    3.10    1.40
  14  -2   3   -1.20    1.70
  14  -2   3    1.30    1.60
  14  -2   3   -0.10    1.30
  15  -2   3    0.20    2.10
  15  -2   3    3.10    1.60
  16  -2   3    2.20    1.30
  16   1  -3   14.20    1.90
  16   1  -3    9.90    1.90
  15   1  -3    0.90    1.40
  15   1  -3    0.90    1.50
  14   1  -3    6.70    1.90
  14   1  -3    9.90    2.20
  13   1  -3   23.10    4.20
  13   1  -3   15.90    3.70
  12   1  -3   23.50    4.60
  12   1  -3   28.40    3.70
  12   1  -3   41.80    3.90
  11   1  -3  163.18   16.80
  11   1  -3  214.08   16.70
  11   1  -3  191.98   17.70
  11   1  -3  199.58   16.90
 -11  -1   3  204.48   16.80
  10   1  -3    2.70    1.40
  10   1  -3    5.00    2.60
 -10  -1   3    6.00    1.70
   9   1  -3    6.70    1.60
   9   1  -3    9.40    2.50
   9   1  -3   13.30    1.70
   9   1  -3    8.00    3.10
  -9  -1   3   10.30    2.10
   8   1  -3    0.40    2.70
   8   1  -3    3.00    1.90
   8   1  -3    3.40    1.20
  -8  -1   3    0.30    1.20
   7   1  -3  210.08   19.20
   7   1  -3  243.08   18.80
   7   1  -3  208.48   18.30
  -7  -1   3  213.18   18.50
   6   1  -3  330.27   27.30
   6   1  -3  338.97   26.80
  -6  -1   3  300.77   27.10
   5   1  -3  179.68   13.70
   5   1  -3  141.09   13.40
   5   1  -3  162.38   14.30
   5   1  -3  160.18   13.60
  -5  -1   3  162.88   13.60
   4   1  -3    1.30    2.10
   4   1  -3    2.40    0.80
  -4  -1   3    1.50    1.00
   3   1  -3  309.77   24.90
   3   1  -3  305.47   25.00
   3   1  -3  299.07   25.60
  -3  -1   3  289.87   25.00
   2   1  -3 1056.89   87.69
   2   1  -3 1071.29   87.99
   1   1  -3 1783.02  147.09
   0   1  -3   16.50    1.80
   0  -1   3   17.00    1.80
  -1   1  -3  323.07   27.70
   1  -1   3  338.17   27.70
   1  -1   3  334.27   28.00
   1  -1   3  351.66   28.00
  -2   1  -3  559.14   46.90
   2  -1   3  558.54   46.90
   2  -1   3  603.04   47.10
   2  -1   3  562.24   47.10
  -3   1  -3  506.45   46.70
   3  -1   3  595.94   46.70
   3  -1   3  577.54   47.00
   3  -1   3  588.94   46.60
  -4   1  -3   79.49    6.30
  -4   1  -3   69.99    6.30
   4  -1   3   78.89    6.90
  -5   1  -3   25.30    2.40
  -5   1  -3   28.90    2.40
   5  -1   3   22.90    3.40
  -6   1  -3   11.10    1.20
  -6   1  -3   10.40    1.20
   6  -1   3   14.00    2.80
  -7   1  -3   29.80    2.90
  -7   1  -3   35.20    2.90
   7  -1   3   32.40    4.20
   8  -1   3   14.40    1.80
   8  -1   3   15.40    3.00
   9  -1   3   21.50    2.90
   9  -1   3   17.40    2.20
   9  -1   3   19.40    3.80
  10  -1   3   84.69    7.60
  10  -1   3   84.99    8.20
  10  -1   3   90.99    9.20
  10  -1   3   90.39    8.20
  10  -1   3   81.19    8.10
  11  -1   3   35.20    5.90
  11  -1   3   41.30    4.10
  11  -1   3   42.00    4.70
  11  -1   3   38.00    4.60
  12  -1   3  110.59    8.90
  12  -1   3   86.19    9.30
  12  -1   3  102.29    9.30
  12  -1   3   93.69   10.50
  13  -1   3    5.10    1.40
  13  -1   3    5.00    2.00
  13  -1   3    5.20    2.10
  14  -1   3   -0.70    1.20
  14  -1   3    0.20    1.70
  14  -1   3    0.70    3.20
  15  -1   3   -0.70    1.10
  16   0  -3   15.20    2.20
  16   0  -3   17.40    2.20
  15   0  -3    3.60    1.70
  15   0  -3    3.70    1.80
  14   0  -3    0.80    1.60
  14   0  -3    0.80    1.70
  13   0  -3    8.30    3.60
  13   0  -3    6.50    2.00
  13   0  -3    6.90    2.00
  12   0  -3    5.30    3.10
  12   0  -3   -0.60    1.40
  12   0  -3    2.20    1.90
  11   0  -3   56.99    5.70
  11   0  -3   51.49    6.30
 -11   0   3   47.30    5.10
  10   0  -3    0.30    2.00
  10   0  -3    1.40    1.80
  10   0  -3    1.70    1.30
   9   0  -3  128.09   11.20
   9   0  -3  116.79   10.60
  -9   0   3  121.59   10.80
   8   0  -3  198.38   17.60
   8   0  -3  200.58   16.90
   8   0  -3  201.58   17.40
  -8   0   3  203.78   17.10
   7   0  -3  233.78   21.30
   7   0  -3  247.48   21.50
   7   0  -3  258.77   21.20
  -7   0   3  251.77   21.00
   6   0  -3   45.70    4.60
  -6   0   3   44.50    4.40
   5   0  -3  270.87   23.20
   5   0  -3  269.67   22.70
   5   0  -3  261.47   22.50
   5   0  -3  292.07   22.80
  -5   0   3  267.67   22.70
   4   0  -3   12.60    1.50
   4   0  -3    9.20    1.30
   4   0  -3    4.80    2.20
   4   0  -3    9.30    1.20
  -4   0   3   10.70    1.40
   3   0  -3  718.83   59.79
   3   0  -3  712.83   60.19
   3   0  -3  739.93   59.69
  -3   0   3  728.73   59.79
   2   0  -3  313.47   26.40
   2   0  -3  326.77   26.90
   2   0  -3  316.87   26.40
   1   0  -3   16.30    1.70
   1   0  -3    9.70    2.60
  -1   0   3   16.70    1.70
   0   0  -3    7.80    1.00
   0   0   3   10.40    1.20
   0   0   3    7.00    1.10
  -1   0  -3  170.48   14.50
   1   0   3  179.28   15.00
  -2   0  -3  237.38   20.10
   2   0   3  239.18   20.20
   2   0   3  241.78   20.00
   2   0   3  238.78   20.10
   2   0   3  245.08   19.90
   3   0   3  243.68   20.70
   3   0   3  251.47   20.40
   3   0   3  257.67   20.60
   3   0   3  241.68   20.40
   3   0   3  238.48   20.70
  -4   0  -3    5.50    0.80
   4   0   3    2.00    1.60
   4   0   3    1.60    0.60
   4   0   3    3.30    0.60
   4   0   3    3.20    1.00
   5   0   3  863.31   71.49
  -6   0  -3  524.25   41.10
   6   0   3  465.65   41.70
   7   0   3    0.50    2.00
  -8   0  -3    0.30    0.90
   8   0   3   -0.90    1.40
   8   0   3    0.40    0.90
   8   0   3    0.30    2.10
  -9   0  -3   27.60    3.10
   9   0   3   37.00    5.10
   9   0   3   36.00    3.80
   9   0   3   30.80    3.30
   9   0   3   34.80    4.00
  10   0   3   27.90    3.80
  10   0   3   29.90    3.60
  10   0   3   24.30    4.80
  11   0   3   20.10    4.20
  11   0   3   26.30    3.40
  11   0   3   25.40    2.80
  11   0   3   28.30    3.70
  12   0   3    0.20    1.80
  12   0   3    2.00    2.00
  12   0   3   -0.10    2.70
  12   0   3   -0.70    1.20
  13   0   3    0.80    1.20
  13   0   3   -1.70    1.80
  13   0   3    0.20    1.60
  14   0   3    1.90    1.10
  14   0   3   -0.40    1.20
  14   0   3    0.00    1.80
  15   0   3    2.10    1.20
  16  -1  -3    2.40    1.60
  16  -1  -3    1.90    1.50
  15  -1  -3    2.90    1.70
  15  -1  -3    0.40    1.70
  14  -1  -3   -0.20    1.70
  14  -1  -3    2.70    1.80
  13  -1  -3   23.90    3.30
  13  -1  -3   21.40    2.90
  12  -1  -3   11.80    2.50
  12  -1  -3   18.70    3.30
  12  -1  -3    9.80    2.00
  11  -1  -3   18.60    2.90
  11  -1  -3   23.80    3.70
  11  -1  -3   22.70    2.80
 -11   1   3   20.90    2.70
  10  -1  -3   -0.20    1.70
  10  -1  -3   -1.20    1.70
  10  -1  -3    3.40    1.40
 -10   1   3    1.60    1.30
   9  -1  -3    1.30    1.10
   9  -1  -3    0.10    1.50
   9  -1  -3    0.10    1.60
  -9   1   3    1.10    1.10
   8  -1  -3   35.70    4.00
  -8   1   3   33.40    3.60
   7  -1  -3    7.10    1.80
   7  -1  -3    8.10    1.30
  -7   1   3    7.10    1.60
   6  -1  -3  290.87   25.10
   6  -1  -3  275.57   26.40
   6  -1  -3  313.07   25.00
  -6   1   3  310.47   25.00
   5  -1  -3 1088.99   90.39
   5  -1  -3 1108.09   89.89
   5  -1  -3 1081.09   89.99
   4  -1  -3   56.09    4.80
   4  -1  -3   51.59    4.70
   4  -1  -3   60.79    5.60
  -4   1   3   50.19    4.80
   3  -1  -3  278.07   23.00
   3  -1  -3  274.57   22.50
   3  -1  -3  288.67   22.40
   3  -1  -3  261.97   22.50
  -3   1   3  253.17   22.50
   2  -1  -3 2987.30  245.68
   1  -1  -3  266.67   22.60
  -1   1   3  269.67   22.60
  -1   1   3  280.87   22.50
   0   1   3 1396.56  114.99
  -1  -1  -3  207.18   15.80
   1   1   3  179.68   15.80
   1   1   3  188.68   15.70
   1   1   3  186.38   15.90
   1   1   3  187.38   16.00
  -3  -1  -3  368.36   28.80
   3   1   3  331.77   29.00
   3   1   3  340.77   29.00
  -4  -1  -3  141.29   12.40
   4   1   3  144.09   12.80
   4   1   3  151.58   12.70
   4   1   3  150.78   12.30
  -5  -1  -3    1.50    1.00
   5   1   3    0.70    2.00
  -6  -1  -3  100.09    9.50
   6   1   3  117.09   10.00
   6   1   3  114.09    9.80
   6   1   3  119.49   10.40
   6   1   3  104.39    9.60
   6   1   3  114.99    9.40
  -7  -1  -3   25.80    2.70
   7   1   3   18.60    3.40
  -8  -1  -3    8.80    1.70
   8   1   3   12.50    1.60
   8   1   3    7.80    2.70
   8   1   3   10.50    3.30
  -9  -1  -3    2.40    1.30
   9   1   3    3.60    2.60
   9   1   3    3.80    1.20
   9   1   3    1.90    1.80
   9   1   3    2.60    1.80
  10   1   3   26.30    3.60
  10   1   3   32.90    3.30
  10   1   3   33.80    4.10
  10   1   3   27.70    5.20
  11   1   3    4.50    2.00
  11   1   3    6.10    3.40
  11   1   3    4.40    1.30
  11   1   3    5.50    2.20
  12   1   3   13.30    2.30
  12   1   3    9.20    1.90
  12   1   3    7.50    3.60
  12   1   3    4.20    2.30
  13   1   3    0.40    2.00
  13   1   3    1.80    0.80
  13   1   3    0.60    1.10
  14   1   3    3.10    1.20
  14   1   3    0.70    1.80
  15   1   3    1.60    1.10
  17  -2  -3    0.50    1.30
  17  -2  -3    0.90    1.40
  16  -2  -3    2.60    1.70
  16  -2  -3    1.70    1.50
  15  -2  -3   13.90    2.30
  15  -2  -3   12.20    2.30
  14  -2  -3   40.20    4.80
  14  -2  -3   51.79    5.00
  13  -2  -3    9.70    2.30
  13  -2  -3    9.10    2.10
  12  -2  -3  115.49   10.30
  12  -2  -3  108.89    9.90
  11  -2  -3    8.20    2.50
  11  -2  -3   13.90    2.40
  11  -2  -3    8.30    2.10
  11  -2  -3   10.60    2.00
 -11   2   3   13.10    2.20
  10  -2  -3    4.80    1.80
  10  -2  -3    5.90    1.50
  10  -2  -3    6.30    2.00
 -10   2   3    7.10    1.50
   9  -2  -3   56.59    5.90
   9  -2  -3   61.79    6.10
  -9   2   3   67.79    5.90
   8  -2  -3   30.10    3.50
  -8   2   3   30.00    3.30
   7  -2  -3  432.06   36.00
   6  -2  -3  293.67   24.20
  -6   2   3  284.97   24.10
   5  -2  -3  101.29    8.60
   5  -2  -3  100.09    8.40
  -5   2   3   99.49    8.60
   4  -2  -3   23.30    2.40
   4  -2  -3   26.50    2.40
  -4   2   3   24.30    2.60
   3  -2  -3  834.52   71.29
   3  -2  -3  900.01   71.09
  -3   2   3  860.61   71.29
   2  -2  -3  395.86   32.40
  -2   2   3  387.76   32.70
  -1   2   3  852.91   70.49
   0   2   3 2858.31  234.98
  -1  -2  -3   53.59    4.80
   1   2   3   56.29    5.10
   1   2   3   58.89    4.60
   1   2   3   51.79    4.90
   1   2   3   44.60    4.70
  -2  -2  -3    1.40    0.90
   2   2   3    1.60    1.40
   2   2   3    0.70    1.30
   2   2   3    2.60    0.70
   2   2   3   -0.50    0.80
  -3  -2  -3  124.79   11.40
   3   2   3  144.69   11.80
   3   2   3  141.39   11.40
   3   2   3  138.29   11.90
   3   2   3  129.59   11.40
  -4  -2  -3   13.70    1.90
   4   2   3   19.20    2.80
  -5  -2  -3  323.97   28.80
   5   2   3  353.56   28.80
   5   2   3  344.27   29.40
   5   2   3  364.66   29.70
  -6  -2  -3    5.00    1.40
   6   2   3    7.10    2.50
   6   2   3    5.50    1.10
   6   2   3    7.00    2.40
  -7  -2  -3   29.50    3.40
   7   2   3   32.70    4.30
   7   2   3   27.90    3.70
   7   2   3   31.00    3.90
   7   2   3   33.50    3.30
   7   2   3   35.40    4.80
   7   2   3   31.00    3.00
   7   2   3   32.10    3.10
  -8  -2  -3    9.50    1.80
   8   2   3    9.90    1.40
   8   2   3    4.90    2.80
   8   2   3    6.30    2.10
   8   2   3   12.60    2.10
  -9  -2  -3    4.20    1.60
   9   2   3    9.10    1.50
   9   2   3    5.00    3.20
   9   2   3    3.30    1.80
   9   2   3    5.90    2.20
  10   2   3   24.80    6.60
  10   2   3   42.50    4.00
  10   2   3   38.30    4.40
  10   2   3   42.00    4.90
  11   2   3   32.00    4.20
  11   2   3   37.60    3.80
  11   2   3   32.60    3.90
  11   2   3   33.80    5.70
  12   2   3    5.90    1.50
  12   2   3    2.70    2.20
  13   2   3   -0.70    0.70
  13   2   3    4.80    1.30
  13   2   3    0.70    1.90
  14   2   3   22.80    2.60
  14   2   3   21.60    2.70
  17  -3  -3   -0.40    1.30
  17  -3  -3   -0.40    1.30
  16  -3  -3    3.60    2.30
  15  -3  -3    1.70    1.70
  15  -3  -3    3.50    1.90
  14  -3  -3    8.70    2.60
  14  -3  -3   12.50    2.70
  13  -3  -3   66.99    6.80
  13  -3  -3   63.29    6.30
  12  -3  -3   19.20    3.00
  12  -3  -3   21.70    2.90
  12  -3  -3   20.50    2.70
  11  -3  -3    1.60    1.90
  11  -3  -3    0.50    1.40
  11  -3  -3   -0.90    0.80
  11  -3  -3    0.00    1.40
 -11   3   3   -0.20    1.00
  10  -3  -3    1.10    1.60
  10  -3  -3    2.80    1.70
  10  -3  -3    1.50    1.30
  10  -3  -3    3.40    1.60
 -10   3   3    2.50    1.30
   9  -3  -3  149.29   12.60
   9  -3  -3  140.79   12.60
  -9   3   3  141.79   12.40
   8  -3  -3  335.37   29.00
  -8   3   3  359.16   29.00
   7  -3  -3   87.89    7.80
   6  -3  -3   91.09    7.60
  -6   3   3   82.09    7.60
   5  -3  -3    3.70    0.90
   5  -3  -3    3.40    0.90
  -5   3   3    2.10    1.00
   4  -3  -3   92.09    8.10
  -4   3   3   97.49    8.10
   3  -3  -3  976.10   80.49
   2  -3  -3  201.48   18.20
  -2   3   3  223.18   18.20
  -2   3   3  224.58   18.00
  -2   3   3  221.78   18.60
   1  -3  -3  221.88   19.10
  -1   3   3  234.98   19.10
  -1   3   3  240.08   19.00
  -1   3   3  221.38   19.40
  -1   3   3  227.18   19.10
   0  -3  -3  103.89    9.80
   0   3   3  124.79   10.10
   0   3   3  108.89    9.80
   0   3   3  114.19    9.80
   0   3   3  120.19    9.70
  -1  -3  -3  131.09   12.10
   1   3   3  148.69   12.00
   1   3   3  140.29   12.10
   1   3   3  152.18   12.50
   1   3   3  139.09   12.10
  -2  -3  -3  348.37   30.80
   2   3   3  395.26   31.00
   2   3   3  369.76   30.80
   2   3   3  369.56   30.80
   2   3   3  375.16   31.20
  -3  -3  -3   11.70    1.80
   3   3   3    9.80    1.50
   3   3   3    9.40    2.40
   3   3   3   11.10    3.10
  -4  -3  -3  229.38   18.70
   4   3   3  232.38   19.10
   4   3   3  206.58   18.50
  -5  -3  -3   74.09    6.70
   5   3   3   71.39    7.40
   5   3   3   74.29    6.50
   5   3   3   71.49    7.70
  -6  -3  -3    7.80    1.70
   6   3   3   13.50    2.90
   6   3   3    5.80    2.80
   6   3   3    8.30    1.50
  -7  -3  -3   46.70    4.80
   7   3   3   43.50    4.30
   7   3   3   43.30    5.30
   7   3   3   47.30    6.00
   7   3   3   48.80    5.90
  -8  -3  -3   13.70    2.40
   8   3   3   13.90    1.80
   8   3   3   17.20    3.10
   8   3   3   15.40    2.80
   8   3   3    8.40    3.40
  -9  -3  -3    1.90    1.60
   9   3   3    1.10    1.10
   9   3   3    0.30    1.60
   9   3   3    2.80    3.00
   9   3   3    1.70    2.00
 -10  -3  -3   -0.90    1.40
  10   3   3   -1.00    1.50
  10   3   3   -2.80    2.70
  10   3   3   -1.60    2.10
  10   3   3   -1.50    1.10
  11   3   3   -1.10    0.90
  11   3   3    1.10    3.60
  11   3   3    4.90    1.30
  11   3   3   -1.70    1.90
  12   3   3    0.70    2.20
  12   3   3    1.00    1.20
  12   3   3    0.40    0.70
  13   3   3   16.80    2.10
  13   3   3   19.10    2.90
  14   3   3    4.70    1.20
  14   3   3    5.50    1.50
  17  -4  -3    7.10    1.80
  17  -4  -3    8.60    1.60
  16  -4  -3    0.10    1.60
  16  -4  -3   -0.40    1.80
  15  -4  -3   17.70    2.80
  15  -4  -3   26.50    3.00
  14  -4  -3    2.40    3.20
  14  -4  -3   -0.20    0.80
  13  -4  -3    7.80    2.30
  13  -4  -3   10.70    2.20
  13  -4  -3    9.40    2.10
  12  -4  -3   -1.70    1.90
  12  -4  -3   -0.40    1.50
  11  -4  -3  136.39   12.30
  11  -4  -3  155.18   12.80
  11  -4  -3  148.69   12.70
 -11   4   3  135.89   12.30
  10  -4  -3   -0.50    0.60
  10  -4  -3   -1.10    1.50
  10  -4  -3   -2.00    1.30
 -10   4   3    1.10    1.20
   9  -4  -3  138.69   12.00
   9  -4  -3  130.49   12.00
  -9   4   3  142.79   11.90
   8  -4  -3   44.70    4.30
  -8   4   3   43.70    4.40
   7  -4  -3  139.79   11.80
  -7   4   3  137.49   11.90
  -6   4   3  403.36   33.50
   5  -4  -3  461.65   39.90
  -5   4   3  506.75   40.10
   4  -4  -3   38.10    4.00
  -4   4   3   46.40    4.10
   3  -4  -3    4.30    1.20
  -3   4   3    4.50    3.20
  -3   4   3    6.50    1.30
   2  -4  -3   37.00    3.60
  -2   4   3   35.60    3.50
  -2   4   3   37.70    3.60
  -2   4   3   32.30    4.40
   1  -4  -3   28.00    3.10
  -1   4   3   24.20    2.70
  -1   4   3   29.60    3.00
  -1   4   3   26.50    3.50
  -1   4   3   29.40    2.70
   0  -4  -3    1.20    1.20
   0   4   3    3.80    1.00
   0   4   3    4.70    2.20
   0   4   3    2.50    1.30
   0   4   3    3.20    1.20
  -1  -4  -3   35.00    3.50
   1   4   3   32.00    3.40
   1   4   3   28.60    3.50
   1   4   3   31.80    4.30
  -2  -4  -3  183.78   15.10
   2   4   3  172.18   15.60
   2   4   3  172.98   15.10
   2   4   3  173.98   15.00
   2   4   3  186.08   15.30
  -3  -4  -3  213.98   17.10
   3   4   3  204.78   17.80
   3   4   3  189.18   17.00
   3   4   3  197.78   17.00
   3   4   3  200.78   17.40
  -4  -4  -3   67.39    6.00
   4   4   3   68.49    7.20
   4   4   3   68.89    6.10
   4   4   3   55.29    5.80
   4   4   3   59.29    6.60
  -5  -4  -3   55.59    5.00
   5   4   3   45.90    4.70
   5   4   3   43.80    5.60
   5   4   3   46.80    6.30
  -6  -4  -3   19.70    2.80
   6   4   3   20.90    2.20
   6   4   3   19.80    2.60
   6   4   3   15.10    4.90
   6   4   3   19.80    3.10
   6   4   3   17.10    4.10
  -7  -4  -3    3.00    1.80
   7   4   3    3.60    1.00
   7   4   3    4.50    3.50
   7   4   3    2.50    1.90
   7   4   3    3.00    1.50
   7   4   3    6.10    2.90
   7   4   3    4.20    1.10
  -8  -4  -3    8.80    2.20
   8   4   3   12.80    2.10
   8   4   3    9.50    1.40
   8   4   3    9.40    1.60
   8   4   3   11.60    1.70
   8   4   3    7.70    2.60
   8   4   3    9.70    3.50
   8   4   3   13.00    3.80
   8   4   3   -0.30    6.60
  -9  -4  -3    1.20    1.70
   9   4   3   -0.10    1.00
   9   4   3   -1.30    1.90
   9   4   3    1.70    3.10
   9   4   3    4.00    1.50
 -10  -4  -3    4.90    2.00
  10   4   3    4.50    1.40
  10   4   3    1.00    2.80
  10   4   3    2.70    2.40
  11   4   3   32.90    7.20
  11   4   3   22.70    3.60
  11   4   3   23.40    2.70
  12   4   3    0.60    1.10
  12   4   3    2.90    2.30
 -13  -4  -3   22.50    3.00
  13   4   3   23.20    2.50
  13   4   3   28.40    3.10
  14   4   3    0.50    0.90
  17  -5  -3    1.60    1.70
  17  -5  -3    6.90    2.70
  16  -5  -3    2.50    1.90
  16  -5  -3    0.60    1.50
  15  -5  -3    3.40    1.60
  15  -5  -3    2.80    2.10
  15  -5  -3    0.40    0.70
  14  -5  -3    8.70    2.00
  14  -5  -3   13.40    3.60
  14  -5  -3    9.60    2.30
  13  -5  -3  110.19   10.20
  13  -5  -3  105.39    9.90
  13  -5  -3  110.69    9.70
  12  -5  -3   44.10    4.50
  12  -5  -3   34.90    4.30
  12  -5  -3   32.30    3.80
  11  -5  -3   12.10    2.50
  11  -5  -3   13.00    2.40
  11  -5  -3   11.40    2.00
  10  -5  -3    0.00    1.40
  10  -5  -3   -0.80    1.50
  10  -5  -3   -2.10    1.50
  10  -5  -3   -0.60    0.60
 -10   5   3   -0.50    1.20
   9  -5  -3   28.10    3.30
  -9   5   3   28.20    3.30
  -8   5   3    7.20    1.60
  -7   5   3  396.56   33.00
   6  -5  -3    4.30    1.10
  -6   5   3    4.10    1.40
  -5   5   3   80.79    7.80
   4  -5  -3  305.97   27.70
  -4   5   3  361.66   27.80
   3  -5  -3   50.49    5.60
  -3   5   3   65.49    5.70
  -3   5   3   68.09    6.90
   2  -5  -3   11.60    2.00
  -2   5   3   15.80    2.10
  -2   5   3   10.80    2.80
  -2   5   3   12.50    1.60
   1  -5  -3  376.26   32.10
  -1   5   3  386.16   32.10
  -1   5   3  348.37   32.00
  -1   5   3  420.66   32.70
  -1   5   3  400.46   32.00
   0  -5  -3  215.38   17.60
   0   5   3  211.88   18.10
   0   5   3  214.88   17.50
   0   5   3  195.68   17.50
   0   5   3  201.48   17.60
  -1  -5  -3  458.85   36.20
   1   5   3  421.86   36.20
   1   5   3  439.56   36.00
   1   5   3  416.36   36.10
   1   5   3  433.36   36.70
  -2  -5  -3  102.09    8.50
   2   5   3   86.19    8.40
   2   5   3   87.89    8.70
   2   5   3   94.69    9.50
   2   5   3   98.69    8.30
  -3  -5  -3    2.70    1.60
   3   5   3    1.00    2.00
   3   5   3    0.60    1.20
   3   5   3    3.20    1.50
   3   5   3    4.70    2.80
  -4  -5  -3    1.20    1.40
   4   5   3   -1.20    1.10
   4   5   3    0.90    2.80
   4   5   3   -0.30    1.80
   4   5   3    2.40    1.30
  -5  -5  -3   10.80    2.10
   5   5   3    8.70    2.30
   5   5   3    7.50    1.70
   5   5   3    7.10    2.60
   5   5   3   10.00    1.90
   5   5   3    9.20    3.70
  -6  -5  -3  112.69    9.90
   6   5   3  110.29    9.70
   6   5   3  101.49   10.10
   6   5   3  104.29    9.20
   6   5   3  110.39   11.50
   6   5   3  108.09    9.30
   6   5   3  106.49   10.80
  -7  -5  -3  102.99    8.80
   7   5   3  102.29   10.80
   7   5   3   91.79    8.00
   7   5   3   75.19    8.90
   7   5   3   91.09    8.30
   7   5   3   90.39    7.90
   7   5   3   85.39    9.70
  -8  -5  -3    3.30    2.00
   8   5   3    4.50    1.50
   8   5   3    3.00    2.50
   8   5   3    2.70    1.30
   8   5   3    5.50    1.20
   8   5   3    3.30    8.20
   8   5   3    5.80    3.20
   8   5   3    9.90    4.10
  -9  -5  -3   20.50    3.40
   9   5   3   20.90    3.70
   9   5   3   21.50    4.90
   9   5   3   22.00    2.50
 -10  -5  -3   12.50    2.80
  10   5   3    7.70    4.10
  10   5   3   17.30    2.30
  11   5   3    8.60    1.50
  11   5   3    6.90    2.40
  12   5   3    1.50    2.00
  12   5   3   -0.80    1.00
  13   5   3    1.30    0.90
  13   5   3    0.90    1.40
  17  -6  -3    1.70    1.60
  17  -6  -3    2.60    1.20
  16  -6  -3    7.30    1.70
  16  -6  -3    5.50    2.10
  15  -6  -3   21.60    3.00
  15  -6  -3   28.00    2.90
  15  -6  -3   21.80    3.20
  14  -6  -3   25.30    3.40
  14  -6  -3   14.40    4.30
  14  -6  -3   24.30    2.90
  13  -6  -3    0.30    1.70
  13  -6  -3   -1.00    1.50
  13  -6  -3   -2.40    2.10
  12  -6  -3    1.40    1.50
  12  -6  -3    1.10    1.90
  12  -6  -3    0.30    2.10
  11  -6  -3  117.09   10.10
  11  -6  -3  111.19   10.10
  11  -6  -3  103.59    9.60
 -11   6   3  106.99    9.70
  10  -6  -3    1.70    1.90
  10  -6  -3    3.50    1.40
  10  -6  -3    0.30    1.80
 -10   6   3    2.70    1.40
   9  -6  -3   59.59    6.30
  -9   6   3   63.09    5.90
  -8   6   3   49.40    4.90
  -7   6   3  199.28   17.00
   6  -6  -3  453.75   40.60
  -6   6   3  531.25   40.80
   5  -6  -3    5.20    1.60
  -5   6   3    9.10    1.90
   4  -6  -3   12.90    2.20
  -4   6   3   14.80    2.20
   3  -6  -3   23.30    3.10
  -3   6   3   20.30    2.60
  -3   6   3   23.40    3.00
  -3   6   3   31.90    5.00
   2  -6  -3  236.78   19.70
  -2   6   3  227.28   19.60
  -2   6   3  226.78   19.50
  -2   6   3  237.68   20.40
   1  -6  -3   11.90    2.40
  -1   6   3   10.80    2.20
  -1   6   3   12.90    2.00
  -1   6   3   17.60    3.70
  -1   6   3   14.60    2.10
   0  -6  -3   89.19    8.30
   0   6   3   84.39    8.10
   0   6   3   98.89    8.10
   0   6   3   92.99    9.20
   0   6   3   87.29    8.20
  -1  -6  -3   96.39    8.10
   1   6   3   79.89    8.90
   1   6   3   85.29    8.00
   1   6   3   92.69    7.90
   1   6   3   82.59    8.10
  -2  -6  -3   28.70    3.50
   2   6   3   26.30    3.70
   2   6   3   32.20    3.30
   2   6   3   29.60    3.60
  -3  -6  -3   12.10    2.30
   3   6   3   12.60    2.80
   3   6   3   11.70    2.80
   3   6   3   16.30    2.30
   3   6   3   11.80    3.80
  -4  -6  -3   15.40    2.50
   4   6   3   13.90    1.80
   4   6   3    9.30    2.40
   4   6   3   10.00    2.70
   4   6   3   18.20    4.40
  -5  -6  -3   49.80    4.80
   5   6   3   36.00    3.60
   5   6   3   43.60    4.50
   5   6   3   46.20    6.60
   5   6   3   36.70    3.80
   5   6   3   37.80    4.80
   5   6   3   28.50    4.90
  -6  -6  -3    1.20    1.90
   6   6   3   -0.80    2.70
   6   6   3    1.20    1.20
   6   6   3    0.10    2.00
   6   6   3   -5.60    3.90
   6   6   3    1.10    0.80
   6   6   3    2.20    1.70
  -7  -6  -3   38.00    4.80
   7   6   3   44.00    7.00
   7   6   3   42.00    6.20
   7   6   3   39.40    4.10
   7   6   3   43.70    4.50
   7   6   3   31.50    4.60
  -8  -6  -3    3.50    2.20
   8   6   3   -0.80    4.60
   8   6   3   11.50   14.00
   8   6   3    3.00    2.60
   8   6   3    3.50    1.20
   8   6   3    1.50    1.40
   8   6   3    2.60    1.10
   8   6   3    6.30    3.50
  -9  -6  -3   -0.10    2.00
   9   6   3    1.90    0.80
   9   6   3    3.40    2.70
   9   6   3    0.90    2.80
   9   6   3    2.40    1.10
  10   6   3    9.70    1.60
  10   6   3   14.00    2.80
  11   6   3   21.90    3.30
  11   6   3   22.30    2.40
 -12  -6  -3    3.20    1.50
  12   6   3    6.60    1.80
  12   6   3    5.60    1.20
  17  -7  -3    2.00    1.80
  16  -7  -3    0.80    2.10
  16  -7  -3    2.80    1.30
  15  -7  -3    0.10    1.80
  15  -7  -3   -0.30    1.30
  14  -7  -3    3.60    1.90
  14  -7  -3    7.10    2.60
  14  -7  -3    7.70    1.70
  13  -7  -3    6.70    1.80
  13  -7  -3    6.90    2.10
  13  -7  -3    6.90    2.50
  12  -7  -3   65.79    6.80
  12  -7  -3   54.29    5.90
  12  -7  -3   69.99    6.60
  11  -7  -3    7.10    1.70
  11  -7  -3    2.90    2.10
  10  -7  -3   66.59    6.30
  10  -7  -3   55.29    5.70
  10  -7  -3   65.69    6.40
 -10   7   3   57.69    6.00
   9  -7  -3  125.69   10.80
  -9   7   3  114.29   10.70
   8  -7  -3  111.89   10.30
  -8   7   3  118.59   10.40
  -7   7   3  111.89   10.00
   6  -7  -3    5.90    1.50
  -6   7   3    3.30    1.60
   5  -7  -3   -0.50    1.40
  -5   7   3   -1.30    1.40
   4  -7  -3   22.10    3.00
  -4   7   3   19.40    2.80
  -4   7   3   16.00    7.60
  -3   7   3  583.14   54.29
  -3   7   3  667.53   54.19
  -3   7   3  704.63   55.19
   2  -7  -3    2.60    1.90
  -2   7   3    3.20    1.40
  -2   7   3    3.30    1.80
   1  -7  -3    1.80    1.90
  -1   7   3    2.70    3.50
  -1   7   3    4.70    1.90
  -1   7   3    3.60    1.50
  -1   7   3    3.20    1.40
   0  -7  -3  167.08   14.00
   0   7   3  162.18   13.80
   0   7   3  153.78   13.90
   0   7   3  153.08   13.90
   0   7   3  165.28   15.10
  -1  -7  -3   53.69    5.50
   1   7   3   50.79    5.50
   1   7   3   55.79    5.40
   1   7   3   50.49    6.80
   1   7   3   49.30    5.10
  -2  -7  -3   76.19    7.50
   2   7   3   81.89    7.30
   2   7   3   85.39    9.00
   2   7   3   71.19    7.70
   2   7   3   81.09    7.50
  -3  -7  -3    8.50    2.30
   3   7   3    2.40    2.20
   3   7   3    7.30    3.70
   3   7   3    5.50    2.30
   3   7   3    2.40    1.70
   3   7   3    4.20    1.10
   3   7   3    4.10    1.60
  -4  -7  -3   45.90    4.70
   4   7   3   31.40    4.70
   4   7   3   38.20    4.90
   4   7   3   39.80    3.80
   4   7   3   40.00    4.50
   4   7   3   26.40    6.20
  -5  -7  -3   13.80    2.90
   5   7   3   11.80    3.20
   5   7   3   21.50    2.40
   5   7   3   19.80    2.00
   5   7   3   13.90    3.60
   5   7   3   21.50    2.90
   5   7   3   20.00    5.90
  -6  -7  -3  137.29   12.30
   6   7   3  136.39   12.00
   6   7   3  129.99   12.90
   6   7   3  133.59   14.60
   6   7   3  146.19   12.80
   6   7   3  121.59   11.20
  -7  -7  -3   25.60    3.80
   7   7   3   17.90    2.20
   7   7   3   19.70    4.50
   7   7   3   17.40    3.90
   7   7   3   12.10    5.90
   7   7   3   22.00    2.50
  -8  -7  -3    2.60    2.20
   8   7   3    1.00    2.60
   8   7   3    2.20    2.90
   8   7   3    0.60    1.10
   8   7   3    0.30    1.00
   8   7   3    1.30    5.20
   8   7   3    2.60    1.50
   9   7   3    5.90    0.90
   9   7   3    2.00    2.50
   9   7   3    5.20    1.30
   9   7   3    5.30    3.30
  10   7   3   44.40    5.10
  10   7   3   47.30    4.40
  11   7   3    3.00    1.80
  11   7   3    1.10    1.00
 -12  -7  -3    1.10    1.20
  12   7   3    1.30    1.00
  17  -8  -3    4.40    2.00
  16  -8  -3    7.40    1.70
  16  -8  -3    9.10    2.50
  15  -8  -3    2.70    1.70
  15  -8  -3    3.40    2.30
  14  -8  -3   20.80    3.00
  13  -8  -3   12.00    2.70
  13  -8  -3   14.40    2.80
  12  -8  -3    3.10    2.40
  12  -8  -3    0.90    2.10
  11  -8  -3    5.20    2.40
  11  -8  -3    8.00    2.60
 -11   8   3    6.60    2.00
  10  -8  -3   32.70    3.90
  10  -8  -3   28.00    2.90
  10  -8  -3   29.00    3.80
 -10   8   3   23.90    3.50
   9  -8  -3  144.19   12.40
  -9   8   3  132.59   12.40
   8  -8  -3   47.70    5.90
   8  -8  -3   36.30    3.90
  -8   8   3   47.60    4.90
  -7   8   3    2.90    1.70
   6  -8  -3    7.30    1.60
  -6   8   3   18.90    2.50
   5  -8  -3   17.00    2.70
  -5   8   3   19.90    2.90
  -4   8   3   10.10    8.60
   3  -8  -3   28.90    3.80
  -3   8   3   32.50    3.60
  -3   8   3   26.10    3.50
  -3   8   3   28.70    7.10
   2  -8  -3   27.70    3.50
  -2   8   3   24.10    3.30
  -2   8   3   28.90    3.20
  -2   8   3   16.20    5.90
   1  -8  -3   14.90    2.60
  -1   8   3   14.00    5.20
  -1   8   3   18.00    2.50
  -1   8   3   12.40    2.50
  -1   8   3   17.10    2.60
   0  -8  -3    8.30    2.30
   0   8   3    5.70    1.70
   0   8   3    6.40    1.90
   0   8   3    9.10    2.20
   0   8   3    7.20    4.00
  -1  -8  -3   10.40    2.30
   1   8   3   10.40    2.30
   1   8   3    8.40    1.90
   1   8   3    8.00    2.20
   1   8   3    9.30    4.50
   1   8   3   11.20    2.10
  -2  -8  -3    6.70    2.30
   2   8   3   11.20    4.60
   2   8   3   11.30    2.50
   2   8   3    9.50    2.70
   2   8   3   16.20    3.00
   2   8   3   11.50    2.20
  -3  -8  -3    3.50    2.00
   3   8   3    9.00    4.70
   3   8   3    1.20    1.10
   3   8   3    2.90    1.80
   3   8   3   -1.40    1.90
   3   8   3    1.00    2.60
   3   8   3    1.20    1.60
  -4  -8  -3   50.49    5.60
   4   8   3   44.40    4.70
   4   8   3   45.80   11.10
   4   8   3   49.70    6.30
   4   8   3   52.59    5.40
  -5  -8  -3   13.90    3.00
   5   8   3    8.90    1.40
   5   8   3    8.50    2.30
   5   8   3    1.90    5.10
   5   8   3    9.80    3.30
   5   8   3   13.80    2.10
   5   8   3    8.70    3.10
  -6  -8  -3   99.09    9.20
   6   8   3   92.89   12.10
   6   8   3   84.79    9.70
   6   8   3  110.29    9.60
   6   8   3   87.19    9.30
   6   8   3   87.79    8.00
   6   8   3   82.79    7.80
  -7  -8  -3    3.20    2.70
   7   8   3    3.50    1.10
   7   8   3   -0.80    2.80
   7   8   3    5.30    1.90
   7   8   3    3.70    1.40
   7   8   3    8.90    7.40
   7   8   3    5.40    3.00
  -8  -8  -3    2.30    2.40
   8   8   3    6.10    3.40
   8   8   3    2.80    1.10
   8   8   3    1.80    5.90
   8   8   3    3.10    1.50
   8   8   3    3.00    1.10
   8   8   3    2.30    2.70
   9   8   3    0.80    0.60
   9   8   3    2.60    2.00
   9   8   3    3.00    1.10
  10   8   3    2.00    1.00
  10   8   3    2.50    1.80
 -11  -8  -3    0.30    1.30
  11   8   3   -0.10    0.90
  17  -9  -3    2.30    1.80
  17  -9  -3    3.00    1.20
  16  -9  -3    4.20    2.40
  16  -9  -3    3.20    1.50
  15  -9  -3   -0.80    1.40
  15  -9  -3    0.50    2.10
  14  -9  -3   10.70    2.30
  14  -9  -3   22.60    3.40
  13  -9  -3   13.70    3.10
  13  -9  -3    8.80    2.50
  12  -9  -3    1.80    2.70
  12  -9  -3    3.90    2.30
  11  -9  -3   26.10    3.90
  11  -9  -3   25.90    3.90
 -11   9   3   30.20    3.80
  10  -9  -3   70.69    7.50
  10  -9  -3   54.99    5.20
  10  -9  -3   58.49    7.10
 -10   9   3   54.89    6.20
   9  -9  -3   47.70    4.80
   9  -9  -3   55.49    6.00
  -9   9   3   53.49    5.90
   8  -9  -3    6.80    2.60
   8  -9  -3    7.90    1.50
  -8   9   3    7.10    2.30
   7  -9  -3  122.89   10.80
  -7   9   3  106.99   10.60
   6  -9  -3   -1.20    1.10
   6  -9  -3   -0.60    0.80
  -6   9   3   -0.90    1.70
   5  -9  -3   10.80    1.70
   5  -9  -3    9.70    2.50
  -5   9   3    7.20    2.30
   4  -9  -3   97.19    9.30
   4  -9  -3   85.89    8.90
  -4   9   3  110.09    8.70
  -4   9   3   94.49    9.10
   3  -9  -3    0.50    1.90
  -3   9   3   22.10    8.00
  -3   9   3   -0.50    1.70
   2  -9  -3  149.99   13.50
  -2   9   3  149.59   13.40
  -2   9   3  156.48   16.80
  -2   9   3  150.58   13.30
  -2   9   3  150.98   13.10
   1  -9  -3   80.69    8.00
  -1   9   3   82.19   10.60
  -1   9   3   71.49    7.60
  -1   9   3   82.49    7.70
  -1   9   3   87.39    7.90
   0  -9  -3  148.99   12.90
   0  -9  -3  121.59   11.90
   0   9   3  132.29   12.20
   0   9   3  142.99   12.30
   0   9   3  121.89   11.60
   0   9   3  144.39   15.20
   0   9   3  149.29   12.20
   0   9   3  145.69   12.40
  -1  -9  -3   16.30    3.10
  -1  -9  -3   12.70    2.20
   1   9   3   17.40    3.10
   1   9   3   12.80    1.90
   1   9   3   15.40    2.60
   1   9   3   10.80    5.50
   1   9   3   15.20    2.90
   1   9   3   15.50    2.80
  -2  -9  -3    3.40    1.80
  -2  -9  -3    3.30    2.50
   2   9   3    0.80    1.70
   2   9   3   -0.20    2.00
   2   9   3    2.00    2.30
   2   9   3    0.20    1.10
   2   9   3   -0.70    2.00
   2   9   3    1.70    5.10
  -3  -9  -3    5.30    2.60
  -3  -9  -3    5.10    1.90
   3   9   3    4.20    2.80
   3   9   3    4.20    2.10
   3   9   3    1.30    2.30
   3   9   3    3.10    5.60
   3   9   3    4.90    1.50
  -4  -9  -3    2.30    2.40
   4   9   3    6.40    5.70
   4   9   3   -0.10    2.30
   4   9   3   -0.40    1.90
   4   9   3    1.70    1.30
   4   9   3    1.10    2.40
  -5  -9  -3   46.50    5.80
   5   9   3   50.99    4.60
   5   9   3   42.60    6.80
   5   9   3   25.90    7.60
   5   9   3   49.20    6.50
   5   9   3   40.80    4.20
   5   9   3   60.59    6.00
  -6  -9  -3   51.99    6.00
   6   9   3   45.70    5.20
   6   9   3   43.10    4.20
   6   9   3   45.90    6.40
   6   9   3   38.80    5.00
   6   9   3   49.99    4.60
   6   9   3   36.80    9.10
  -7  -9  -3    2.80    2.40
   7   9   3   18.10    4.20
   7   9   3   11.70    6.90
   7   9   3    4.80    2.50
   7   9   3    7.80    1.30
   7   9   3    3.60    2.50
   7   9   3    7.70    1.50
   8   9   3    0.90    1.00
   8   9   3   -0.60    0.90
   8   9   3    0.00    1.90
   8   9   3   -3.90   11.90
   9   9   3    1.20    1.00
   9   9   3    3.00    1.80
 -10  -9  -3    0.40    1.40
  16 -10  -3   -0.80    2.10
  16 -10  -3   -0.40    1.20
  15 -10  -3    1.20    2.40
  15 -10  -3    0.20    1.50
  14 -10  -3    3.80    1.70
  14 -10  -3    6.20    2.60
  13 -10  -3    4.20    2.80
  13 -10  -3    1.70    1.90
  12 -10  -3    1.20    2.20
  12 -10  -3    2.80    2.90
  11 -10  -3    7.30    2.60
  11 -10  -3    4.00    3.00
 -11  10   3    2.10    2.10
  10 -10  -3   16.30    3.70
  10 -10  -3   18.30    3.10
  10 -10  -3   22.30    3.10
 -10  10   3   21.90    3.40
   9 -10  -3    3.60    2.90
   9 -10  -3    4.00    1.40
  -9  10   3    4.50    2.30
   8 -10  -3   65.69    6.30
   8 -10  -3   50.79    5.00
  -8  10   3   44.10    5.80
   7 -10  -3    0.60    1.30
   7 -10  -3    2.00    2.90
  -7  10   3   -0.20    1.90
   6 -10  -3   -1.20    1.00
   6 -10  -3    0.30    1.20
   6 -10  -3    2.30    2.90
  -6  10   3   -0.40    1.90
   5 -10  -3    6.30    1.60
   5 -10  -3    7.00    3.00
  -5  10   3    6.10    2.20
   4 -10  -3   35.40    6.70
   4 -10  -3   44.00    5.20
   4 -10  -3   36.80    4.10
  -4  10   3   46.50    5.00
   3 -10  -3    1.60    1.40
   3 -10  -3    6.80    2.60
  -3  10   3   10.60   10.40
  -3  10   3    5.20    2.20
  -3  10   3    4.20    1.70
   2 -10  -3   -0.10    1.30
   2 -10  -3    0.80    2.40
  -2  10   3   -2.00    9.00
  -2  10   3    3.80    2.10
  -2  10   3    1.50    1.20
  -2  10   3   -0.70    1.90
  -2  10   3    1.20    1.60
   1 -10  -3   -3.10    1.20
   1 -10  -3   -1.30    2.20
  -1  10   3   -0.20    1.60
  -1  10   3    2.80    1.90
  -1  10   3   -1.00    1.10
  -1  10   3    0.20    1.90
  -1  10   3    5.30    6.50
   0 -10  -3   -0.70    1.40
   0 -10  -3    2.70    2.30
   0  10   3    4.30    2.00
   0  10   3   -7.10    6.50
   0  10   3    3.00    2.10
   0  10   3    4.90    3.10
   0  10   3    2.70    2.20
   0  10   3    2.10    1.20
  -1 -10  -3    8.40    2.00
  -1 -10  -3   11.50    3.00
   1  10   3    7.70    6.10
   1  10   3   11.00    2.70
   1  10   3   12.30    2.50
   1  10   3   12.00    2.80
   1  10   3   11.30    2.90
   1  10   3   12.80    1.90
  -2 -10  -3    1.40    1.80
  -2 -10  -3    3.60    2.50
   2  10   3    4.60    1.60
   2  10   3    0.80    2.00
   2  10   3   10.60    6.90
   2  10   3    4.60    2.40
   2  10   3    5.30    2.50
   2  10   3    3.90    2.60
  -3 -10  -3   36.60    5.00
  -3 -10  -3   29.00    3.60
   3  10   3   25.50    4.50
   3  10   3   25.20    8.20
   3  10   3   28.00    3.30
   3  10   3   29.00    4.30
   3  10   3   39.90    4.60
  -4 -10  -3   42.40    5.20
   4  10   3   33.50    4.80
   4  10   3   33.60    5.40
   4  10   3   28.40    3.60
   4  10   3   46.40    4.80
   4  10   3   25.80    8.10
  -5 -10  -3   56.29    6.70
   5  10   3   42.60    9.40
   5  10   3   65.49    5.60
   5  10   3   72.49    7.10
   5  10   3   62.09    7.60
   5  10   3   47.30    6.10
  -6 -10  -3   -2.70    2.30
   6  10   3    0.70    1.60
   6  10   3    0.10    2.40
   6  10   3   -0.40    1.10
   6  10   3    0.90    2.70
   6  10   3   -4.10    7.00
   7  10   3   -0.30    0.90
   7  10   3   -4.90    7.70
   7  10   3   -0.10    2.20
   8  10   3    0.60    1.80
  -9 -10  -3    0.70    1.50
 -10 -10  -3    0.10    1.30
  16 -11  -3    7.80    2.30
  16 -11  -3    3.00    1.50
  15 -11  -3    1.00    1.50
  15 -11  -3    1.40    2.40
  14 -11  -3    3.90    1.70
  14 -11  -3    4.30    2.70
  13 -11  -3    0.10    2.70
  13 -11  -3    0.60    1.60
  12 -11  -3    2.20    2.00
  12 -11  -3    1.70    2.90
  11 -11  -3   66.19    7.10
  11 -11  -3   61.79    6.60
 -11  11   3   54.89    6.70
  10 -11  -3  282.67   25.00
  10 -11  -3  302.57   24.80
  10 -11  -3  309.07   24.10
 -10  11   3  247.48   24.90
   9 -11  -3  334.07   28.10
   9 -11  -3  330.57   27.20
   9 -11  -3  340.87   27.80
  -9  11   3  294.37   28.00
   8 -11  -3  226.68   21.70
  -8  11   3  245.58   20.90
   7 -11  -3    6.70    3.40
   7 -11  -3    5.50    1.60
  -7  11   3    3.00    2.30
   6 -11  -3   81.09    8.50
   6 -11  -3   73.19    7.00
  -6  11   3   75.89    7.80
   5 -11  -3   13.40    2.20
   5 -11  -3   17.70    3.60
  -5  11   3   12.90    2.90
   4 -11  -3   30.00    4.50
   4 -11  -3   24.70    3.20
  -4  11   3   37.30    4.30
  -4  11   3   27.70    4.00
   3 -11  -3    2.20    1.60
   3 -11  -3    3.30    2.70
   3 -11  -3    2.80    2.60
   3 -11  -3   -0.60    1.70
  -3  11   3    2.80    1.80
  -3  11   3    2.70    2.10
  -3  11   3    0.10    1.20
   2 -11  -3   62.09    6.50
   2 -11  -3   53.59    5.40
   2 -11  -3   50.09    6.20
  -2  11   3   53.49    5.30
  -2  11   3   57.59    5.90
  -2  11   3   52.09    6.00
  -2  11   3   41.80   12.80
   1 -11  -3   -0.20    1.50
   1 -11  -3    1.20    2.30
  -1  11   3   -0.20    1.90
  -1  11   3   -2.30    1.90
  -1  11   3   -1.20    1.90
  -1  11   3    0.20    1.30
  -1  11   3   11.70    9.80
   0 -11  -3    5.40    1.70
   0 -11  -3    0.40    2.40
   0  11   3    5.30    2.30
   0  11   3    3.60    2.20
   0  11   3   21.90   13.80
   0  11   3    2.50    1.40
   0  11   3    0.60    2.10
  -1 -11  -3    6.90    3.20
   1  11   3    5.80    2.60
   1  11   3    3.50    2.20
   1  11   3    4.60    1.60
   1  11   3    5.70    9.00
   1  11   3    4.50    2.40
  -2 -11  -3  115.39   11.10
  -2 -11  -3  110.29   10.10
   2  11   3  113.99   12.40
   2  11   3  110.49    9.90
   2  11   3   97.79   10.60
   2  11   3   96.69   14.50
   2  11   3  130.59   10.80
  -3 -11  -3    7.30    2.20
  -3 -11  -3    8.70    3.20
   3  11   3    2.70    2.60
   3  11   3    2.90    1.50
   3  11   3    7.10    8.00
   3  11   3    9.20    2.90
   3  11   3    8.00    2.70
  -4 -11  -3   38.60    4.90
  -4 -11  -3   37.20    5.70
   4  11   3   39.10    5.20
   4  11   3   48.60    6.30
   4  11   3   31.40    9.20
   4  11   3   42.50    4.40
   4  11   3   56.69    5.50
  -5 -11  -3    1.60    2.70
   5  11   3    3.90    1.80
   5  11   3    0.20    8.20
   5  11   3    0.20    2.30
   5  11   3    3.00    1.30
   6  11   3    9.00   10.50
   7  11   3    1.10    0.90
  -8 -11  -3    1.40    1.60
   8  11   3    1.80    0.70
  -9 -11  -3    1.30    1.20
  16 -12  -3    1.50    2.00
  16 -12  -3   -0.60    1.10
  15 -12  -3   12.30    2.80
  15 -12  -3    7.70    1.80
  14 -12  -3    1.30    2.60
  14 -12  -3   -2.10    1.40
  13 -12  -3    3.90    2.90
  13 -12  -3    0.90    1.60
  12 -12  -3   13.40    3.50
  12 -12  -3   13.80    2.70
  11 -12  -3   33.10    4.40
  11 -12  -3   41.10    5.40
  10 -12  -3    4.50    2.20
  10 -12  -3   10.40    1.60
  10 -12  -3    8.30    3.50
 -10  12   3    4.20    2.60
   9 -12  -3   43.80    5.70
   9 -12  -3   30.30    4.20
   9 -12  -3   42.80    4.10
  -9  12   3   32.50    4.90
   8 -12  -3    8.30    2.40
   8 -12  -3   13.00    2.10
   8 -12  -3    6.30    3.40
  -8  12   3    6.80    2.90
   7 -12  -3   71.59    6.60
   7 -12  -3   68.59    6.90
   7 -12  -3   70.89    7.90
  -7  12   3   70.89    7.70
   6 -12  -3  119.99   10.40
  -6  12   3  113.19   11.20
   5 -12  -3   34.40    3.80
   5 -12  -3   37.60    4.80
  -5  12   3   28.40    4.40
  -5  12   3   30.50    3.60
   4 -12  -3   65.09    6.70
   4 -12  -3   77.79    6.90
   4 -12  -3   75.99    8.10
  -4  12   3   70.89    6.70
  -4  12   3   71.29    7.70
   3 -12  -3    3.50    1.80
   3 -12  -3    0.10    2.60
   3 -12  -3    2.50    1.60
   3 -12  -3    9.10    2.80
  -3  12   3    1.80    2.30
  -3  12   3    7.30    1.70
   2 -12  -3   33.20    4.00
   2 -12  -3   35.00    4.00
   2 -12  -3   32.00    5.00
  -2  12   3   34.50    4.70
  -2  12   3   38.60    5.10
   1 -12  -3   26.90    3.50
   1 -12  -3   32.40    4.80
  -1  12   3   26.10    3.20
  -1  12   3   19.50    3.70
  -1  12   3   37.80   14.60
  -1  12   3   23.10    4.20
   0 -12  -3    6.90    2.20
   0 -12  -3    6.30    3.20
   0  12   3    9.70    2.00
   0  12   3   15.80   12.70
   0  12   3    2.80    3.90
   0  12   3    7.90    3.00
   0  12   3   10.20    2.90
  -1 -12  -3   28.30    4.80
  -1 -12  -3   29.80    3.60
   1  12   3   26.20    4.30
   1  12   3   34.00    4.50
   1  12   3   27.20    3.30
   1  12   3   24.60   11.60
  -2 -12  -3    1.70    1.80
  -2 -12  -3    1.30    2.90
   2  12   3    2.30    2.10
   2  12   3    0.10    2.40
   2  12   3   23.30   10.10
   2  12   3    2.60    1.40
  -3 -12  -3   58.79   10.40
  -3 -12  -3   56.69    5.60
   3  12   3   53.69    7.70
   3  12   3   51.59    5.20
   3  12   3   27.40   11.00
   3  12   3   57.89    7.20
  -4 -12  -3   48.20    5.20
   4  12   3   48.50   18.60
   4  12   3   47.70    4.80
   5  12   3    0.60    1.10
   6  12   3    0.00    0.90
  -7 -12  -3    5.40    1.60
   7  12   3    4.30    0.90
  -8 -12  -3    1.10    1.30
  15 -13  -3    1.30    2.20
  15 -13  -3    2.20    1.30
  14 -13  -3    0.90    2.70
  14 -13  -3    0.70    1.30
  13 -13  -3   -0.70    2.50
  13 -13  -3   -0.30    1.50
  12 -13  -3    1.90    2.90
  12 -13  -3    1.40    1.70
  11 -13  -3   26.60    4.20
  11 -13  -3   19.70    3.20
  10 -13  -3   -1.30    2.00
  10 -13  -3    2.60    1.50
 -10  13   3    2.60    2.60
   9 -13  -3   25.60    3.80
   9 -13  -3   41.50    5.10
   9 -13  -3   33.90    3.50
  -9  13   3   30.80    4.70
   8 -13  -3   32.80    3.60
   8 -13  -3   31.10    4.00
   8 -13  -3   26.60    4.70
  -8  13   3   41.80    5.30
   7 -13  -3    3.30    1.60
   7 -13  -3    3.50    1.90
   7 -13  -3    4.60    3.30
  -7  13   3    3.00    2.60
   6 -13  -3   11.40    2.20
   6 -13  -3   12.50    3.50
   6 -13  -3   14.20    2.40
  -6  13   3    9.70    2.90
   5 -13  -3    0.60    1.50
   5 -13  -3    1.90    1.50
   5 -13  -3   -0.60    2.70
  -5  13   3    2.60    1.60
  -5  13   3    1.00    2.20
   4 -13  -3   14.00    2.30
   4 -13  -3   17.20    2.60
   4 -13  -3   21.80    3.60
  -4  13   3   11.90    3.20
  -4  13   3   14.90    2.40
   3 -13  -3  109.09   11.30
   3 -13  -3  110.09    9.80
  -3  13   3  101.79   10.70
  -3  13   3  109.29    9.70
   2 -13  -3   24.80    3.10
   2 -13  -3   24.10    3.20
   2 -13  -3   22.50    4.20
  -2  13   3   23.70    2.90
  -2  13   3   18.60    3.80
   1 -13  -3   53.79    7.10
   1 -13  -3   46.40    5.60
   1 -13  -3   51.59    5.70
  -1  13   3   59.29    5.40
  -1  13   3   59.29    7.00
   0 -13  -3   35.10    4.90
   0 -13  -3   34.20    4.00
   0  13   3   23.50   16.40
   0  13   3   27.80    4.50
   0  13   3   33.40    3.70
  -1 -13  -3    3.00    5.70
  -1 -13  -3    1.90    2.50
   1  13   3    4.00    1.40
   1  13   3    0.50    3.50
   1  13   3   13.10   14.00
  -2 -13  -3    5.90    2.10
  -2 -13  -3    6.10    4.70
   2  13   3   -1.90   15.50
   2  13   3    4.70    1.50
  -3 -13  -3   17.90    2.70
   3  13   3   16.40    2.20
  -4 -13  -3    5.00    1.90
  -4 -13  -3    5.90    2.10
   4  13   3    3.80    1.20
  -5 -13  -3   -1.80    1.60
   5  13   3   -0.30    0.90
  -6 -13  -3    0.30    1.40
   6  13   3    0.90    0.80
[truncated: 1,788,949 more chars]
