# Supplementary material for: Synthesis of N-doped chiral macrocycles by regioselective palladium-catalyzed arylation
Source: Beilstein J Org Chem. 2025 Sep 15;21:1917–23. doi: 10.3762/bjoc.21.149 (PMC12456077; doi:10.3762/bjoc.21.149)
Supplement: File 2 — Crystallographic information files for compounds 3a, MC2, and MC3. [file Beilstein_J_Org_Chem-21-1917-s002.zip › MC3.cif]

data_cu_n8cnb_0m_a
_audit_creation_date               2024-05-13
_audit_creation_method
;
Olex2 1.5
(compiled 2022.04.07 svn.rca3783a0 for OlexSys, GUI svn.r6498)
;
_shelx_SHELXL_version_number       '2018/3'
_audit_contact_author_address      ?
_audit_contact_author_email        ?
_audit_contact_author_name         ''
_audit_contact_author_phone        ?
_publ_contact_author_id_orcid      ?
_publ_section_references
;
Bourhis, L.J., Dolomanov, O.V., Gildea, R.J., Howard, J.A.K., Puschmann, H.
 (2015). Acta Cryst. A71, 59-75.

Dolomanov, O.V., Bourhis, L.J., Gildea, R.J, Howard, J.A.K. & Puschmann, H.
 (2009), J. Appl. Cryst. 42, 339-341.

Sheldrick, G.M. (2015). Acta Cryst. C71, 3-8.
;
_chemical_name_common              ?
_chemical_name_systematic          ?
_chemical_formula_moiety           'C84 H44 F24 N4'
_chemical_formula_sum              'C84 H44 F24 N4'
_chemical_formula_weight           1565.23
_chemical_melting_point            ?
loop_
  _atom_type_symbol
  _atom_type_description
  _atom_type_scat_dispersion_real
  _atom_type_scat_dispersion_imag
  _atom_type_scat_source
 'C' 'C' 0.0181 0.0091 'International Tables Vol C Tables 4.2.6.8 and 6.1.1.4'
 'H' 'H' 0.0000 0.0000 'International Tables Vol C Tables 4.2.6.8 and 6.1.1.4'
 'F' 'F' 0.0727 0.0534 'International Tables Vol C Tables 4.2.6.8 and 6.1.1.4'
 'N' 'N' 0.0311 0.0180 'International Tables Vol C Tables 4.2.6.8 and 6.1.1.4'

_shelx_space_group_comment
;
The symmetry employed for this shelxl refinement is uniquely defined
by the following loop, which should always be used as a source of
symmetry information in preference to the above space-group names.
They are only intended as comments.
;
_space_group_crystal_system        'triclinic'
_space_group_IT_number             2
_space_group_name_H-M_alt          'P -1'
_space_group_name_Hall             '-P 1'
loop_
  _space_group_symop_operation_xyz
 'x, y, z'
 '-x, -y, -z'

_cell_length_a                     14.7541(12)
_cell_length_b                     16.6391(12)
_cell_length_c                     17.6524(14)
_cell_angle_alpha                  66.335(5)
_cell_angle_beta                   80.415(5)
_cell_angle_gamma                  73.726(5)
_cell_volume                       3802.9(5)
_cell_formula_units_Z              2
_cell_measurement_reflns_used      6505
_cell_measurement_temperature      223.00
_cell_measurement_theta_max        68.357
_cell_measurement_theta_min        2.738
_shelx_estimated_absorpt_T_max     0.892
_shelx_estimated_absorpt_T_min     0.874
_exptl_absorpt_coefficient_mu      1.064
_exptl_absorpt_correction_T_max    0.7531
_exptl_absorpt_correction_T_min    0.6527
_exptl_absorpt_correction_type     multi-scan
_exptl_absorpt_process_details
;
SADABS-2016/2 (Bruker,2016/2) was used for absorption correction.
wR2(int) was 0.1262 before and 0.0541 after correction.
The Ratio of minimum to maximum transmission is 0.8667.
The \l/2 correction factor is Not present.
;
_exptl_absorpt_special_details     ?
_exptl_crystal_colour              black
_exptl_crystal_colour_primary      black
_exptl_crystal_density_diffrn      1.367
_exptl_crystal_density_meas        ?
_exptl_crystal_density_method      ?
_exptl_crystal_description         block
_exptl_crystal_F_000               1584
_exptl_crystal_size_max            0.13
_exptl_crystal_size_mid            0.12
_exptl_crystal_size_min            0.11
_exptl_transmission_factor_max     ?
_exptl_transmission_factor_min     ?
_diffrn_reflns_av_R_equivalents    0.0629
_diffrn_reflns_av_unetI/netI       0.0569
_diffrn_reflns_Laue_measured_fraction_full  0.975
_diffrn_reflns_Laue_measured_fraction_max  0.971
_diffrn_reflns_limit_h_max         14
_diffrn_reflns_limit_h_min         -17
_diffrn_reflns_limit_k_max         20
_diffrn_reflns_limit_k_min         -20
_diffrn_reflns_limit_l_max         21
_diffrn_reflns_limit_l_min         -21
_diffrn_reflns_number              37149
_diffrn_reflns_point_group_measured_fraction_full  0.975
_diffrn_reflns_point_group_measured_fraction_max  0.971
_diffrn_reflns_theta_full          67.679
_diffrn_reflns_theta_max           68.642
_diffrn_reflns_theta_min           2.738
_diffrn_ambient_temperature        223.00
_diffrn_detector_area_resol_mean   ?
_diffrn_measured_fraction_theta_full  0.975
_diffrn_measured_fraction_theta_max  0.971
_diffrn_measurement_device_type    'Bruker D8 VENTURE'
_diffrn_measurement_method         '\f and \w scans'
_diffrn_radiation_type             CuK\a
_diffrn_radiation_wavelength       1.54178
_diffrn_source                     ?
_diffrn_source_current             1.1
_diffrn_source_power               0.05500000000000001
_diffrn_source_voltage             50.0
_diffrn_standards_number           0
_reflns_Friedel_coverage           0.000
_reflns_Friedel_fraction_full      .
_reflns_Friedel_fraction_max       .
_reflns_number_gt                  8775
_reflns_number_total               13633
_reflns_special_details
;
 Reflections were merged by SHELXL according to the crystal
 class for the calculation of statistics and refinement.
 
 Structure factors included contributions from the .fab file.
 
 _reflns_Friedel_fraction is defined as the number of unique
 Friedel pairs measured divided by the number that would be
 possible theoretically, ignoring centric projections and
 systematic absences.
;
_reflns_threshold_expression       'I > 2\s(I)'
_computing_cell_refinement         'SAINT V8.40B (?, 2016)'
_computing_data_collection         ?
_computing_data_reduction          'SAINT V8.40B (?, 2016)'
_computing_molecular_graphics      'Olex2 1.5 (Dolomanov et al., 2009)'
_computing_publication_material    'Olex2 1.5 (Dolomanov et al., 2009)'
_computing_structure_refinement    'SHELXL 2018/3 (Sheldrick, 2015)'
_computing_structure_solution      'olex2.solve 1.5 (Bourhis et al., 2015)'
_refine_diff_density_max           0.482
_refine_diff_density_min           -0.382
_refine_diff_density_rms           0.057
_refine_ls_extinction_coef         .
_refine_ls_extinction_method       none
_refine_ls_goodness_of_fit_ref     1.037
_refine_ls_hydrogen_treatment      constr
_refine_ls_matrix_type             full
_refine_ls_number_parameters       1199
_refine_ls_number_reflns           13633
_refine_ls_number_restraints       914
_refine_ls_R_factor_all            0.1092
_refine_ls_R_factor_gt             0.0748
_refine_ls_restrained_S_all        1.054
_refine_ls_shift/su_max            0.000
_refine_ls_shift/su_mean           0.000
_refine_ls_structure_factor_coef   Fsqd
_refine_ls_weighting_details      
 'w=1/[\s^2^(Fo^2^)+(0.0500P)^2^+5.0000P] where P=(Fo^2^+2Fc^2^)/3'
_refine_ls_weighting_scheme        calc
_refine_ls_wR_factor_gt            0.1716
_refine_ls_wR_factor_ref           0.1910
_refine_special_details            ?
_olex2_refinement_description
;
1. Fixed Uiso
 At 1.2 times of:
  All C(H) groups
 At 1.5 times of:
  All C(H,H,H) groups
2. Restrained distances
 F23-C84 \\sim F23A-C84A
 with sigma of 0.02
 C80-F24 \\sim C80-F24A
 with sigma of 0.04
 C80-C84 \\sim C80-C84A
 with sigma of 0.02
 F22-F24 \\sim F22A-F24A
 with sigma of 0.04
 C84-F22 \\sim C84A-F22A
 with sigma of 0.02
 C84-F24 \\sim C84A-F24A
 with sigma of 0.02
 C80-F22 \\sim C80-F22A
 with sigma of 0.04
 F23-C80 \\sim F23A-C80
 with sigma of 0.04
 C84A-C80 \\sim C84-C80
 with sigma of 0.02
 F23-F22 \\sim F23A-F22A
 with sigma of 0.04
 F23-F24 \\sim F23A-F24A
 with sigma of 0.04
 C4-C3 \\sim C4A-C3A
 with sigma of 0.02
 C5-C2 \\sim C5-C2A
 with sigma of 0.04
 C4-C2 \\sim C4A-C2A
 with sigma of 0.02
 C4-C1 \\sim C4A-C1A
 with sigma of 0.02
 C3-C1 \\sim C3A-C1A
 with sigma of 0.04
 C5-C1 \\sim C5-C1A
 with sigma of 0.04
 C3-C2 \\sim C3A-C2A
 with sigma of 0.04
 C2-C1 \\sim C2A-C1A
 with sigma of 0.04
 C4-C5 \\sim C4A-C5
 with sigma of 0.02
 C5-C4 \\sim C5-C4A
 with sigma of 0.02
 C5-C3 \\sim C5-C3A
 with sigma of 0.04
 C23-C24 \\sim C23-C24A
 with sigma of 0.02
 F3-F2 \\sim F1A-F3A
 with sigma of 0.04
 C23-F1 \\sim C23-F2A
 with sigma of 0.04
 C24-F3 \\sim C24A-F1A
 with sigma of 0.02
 C23-F2 \\sim C23-F3A
 with sigma of 0.04
 F1-F3 \\sim F2A-F1A
 with sigma of 0.04
 C24-C23 \\sim C24A-C23
 with sigma of 0.02
 F1-F2 \\sim F2A-F3A
 with sigma of 0.04
 F1-C24 \\sim F2A-C24A
 with sigma of 0.02
 C23-F3 \\sim C23-F1A
 with sigma of 0.04
 C24-F2 \\sim C24A-F3A
 with sigma of 0.02
 F10-F11 \\sim F10A-F11A
 with sigma of 0.04
 C39-C40 \\sim C39-C40A
 with sigma of 0.02
 F10-C40 \\sim F10A-C40A
 with sigma of 0.02
 C39-F11 \\sim C39-F11A
 with sigma of 0.04
 F12-C40 \\sim F12A-C40A
 with sigma of 0.02
 F12-C39 \\sim F12A-C39
 with sigma of 0.04
 F12-F10 \\sim F12A-F10A
 with sigma of 0.04
 F12-F11 \\sim F12A-F11A
 with sigma of 0.04
 C40-C39 \\sim C40A-C39
 with sigma of 0.02
 C39-F10 \\sim C39-F10A
 with sigma of 0.04
 F11-C40 \\sim F11A-C40A
 with sigma of 0.02
 C69-F18 \\sim C69A-F18A
 with sigma of 0.02
 C68-F16 \\sim C68-F16A
 with sigma of 0.04
 C69-F16 \\sim C69A-F16A
 with sigma of 0.02
 C68-F17 \\sim C68-F17A
 with sigma of 0.04
 F16-F17 \\sim F16A-F17A
 with sigma of 0.04
 C68-F18 \\sim C68-F18A
 with sigma of 0.04
 F16-F18 \\sim F16A-F18A
 with sigma of 0.04
 C68-C69 \\sim C68-C69A
 with sigma of 0.02
 C69-F17 \\sim C69A-F17A
 with sigma of 0.02
 F17-F18 \\sim F17A-F18A
 with sigma of 0.04
3. Uiso/Uaniso restraints and constraints
C84 \\sim C84A \\sim F22 \\sim F22A \\sim F23 \\sim F23A \\sim F24 \\sim F24A:
within 2A with sigma of 0.01 and sigma for terminal atoms of 0.02 within 2A
C1 \\sim C1A \\sim C2 \\sim C2A \\sim C3 \\sim C3A \\sim C4 \\sim C4A: within
2A with sigma of 0.01 and sigma for terminal atoms of 0.02 within 2A
C24 \\sim C24A \\sim F1 \\sim F1A \\sim F2 \\sim F2A \\sim F3 \\sim F3A: within
2A with sigma of 0.01 and sigma for terminal atoms of 0.02 within 2A
C40 \\sim C40A \\sim F10 \\sim F10A \\sim F11 \\sim F11A \\sim F12 \\sim F12A:
within 2A with sigma of 0.01 and sigma for terminal atoms of 0.02 within 2A
C69 \\sim C69A \\sim F16 \\sim F16A \\sim F17 \\sim F17A \\sim F18 \\sim F18A:
within 2A with sigma of 0.01 and sigma for terminal atoms of 0.02 within 2A
4. Rigid body (RIGU) restrains
 C80, C84A, F22A, F23A, F24A
 with sigma for 1-2 distances of 0.01 and sigma for 1-3 distances of 0.02
 C80, C84, F22, F23, F24
 with sigma for 1-2 distances of 0.01 and sigma for 1-3 distances of 0.02
 C1, C2, C3, C4, C5
 with sigma for 1-2 distances of 0.01 and sigma for 1-3 distances of 0.02
 C1A, C2A, C3A, C4A, C5
 with sigma for 1-2 distances of 0.01 and sigma for 1-3 distances of 0.02
 C23, C24, F1, F2, F3
 with sigma for 1-2 distances of 0.01 and sigma for 1-3 distances of 0.02
 C23, C24A, F1A, F2A, F3A
 with sigma for 1-2 distances of 0.01 and sigma for 1-3 distances of 0.02
 C39, C40A, F10A, F11A, F12A
 with sigma for 1-2 distances of 0.01 and sigma for 1-3 distances of 0.02
 C39, C40, F10, F11, F12
 with sigma for 1-2 distances of 0.01 and sigma for 1-3 distances of 0.02
 C68, C69A, F16A, F17A, F18A
 with sigma for 1-2 distances of 0.01 and sigma for 1-3 distances of 0.02
 C68, C69, F16, F17, F18
 with sigma for 1-2 distances of 0.01 and sigma for 1-3 distances of 0.02
5. Others
 Sof(C1A)=Sof(H1AA)=Sof(H1AB)=Sof(H1AC)=Sof(C2A)=Sof(H2AA)=Sof(H2AB)=Sof(H2AC)=
 Sof(C3A)=Sof(H3AA)=Sof(H3AB)=Sof(H3AC)=Sof(C4A)=Sof(C24A)=Sof(C40A)=Sof(C69A)=
 Sof(C84A)=Sof(F1A)=Sof(F2A)=Sof(F3A)=Sof(F10A)=Sof(F11A)=Sof(F12A)=Sof(F16A)=
 Sof(F17A)=Sof(F18A)=Sof(F22A)=Sof(F23A)=Sof(F24A)=1-FVAR(1)
 Sof(C1)=Sof(H1A)=Sof(H1B)=Sof(H1C)=Sof(C2)=Sof(H2A)=Sof(H2B)=Sof(H2C)=Sof(C3)=
 Sof(H3A)=Sof(H3B)=Sof(H3C)=Sof(C4)=Sof(C24)=Sof(C40)=Sof(C69)=Sof(C84)=Sof(F1)=
 Sof(F2)=Sof(F3)=Sof(F10)=Sof(F11)=Sof(F12)=Sof(F16)=Sof(F17)=Sof(F18)=Sof(F22)=
 Sof(F23)=Sof(F24)=FVAR(1)
6.a Aromatic/amide H refined with riding coordinates:
 C6(H6), C8(H8), C9(H9), C14(H14), C15(H15), C16(H16), C19(H19), C22(H22),
 C25(H25), C30(H30), C33(H33), C38(H38), C41(H41), C44(H44), C47(H47), C48(H48),
  C50(H50), C56(H56), C62(H62), C64(H64), C67(H67), C70(H70), C71(H71),
 C74(H74), C79(H79), C81(H81)
6.b Idealised Me refined as rotating group:
 C1(H1A,H1B,H1C), C1A(H1AA,H1AB,H1AC), C2(H2A,H2B,H2C), C2A(H2AA,H2AB,H2AC),
 C3(H3A,H3B,H3C), C3A(H3AA,H3AB,H3AC), C53(H53A,H53B,H53C), C54(H54A,H54B,H54C),
  C55(H55A,H55B,H55C)
;
_atom_sites_solution_hydrogens     geom
_atom_sites_solution_primary       iterative
_atom_sites_solution_secondary     ?
loop_
  _atom_site_label
  _atom_site_type_symbol
  _atom_site_fract_x
  _atom_site_fract_y
  _atom_site_fract_z
  _atom_site_U_iso_or_equiv
  _atom_site_adp_type
  _atom_site_occupancy
  _atom_site_site_symmetry_order
  _atom_site_calc_flag
  _atom_site_refinement_flags_posn
  _atom_site_refinement_flags_adp
  _atom_site_refinement_flags_occupancy
  _atom_site_disorder_assembly
  _atom_site_disorder_group
 C1 C 0.0344(10) -0.1086(9) 0.4912(9) 0.141(4) Uani 0.619(4) 1 d D U P A 1
 H1A H 0.055087 -0.098353 0.535158 0.211 Uiso 0.619(4) 1 calc R U P A 1
 H1B H 0.019093 -0.167198 0.513242 0.211 Uiso 0.619(4) 1 calc R U P A 1
 H1C H -0.021276 -0.061910 0.468459 0.211 Uiso 0.619(4) 1 calc R U P A 1
 C1A C 0.0840(13) -0.1374(11) 0.5310(10) 0.103(4) Uani 0.381(4) 1 d D U P A 2
 H1AA H 0.139438 -0.143473 0.557387 0.155 Uiso 0.381(4) 1 calc R U P A 2
 H1AB H 0.068831 -0.195809 0.549842 0.155 Uiso 0.381(4) 1 calc R U P A 2
 H1AC H 0.030947 -0.095110 0.545334 0.155 Uiso 0.381(4) 1 calc R U P A 2
 C2 C 0.0833(9) -0.1092(6) 0.3471(7) 0.116(3) Uani 0.619(4) 1 d D U P A 1
 H2A H 0.033657 -0.055913 0.322788 0.174 Uiso 0.619(4) 1 calc R U P A 1
 H2B H 0.059621 -0.162824 0.362486 0.174 Uiso 0.619(4) 1 calc R U P A 1
 H2C H 0.136856 -0.110664 0.307145 0.174 Uiso 0.619(4) 1 calc R U P A 1
 C2A C 0.0109(12) -0.0803(11) 0.3998(13) 0.126(4) Uani 0.381(4) 1 d D U P A 2
 H2AA H -0.034764 -0.037808 0.420230 0.189 Uiso 0.381(4) 1 calc R U P A 2
 H2AB H -0.010763 -0.135240 0.416720 0.189 Uiso 0.381(4) 1 calc R U P A 2
 H2AC H 0.017760 -0.053813 0.339793 0.189 Uiso 0.381(4) 1 calc R U P A 2
 C3 C 0.1926(9) -0.1920(7) 0.4592(7) 0.105(3) Uani 0.619(4) 1 d D U P A 1
 H3A H 0.246523 -0.191491 0.419388 0.158 Uiso 0.619(4) 1 calc R U P A 1
 H3B H 0.169122 -0.245128 0.471495 0.158 Uiso 0.619(4) 1 calc R U P A 1
 H3C H 0.211648 -0.193233 0.509773 0.158 Uiso 0.619(4) 1 calc R U P A 1
 C3A C 0.1796(15) -0.1779(13) 0.4192(14) 0.118(5) Uani 0.381(4) 1 d D U P A 2
 H3AA H 0.192446 -0.162753 0.359991 0.177 Uiso 0.381(4) 1 calc R U P A 2
 H3AB H 0.157414 -0.233135 0.443430 0.177 Uiso 0.381(4) 1 calc R U P A 2
 H3AC H 0.237107 -0.186532 0.444214 0.177 Uiso 0.381(4) 1 calc R U P A 2
 C4 C 0.1136(8) -0.1062(7) 0.4227(7) 0.092(3) Uani 0.619(4) 1 d D U P A 1
 C4A C 0.1044(13) -0.1019(10) 0.4347(12) 0.100(4) Uani 0.381(4) 1 d D U P A 2
 C5 C 0.1486(3) -0.0202(3) 0.4038(3) 0.0664(11) Uani 1 1 d D . . . .
 C6 C 0.1137(3) 0.0587(3) 0.3407(3) 0.0650(11) Uani 1 1 d . . . . .
 H6 H 0.062013 0.062019 0.313895 0.078 Uiso 1 1 calc R U . . .
 C7 C 0.1508(3) 0.1344(2) 0.3142(2) 0.0533(9) Uani 1 1 d . . . . .
 C8 C 0.1145(3) 0.2153(3) 0.2478(2) 0.0618(10) Uani 1 1 d . . . . .
 H8 H 0.059392 0.220458 0.224394 0.074 Uiso 1 1 calc R U . . .
 C9 C 0.1561(3) 0.2836(3) 0.2180(2) 0.0554(9) Uani 1 1 d . . . . .
 H9 H 0.130144 0.335915 0.173579 0.066 Uiso 1 1 calc R U . . .
 C10 C 0.2401(3) 0.2798(2) 0.2518(2) 0.0460(8) Uani 1 1 d . . . . .
 C11 C 0.2723(2) 0.2036(2) 0.3249(2) 0.0433(7) Uani 1 1 d . . . . .
 C12 C 0.2284(2) 0.1307(2) 0.3545(2) 0.0462(8) Uani 1 1 d . . . . .
 C13 C 0.2612(3) 0.0519(2) 0.4235(3) 0.0588(10) Uani 1 1 d . . . . .
 C14 C 0.2200(3) -0.0216(3) 0.4460(3) 0.0678(11) Uani 1 1 d . . . . .
 H14 H 0.242024 -0.074019 0.491836 0.081 Uiso 1 1 calc R U . . .
 C15 C 0.3362(3) 0.0511(3) 0.4661(3) 0.0694(12) Uani 1 1 d . . . . .
 H15 H 0.357070 0.000421 0.513697 0.083 Uiso 1 1 calc R U . . .
 C16 C 0.3777(3) 0.1212(3) 0.4397(3) 0.0623(10) Uani 1 1 d . . . . .
 H16 H 0.426163 0.118745 0.469628 0.075 Uiso 1 1 calc R U . . .
 C17 C 0.3490(2) 0.1997(2) 0.3664(2) 0.0464(8) Uani 1 1 d . . . . .
 C18 C 0.3929(2) 0.2725(2) 0.3325(2) 0.0460(8) Uani 1 1 d . . . . .
 C19 C 0.3658(3) 0.3427(2) 0.2578(2) 0.0494(8) Uani 1 1 d . . . . .
 H19 H 0.399190 0.388459 0.234435 0.059 Uiso 1 1 calc R U . . .
 C20 C 0.2920(3) 0.3470(2) 0.2176(2) 0.0467(8) Uani 1 1 d . . . . .
 C21 C 0.2617(3) 0.3968(2) 0.0690(2) 0.0606(10) Uani 1 1 d . . . . .
 C22 C 0.3108(3) 0.3179(3) 0.0564(3) 0.0689(11) Uani 1 1 d . . . . .
 H22 H 0.352210 0.271653 0.094989 0.083 Uiso 1 1 calc R U . . .
 C23 C 0.2954(4) 0.3111(3) -0.0159(3) 0.0759(13) Uani 1 1 d D . . . .
 C24 C 0.3444(9) 0.2289(7) -0.0340(8) 0.106(3) Uani 0.619(4) 1 d D U P A 1
 C24A C 0.3457(14) 0.2266(10) -0.0286(12) 0.120(4) Uani 0.381(4) 1 d D U P A
 2
 C25 C 0.2339(4) 0.3803(3) -0.0743(3) 0.0771(13) Uani 1 1 d . . . . .
 H25 H 0.225637 0.373761 -0.122974 0.093 Uiso 1 1 calc R U . . .
 C26 C 0.1856(3) 0.4579(3) -0.0602(3) 0.0663(11) Uani 1 1 d . . . . .
 C27 C 0.1188(4) 0.5272(3) -0.1211(3) 0.0749(13) Uani 1 1 d . . . . .
 C28 C 0.1995(3) 0.4676(2) 0.0122(2) 0.0574(9) Uani 1 1 d . . . . .
 C29 C 0.1330(3) 0.6386(2) 0.1437(2) 0.0489(8) Uani 1 1 d . . . . .
 C30 C 0.1945(3) 0.5533(2) 0.1716(2) 0.0487(8) Uani 1 1 d . . . . .
 H30 H 0.225209 0.531465 0.221037 0.058 Uiso 1 1 calc R U . . .
 C31 C 0.2081(3) 0.5031(2) 0.1245(2) 0.0505(8) Uani 1 1 d . . . . .
 C32 C 0.1638(3) 0.5359(2) 0.0477(2) 0.0521(9) Uani 1 1 d . . . . .
 C33 C 0.1009(3) 0.6198(2) 0.0213(2) 0.0532(9) Uani 1 1 d . . . . .
 H33 H 0.070861 0.641297 -0.028393 0.064 Uiso 1 1 calc R U . . .
 C34 C 0.0829(3) 0.6719(2) 0.0703(2) 0.0478(8) Uani 1 1 d . . . . .
 C35 C 0.0240(2) 0.7597(2) 0.0625(2) 0.0478(8) Uani 1 1 d . . . . .
 C36 C -0.0444(3) 0.8263(2) 0.0102(2) 0.0530(9) Uani 1 1 d . . . . .
 C37 C -0.0658(3) 0.8155(3) -0.0645(3) 0.0639(11) Uani 1 1 d . . . . .
 C38 C -0.0900(3) 0.9029(3) 0.0257(3) 0.0587(10) Uani 1 1 d . . . . .
 H38 H -0.135742 0.947141 -0.009929 0.070 Uiso 1 1 calc R U . . .
 C39 C -0.0693(3) 0.9157(2) 0.0934(2) 0.0554(9) Uani 1 1 d D . . . .
 C40 C -0.1219(7) 0.9996(6) 0.1099(6) 0.068(2) Uani 0.619(4) 1 d D U P A 1
 C40A C -0.1286(12) 0.9955(10) 0.1106(10) 0.081(4) Uani 0.381(4) 1 d D U P A
 2
 C41 C -0.0024(3) 0.8531(2) 0.1460(2) 0.0522(8) Uani 1 1 d . . . . .
 H41 H 0.012445 0.862164 0.191313 0.063 Uiso 1 1 calc R U . . .
 C42 C 0.0421(2) 0.7767(2) 0.1302(2) 0.0475(8) Uani 1 1 d . . . . .
 C43 C 0.2327(2) 0.6045(2) 0.36849(19) 0.0420(7) Uani 1 1 d . . . . .
 C44 C 0.1620(2) 0.6286(2) 0.3145(2) 0.0458(8) Uani 1 1 d . . . . .
 H44 H 0.114327 0.596741 0.328835 0.055 Uiso 1 1 calc R U . . .
 C45 C 0.1634(2) 0.7006(2) 0.2391(2) 0.0463(8) Uani 1 1 d . . . . .
 C46 C 0.2243(3) 0.7582(2) 0.2210(2) 0.0485(8) Uani 1 1 d . . . . .
 C47 C 0.2255(3) 0.8379(3) 0.1477(3) 0.0620(10) Uani 1 1 d . . . . .
 H47 H 0.185230 0.852811 0.105588 0.074 Uiso 1 1 calc R U . . .
 C48 C 0.2830(3) 0.8914(3) 0.1382(3) 0.0712(12) Uani 1 1 d . . . . .
 H48 H 0.278986 0.944981 0.090992 0.085 Uiso 1 1 calc R U . . .
 C49 C 0.3501(3) 0.8700(2) 0.1973(3) 0.0620(10) Uani 1 1 d . . . . .
 C50 C 0.4087(3) 0.9261(3) 0.1903(3) 0.0725(12) Uani 1 1 d . . . . .
 H50 H 0.402294 0.982208 0.145820 0.087 Uiso 1 1 calc R U . . .
 C51 C 0.4754(3) 0.9021(3) 0.2463(3) 0.0700(12) Uani 1 1 d . . . . .
 C52 C 0.5344(4) 0.9683(3) 0.2376(4) 0.0889(16) Uani 1 1 d . . . . .
 C53 C 0.4685(5) 1.0582(3) 0.2337(5) 0.119(2) Uani 1 1 d . . . . .
 H53A H 0.422916 1.077346 0.192430 0.179 Uiso 1 1 calc R U . . .
 H53B H 0.505110 1.103158 0.218694 0.179 Uiso 1 1 calc R U . . .
 H53C H 0.435483 1.051452 0.287394 0.179 Uiso 1 1 calc R U . . .
 C54 C 0.5896(5) 0.9872(5) 0.1516(5) 0.150(3) Uani 1 1 d . . . . .
 H54A H 0.618303 1.037315 0.138823 0.225 Uiso 1 1 calc R U . . .
 H54B H 0.546296 1.002285 0.109491 0.225 Uiso 1 1 calc R U . . .
 H54C H 0.638498 0.933879 0.152721 0.225 Uiso 1 1 calc R U . . .
 C55 C 0.6011(6) 0.9324(4) 0.3037(6) 0.162(4) Uani 1 1 d . . . . .
 H55A H 0.637816 0.975939 0.294603 0.244 Uiso 1 1 calc R U . . .
 H55B H 0.643338 0.876296 0.302966 0.244 Uiso 1 1 calc R U . . .
 H55C H 0.566017 0.921370 0.357079 0.244 Uiso 1 1 calc R U . . .
 C56 C 0.4872(3) 0.8169(3) 0.3104(3) 0.0643(11) Uani 1 1 d . . . . .
 H56 H 0.534404 0.798845 0.347549 0.077 Uiso 1 1 calc R U . . .
 C57 C 0.4310(3) 0.7583(2) 0.3206(2) 0.0530(9) Uani 1 1 d . . . . .
 C58 C 0.3583(3) 0.7870(2) 0.2651(2) 0.0502(8) Uani 1 1 d . . . . .
 C59 C 0.2943(2) 0.7332(2) 0.2784(2) 0.0449(8) Uani 1 1 d . . . . .
 C60 C 0.3020(2) 0.6517(2) 0.3485(2) 0.0428(7) Uani 1 1 d . . . . .
 C61 C 0.3894(2) 0.6123(2) 0.3908(2) 0.0462(8) Uani 1 1 d . . . . .
 C62 C 0.4481(3) 0.6663(2) 0.3795(2) 0.0526(9) Uani 1 1 d . . . . .
 H62 H 0.501674 0.643114 0.410882 0.063 Uiso 1 1 calc R U . . .
 C63 C 0.1808(2) 0.5063(2) 0.5078(2) 0.0415(7) Uani 1 1 d . . . . .
 C64 C 0.0944(2) 0.5687(2) 0.5099(2) 0.0484(8) Uani 1 1 d . . . . .
 H64 H 0.077617 0.621941 0.463249 0.058 Uiso 1 1 calc R U . . .
 C65 C 0.0344(2) 0.5518(2) 0.5803(2) 0.0502(8) Uani 1 1 d . . . . .
 C66 C -0.0539(3) 0.6217(3) 0.5826(3) 0.0636(10) Uani 1 1 d . . . . .
 C67 C 0.0561(3) 0.4741(3) 0.6492(2) 0.0575(9) Uani 1 1 d . . . . .
 H67 H 0.014530 0.463153 0.696801 0.069 Uiso 1 1 calc R U . . .
 C68 C 0.1407(3) 0.4125(3) 0.6467(2) 0.0567(9) Uani 1 1 d D . . . .
 C69 C 0.1646(10) 0.3246(8) 0.7186(8) 0.086(3) Uani 0.619(4) 1 d D U P A 1
 C69A C 0.1716(15) 0.3291(11) 0.7210(11) 0.084(4) Uani 0.381(4) 1 d D U P A 2
 C70 C 0.2024(3) 0.4271(2) 0.5773(2) 0.0488(8) Uani 1 1 d . . . . .
 H70 H 0.259021 0.383657 0.576944 0.059 Uiso 1 1 calc R U . . .
 C71 C 0.5046(2) 0.4656(2) 0.4072(2) 0.0454(8) Uani 1 1 d . . . . .
 H71 H 0.556117 0.490466 0.402483 0.055 Uiso 1 1 calc R U . . .
 C72 C 0.4128(2) 0.5118(2) 0.4212(2) 0.0446(8) Uani 1 1 d . . . . .
 C73 C 0.3380(2) 0.4686(2) 0.4366(2) 0.0439(7) Uani 1 1 d . . . . .
 C74 C 0.3507(2) 0.3873(2) 0.4297(2) 0.0475(8) Uani 1 1 d . . . . .
 H74 H 0.299976 0.359787 0.439921 0.057 Uiso 1 1 calc R U . . .
 C75 C 0.4388(3) 0.3475(2) 0.4077(2) 0.0471(8) Uani 1 1 d . . . . .
 C76 C 0.5193(2) 0.3822(2) 0.4003(2) 0.0449(8) Uani 1 1 d . . . . .
 C77 C 0.5974(2) 0.3276(2) 0.3679(2) 0.0474(8) Uani 1 1 d . . . . .
 C78 C 0.5585(2) 0.2669(2) 0.3525(2) 0.0510(8) Uani 1 1 d . . . . .
 C79 C 0.6128(3) 0.2066(3) 0.3176(3) 0.0636(11) Uani 1 1 d . . . . .
 H79 H 0.586043 0.167464 0.306935 0.076 Uiso 1 1 calc R U . . .
 C80 C 0.7076(3) 0.2059(3) 0.2990(3) 0.0665(11) Uani 1 1 d D . . . .
 C81 C 0.7485(3) 0.2643(3) 0.3134(3) 0.0648(11) Uani 1 1 d . . . . .
 H81 H 0.813248 0.262408 0.299832 0.078 Uiso 1 1 calc R U . . .
 C82 C 0.6932(3) 0.3251(2) 0.3477(2) 0.0533(9) Uani 1 1 d . . . . .
 C83 C 0.7375(3) 0.3898(3) 0.3596(3) 0.0602(10) Uani 1 1 d . . . . .
 C84 C 0.7690(7) 0.1356(7) 0.2675(8) 0.097(3) Uani 0.619(4) 1 d D U P A 1
 C84A C 0.7699(11) 0.1469(11) 0.2560(11) 0.103(4) Uani 0.381(4) 1 d D U P A 2
 F1 F 0.4043(7) 0.2467(6) -0.1038(7) 0.148(3) Uani 0.619(4) 1 d D U P A 1
 F1A F 0.3438(14) 0.2337(11) -0.1054(9) 0.149(4) Uani 0.381(4) 1 d D U P A 2
 F2 F 0.3993(9) 0.1665(6) 0.0233(6) 0.150(3) Uani 0.619(4) 1 d D U P A 1
 F2A F 0.4416(10) 0.2060(10) -0.0247(11) 0.149(4) Uani 0.381(4) 1 d D U P A 2
 F3 F 0.2850(5) 0.1943(5) -0.0543(6) 0.129(2) Uani 0.619(4) 1 d D U P A 1
 F3A F 0.3206(11) 0.1533(6) 0.0262(9) 0.139(4) Uani 0.381(4) 1 d D U P A 2
 F4 F 0.1101(3) 0.5046(2) -0.18335(18) 0.1139(12) Uani 1 1 d . . . . .
 F5 F 0.1434(3) 0.60696(18) -0.15606(17) 0.0987(9) Uani 1 1 d . . . . .
 F6 F 0.0309(2) 0.5466(2) -0.08785(18) 0.0904(8) Uani 1 1 d . . . . .
 F7 F -0.09714(19) 0.74092(17) -0.04445(16) 0.0773(7) Uani 1 1 d . . . . .
 F8 F 0.0111(2) 0.80663(18) -0.11616(15) 0.0777(7) Uani 1 1 d . . . . .
 F9 F -0.1306(2) 0.88420(19) -0.10880(18) 0.1006(11) Uani 1 1 d . . . . .
 F10 F -0.1412(6) 1.0710(3) 0.0437(4) 0.104(2) Uani 0.619(4) 1 d D U P A 1
 F10A F -0.1985(8) 1.0446(8) 0.0658(7) 0.110(3) Uani 0.381(4) 1 d D U P A 2
 F11 F -0.1975(5) 0.9845(6) 0.1597(6) 0.118(3) Uani 0.619(4) 1 d D U P A 1
 F11A F -0.1599(10) 0.9690(11) 0.1893(7) 0.117(4) Uani 0.381(4) 1 d D U P A 2
 F12 F -0.0720(6) 1.0195(5) 0.1540(4) 0.097(2) Uani 0.619(4) 1 d D U P A 1
 F12A F -0.0733(10) 1.0450(8) 0.1110(9) 0.117(4) Uani 0.381(4) 1 d D U P A 2
 F13 F -0.0878(3) 0.6719(3) 0.5087(2) 0.1379(15) Uani 1 1 d . . . . .
 F14 F -0.12424(19) 0.5895(2) 0.6255(3) 0.1176(12) Uani 1 1 d . . . . .
 F15 F -0.0429(2) 0.6808(2) 0.6078(3) 0.1213(13) Uani 1 1 d . . . . .
 F16 F 0.1263(6) 0.2634(6) 0.7096(7) 0.118(3) Uani 0.619(4) 1 d D U P A 1
 F16A F 0.1085(17) 0.3287(19) 0.7864(13) 0.100(5) Uani 0.381(4) 1 d D U P A 2
 F17 F 0.1300(10) 0.3286(12) 0.7905(8) 0.104(3) Uani 0.619(4) 1 d D U P A 1
 F17A F 0.2553(11) 0.3224(9) 0.7421(8) 0.093(3) Uani 0.381(4) 1 d D U P A 2
 F18 F 0.2571(7) 0.2882(6) 0.7251(6) 0.129(4) Uani 0.619(4) 1 d D U P A 1
 F18A F 0.1768(10) 0.2537(9) 0.7094(9) 0.096(3) Uani 0.381(4) 1 d D U P A 2
 F19 F 0.71507(17) 0.39370(18) 0.43473(16) 0.0746(7) Uani 1 1 d . . . . .
 F20 F 0.70863(18) 0.47429(16) 0.30535(18) 0.0800(7) Uani 1 1 d . . . . .
 F21 F 0.83177(16) 0.36840(17) 0.35061(17) 0.0747(7) Uani 1 1 d . . . . .
 F22 F 0.7380(8) 0.1479(6) 0.1944(5) 0.147(3) Uani 0.619(4) 1 d D U P A 1
 F22A F 0.8000(9) 0.1964(8) 0.1776(7) 0.132(3) Uani 0.381(4) 1 d D U P A 2
 F23 F 0.8572(5) 0.1405(6) 0.2506(7) 0.122(3) Uani 0.619(4) 1 d D U P A 1
 F23A F 0.8447(10) 0.0990(10) 0.2956(10) 0.140(4) Uani 0.381(4) 1 d D U P A 2
 F24 F 0.7683(5) 0.0523(3) 0.3152(5) 0.120(2) Uani 0.619(4) 1 d D U P A 1
 F24A F 0.7228(8) 0.1010(10) 0.2403(11) 0.118(3) Uani 0.381(4) 1 d D U P A 2
 N1 N 0.2670(2) 0.41739(18) 0.13837(18) 0.0540(7) Uani 1 1 d . . . . .
 N2 N 0.1097(2) 0.70367(19) 0.17722(18) 0.0514(7) Uani 1 1 d . . . . .
 N3 N 0.2437(2) 0.52304(18) 0.43968(17) 0.0455(6) Uani 1 1 d . . . . .
 N4 N 0.4628(2) 0.27799(19) 0.37750(19) 0.0501(7) Uani 1 1 d . . . . .

loop_
  _atom_site_aniso_label
  _atom_site_aniso_U_11
  _atom_site_aniso_U_22
  _atom_site_aniso_U_33
  _atom_site_aniso_U_23
  _atom_site_aniso_U_13
  _atom_site_aniso_U_12
 C1 0.152(9) 0.104(7) 0.180(9) -0.071(7) 0.071(7) -0.072(6)
 C1A 0.107(9) 0.069(7) 0.135(9) -0.021(7) 0.017(8) -0.061(7)
 C2 0.141(7) 0.082(5) 0.163(8) -0.060(5) -0.024(6) -0.055(5)
 C2A 0.127(8) 0.103(7) 0.172(10) -0.030(7) -0.014(8) -0.094(7)
 C3 0.154(8) 0.063(5) 0.117(8) -0.034(5) -0.013(7) -0.051(5)
 C3A 0.147(9) 0.081(7) 0.155(10) -0.072(7) 0.022(9) -0.049(7)
 C4 0.111(5) 0.069(4) 0.124(5) -0.055(4) 0.027(4) -0.055(4)
 C4A 0.114(6) 0.074(5) 0.133(7) -0.050(5) 0.027(6) -0.058(5)
 C5 0.065(3) 0.057(2) 0.088(3) -0.033(2) 0.007(2) -0.030(2)
 C6 0.068(3) 0.067(3) 0.076(3) -0.035(2) -0.001(2) -0.031(2)
 C7 0.058(2) 0.054(2) 0.057(2) -0.0250(18) -0.0065(17) -0.0189(17)
 C8 0.069(3) 0.065(2) 0.061(2) -0.025(2) -0.017(2) -0.020(2)
 C9 0.059(2) 0.060(2) 0.052(2) -0.0212(18) -0.0155(18) -0.0144(19)
 C10 0.056(2) 0.0383(16) 0.0469(18) -0.0184(15) -0.0012(15) -0.0141(15)
 C11 0.0480(19) 0.0373(16) 0.0511(19) -0.0213(15) -0.0042(15) -0.0120(14)
 C12 0.049(2) 0.0388(17) 0.055(2) -0.0185(15) -0.0021(16) -0.0153(15)
 C13 0.060(2) 0.0459(19) 0.070(2) -0.0141(18) -0.0114(19) -0.0181(18)
 C14 0.074(3) 0.044(2) 0.078(3) -0.0096(19) -0.007(2) -0.021(2)
 C15 0.077(3) 0.047(2) 0.076(3) -0.004(2) -0.026(2) -0.018(2)
 C16 0.062(2) 0.055(2) 0.074(3) -0.019(2) -0.026(2) -0.0134(19)
 C17 0.0436(19) 0.0397(17) 0.057(2) -0.0187(15) -0.0037(15) -0.0111(14)
 C18 0.0406(18) 0.0410(17) 0.066(2) -0.0304(17) -0.0120(16) -0.0044(14)
 C19 0.047(2) 0.0361(16) 0.063(2) -0.0151(16) -0.0038(17) -0.0126(15)
 C20 0.054(2) 0.0367(16) 0.0512(19) -0.0172(15) -0.0049(16) -0.0110(15)
 C21 0.073(3) 0.047(2) 0.063(2) -0.0216(18) -0.004(2) -0.0140(19)
 C22 0.086(3) 0.056(2) 0.068(3) -0.028(2) -0.006(2) -0.014(2)
 C23 0.092(3) 0.059(2) 0.079(3) -0.034(2) -0.003(3) -0.010(2)
 C24 0.150(6) 0.087(4) 0.099(5) -0.064(4) -0.023(5) -0.005(4)
 C24A 0.157(7) 0.091(6) 0.117(6) -0.060(6) -0.016(6) -0.002(6)
 C25 0.099(4) 0.072(3) 0.069(3) -0.036(2) -0.004(3) -0.019(3)
 C26 0.089(3) 0.055(2) 0.058(2) -0.0225(19) -0.008(2) -0.017(2)
 C27 0.103(4) 0.068(3) 0.061(3) -0.030(2) -0.014(3) -0.017(3)
 C28 0.071(3) 0.0469(19) 0.054(2) -0.0175(17) -0.0082(19) -0.0145(18)
 C29 0.051(2) 0.0475(18) 0.0479(19) -0.0133(15) -0.0136(16) -0.0128(16)
 C30 0.057(2) 0.0421(17) 0.0516(19) -0.0140(15) -0.0156(16) -0.0168(16)
 C31 0.055(2) 0.0400(17) 0.056(2) -0.0147(16) -0.0105(17) -0.0108(16)
 C32 0.061(2) 0.0474(19) 0.053(2) -0.0203(16) -0.0106(17) -0.0136(17)
 C33 0.057(2) 0.0498(19) 0.054(2) -0.0187(17) -0.0126(17) -0.0095(17)
 C34 0.050(2) 0.0440(18) 0.0513(19) -0.0173(15) -0.0083(16) -0.0127(15)
 C35 0.0468(19) 0.0463(18) 0.0513(19) -0.0191(16) -0.0062(15) -0.0095(15)
 C36 0.057(2) 0.0496(19) 0.053(2) -0.0186(17) -0.0178(17) -0.0061(17)
 C37 0.070(3) 0.057(2) 0.068(3) -0.024(2) -0.025(2) -0.006(2)
 C38 0.050(2) 0.052(2) 0.072(3) -0.0252(19) -0.0180(19) 0.0014(17)
 C39 0.053(2) 0.050(2) 0.062(2) -0.0239(18) -0.0040(18) -0.0057(17)
 C40 0.067(4) 0.064(4) 0.088(4) -0.043(3) 0.002(3) -0.022(3)
 C40A 0.080(6) 0.070(5) 0.095(5) -0.042(5) 0.002(5) -0.010(5)
 C41 0.057(2) 0.054(2) 0.053(2) -0.0244(17) -0.0013(17) -0.0187(17)
 C42 0.0429(19) 0.0496(19) 0.0474(19) -0.0113(15) -0.0107(15) -0.0126(15)
 C43 0.0468(19) 0.0375(16) 0.0419(17) -0.0147(14) -0.0037(14) -0.0099(14)
 C44 0.0480(19) 0.0434(17) 0.0494(19) -0.0175(15) -0.0072(15) -0.0134(15)
 C45 0.048(2) 0.0456(18) 0.0483(19) -0.0173(15) -0.0135(15) -0.0106(15)
 C46 0.050(2) 0.0440(18) 0.052(2) -0.0151(16) -0.0123(16) -0.0122(16)
 C47 0.065(3) 0.052(2) 0.061(2) -0.0059(18) -0.017(2) -0.0185(19)
 C48 0.074(3) 0.049(2) 0.076(3) 0.000(2) -0.016(2) -0.022(2)
 C49 0.058(2) 0.0429(19) 0.081(3) -0.0115(19) -0.014(2) -0.0173(17)
 C50 0.064(3) 0.045(2) 0.101(3) -0.012(2) -0.012(2) -0.0195(19)
 C51 0.059(3) 0.047(2) 0.113(4) -0.032(2) -0.008(2) -0.0196(19)
 C52 0.071(3) 0.058(3) 0.149(5) -0.042(3) -0.006(3) -0.027(2)
 C53 0.122(5) 0.070(3) 0.191(7) -0.070(4) -0.014(5) -0.027(3)
 C54 0.126(6) 0.137(6) 0.227(9) -0.092(6) 0.045(6) -0.089(5)
 C55 0.170(7) 0.098(5) 0.237(9) -0.016(5) -0.110(7) -0.073(5)
 C56 0.058(2) 0.054(2) 0.095(3) -0.037(2) -0.018(2) -0.0131(19)
 C57 0.050(2) 0.0476(19) 0.070(2) -0.0267(18) -0.0102(18) -0.0138(16)
 C58 0.049(2) 0.0406(17) 0.064(2) -0.0190(16) -0.0099(17) -0.0114(15)
 C59 0.050(2) 0.0375(16) 0.0522(19) -0.0180(15) -0.0102(15) -0.0114(15)
 C60 0.0477(19) 0.0384(16) 0.0455(18) -0.0180(14) -0.0071(15) -0.0095(14)
 C61 0.0459(19) 0.0467(18) 0.0513(19) -0.0212(16) -0.0101(15) -0.0108(15)
 C62 0.052(2) 0.051(2) 0.062(2) -0.0246(17) -0.0159(17) -0.0099(17)
 C63 0.0423(18) 0.0452(17) 0.0451(17) -0.0201(14) -0.0036(14) -0.0172(14)
 C64 0.0447(19) 0.0496(19) 0.059(2) -0.0240(17) -0.0073(16) -0.0151(16)
 C65 0.0444(19) 0.056(2) 0.062(2) -0.0317(18) 0.0018(16) -0.0189(16)
 C66 0.051(2) 0.069(3) 0.081(3) -0.039(2) 0.002(2) -0.016(2)
 C67 0.054(2) 0.069(2) 0.060(2) -0.029(2) 0.0089(18) -0.0298(19)
 C68 0.061(2) 0.057(2) 0.051(2) -0.0164(17) 0.0003(18) -0.0207(19)
 C69 0.096(5) 0.077(4) 0.060(4) -0.012(4) 0.013(4) -0.018(4)
 C69A 0.098(6) 0.078(5) 0.060(5) -0.014(5) 0.007(5) -0.021(5)
 C70 0.052(2) 0.0449(18) 0.0506(19) -0.0188(16) -0.0033(16) -0.0122(16)
 C71 0.0435(19) 0.0488(18) 0.0527(19) -0.0234(16) -0.0110(15) -0.0130(15)
 C72 0.049(2) 0.0461(18) 0.0445(18) -0.0203(15) -0.0094(15) -0.0116(15)
 C73 0.0430(18) 0.0454(17) 0.0432(18) -0.0165(15) -0.0076(14) -0.0075(15)
 C74 0.0455(19) 0.0489(19) 0.0514(19) -0.0205(16) -0.0050(15) -0.0125(15)
 C75 0.049(2) 0.0426(17) 0.055(2) -0.0230(16) -0.0077(16) -0.0098(15)
 C76 0.0419(18) 0.0464(18) 0.0525(19) -0.0232(15) -0.0081(15) -0.0099(15)
 C77 0.0411(19) 0.0493(19) 0.060(2) -0.0276(17) -0.0060(16) -0.0116(15)
 C78 0.0420(19) 0.0500(19) 0.070(2) -0.0317(18) -0.0073(17) -0.0088(15)
 C79 0.059(2) 0.063(2) 0.088(3) -0.047(2) -0.005(2) -0.0144(19)
 C80 0.051(2) 0.071(3) 0.098(3) -0.055(2) 0.008(2) -0.016(2)
 C81 0.050(2) 0.071(3) 0.088(3) -0.047(2) 0.002(2) -0.0139(19)
 C82 0.048(2) 0.055(2) 0.066(2) -0.0325(19) -0.0054(17) -0.0123(17)
 C83 0.044(2) 0.065(2) 0.083(3) -0.038(2) -0.0033(19) -0.0168(18)
 C84 0.070(4) 0.113(5) 0.154(6) -0.102(5) 0.021(4) -0.028(4)
 C84A 0.082(6) 0.115(6) 0.159(7) -0.106(6) 0.021(5) -0.028(5)
 F1 0.144(6) 0.142(5) 0.158(6) -0.091(5) 0.040(5) -0.011(5)
 F1A 0.191(10) 0.131(7) 0.130(7) -0.088(6) -0.022(8) 0.019(8)
 F2 0.205(8) 0.103(5) 0.132(5) -0.074(4) -0.062(5) 0.053(5)
 F2A 0.161(8) 0.114(7) 0.150(8) -0.060(6) 0.008(7) 0.007(6)
 F3 0.150(5) 0.095(4) 0.180(6) -0.097(4) -0.007(5) -0.018(4)
 F3A 0.174(8) 0.047(4) 0.174(8) -0.040(5) 0.008(7) -0.007(5)
 F4 0.179(3) 0.095(2) 0.0771(18) -0.0446(17) -0.044(2) -0.008(2)
 F5 0.150(3) 0.0667(16) 0.0703(17) -0.0118(13) -0.0112(17) -0.0295(17)
 F6 0.092(2) 0.095(2) 0.0872(19) -0.0375(16) -0.0256(16) -0.0100(16)
 F7 0.0833(17) 0.0790(16) 0.0854(17) -0.0348(14) -0.0270(14) -0.0250(14)
 F8 0.096(2) 0.0860(17) 0.0592(14) -0.0325(13) -0.0072(13) -0.0238(14)
 F9 0.119(2) 0.0847(18) 0.097(2) -0.0420(16) -0.0675(19) 0.0251(17)
 F10 0.148(5) 0.050(3) 0.086(3) -0.023(2) -0.021(4) 0.022(3)
 F10A 0.098(6) 0.091(6) 0.114(6) -0.049(5) -0.027(5) 0.046(5)
 F11 0.088(4) 0.095(4) 0.170(7) -0.075(5) 0.051(4) -0.016(4)
 F11A 0.127(8) 0.109(6) 0.100(6) -0.057(5) 0.012(6) 0.011(7)
 F12 0.136(5) 0.078(4) 0.099(4) -0.056(3) -0.030(4) -0.010(3)
 F12A 0.117(7) 0.069(6) 0.161(9) -0.055(6) 0.016(7) -0.013(5)
 F13 0.097(2) 0.159(3) 0.113(3) -0.054(2) -0.021(2) 0.052(2)
 F14 0.0498(15) 0.0838(19) 0.198(4) -0.044(2) 0.0290(19) -0.0190(14)
 F15 0.0705(18) 0.113(2) 0.226(4) -0.121(3) -0.006(2) -0.0069(17)
 F16 0.155(7) 0.073(4) 0.104(4) -0.012(3) 0.019(6) -0.043(5)
 F16A 0.098(7) 0.108(7) 0.065(7) -0.002(6) 0.028(6) -0.045(6)
 F17 0.121(7) 0.117(5) 0.050(3) -0.017(3) 0.001(4) -0.018(5)
 F17A 0.088(6) 0.099(7) 0.065(5) -0.001(5) -0.026(4) -0.013(5)
 F18 0.102(4) 0.109(6) 0.088(5) 0.022(4) 0.011(4) 0.014(5)
 F18A 0.132(8) 0.054(4) 0.081(5) -0.010(4) -0.007(7) -0.013(6)
 F19 0.0642(15) 0.0983(18) 0.0940(18) -0.0633(15) -0.0042(13) -0.0280(13)
 F20 0.0755(17) 0.0628(15) 0.112(2) -0.0342(15) -0.0111(15) -0.0264(13)
 F21 0.0466(13) 0.0865(17) 0.112(2) -0.0536(15) -0.0022(12) -0.0238(12)
 F22 0.175(7) 0.149(7) 0.132(6) -0.104(5) 0.009(5) 0.006(5)
 F22A 0.119(7) 0.154(7) 0.156(7) -0.112(6) 0.054(6) -0.036(6)
 F23 0.081(4) 0.121(5) 0.202(7) -0.117(5) 0.067(4) -0.042(3)
 F23A 0.106(7) 0.126(8) 0.185(9) -0.096(7) 0.004(7) 0.027(6)
 F24 0.119(4) 0.068(3) 0.172(6) -0.071(4) 0.044(4) -0.012(3)
 F24A 0.101(6) 0.123(7) 0.192(9) -0.126(6) 0.048(6) -0.054(5)
 N1 0.075(2) 0.0381(14) 0.0467(16) -0.0116(13) -0.0083(15) -0.0137(14)
 N2 0.0605(19) 0.0434(15) 0.0539(17) -0.0168(13) -0.0195(14) -0.0108(14)
 N3 0.0425(15) 0.0439(15) 0.0447(15) -0.0119(12) -0.0023(12) -0.0091(12)
 N4 0.0423(16) 0.0489(16) 0.0710(19) -0.0336(15) -0.0056(14) -0.0111(13)

_geom_special_details
;
 All esds (except the esd in the dihedral angle between two l.s. planes)
 are estimated using the full covariance matrix.  The cell esds are taken
 into account individually in the estimation of esds in distances, angles
 and torsion angles; correlations between esds in cell parameters are only
 used when they are defined by crystal symmetry.  An approximate (isotropic)
 treatment of cell esds is used for estimating esds involving l.s. planes.
;
loop_
  _geom_bond_atom_site_label_1
  _geom_bond_atom_site_label_2
  _geom_bond_distance
  _geom_bond_site_symmetry_2
  _geom_bond_publ_flag
 C1 H1A 0.9700 . ?
 C1 H1B 0.9700 . ?
 C1 H1C 0.9700 . ?
 C1 C4 1.532(13) . ?
 C1A H1AA 0.9700 . ?
 C1A H1AB 0.9700 . ?
 C1A H1AC 0.9700 . ?
 C1A C4A 1.565(17) . ?
 C2 H2A 0.9700 . ?
 C2 H2B 0.9700 . ?
 C2 H2C 0.9700 . ?
 C2 C4 1.499(13) . ?
 C2A H2AA 0.9700 . ?
 C2A H2AB 0.9700 . ?
 C2A H2AC 0.9700 . ?
 C2A C4A 1.497(16) . ?
 C3 H3A 0.9700 . ?
 C3 H3B 0.9700 . ?
 C3 H3C 0.9700 . ?
 C3 C4 1.546(12) . ?
 C3A H3AA 0.9700 . ?
 C3A H3AB 0.9700 . ?
 C3A H3AC 0.9700 . ?
 C3A C4A 1.516(16) . ?
 C4 C5 1.549(9) . ?
 C4A C5 1.533(13) . ?
 C5 C6 1.367(6) . ?
 C5 C14 1.379(6) . ?
 C6 H6 0.9400 . ?
 C6 C7 1.389(5) . ?
 C7 C8 1.418(5) . ?
 C7 C12 1.421(5) . ?
 C8 H8 0.9400 . ?
 C8 C9 1.323(6) . ?
 C9 H9 0.9400 . ?
 C9 C10 1.438(5) . ?
 C10 C11 1.432(5) . ?
 C10 C20 1.409(5) . ?
 C11 C12 1.407(5) . ?
 C11 C17 1.421(5) . ?
 C12 C13 1.412(5) . ?
 C13 C14 1.403(5) . ?
 C13 C15 1.433(6) . ?
 C14 H14 0.9400 . ?
 C15 H15 0.9400 . ?
 C15 C16 1.350(6) . ?
 C16 H16 0.9400 . ?
 C16 C17 1.441(5) . ?
 C17 C18 1.405(5) . ?
 C18 C19 1.392(5) . ?
 C18 N4 1.445(4) . ?
 C19 H19 0.9400 . ?
 C19 C20 1.367(5) . ?
 C20 N1 1.441(4) . ?
 C21 C22 1.395(5) . ?
 C21 C28 1.409(5) . ?
 C21 N1 1.417(5) . ?
 C22 H22 0.9400 . ?
 C22 C23 1.385(6) . ?
 C23 C24 1.488(9) . ?
 C23 C24A 1.480(14) . ?
 C23 C25 1.409(6) . ?
 C24 F1 1.371(13) . ?
 C24 F2 1.309(11) . ?
 C24 F3 1.333(12) . ?
 C24A F1A 1.316(17) . ?
 C24A F2A 1.366(18) . ?
 C24A F3A 1.321(17) . ?
 C25 H25 0.9400 . ?
 C25 C26 1.385(6) . ?
 C26 C27 1.475(6) . ?
 C26 C28 1.406(5) . ?
 C27 F4 1.332(5) . ?
 C27 F5 1.345(5) . ?
 C27 F6 1.340(6) . ?
 C28 C32 1.446(5) . ?
 C29 C30 1.396(5) . ?
 C29 C34 1.431(5) . ?
 C29 N2 1.370(4) . ?
 C30 H30 0.9400 . ?
 C30 C31 1.355(5) . ?
 C31 C32 1.437(5) . ?
 C31 N1 1.395(4) . ?
 C32 C33 1.386(5) . ?
 C33 H33 0.9400 . ?
 C33 C34 1.401(5) . ?
 C34 C35 1.441(5) . ?
 C35 C36 1.400(5) . ?
 C35 C42 1.414(5) . ?
 C36 C37 1.494(5) . ?
 C36 C38 1.376(5) . ?
 C37 F7 1.339(5) . ?
 C37 F8 1.346(5) . ?
 C37 F9 1.323(4) . ?
 C38 H38 0.9400 . ?
 C38 C39 1.389(5) . ?
 C39 C40 1.509(8) . ?
 C39 C40A 1.485(13) . ?
 C39 C41 1.369(5) . ?
 C40 F10 1.290(10) . ?
 C40 F11 1.317(10) . ?
 C40 F12 1.340(9) . ?
 C40A F10A 1.280(14) . ?
 C40A F11A 1.322(15) . ?
 C40A F12A 1.312(15) . ?
 C41 H41 0.9400 . ?
 C41 C42 1.371(5) . ?
 C42 N2 1.395(4) . ?
 C43 C44 1.395(5) . ?
 C43 C60 1.376(5) . ?
 C43 N3 1.421(4) . ?
 C44 H44 0.9400 . ?
 C44 C45 1.389(5) . ?
 C45 C46 1.404(5) . ?
 C45 N2 1.430(4) . ?
 C46 C47 1.436(5) . ?
 C46 C59 1.426(5) . ?
 C47 H47 0.9400 . ?
 C47 C48 1.340(6) . ?
 C48 H48 0.9400 . ?
 C48 C49 1.430(6) . ?
 C49 C50 1.399(6) . ?
 C49 C58 1.409(5) . ?
 C50 H50 0.9400 . ?
 C50 C51 1.375(6) . ?
 C51 C52 1.533(6) . ?
 C51 C56 1.399(6) . ?
 C52 C53 1.520(7) . ?
 C52 C54 1.553(9) . ?
 C52 C55 1.477(8) . ?
 C53 H53A 0.9700 . ?
 C53 H53B 0.9700 . ?
 C53 H53C 0.9700 . ?
 C54 H54A 0.9700 . ?
 C54 H54B 0.9700 . ?
 C54 H54C 0.9700 . ?
 C55 H55A 0.9700 . ?
 C55 H55B 0.9700 . ?
 C55 H55C 0.9700 . ?
 C56 H56 0.9400 . ?
 C56 C57 1.390(5) . ?
 C57 C58 1.424(5) . ?
 C57 C62 1.442(5) . ?
 C58 C59 1.407(5) . ?
 C59 C60 1.412(5) . ?
 C60 C61 1.450(5) . ?
 C61 C62 1.354(5) . ?
 C61 C72 1.490(5) . ?
 C62 H62 0.9400 . ?
 C63 C64 1.406(5) . ?
 C63 C70 1.393(5) . ?
 C63 N3 1.374(4) . ?
 C64 H64 0.9400 . ?
 C64 C65 1.379(5) . ?
 C65 C66 1.491(5) . ?
 C65 C67 1.374(5) . ?
 C66 F13 1.327(5) . ?
 C66 F14 1.290(5) . ?
 C66 F15 1.285(5) . ?
 C67 H67 0.9400 . ?
 C67 C68 1.382(5) . ?
 C68 C69 1.497(9) . ?
 C68 C69A 1.496(13) . ?
 C68 C70 1.380(5) . ?
 C69 F16 1.366(15) . ?
 C69 F17 1.308(14) . ?
 C69 F18 1.332(13) . ?
 C69A F16A 1.36(2) . ?
 C69A F17A 1.311(19) . ?
 C69A F18A 1.329(18) . ?
 C70 H70 0.9400 . ?
 C71 H71 0.9400 . ?
 C71 C72 1.394(5) . ?
 C71 C76 1.395(4) . ?
 C72 C73 1.414(5) . ?
 C73 C74 1.364(5) . ?
 C73 N3 1.438(4) . ?
 C74 H74 0.9400 . ?
 C74 C75 1.355(5) . ?
 C75 C76 1.426(5) . ?
 C75 N4 1.396(4) . ?
 C76 C77 1.447(5) . ?
 C77 C78 1.421(5) . ?
 C77 C82 1.391(5) . ?
 C78 C79 1.381(5) . ?
 C78 N4 1.390(5) . ?
 C79 H79 0.9400 . ?
 C79 C80 1.381(6) . ?
 C80 C81 1.396(5) . ?
 C80 C84 1.504(9) . ?
 C80 C84A 1.498(13) . ?
 C81 H81 0.9400 . ?
 C81 C82 1.386(5) . ?
 C82 C83 1.501(5) . ?
 C83 F19 1.336(5) . ?
 C83 F20 1.340(5) . ?
 C83 F21 1.335(4) . ?
 C84 F22 1.360(12) . ?
 C84 F23 1.303(10) . ?
 C84 F24 1.303(12) . ?
 C84A F22A 1.370(17) . ?
 C84A F23A 1.288(15) . ?
 C84A F24A 1.294(16) . ?

loop_
  _geom_angle_atom_site_label_1
  _geom_angle_atom_site_label_2
  _geom_angle_atom_site_label_3
  _geom_angle
  _geom_angle_site_symmetry_1
  _geom_angle_site_symmetry_3
  _geom_angle_publ_flag
 H1A C1 H1B 109.5 . . ?
 H1A C1 H1C 109.5 . . ?
 H1B C1 H1C 109.5 . . ?
 C4 C1 H1A 109.5 . . ?
 C4 C1 H1B 109.5 . . ?
 C4 C1 H1C 109.5 . . ?
 H1AA C1A H1AB 109.5 . . ?
 H1AA C1A H1AC 109.5 . . ?
 H1AB C1A H1AC 109.5 . . ?
 C4A C1A H1AA 109.5 . . ?
 C4A C1A H1AB 109.5 . . ?
 C4A C1A H1AC 109.5 . . ?
 H2A C2 H2B 109.5 . . ?
 H2A C2 H2C 109.5 . . ?
 H2B C2 H2C 109.5 . . ?
 C4 C2 H2A 109.5 . . ?
 C4 C2 H2B 109.5 . . ?
 C4 C2 H2C 109.5 . . ?
 H2AA C2A H2AB 109.5 . . ?
 H2AA C2A H2AC 109.5 . . ?
 H2AB C2A H2AC 109.5 . . ?
 C4A C2A H2AA 109.5 . . ?
 C4A C2A H2AB 109.5 . . ?
 C4A C2A H2AC 109.5 . . ?
 H3A C3 H3B 109.5 . . ?
 H3A C3 H3C 109.5 . . ?
 H3B C3 H3C 109.5 . . ?
 C4 C3 H3A 109.5 . . ?
 C4 C3 H3B 109.5 . . ?
 C4 C3 H3C 109.5 . . ?
 H3AA C3A H3AB 109.5 . . ?
 H3AA C3A H3AC 109.5 . . ?
 H3AB C3A H3AC 109.5 . . ?
 C4A C3A H3AA 109.5 . . ?
 C4A C3A H3AB 109.5 . . ?
 C4A C3A H3AC 109.5 . . ?
 C1 C4 C3 106.3(10) . . ?
 C1 C4 C5 106.4(8) . . ?
 C2 C4 C1 113.0(10) . . ?
 C2 C4 C3 107.7(9) . . ?
 C2 C4 C5 112.6(8) . . ?
 C3 C4 C5 110.7(8) . . ?
 C2A C4A C1A 105.2(14) . . ?
 C2A C4A C3A 115.9(16) . . ?
 C2A C4A C5 112.8(11) . . ?
 C3A C4A C1A 104.6(14) . . ?
 C3A C4A C5 106.5(13) . . ?
 C5 C4A C1A 111.6(12) . . ?
 C6 C5 C4 120.9(6) . . ?
 C6 C5 C4A 122.7(8) . . ?
 C6 C5 C14 117.4(4) . . ?
 C14 C5 C4 121.5(6) . . ?
 C14 C5 C4A 119.5(8) . . ?
 C5 C6 H6 118.4 . . ?
 C5 C6 C7 123.3(4) . . ?
 C7 C6 H6 118.4 . . ?
 C6 C7 C8 122.4(4) . . ?
 C6 C7 C12 119.1(4) . . ?
 C8 C7 C12 118.5(3) . . ?
 C7 C8 H8 119.1 . . ?
 C9 C8 C7 121.8(4) . . ?
 C9 C8 H8 119.1 . . ?
 C8 C9 H9 119.2 . . ?
 C8 C9 C10 121.5(4) . . ?
 C10 C9 H9 119.2 . . ?
 C11 C10 C9 118.0(3) . . ?
 C20 C10 C9 123.8(3) . . ?
 C20 C10 C11 118.2(3) . . ?
 C12 C11 C10 119.1(3) . . ?
 C12 C11 C17 119.9(3) . . ?
 C17 C11 C10 121.0(3) . . ?
 C11 C12 C7 120.4(3) . . ?
 C11 C12 C13 121.2(3) . . ?
 C13 C12 C7 118.4(3) . . ?
 C12 C13 C15 117.8(3) . . ?
 C14 C13 C12 118.8(4) . . ?
 C14 C13 C15 123.5(4) . . ?
 C5 C14 C13 122.8(4) . . ?
 C5 C14 H14 118.6 . . ?
 C13 C14 H14 118.6 . . ?
 C13 C15 H15 119.1 . . ?
 C16 C15 C13 121.7(4) . . ?
 C16 C15 H15 119.1 . . ?
 C15 C16 H16 119.5 . . ?
 C15 C16 C17 121.1(3) . . ?
 C17 C16 H16 119.5 . . ?
 C11 C17 C16 118.2(3) . . ?
 C18 C17 C11 117.7(3) . . ?
 C18 C17 C16 124.1(3) . . ?
 C17 C18 N4 120.0(3) . . ?
 C19 C18 C17 120.6(3) . . ?
 C19 C18 N4 119.2(3) . . ?
 C18 C19 H19 119.0 . . ?
 C20 C19 C18 121.9(3) . . ?
 C20 C19 H19 119.0 . . ?
 C10 C20 N1 118.0(3) . . ?
 C19 C20 C10 120.1(3) . . ?
 C19 C20 N1 121.8(3) . . ?
 C22 C21 C28 123.2(4) . . ?
 C22 C21 N1 125.8(4) . . ?
 C28 C21 N1 111.0(3) . . ?
 C21 C22 H22 121.7 . . ?
 C23 C22 C21 116.6(4) . . ?
 C23 C22 H22 121.7 . . ?
 C22 C23 C24 120.2(6) . . ?
 C22 C23 C24A 116.8(9) . . ?
 C22 C23 C25 122.0(4) . . ?
 C25 C23 C24 117.8(6) . . ?
 C25 C23 C24A 121.2(9) . . ?
 F1 C24 C23 112.8(9) . . ?
 F2 C24 C23 114.8(8) . . ?
 F2 C24 F1 103.2(11) . . ?
 F2 C24 F3 111.2(10) . . ?
 F3 C24 C23 112.6(9) . . ?
 F3 C24 F1 101.0(9) . . ?
 F1A C24A C23 112.3(13) . . ?
 F1A C24A F2A 98.1(15) . . ?
 F1A C24A F3A 112.4(17) . . ?
 F2A C24A C23 114.3(14) . . ?
 F3A C24A C23 114.5(13) . . ?
 F3A C24A F2A 103.8(15) . . ?
 C23 C25 H25 119.8 . . ?
 C26 C25 C23 120.3(4) . . ?
 C26 C25 H25 119.8 . . ?
 C25 C26 C27 118.8(4) . . ?
 C25 C26 C28 119.4(4) . . ?
 C28 C26 C27 121.8(4) . . ?
 F4 C27 C26 113.7(4) . . ?
 F4 C27 F5 106.1(4) . . ?
 F4 C27 F6 105.6(4) . . ?
 F5 C27 C26 112.7(4) . . ?
 F6 C27 C26 113.3(4) . . ?
 F6 C27 F5 104.6(4) . . ?
 C21 C28 C32 106.0(3) . . ?
 C26 C28 C21 118.4(4) . . ?
 C26 C28 C32 135.6(4) . . ?
 C30 C29 C34 122.3(3) . . ?
 N2 C29 C30 129.2(3) . . ?
 N2 C29 C34 108.5(3) . . ?
 C29 C30 H30 121.4 . . ?
 C31 C30 C29 117.2(3) . . ?
 C31 C30 H30 121.4 . . ?
 C30 C31 C32 122.3(3) . . ?
 C30 C31 N1 127.8(3) . . ?
 N1 C31 C32 109.8(3) . . ?
 C31 C32 C28 106.9(3) . . ?
 C33 C32 C28 133.0(3) . . ?
 C33 C32 C31 120.2(3) . . ?
 C32 C33 H33 120.6 . . ?
 C32 C33 C34 118.7(3) . . ?
 C34 C33 H33 120.6 . . ?
 C29 C34 C35 107.0(3) . . ?
 C33 C34 C29 119.0(3) . . ?
 C33 C34 C35 133.9(3) . . ?
 C36 C35 C34 137.7(3) . . ?
 C36 C35 C42 116.2(3) . . ?
 C42 C35 C34 106.1(3) . . ?
 C35 C36 C37 119.9(3) . . ?
 C38 C36 C35 120.4(3) . . ?
 C38 C36 C37 119.7(3) . . ?
 F7 C37 C36 112.0(4) . . ?
 F7 C37 F8 105.1(3) . . ?
 F8 C37 C36 112.5(3) . . ?
 F9 C37 C36 113.1(3) . . ?
 F9 C37 F7 106.9(3) . . ?
 F9 C37 F8 106.7(4) . . ?
 C36 C38 H38 119.6 . . ?
 C36 C38 C39 120.7(3) . . ?
 C39 C38 H38 119.6 . . ?
 C38 C39 C40 119.6(5) . . ?
 C38 C39 C40A 117.3(7) . . ?
 C41 C39 C38 121.1(3) . . ?
 C41 C39 C40 119.3(5) . . ?
 C41 C39 C40A 121.4(7) . . ?
 F10 C40 C39 114.0(7) . . ?
 F10 C40 F11 112.4(8) . . ?
 F10 C40 F12 105.8(8) . . ?
 F11 C40 C39 110.2(7) . . ?
 F11 C40 F12 102.2(8) . . ?
 F12 C40 C39 111.6(7) . . ?
 F10A C40A C39 118.3(12) . . ?
 F10A C40A F11A 108.7(13) . . ?
 F10A C40A F12A 110.7(14) . . ?
 F11A C40A C39 109.0(12) . . ?
 F12A C40A C39 108.7(12) . . ?
 F12A C40A F11A 99.7(14) . . ?
 C39 C41 H41 121.2 . . ?
 C39 C41 C42 117.6(3) . . ?
 C42 C41 H41 121.2 . . ?
 C41 C42 C35 123.9(3) . . ?
 C41 C42 N2 126.9(3) . . ?
 N2 C42 C35 109.2(3) . . ?
 C44 C43 N3 120.9(3) . . ?
 C60 C43 C44 120.9(3) . . ?
 C60 C43 N3 117.5(3) . . ?
 C43 C44 H44 120.6 . . ?
 C45 C44 C43 118.9(3) . . ?
 C45 C44 H44 120.6 . . ?
 C44 C45 C46 122.0(3) . . ?
 C44 C45 N2 115.4(3) . . ?
 C46 C45 N2 122.0(3) . . ?
 C45 C46 C47 125.7(3) . . ?
 C45 C46 C59 117.3(3) . . ?
 C59 C46 C47 117.0(3) . . ?
 C46 C47 H47 119.4 . . ?
 C48 C47 C46 121.2(4) . . ?
 C48 C47 H47 119.4 . . ?
 C47 C48 H48 118.8 . . ?
 C47 C48 C49 122.5(4) . . ?
 C49 C48 H48 118.8 . . ?
 C50 C49 C48 123.6(4) . . ?
 C50 C49 C58 118.8(4) . . ?
 C58 C49 C48 117.6(3) . . ?
 C49 C50 H50 118.8 . . ?
 C51 C50 C49 122.3(4) . . ?
 C51 C50 H50 118.8 . . ?
 C50 C51 C52 119.8(4) . . ?
 C50 C51 C56 118.3(4) . . ?
 C56 C51 C52 121.8(4) . . ?
 C51 C52 C54 106.7(5) . . ?
 C53 C52 C51 109.2(4) . . ?
 C53 C52 C54 105.8(5) . . ?
 C55 C52 C51 112.6(5) . . ?
 C55 C52 C53 111.9(5) . . ?
 C55 C52 C54 110.1(6) . . ?
 C52 C53 H53A 109.5 . . ?
 C52 C53 H53B 109.5 . . ?
 C52 C53 H53C 109.5 . . ?
 H53A C53 H53B 109.5 . . ?
 H53A C53 H53C 109.5 . . ?
 H53B C53 H53C 109.5 . . ?
 C52 C54 H54A 109.5 . . ?
 C52 C54 H54B 109.5 . . ?
 C52 C54 H54C 109.5 . . ?
 H54A C54 H54B 109.5 . . ?
 H54A C54 H54C 109.5 . . ?
 H54B C54 H54C 109.5 . . ?
 C52 C55 H55A 109.5 . . ?
 C52 C55 H55B 109.5 . . ?
 C52 C55 H55C 109.5 . . ?
 H55A C55 H55B 109.5 . . ?
 H55A C55 H55C 109.5 . . ?
 H55B C55 H55C 109.5 . . ?
 C51 C56 H56 119.0 . . ?
 C57 C56 C51 122.0(4) . . ?
 C57 C56 H56 119.0 . . ?
 C56 C57 C58 118.7(4) . . ?
 C56 C57 C62 123.5(3) . . ?
 C58 C57 C62 117.6(3) . . ?
 C49 C58 C57 119.6(3) . . ?
 C59 C58 C49 120.2(3) . . ?
 C59 C58 C57 120.2(3) . . ?
 C58 C59 C46 121.0(3) . . ?
 C58 C59 C60 119.0(3) . . ?
 C60 C59 C46 119.9(3) . . ?
 C43 C60 C59 119.7(3) . . ?
 C43 C60 C61 120.6(3) . . ?
 C59 C60 C61 119.1(3) . . ?
 C60 C61 C72 111.5(3) . . ?
 C62 C61 C60 118.3(3) . . ?
 C62 C61 C72 127.7(3) . . ?
 C57 C62 H62 119.0 . . ?
 C61 C62 C57 121.9(3) . . ?
 C61 C62 H62 119.0 . . ?
 C70 C63 C64 118.4(3) . . ?
 N3 C63 C64 121.3(3) . . ?
 N3 C63 C70 120.3(3) . . ?
 C63 C64 H64 120.0 . . ?
 C65 C64 C63 120.0(3) . . ?
 C65 C64 H64 120.0 . . ?
 C64 C65 C66 118.8(4) . . ?
 C67 C65 C64 121.6(3) . . ?
 C67 C65 C66 119.5(4) . . ?
 F13 C66 C65 113.4(3) . . ?
 F14 C66 C65 114.3(4) . . ?
 F14 C66 F13 103.0(4) . . ?
 F15 C66 C65 113.9(3) . . ?
 F15 C66 F13 102.8(4) . . ?
 F15 C66 F14 108.3(4) . . ?
 C65 C67 H67 120.9 . . ?
 C65 C67 C68 118.3(4) . . ?
 C68 C67 H67 120.9 . . ?
 C67 C68 C69 120.0(6) . . ?
 C67 C68 C69A 121.2(10) . . ?
 C70 C68 C67 121.7(4) . . ?
 C70 C68 C69 118.1(7) . . ?
 C70 C68 C69A 117.0(9) . . ?
 F16 C69 C68 109.0(10) . . ?
 F17 C69 C68 114.2(12) . . ?
 F17 C69 F16 105.4(13) . . ?
 F17 C69 F18 106.9(12) . . ?
 F18 C69 C68 114.0(9) . . ?
 F18 C69 F16 106.7(11) . . ?
 F16A C69A C68 110.1(16) . . ?
 F17A C69A C68 112.2(14) . . ?
 F17A C69A F16A 108.5(18) . . ?
 F17A C69A F18A 106.5(15) . . ?
 F18A C69A C68 112.9(14) . . ?
 F18A C69A F16A 106.4(19) . . ?
 C63 C70 H70 120.0 . . ?
 C68 C70 C63 120.0(3) . . ?
 C68 C70 H70 120.0 . . ?
 C72 C71 H71 120.3 . . ?
 C72 C71 C76 119.5(3) . . ?
 C76 C71 H71 120.3 . . ?
 C71 C72 C61 119.4(3) . . ?
 C71 C72 C73 118.8(3) . . ?
 C73 C72 C61 118.2(3) . . ?
 C72 C73 N3 116.6(3) . . ?
 C74 C73 C72 122.3(3) . . ?
 C74 C73 N3 119.4(3) . . ?
 C73 C74 H74 121.0 . . ?
 C75 C74 C73 117.9(3) . . ?
 C75 C74 H74 121.0 . . ?
 C74 C75 C76 122.6(3) . . ?
 C74 C75 N4 126.7(3) . . ?
 N4 C75 C76 110.0(3) . . ?
 C71 C76 C75 118.2(3) . . ?
 C71 C76 C77 133.8(3) . . ?
 C75 C76 C77 106.3(3) . . ?
 C78 C77 C76 105.9(3) . . ?
 C82 C77 C76 135.4(3) . . ?
 C82 C77 C78 118.6(3) . . ?
 C79 C78 C77 121.8(3) . . ?
 C79 C78 N4 127.5(3) . . ?
 N4 C78 C77 110.7(3) . . ?
 C78 C79 H79 121.1 . . ?
 C80 C79 C78 117.7(3) . . ?
 C80 C79 H79 121.1 . . ?
 C79 C80 C81 122.1(4) . . ?
 C79 C80 C84 118.2(5) . . ?
 C79 C80 C84A 121.0(7) . . ?
 C81 C80 C84 119.6(5) . . ?
 C81 C80 C84A 116.7(7) . . ?
 C80 C81 H81 120.2 . . ?
 C82 C81 C80 119.7(4) . . ?
 C82 C81 H81 120.2 . . ?
 C77 C82 C83 121.0(3) . . ?
 C81 C82 C77 120.1(3) . . ?
 C81 C82 C83 118.9(4) . . ?
 F19 C83 C82 112.2(3) . . ?
 F19 C83 F20 106.0(3) . . ?
 F20 C83 C82 111.9(3) . . ?
 F21 C83 C82 112.9(3) . . ?
 F21 C83 F19 106.7(3) . . ?
 F21 C83 F20 106.7(3) . . ?
 F22 C84 C80 109.3(8) . . ?
 F23 C84 C80 114.0(8) . . ?
 F23 C84 F22 104.8(10) . . ?
 F24 C84 C80 115.3(8) . . ?
 F24 C84 F22 105.2(9) . . ?
 F24 C84 F23 107.4(9) . . ?
 F22A C84A C80 112.0(12) . . ?
 F23A C84A C80 111.0(12) . . ?
 F23A C84A F22A 106.7(15) . . ?
 F23A C84A F24A 114.5(16) . . ?
 F24A C84A C80 111.2(12) . . ?
 F24A C84A F22A 100.9(13) . . ?
 C21 N1 C20 121.2(3) . . ?
 C31 N1 C20 126.8(3) . . ?
 C31 N1 C21 106.3(3) . . ?
 C29 N2 C42 109.1(3) . . ?
 C29 N2 C45 122.1(3) . . ?
 C42 N2 C45 127.5(3) . . ?
 C43 N3 C73 109.3(3) . . ?
 C63 N3 C43 125.1(3) . . ?
 C63 N3 C73 124.6(3) . . ?
 C75 N4 C18 117.2(3) . . ?
 C78 N4 C18 123.4(3) . . ?
 C78 N4 C75 106.9(3) . . ?

loop_
  _geom_torsion_atom_site_label_1
  _geom_torsion_atom_site_label_2
  _geom_torsion_atom_site_label_3
  _geom_torsion_atom_site_label_4
  _geom_torsion
  _geom_torsion_site_symmetry_1
  _geom_torsion_site_symmetry_2
  _geom_torsion_site_symmetry_3
  _geom_torsion_site_symmetry_4
  _geom_torsion_publ_flag
 C1 C4 C5 C6 -94.9(10) . . . . ?
 C1 C4 C5 C14 89.3(11) . . . . ?
 C1A C4A C5 C6 -128.6(12) . . . . ?
 C1A C4A C5 C14 44.3(16) . . . . ?
 C2 C4 C5 C6 29.4(11) . . . . ?
 C2 C4 C5 C14 -146.4(8) . . . . ?
 C2A C4A C5 C6 -10.4(19) . . . . ?
 C2A C4A C5 C14 162.5(13) . . . . ?
 C3 C4 C5 C6 150.0(7) . . . . ?
 C3 C4 C5 C14 -25.8(11) . . . . ?
 C3A C4A C5 C6 117.8(12) . . . . ?
 C3A C4A C5 C14 -69.3(15) . . . . ?
 C4 C5 C6 C7 -171.5(6) . . . . ?
 C4 C5 C14 C13 171.8(6) . . . . ?
 C4A C5 C6 C7 177.4(9) . . . . ?
 C4A C5 C14 C13 -177.3(9) . . . . ?
 C5 C6 C7 C8 179.0(4) . . . . ?
 C5 C6 C7 C12 -0.5(6) . . . . ?
 C6 C5 C14 C13 -4.1(7) . . . . ?
 C6 C7 C8 C9 -173.3(4) . . . . ?
 C6 C7 C12 C11 174.9(3) . . . . ?
 C6 C7 C12 C13 -3.8(6) . . . . ?
 C7 C8 C9 C10 -0.5(6) . . . . ?
 C7 C12 C13 C14 4.0(6) . . . . ?
 C7 C12 C13 C15 -176.8(4) . . . . ?
 C8 C7 C12 C11 -4.7(5) . . . . ?
 C8 C7 C12 C13 176.6(4) . . . . ?
 C8 C9 C10 C11 -6.6(6) . . . . ?
 C8 C9 C10 C20 174.0(4) . . . . ?
 C9 C10 C11 C12 7.9(5) . . . . ?
 C9 C10 C11 C17 -173.6(3) . . . . ?
 C9 C10 C20 C19 173.7(3) . . . . ?
 C9 C10 C20 N1 -8.6(5) . . . . ?
 C10 C11 C12 C7 -2.4(5) . . . . ?
 C10 C11 C12 C13 176.3(3) . . . . ?
 C10 C11 C17 C16 179.9(3) . . . . ?
 C10 C11 C17 C18 -1.0(5) . . . . ?
 C10 C20 N1 C21 -53.1(5) . . . . ?
 C10 C20 N1 C31 96.6(4) . . . . ?
 C11 C10 C20 C19 -5.7(5) . . . . ?
 C11 C10 C20 N1 172.0(3) . . . . ?
 C11 C12 C13 C14 -174.6(4) . . . . ?
 C11 C12 C13 C15 4.5(6) . . . . ?
 C11 C17 C18 C19 -4.1(5) . . . . ?
 C11 C17 C18 N4 172.0(3) . . . . ?
 C12 C7 C8 C9 6.3(6) . . . . ?
 C12 C11 C17 C16 -1.6(5) . . . . ?
 C12 C11 C17 C18 177.5(3) . . . . ?
 C12 C13 C14 C5 -0.1(7) . . . . ?
 C12 C13 C15 C16 -3.0(7) . . . . ?
 C13 C15 C16 C17 -0.9(7) . . . . ?
 C14 C5 C6 C7 4.4(7) . . . . ?
 C14 C13 C15 C16 176.1(5) . . . . ?
 C15 C13 C14 C5 -179.2(4) . . . . ?
 C15 C16 C17 C11 3.2(6) . . . . ?
 C15 C16 C17 C18 -175.8(4) . . . . ?
 C16 C17 C18 C19 174.9(3) . . . . ?
 C16 C17 C18 N4 -9.0(5) . . . . ?
 C17 C11 C12 C7 179.1(3) . . . . ?
 C17 C11 C12 C13 -2.3(5) . . . . ?
 C17 C18 C19 C20 4.4(5) . . . . ?
 C17 C18 N4 C75 -112.0(4) . . . . ?
 C17 C18 N4 C78 111.0(4) . . . . ?
 C18 C19 C20 C10 0.7(5) . . . . ?
 C18 C19 C20 N1 -177.0(3) . . . . ?
 C19 C18 N4 C75 64.1(4) . . . . ?
 C19 C18 N4 C78 -72.9(4) . . . . ?
 C19 C20 N1 C21 124.6(4) . . . . ?
 C19 C20 N1 C31 -85.7(5) . . . . ?
 C20 C10 C11 C12 -172.6(3) . . . . ?
 C20 C10 C11 C17 5.9(5) . . . . ?
 C21 C22 C23 C24 -179.5(7) . . . . ?
 C21 C22 C23 C24A -178.6(9) . . . . ?
 C21 C22 C23 C25 0.4(7) . . . . ?
 C21 C28 C32 C31 1.1(4) . . . . ?
 C21 C28 C32 C33 -179.8(4) . . . . ?
 C22 C21 C28 C26 0.7(7) . . . . ?
 C22 C21 C28 C32 -179.8(4) . . . . ?
 C22 C21 N1 C20 -26.0(6) . . . . ?
 C22 C21 N1 C31 178.9(4) . . . . ?
 C22 C23 C24 F1 -116.9(9) . . . . ?
 C22 C23 C24 F2 1.0(15) . . . . ?
 C22 C23 C24 F3 129.5(9) . . . . ?
 C22 C23 C24A F1A -165.9(15) . . . . ?
 C22 C23 C24A F2A -55.3(18) . . . . ?
 C22 C23 C24A F3A 64.2(19) . . . . ?
 C22 C23 C25 C26 -0.7(8) . . . . ?
 C23 C25 C26 C27 -177.5(5) . . . . ?
 C23 C25 C26 C28 0.9(7) . . . . ?
 C24 C23 C25 C26 179.2(7) . . . . ?
 C24A C23 C25 C26 178.3(10) . . . . ?
 C25 C23 C24 F1 63.2(12) . . . . ?
 C25 C23 C24 F2 -178.9(10) . . . . ?
 C25 C23 C24 F3 -50.4(13) . . . . ?
 C25 C23 C24A F1A 15(2) . . . . ?
 C25 C23 C24A F2A 125.7(14) . . . . ?
 C25 C23 C24A F3A -114.8(16) . . . . ?
 C25 C26 C27 F4 2.3(7) . . . . ?
 C25 C26 C27 F5 -118.6(5) . . . . ?
 C25 C26 C27 F6 122.9(5) . . . . ?
 C25 C26 C28 C21 -0.9(7) . . . . ?
 C25 C26 C28 C32 179.8(5) . . . . ?
 C26 C28 C32 C31 -179.6(5) . . . . ?
 C26 C28 C32 C33 -0.5(8) . . . . ?
 C27 C26 C28 C21 177.5(4) . . . . ?
 C27 C26 C28 C32 -1.8(8) . . . . ?
 C28 C21 C22 C23 -0.4(7) . . . . ?
 C28 C21 N1 C20 154.4(4) . . . . ?
 C28 C21 N1 C31 -0.7(4) . . . . ?
 C28 C26 C27 F4 -176.1(4) . . . . ?
 C28 C26 C27 F5 63.0(6) . . . . ?
 C28 C26 C27 F6 -55.5(6) . . . . ?
 C28 C32 C33 C34 -178.1(4) . . . . ?
 C29 C30 C31 C32 1.6(6) . . . . ?
 C29 C30 C31 N1 178.7(4) . . . . ?
 C29 C34 C35 C36 -175.9(4) . . . . ?
 C29 C34 C35 C42 1.1(4) . . . . ?
 C30 C29 C34 C33 -4.4(6) . . . . ?
 C30 C29 C34 C35 177.9(3) . . . . ?
 C30 C29 N2 C42 -177.4(4) . . . . ?
 C30 C29 N2 C45 14.4(6) . . . . ?
 C30 C31 C32 C28 176.0(4) . . . . ?
 C30 C31 C32 C33 -3.3(6) . . . . ?
 C30 C31 N1 C20 30.7(6) . . . . ?
 C30 C31 N1 C21 -176.0(4) . . . . ?
 C31 C32 C33 C34 1.0(6) . . . . ?
 C32 C31 N1 C20 -151.9(3) . . . . ?
 C32 C31 N1 C21 1.4(4) . . . . ?
 C32 C33 C34 C29 2.6(5) . . . . ?
 C32 C33 C34 C35 179.6(4) . . . . ?
 C33 C34 C35 C36 6.9(8) . . . . ?
 C33 C34 C35 C42 -176.1(4) . . . . ?
 C34 C29 C30 C31 2.2(5) . . . . ?
 C34 C29 N2 C42 3.1(4) . . . . ?
 C34 C29 N2 C45 -165.1(3) . . . . ?
 C34 C35 C36 C37 -5.2(7) . . . . ?
 C34 C35 C36 C38 176.9(4) . . . . ?
 C34 C35 C42 C41 -178.3(3) . . . . ?
 C34 C35 C42 N2 0.7(4) . . . . ?
 C35 C36 C37 F7 60.3(5) . . . . ?
 C35 C36 C37 F8 -57.8(5) . . . . ?
 C35 C36 C37 F9 -178.8(4) . . . . ?
 C35 C36 C38 C39 -0.1(6) . . . . ?
 C35 C42 N2 C29 -2.4(4) . . . . ?
 C35 C42 N2 C45 165.0(3) . . . . ?
 C36 C35 C42 C41 -0.5(6) . . . . ?
 C36 C35 C42 N2 178.5(3) . . . . ?
 C36 C38 C39 C40 -178.7(6) . . . . ?
 C36 C38 C39 C40A -173.8(9) . . . . ?
 C36 C38 C39 C41 0.7(6) . . . . ?
 C37 C36 C38 C39 -178.1(4) . . . . ?
 C38 C36 C37 F7 -121.7(4) . . . . ?
 C38 C36 C37 F8 120.1(4) . . . . ?
 C38 C36 C37 F9 -0.9(6) . . . . ?
 C38 C39 C40 F10 -36.1(10) . . . . ?
 C38 C39 C40 F11 91.3(8) . . . . ?
 C38 C39 C40 F12 -155.8(6) . . . . ?
 C38 C39 C40A F10A 4.2(19) . . . . ?
 C38 C39 C40A F11A 129.1(12) . . . . ?
 C38 C39 C40A F12A -123.2(11) . . . . ?
 C38 C39 C41 C42 -1.1(6) . . . . ?
 C39 C41 C42 C35 1.0(6) . . . . ?
 C39 C41 C42 N2 -177.8(4) . . . . ?
 C40 C39 C41 C42 178.3(5) . . . . ?
 C40A C39 C41 C42 173.2(9) . . . . ?
 C41 C39 C40 F10 144.5(7) . . . . ?
 C41 C39 C40 F11 -88.1(9) . . . . ?
 C41 C39 C40 F12 24.7(10) . . . . ?
 C41 C39 C40A F10A -170.3(12) . . . . ?
 C41 C39 C40A F11A -45.4(17) . . . . ?
 C41 C39 C40A F12A 62.3(15) . . . . ?
 C41 C42 N2 C29 176.6(4) . . . . ?
 C41 C42 N2 C45 -16.1(6) . . . . ?
 C42 C35 C36 C37 178.0(4) . . . . ?
 C42 C35 C36 C38 0.0(6) . . . . ?
 C43 C44 C45 C46 -10.0(5) . . . . ?
 C43 C44 C45 N2 160.8(3) . . . . ?
 C43 C60 C61 C62 -168.9(3) . . . . ?
 C43 C60 C61 C72 27.5(4) . . . . ?
 C44 C43 C60 C59 9.2(5) . . . . ?
 C44 C43 C60 C61 -161.4(3) . . . . ?
 C44 C43 N3 C63 -68.6(4) . . . . ?
 C44 C43 N3 C73 122.5(3) . . . . ?
 C44 C45 C46 C47 -175.0(4) . . . . ?
 C44 C45 C46 C59 8.3(5) . . . . ?
 C44 C45 N2 C29 -65.1(5) . . . . ?
 C44 C45 N2 C42 129.1(4) . . . . ?
 C45 C46 C47 C48 176.2(4) . . . . ?
 C45 C46 C59 C58 180.0(3) . . . . ?
 C45 C46 C59 C60 2.1(5) . . . . ?
 C46 C45 N2 C29 105.7(4) . . . . ?
 C46 C45 N2 C42 -60.1(5) . . . . ?
 C46 C47 C48 C49 3.9(7) . . . . ?
 C46 C59 C60 C43 -10.7(5) . . . . ?
 C46 C59 C60 C61 160.1(3) . . . . ?
 C47 C46 C59 C58 2.9(5) . . . . ?
 C47 C46 C59 C60 -175.0(3) . . . . ?
 C47 C48 C49 C50 -177.8(5) . . . . ?
 C47 C48 C49 C58 3.5(7) . . . . ?
 C48 C49 C50 C51 -177.3(5) . . . . ?
 C48 C49 C58 C57 173.2(4) . . . . ?
 C48 C49 C58 C59 -7.5(6) . . . . ?
 C49 C50 C51 C52 -177.2(5) . . . . ?
 C49 C50 C51 C56 2.6(7) . . . . ?
 C49 C58 C59 C46 4.3(6) . . . . ?
 C49 C58 C59 C60 -177.8(3) . . . . ?
 C50 C49 C58 C57 -5.6(6) . . . . ?
 C50 C49 C58 C59 173.7(4) . . . . ?
 C50 C51 C52 C53 53.8(7) . . . . ?
 C50 C51 C52 C54 -60.2(6) . . . . ?
 C50 C51 C52 C55 178.9(6) . . . . ?
 C50 C51 C56 C57 -2.7(7) . . . . ?
 C51 C56 C57 C58 -1.4(6) . . . . ?
 C51 C56 C57 C62 172.4(4) . . . . ?
 C52 C51 C56 C57 177.2(4) . . . . ?
 C56 C51 C52 C53 -126.1(5) . . . . ?
 C56 C51 C52 C54 119.9(6) . . . . ?
 C56 C51 C52 C55 -1.0(8) . . . . ?
 C56 C57 C58 C49 5.5(6) . . . . ?
 C56 C57 C58 C59 -173.8(4) . . . . ?
 C56 C57 C62 C61 176.7(4) . . . . ?
 C57 C58 C59 C46 -176.4(3) . . . . ?
 C57 C58 C59 C60 1.5(5) . . . . ?
 C58 C49 C50 C51 1.5(7) . . . . ?
 C58 C57 C62 C61 -9.5(6) . . . . ?
 C58 C59 C60 C43 171.4(3) . . . . ?
 C58 C59 C60 C61 -17.9(5) . . . . ?
 C59 C46 C47 C48 -7.1(6) . . . . ?
 C59 C60 C61 C62 20.5(5) . . . . ?
 C59 C60 C61 C72 -143.1(3) . . . . ?
 C60 C43 C44 C45 1.0(5) . . . . ?
 C60 C43 N3 C63 120.5(4) . . . . ?
 C60 C43 N3 C73 -48.4(4) . . . . ?
 C60 C61 C62 C57 -6.5(5) . . . . ?
 C60 C61 C72 C71 133.4(3) . . . . ?
 C60 C61 C72 C73 -24.9(4) . . . . ?
 C61 C72 C73 C74 151.4(3) . . . . ?
 C61 C72 C73 N3 -13.6(4) . . . . ?
 C62 C57 C58 C49 -168.6(4) . . . . ?
 C62 C57 C58 C59 12.1(5) . . . . ?
 C62 C61 C72 C71 -28.2(5) . . . . ?
 C62 C61 C72 C73 173.5(4) . . . . ?
 C63 C64 C65 C66 176.2(3) . . . . ?
 C63 C64 C65 C67 -0.8(5) . . . . ?
 C64 C63 C70 C68 -1.6(5) . . . . ?
 C64 C63 N3 C43 4.5(5) . . . . ?
 C64 C63 N3 C73 171.7(3) . . . . ?
 C64 C65 C66 F13 29.6(5) . . . . ?
 C64 C65 C66 F14 147.3(4) . . . . ?
 C64 C65 C66 F15 -87.5(5) . . . . ?
 C64 C65 C67 C68 0.3(5) . . . . ?
 C65 C67 C68 C69 -176.4(8) . . . . ?
 C65 C67 C68 C69A 176.5(10) . . . . ?
 C65 C67 C68 C70 -0.4(6) . . . . ?
 C66 C65 C67 C68 -176.7(3) . . . . ?
 C67 C65 C66 F13 -153.3(4) . . . . ?
 C67 C65 C66 F14 -35.7(5) . . . . ?
 C67 C65 C66 F15 89.6(5) . . . . ?
 C67 C68 C69 F16 86.1(11) . . . . ?
 C67 C68 C69 F17 -31.4(16) . . . . ?
 C67 C68 C69 F18 -154.7(10) . . . . ?
 C67 C68 C69A F16A -3(2) . . . . ?
 C67 C68 C69A F17A -124.3(14) . . . . ?
 C67 C68 C69A F18A 115.5(16) . . . . ?
 C67 C68 C70 C63 1.1(6) . . . . ?
 C69 C68 C70 C63 177.2(8) . . . . ?
 C69A C68 C70 C63 -176.0(10) . . . . ?
 C70 C63 C64 C65 1.4(5) . . . . ?
 C70 C63 N3 C43 -174.3(3) . . . . ?
 C70 C63 N3 C73 -7.1(5) . . . . ?
 C70 C68 C69 F16 -90.0(10) . . . . ?
 C70 C68 C69 F17 152.5(11) . . . . ?
 C70 C68 C69 F18 29.1(15) . . . . ?
 C70 C68 C69A F16A 173.8(16) . . . . ?
 C70 C68 C69A F17A 52.8(19) . . . . ?
 C70 C68 C69A F18A -67.5(18) . . . . ?
 C71 C72 C73 C74 -7.0(5) . . . . ?
 C71 C72 C73 N3 -172.1(3) . . . . ?
 C71 C76 C77 C78 -160.5(4) . . . . ?
 C71 C76 C77 C82 16.7(7) . . . . ?
 C72 C61 C62 C57 154.1(4) . . . . ?
 C72 C71 C76 C75 0.1(5) . . . . ?
 C72 C71 C76 C77 162.9(4) . . . . ?
 C72 C73 C74 C75 0.3(5) . . . . ?
 C72 C73 N3 C43 50.1(4) . . . . ?
 C72 C73 N3 C63 -118.9(4) . . . . ?
 C73 C74 C75 C76 6.8(5) . . . . ?
 C73 C74 C75 N4 -162.8(3) . . . . ?
 C74 C73 N3 C43 -115.4(3) . . . . ?
 C74 C73 N3 C63 75.6(4) . . . . ?
 C74 C75 C76 C71 -7.2(5) . . . . ?
 C74 C75 C76 C77 -174.3(3) . . . . ?
 C74 C75 N4 C18 28.4(5) . . . . ?
 C74 C75 N4 C78 171.9(4) . . . . ?
 C75 C76 C77 C78 3.7(4) . . . . ?
 C75 C76 C77 C82 -179.1(4) . . . . ?
 C76 C71 C72 C61 -151.6(3) . . . . ?
 C76 C71 C72 C73 6.5(5) . . . . ?
 C76 C75 N4 C18 -142.3(3) . . . . ?
 C76 C75 N4 C78 1.2(4) . . . . ?
 C76 C77 C78 C79 177.2(4) . . . . ?
 C76 C77 C78 N4 -3.1(4) . . . . ?
 C76 C77 C82 C81 -177.0(4) . . . . ?
 C76 C77 C82 C83 0.8(7) . . . . ?
 C77 C78 C79 C80 1.0(6) . . . . ?
 C77 C78 N4 C18 141.9(3) . . . . ?
 C77 C78 N4 C75 1.2(4) . . . . ?
 C77 C82 C83 F19 48.7(5) . . . . ?
 C77 C82 C83 F20 -70.3(5) . . . . ?
 C77 C82 C83 F21 169.3(4) . . . . ?
 C78 C77 C82 C81 -0.1(6) . . . . ?
 C78 C77 C82 C83 177.7(4) . . . . ?
 C78 C79 C80 C81 -0.9(7) . . . . ?
 C78 C79 C80 C84 175.2(7) . . . . ?
 C78 C79 C80 C84A -175.9(9) . . . . ?
 C79 C78 N4 C18 -38.4(6) . . . . ?
 C79 C78 N4 C75 -179.1(4) . . . . ?
 C79 C80 C81 C82 0.3(7) . . . . ?
 C79 C80 C84 F22 62.3(11) . . . . ?
 C79 C80 C84 F23 179.2(9) . . . . ?
 C79 C80 C84 F24 -55.9(12) . . . . ?
 C79 C80 C84A F22A 112.4(13) . . . . ?
 C79 C80 C84A F23A -128.4(14) . . . . ?
 C79 C80 C84A F24A 0.3(19) . . . . ?
 C80 C81 C82 C77 0.2(6) . . . . ?
 C80 C81 C82 C83 -177.7(4) . . . . ?
 C81 C80 C84 F22 -121.5(9) . . . . ?
 C81 C80 C84 F23 -4.6(14) . . . . ?
 C81 C80 C84 F24 120.2(9) . . . . ?
 C81 C80 C84A F22A -62.9(15) . . . . ?
 C81 C80 C84A F23A 56.3(18) . . . . ?
 C81 C80 C84A F24A -175.0(13) . . . . ?
 C81 C82 C83 F19 -133.5(4) . . . . ?
 C81 C82 C83 F20 107.5(4) . . . . ?
 C81 C82 C83 F21 -12.9(6) . . . . ?
 C82 C77 C78 C79 -0.5(6) . . . . ?
 C82 C77 C78 N4 179.1(3) . . . . ?
 C84 C80 C81 C82 -175.7(7) . . . . ?
 C84A C80 C81 C82 175.5(9) . . . . ?
 N1 C21 C22 C23 -180.0(4) . . . . ?
 N1 C21 C28 C26 -179.7(4) . . . . ?
 N1 C21 C28 C32 -0.2(5) . . . . ?
 N1 C31 C32 C28 -1.6(4) . . . . ?
 N1 C31 C32 C33 179.2(4) . . . . ?
 N2 C29 C30 C31 -177.2(4) . . . . ?
 N2 C29 C34 C33 175.1(3) . . . . ?
 N2 C29 C34 C35 -2.6(4) . . . . ?
 N2 C45 C46 C47 14.8(6) . . . . ?
 N2 C45 C46 C59 -161.9(3) . . . . ?
 N3 C43 C44 C45 -169.6(3) . . . . ?
 N3 C43 C60 C59 -179.9(3) . . . . ?
 N3 C43 C60 C61 9.5(5) . . . . ?
 N3 C63 C64 C65 -177.4(3) . . . . ?
 N3 C63 C70 C68 177.3(3) . . . . ?
 N3 C73 C74 C75 164.9(3) . . . . ?
 N4 C18 C19 C20 -171.7(3) . . . . ?
 N4 C75 C76 C71 164.0(3) . . . . ?
 N4 C75 C76 C77 -3.1(4) . . . . ?
 N4 C78 C79 C80 -178.6(4) . . . . ?

_smtbx_masks_special_details       ?
loop_
  _smtbx_masks_void_nr
  _smtbx_masks_void_average_x
  _smtbx_masks_void_average_y
  _smtbx_masks_void_average_z
  _smtbx_masks_void_volume
  _smtbx_masks_void_count_electrons
  _smtbx_masks_void_content
 1 0.216 0.173 0.583 36.7 0.0 ?
 2 0.500 0.500 0.000 411.3 128.0 ?
 3 0.423 0.852 0.466 15.6 0.0 ?
 4 0.577 0.148 0.534 15.6 0.0 ?
 5 0.784 0.827 0.417 36.7 0.0 ?

_smtbx_masks_void_probe_radius     1.2
_smtbx_masks_void_truncation_radius  1.2
_shelx_res_file
;
TITL cu_N8CNB_0m_a.res in P-1
    cu_n8cnb_0m_a.res
    created by SHELXL-2018/3 at 15:32:35 on 13-May-2024
REM Old TITL cu_N8CNB_0m in P-1
REM SHELXT solution in P-1: R1 0.291, Rweak 0.024, Alpha 0.084
REM <I/s> 0.000 for 0 systematic absences, Orientation as input
REM Formula found by SHELXT: C83 F21 N8
CELL 1.54178 14.7541 16.6391 17.6524 66.335 80.415 73.726
ZERR 2 0.0012 0.0012 0.0014 0.005 0.005 0.005
LATT 1
SFAC C H F N
UNIT 168 88 48 8
SADI F23 C84 F23A C84A
SADI 0.04 C80 F24 C80 F24A
RIGU 0.01 0.02 C80 C84A F22A F23A F24A
SADI C80 C84 C80 C84A
SADI 0.04 F22 F24 F22A F24A
SADI C84 F22 C84A F22A
SIMU 0.01 0.02 2 C84 C84A F22 > F24A
SADI C84 F24 C84A F24A
SADI 0.04 C80 F22 C80 F22A
SADI 0.04 F23 C80 F23A C80
SADI C84A C80 C84 C80
SADI 0.04 F23 F22 F23A F22A
RIGU 0.01 0.02 C80 C84 F22 F23 F24
SADI 0.04 F23 F24 F23A F24A
SADI C4 C3 C4A C3A
SADI 0.04 C5 C2 C5 C2A
SADI C4 C2 C4A C2A
SADI C4 C1 C4A C1A
RIGU 0.01 0.02 C1 C2 C3 C4 C5
SADI 0.04 C3 C1 C3A C1A
SADI 0.04 C5 C1 C5 C1A
SADI 0.04 C3 C2 C3A C2A
SADI 0.04 C2 C1 C2A C1A
SADI C4 C5 C4A C5
SIMU 0.01 0.02 2 C1 > C4A
SADI C5 C4 C5 C4A
RIGU 0.01 0.02 C1A C2A C3A C4A C5
SADI 0.04 C5 C3 C5 C3A
RIGU 0.01 0.02 C23 C24 F1 F2 F3
SADI C23 C24 C23 C24A
SADI 0.04 F3 F2 F1A F3A
SIMU 0.01 0.02 2 C24 C24A F1 > F3A
SADI 0.04 C23 F1 C23 F2A
SADI C24 F3 C24A F1A
SADI 0.04 C23 F2 C23 F3A
SADI 0.04 F1 F3 F2A F1A
SADI C24 C23 C24A C23
SADI 0.04 F1 F2 F2A F3A
SADI F1 C24 F2A C24A
SADI 0.04 C23 F3 C23 F1A
SADI C24 F2 C24A F3A
RIGU 0.01 0.02 C23 C24A F1A F2A F3A
SADI 0.04 F10 F11 F10A F11A
SADI C39 C40 C39 C40A
RIGU 0.01 0.02 C39 C40A F10A F11A F12A
SADI F10 C40 F10A C40A
SADI 0.04 C39 F11 C39 F11A
SADI F12 C40 F12A C40A
SADI 0.04 F12 C39 F12A C39
SADI 0.04 F12 F10 F12A F10A
SADI 0.04 F12 F11 F12A F11A
SADI C40 C39 C40A C39
SIMU 0.01 0.02 2 C40 C40A F10 > F12A
SADI 0.04 C39 F10 C39 F10A
SADI F11 C40 F11A C40A
RIGU 0.01 0.02 C39 C40 F10 F11 F12
SADI C69 F18 C69A F18A
SIMU 0.01 0.02 2 C69 C69A F16 > F18A
SADI 0.04 C68 F16 C68 F16A
RIGU 0.01 0.02 C68 C69A F16A F17A F18A
SADI C69 F16 C69A F16A
SADI 0.04 C68 F17 C68 F17A
SADI 0.04 F16 F17 F16A F17A
SADI 0.04 C68 F18 C68 F18A
SADI 0.04 F16 F18 F16A F18A
SADI C68 C69 C68 C69A
SADI C69 F17 C69A F17A
SADI 0.04 F17 F18 F17A F18A
RIGU 0.01 0.02 C68 C69 F16 F17 F18

L.S. 10
PLAN  30
SIZE 0.11 0.12 0.13
TEMP -50.15
CONF
LIST 4
MORE -1
ABIN
BOND $H
fmap 2
ACTA
OMIT 1 1 1
REM <olex2.extras>
REM <HklSrc "%.\\cu_N8CNB_0m_a.hkl">
REM </olex2.extras>

WGHT    0.050000    5.000000
FVAR       0.25983   0.61868
PART 1
C1    1    0.034366   -0.108644    0.491169    21.00000    0.15217    0.10398 =
         0.17985   -0.07123    0.07098   -0.07156
AFIX 137
H1A   2    0.055087   -0.098353    0.535158    21.00000   -1.50000
H1B   2    0.019093   -0.167198    0.513242    21.00000   -1.50000
H1C   2   -0.021276   -0.061910    0.468459    21.00000   -1.50000
AFIX   0
PART 2
C1A   1    0.083965   -0.137448    0.530973   -21.00000    0.10688    0.06863 =
         0.13452   -0.02079    0.01659   -0.06101
AFIX 137
H1AA  2    0.139438   -0.143473    0.557387   -21.00000   -1.50000
H1AB  2    0.068831   -0.195809    0.549842   -21.00000   -1.50000
H1AC  2    0.030947   -0.095110    0.545334   -21.00000   -1.50000
AFIX   0
PART 1
C2    1    0.083261   -0.109167    0.347110    21.00000    0.14089    0.08164 =
         0.16342   -0.06039   -0.02378   -0.05542
AFIX 137
H2A   2    0.033657   -0.055913    0.322788    21.00000   -1.50000
H2B   2    0.059621   -0.162824    0.362486    21.00000   -1.50000
H2C   2    0.136856   -0.110664    0.307145    21.00000   -1.50000
AFIX   0
PART 2
C2A   1    0.010941   -0.080285    0.399798   -21.00000    0.12727    0.10285 =
         0.17224   -0.02999   -0.01353   -0.09360
AFIX 137
H2AA  2   -0.034764   -0.037808    0.420230   -21.00000   -1.50000
H2AB  2   -0.010763   -0.135240    0.416720   -21.00000   -1.50000
H2AC  2    0.017760   -0.053813    0.339793   -21.00000   -1.50000
AFIX   0
PART 1
C3    1    0.192583   -0.192008    0.459243    21.00000    0.15399    0.06337 =
         0.11682   -0.03356   -0.01271   -0.05063
AFIX 137
H3A   2    0.246523   -0.191491    0.419388    21.00000   -1.50000
H3B   2    0.169122   -0.245128    0.471495    21.00000   -1.50000
H3C   2    0.211648   -0.193233    0.509773    21.00000   -1.50000
AFIX   0
PART 2
C3A   1    0.179617   -0.177919    0.419194   -21.00000    0.14711    0.08109 =
         0.15517   -0.07227    0.02215   -0.04858
AFIX 137
H3AA  2    0.192446   -0.162753    0.359991   -21.00000   -1.50000
H3AB  2    0.157414   -0.233135    0.443430   -21.00000   -1.50000
H3AC  2    0.237107   -0.186532    0.444214   -21.00000   -1.50000
AFIX   0
PART 1
C4    1    0.113631   -0.106229    0.422707    21.00000    0.11070    0.06894 =
         0.12398   -0.05531    0.02669   -0.05528
PART 2
C4A   1    0.104423   -0.101874    0.434741   -21.00000    0.11446    0.07353 =
         0.13339   -0.05040    0.02744   -0.05824
PART 0
C5    1    0.148564   -0.020187    0.403758    11.00000    0.06533    0.05734 =
         0.08818   -0.03294    0.00652   -0.03017
C6    1    0.113672    0.058736    0.340688    11.00000    0.06842    0.06749 =
         0.07579   -0.03504   -0.00118   -0.03120
AFIX  43
H6    2    0.062013    0.062019    0.313895    11.00000   -1.20000
AFIX   0
C7    1    0.150768    0.134370    0.314203    11.00000    0.05811    0.05414 =
         0.05674   -0.02497   -0.00652   -0.01891
C8    1    0.114506    0.215251    0.247828    11.00000    0.06909    0.06488 =
         0.06109   -0.02524   -0.01687   -0.02045
AFIX  43
H8    2    0.059392    0.220458    0.224394    11.00000   -1.20000
AFIX   0
C9    1    0.156105    0.283609    0.217956    11.00000    0.05925    0.06025 =
         0.05172   -0.02125   -0.01547   -0.01435
AFIX  43
H9    2    0.130144    0.335915    0.173579    11.00000   -1.20000
AFIX   0
C10   1    0.240130    0.279765    0.251794    11.00000    0.05623    0.03834 =
         0.04686   -0.01839   -0.00121   -0.01411
C11   1    0.272305    0.203569    0.324893    11.00000    0.04796    0.03732 =
         0.05105   -0.02126   -0.00424   -0.01196
C12   1    0.228364    0.130746    0.354530    11.00000    0.04859    0.03878 =
         0.05487   -0.01848   -0.00206   -0.01529
C13   1    0.261172    0.051920    0.423475    11.00000    0.05951    0.04591 =
         0.07006   -0.01409   -0.01140   -0.01808
C14   1    0.219981   -0.021586    0.445995    11.00000    0.07431    0.04357 =
         0.07793   -0.00962   -0.00665   -0.02081
AFIX  43
H14   2    0.242024   -0.074019    0.491836    11.00000   -1.20000
AFIX   0
C15   1    0.336206    0.051102    0.466104    11.00000    0.07706    0.04658 =
         0.07647   -0.00415   -0.02611   -0.01842
AFIX  43
H15   2    0.357070    0.000421    0.513697    11.00000   -1.20000
AFIX   0
C16   1    0.377714    0.121200    0.439709    11.00000    0.06175    0.05466 =
         0.07391   -0.01943   -0.02575   -0.01340
AFIX  43
H16   2    0.426163    0.118745    0.469628    11.00000   -1.20000
AFIX   0
C17   1    0.348975    0.199744    0.366414    11.00000    0.04361    0.03967 =
         0.05749   -0.01874   -0.00366   -0.01110
C18   1    0.392933    0.272509    0.332456    11.00000    0.04063    0.04102 =
         0.06637   -0.03043   -0.01196   -0.00445
C19   1    0.365786    0.342686    0.257831    11.00000    0.04737    0.03610 =
         0.06321   -0.01515   -0.00385   -0.01256
AFIX  43
H19   2    0.399190    0.388459    0.234435    11.00000   -1.20000
AFIX   0
C20   1    0.292012    0.347002    0.217582    11.00000    0.05386    0.03668 =
         0.05121   -0.01718   -0.00490   -0.01100
C21   1    0.261666    0.396755    0.069026    11.00000    0.07273    0.04730 =
         0.06262   -0.02160   -0.00438   -0.01401
C22   1    0.310788    0.317863    0.056395    11.00000    0.08612    0.05648 =
         0.06759   -0.02817   -0.00579   -0.01424
AFIX  43
H22   2    0.352210    0.271653    0.094989    11.00000   -1.20000
AFIX   0
C23   1    0.295443    0.311062   -0.015889    11.00000    0.09227    0.05910 =
         0.07886   -0.03405   -0.00348   -0.01024
PART 1
C24   1    0.344355    0.228858   -0.033960    21.00000    0.15045    0.08673 =
         0.09933   -0.06361   -0.02316   -0.00511
PART 2
C24A  1    0.345656    0.226579   -0.028624   -21.00000    0.15702    0.09140 =
         0.11680   -0.06010   -0.01599   -0.00203
PART 0
C25   1    0.233931    0.380270   -0.074254    11.00000    0.09881    0.07170 =
         0.06891   -0.03582   -0.00431   -0.01857
AFIX  43
H25   2    0.225637    0.373761   -0.122974    11.00000   -1.20000
AFIX   0
C26   1    0.185600    0.457875   -0.060219    11.00000    0.08911    0.05458 =
         0.05773   -0.02246   -0.00795   -0.01654
C27   1    0.118829    0.527241   -0.121057    11.00000    0.10334    0.06777 =
         0.06069   -0.03019   -0.01377   -0.01657
C28   1    0.199547    0.467569    0.012242    11.00000    0.07134    0.04695 =
         0.05449   -0.01750   -0.00817   -0.01448
C29   1    0.132956    0.638611    0.143735    11.00000    0.05135    0.04754 =
         0.04789   -0.01326   -0.01361   -0.01283
C30   1    0.194496    0.553265    0.171612    11.00000    0.05688    0.04207 =
         0.05158   -0.01398   -0.01561   -0.01677
AFIX  43
H30   2    0.225209    0.531465    0.221037    11.00000   -1.20000
AFIX   0
C31   1    0.208120    0.503150    0.124465    11.00000    0.05454    0.03999 =
         0.05608   -0.01469   -0.01052   -0.01084
C32   1    0.163779    0.535943    0.047701    11.00000    0.06115    0.04739 =
         0.05258   -0.02028   -0.01061   -0.01356
C33   1    0.100880    0.619795    0.021346    11.00000    0.05664    0.04976 =
         0.05406   -0.01872   -0.01264   -0.00949
AFIX  43
H33   2    0.070861    0.641297   -0.028393    11.00000   -1.20000
AFIX   0
C34   1    0.082896    0.671905    0.070271    11.00000    0.05036    0.04396 =
         0.05134   -0.01726   -0.00834   -0.01267
C35   1    0.024030    0.759745    0.062525    11.00000    0.04676    0.04634 =
         0.05131   -0.01905   -0.00619   -0.00948
C36   1   -0.044408    0.826254    0.010217    11.00000    0.05680    0.04962 =
         0.05301   -0.01856   -0.01775   -0.00615
C37   1   -0.065838    0.815483   -0.064502    11.00000    0.06992    0.05686 =
         0.06760   -0.02365   -0.02523   -0.00623
C38   1   -0.090023    0.902919    0.025701    11.00000    0.05008    0.05229 =
         0.07204   -0.02523   -0.01797    0.00141
AFIX  43
H38   2   -0.135742    0.947141   -0.009929    11.00000   -1.20000
AFIX   0
C39   1   -0.069293    0.915720    0.093372    11.00000    0.05305    0.05043 =
         0.06157   -0.02389   -0.00398   -0.00571
PART 1
C40   1   -0.121893    0.999566    0.109883    21.00000    0.06730    0.06396 =
         0.08811   -0.04316    0.00187   -0.02196
PART 2
C40A  1   -0.128580    0.995535    0.110620   -21.00000    0.08047    0.07048 =
         0.09516   -0.04245    0.00199   -0.01047
PART 0
C41   1   -0.002399    0.853106    0.146016    11.00000    0.05712    0.05388 =
         0.05269   -0.02435   -0.00133   -0.01865
AFIX  43
H41   2    0.012445    0.862164    0.191313    11.00000   -1.20000
AFIX   0
C42   1    0.042135    0.776723    0.130250    11.00000    0.04292    0.04960 =
         0.04736   -0.01125   -0.01073   -0.01256
C43   1    0.232726    0.604519    0.368494    11.00000    0.04678    0.03746 =
         0.04195   -0.01475   -0.00368   -0.00988
C44   1    0.162040    0.628644    0.314474    11.00000    0.04803    0.04339 =
         0.04944   -0.01746   -0.00717   -0.01341
AFIX  43
H44   2    0.114327    0.596741    0.328835    11.00000   -1.20000
AFIX   0
C45   1    0.163389    0.700611    0.239114    11.00000    0.04832    0.04555 =
         0.04833   -0.01733   -0.01345   -0.01056
C46   1    0.224329    0.758220    0.221025    11.00000    0.05033    0.04403 =
         0.05229   -0.01511   -0.01226   -0.01218
C47   1    0.225497    0.837903    0.147702    11.00000    0.06513    0.05240 =
         0.06119   -0.00590   -0.01667   -0.01853
AFIX  43
H47   2    0.185230    0.852811    0.105588    11.00000   -1.20000
AFIX   0
C48   1    0.282974    0.891409    0.138230    11.00000    0.07413    0.04896 =
         0.07630    0.00041   -0.01625   -0.02182
AFIX  43
H48   2    0.278986    0.944981    0.090992    11.00000   -1.20000
AFIX   0
C49   1    0.350145    0.870046    0.197305    11.00000    0.05782    0.04289 =
         0.08091   -0.01153   -0.01350   -0.01729
C50   1    0.408744    0.926138    0.190337    11.00000    0.06448    0.04472 =
         0.10057   -0.01227   -0.01239   -0.01953
AFIX  43
H50   2    0.402294    0.982208    0.145820    11.00000   -1.20000
AFIX   0
C51   1    0.475447    0.902104    0.246343    11.00000    0.05852    0.04668 =
         0.11275   -0.03189   -0.00822   -0.01958
C52   1    0.534430    0.968320    0.237555    11.00000    0.07064    0.05786 =
         0.14874   -0.04169   -0.00649   -0.02706
C53   1    0.468519    1.058205    0.233666    11.00000    0.12212    0.07004 =
         0.19091   -0.06999   -0.01379   -0.02701
AFIX 137
H53A  2    0.422916    1.077346    0.192430    11.00000   -1.50000
H53B  2    0.505110    1.103158    0.218694    11.00000   -1.50000
H53C  2    0.435483    1.051452    0.287394    11.00000   -1.50000
AFIX   0
C54   1    0.589558    0.987225    0.151575    11.00000    0.12621    0.13671 =
         0.22735   -0.09161    0.04477   -0.08851
AFIX 137
H54A  2    0.618303    1.037315    0.138823    11.00000   -1.50000
H54B  2    0.546296    1.002285    0.109491    11.00000   -1.50000
H54C  2    0.638498    0.933879    0.152721    11.00000   -1.50000
AFIX   0
C55   1    0.601127    0.932396    0.303733    11.00000    0.17009    0.09844 =
         0.23683   -0.01604   -0.10993   -0.07321
AFIX 137
H55A  2    0.637816    0.975939    0.294603    11.00000   -1.50000
H55B  2    0.643338    0.876296    0.302966    11.00000   -1.50000
H55C  2    0.566017    0.921370    0.357079    11.00000   -1.50000
AFIX   0
C56   1    0.487163    0.816943    0.310356    11.00000    0.05801    0.05409 =
         0.09462   -0.03667   -0.01843   -0.01307
AFIX  43
H56   2    0.534404    0.798845    0.347549    11.00000   -1.20000
AFIX   0
C57   1    0.431037    0.758276    0.320615    11.00000    0.05040    0.04759 =
         0.06962   -0.02669   -0.01017   -0.01383
C58   1    0.358291    0.786986    0.265115    11.00000    0.04902    0.04064 =
         0.06353   -0.01897   -0.00989   -0.01144
C59   1    0.294287    0.733178    0.278437    11.00000    0.04964    0.03749 =
         0.05222   -0.01796   -0.01021   -0.01137
C60   1    0.301987    0.651741    0.348524    11.00000    0.04773    0.03843 =
         0.04553   -0.01805   -0.00710   -0.00947
C61   1    0.389360    0.612340    0.390760    11.00000    0.04589    0.04665 =
         0.05133   -0.02121   -0.01005   -0.01081
C62   1    0.448146    0.666288    0.379458    11.00000    0.05172    0.05072 =
         0.06214   -0.02458   -0.01587   -0.00995
AFIX  43
H62   2    0.501674    0.643114    0.410882    11.00000   -1.20000
AFIX   0
C63   1    0.180816    0.506259    0.507786    11.00000    0.04235    0.04522 =
         0.04509   -0.02011   -0.00359   -0.01725
C64   1    0.094422    0.568673    0.509872    11.00000    0.04468    0.04965 =
         0.05855   -0.02399   -0.00730   -0.01506
AFIX  43
H64   2    0.077617    0.621941    0.463249    11.00000   -1.20000
AFIX   0
C65   1    0.034354    0.551768    0.580273    11.00000    0.04442    0.05615 =
         0.06223   -0.03174    0.00185   -0.01893
C66   1   -0.053856    0.621719    0.582629    11.00000    0.05135    0.06910 =
         0.08053   -0.03927    0.00203   -0.01642
C67   1    0.056112    0.474111    0.649205    11.00000    0.05382    0.06853 =
         0.06040   -0.02905    0.00886   -0.02975
AFIX  43
H67   2    0.014530    0.463153    0.696801    11.00000   -1.20000
AFIX   0
C68   1    0.140722    0.412528    0.646746    11.00000    0.06110    0.05714 =
         0.05089   -0.01635    0.00034   -0.02067
PART 1
C69   1    0.164615    0.324616    0.718550    21.00000    0.09635    0.07702 =
         0.06027   -0.01151    0.01329   -0.01751
PART 2
C69A  1    0.171561    0.329066    0.721043   -21.00000    0.09815    0.07767 =
         0.05959   -0.01366    0.00748   -0.02121
PART 0
C70   1    0.202429    0.427108    0.577321    11.00000    0.05238    0.04495 =
         0.05057   -0.01879   -0.00331   -0.01216
AFIX  43
H70   2    0.259021    0.383657    0.576944    11.00000   -1.20000
AFIX   0
C71   1    0.504569    0.465631    0.407196    11.00000    0.04349    0.04883 =
         0.05273   -0.02339   -0.01101   -0.01302
AFIX  43
H71   2    0.556117    0.490466    0.402483    11.00000   -1.20000
AFIX   0
C72   1    0.412779    0.511847    0.421156    11.00000    0.04922    0.04613 =
         0.04450   -0.02026   -0.00943   -0.01165
C73   1    0.337958    0.468615    0.436557    11.00000    0.04300    0.04538 =
         0.04316   -0.01649   -0.00761   -0.00751
C74   1    0.350719    0.387309    0.429698    11.00000    0.04546    0.04892 =
         0.05142   -0.02052   -0.00501   -0.01247
AFIX  43
H74   2    0.299976    0.359787    0.439921    11.00000   -1.20000
AFIX   0
C75   1    0.438824    0.347486    0.407690    11.00000    0.04893    0.04262 =
         0.05530   -0.02296   -0.00766   -0.00979
C76   1    0.519303    0.382225    0.400278    11.00000    0.04185    0.04639 =
         0.05255   -0.02316   -0.00810   -0.00987
C77   1    0.597424    0.327567    0.367887    11.00000    0.04107    0.04930 =
         0.06048   -0.02759   -0.00598   -0.01158
C78   1    0.558464    0.266941    0.352506    11.00000    0.04203    0.04999 =
         0.07008   -0.03169   -0.00726   -0.00879
C79   1    0.612755    0.206639    0.317639    11.00000    0.05875    0.06314 =
         0.08785   -0.04702   -0.00546   -0.01439
AFIX  43
H79   2    0.586043    0.167464    0.306935    11.00000   -1.20000
AFIX   0
C80   1    0.707625    0.205879    0.299046    11.00000    0.05071    0.07052 =
         0.09781   -0.05470    0.00804   -0.01639
C81   1    0.748511    0.264297    0.313380    11.00000    0.04999    0.07071 =
         0.08795   -0.04651    0.00150   -0.01392
AFIX  43
H81   2    0.813248    0.262408    0.299832    11.00000   -1.20000
AFIX   0
C82   1    0.693158    0.325069    0.347681    11.00000    0.04834    0.05548 =
         0.06639   -0.03246   -0.00542   -0.01232
C83   1    0.737453    0.389774    0.359599    11.00000    0.04427    0.06532 =
         0.08301   -0.03758   -0.00334   -0.01678
PART 1
C84   1    0.769016    0.135552    0.267468    21.00000    0.06999    0.11308 =
         0.15402   -0.10208    0.02077   -0.02842
PART 2
C84A  1    0.769908    0.146922    0.256035   -21.00000    0.08159    0.11544 =
         0.15863   -0.10595    0.02069   -0.02781
PART 1
F1    3    0.404278    0.246704   -0.103827    21.00000    0.14416    0.14171 =
         0.15812   -0.09085    0.03969   -0.01111
PART 2
F1A   3    0.343833    0.233744   -0.105373   -21.00000    0.19114    0.13054 =
         0.13037   -0.08801   -0.02216    0.01900
PART 1
F2    3    0.399281    0.166544    0.023306    21.00000    0.20456    0.10291 =
         0.13177   -0.07411   -0.06181    0.05343
PART 2
F2A   3    0.441554    0.206048   -0.024656   -21.00000    0.16061    0.11390 =
         0.15022   -0.06048    0.00842    0.00734
PART 1
F3    3    0.285007    0.194319   -0.054261    21.00000    0.14984    0.09547 =
         0.17967   -0.09712   -0.00698   -0.01824
PART 2
F3A   3    0.320629    0.153322    0.026231   -21.00000    0.17406    0.04694 =
         0.17438   -0.03988    0.00785   -0.00712
PART 0
F4    3    0.110149    0.504580   -0.183351    11.00000    0.17946    0.09483 =
         0.07708   -0.04457   -0.04382   -0.00770
F5    3    0.143433    0.606961   -0.156063    11.00000    0.14972    0.06672 =
         0.07027   -0.01181   -0.01121   -0.02947
F6    3    0.030857    0.546605   -0.087850    11.00000    0.09189    0.09505 =
         0.08720   -0.03750   -0.02558   -0.01002
F7    3   -0.097139    0.740918   -0.044450    11.00000    0.08334    0.07902 =
         0.08545   -0.03478   -0.02698   -0.02504
F8    3    0.011104    0.806625   -0.116161    11.00000    0.09569    0.08595 =
         0.05916   -0.03253   -0.00720   -0.02382
F9    3   -0.130587    0.884205   -0.108798    11.00000    0.11870    0.08469 =
         0.09711   -0.04195   -0.06752    0.02506
PART 1
F10   3   -0.141176    1.071008    0.043746    21.00000    0.14775    0.04950 =
         0.08640   -0.02284   -0.02146    0.02238
PART 2
F10A  3   -0.198507    1.044561    0.065820   -21.00000    0.09812    0.09133 =
         0.11416   -0.04926   -0.02691    0.04554
PART 1
F11   3   -0.197505    0.984529    0.159684    21.00000    0.08760    0.09547 =
         0.17043   -0.07529    0.05086   -0.01614
PART 2
F11A  3   -0.159874    0.969045    0.189341   -21.00000    0.12700    0.10928 =
         0.10044   -0.05738    0.01157    0.01092
PART 1
F12   3   -0.071955    1.019529    0.154009    21.00000    0.13638    0.07793 =
         0.09881   -0.05619   -0.02984   -0.01043
PART 2
F12A  3   -0.073305    1.044951    0.110951   -21.00000    0.11749    0.06871 =
         0.16123   -0.05531    0.01584   -0.01280
PART 0
F13   3   -0.087823    0.671934    0.508681    11.00000    0.09735    0.15872 =
         0.11277   -0.05446   -0.02080    0.05166
F14   3   -0.124239    0.589519    0.625507    11.00000    0.04979    0.08382 =
         0.19831   -0.04368    0.02900   -0.01902
F15   3   -0.042901    0.680773    0.607793    11.00000    0.07047    0.11283 =
         0.22644   -0.12103   -0.00590   -0.00687
PART 1
F16   3    0.126255    0.263382    0.709576    21.00000    0.15452    0.07336 =
         0.10424   -0.01194    0.01935   -0.04295
PART 2
F16A  3    0.108495    0.328724    0.786439   -21.00000    0.09848    0.10783 =
         0.06549   -0.00246    0.02834   -0.04489
PART 1
F17   3    0.129951    0.328583    0.790469    21.00000    0.12141    0.11700 =
         0.04990   -0.01654    0.00064   -0.01823
PART 2
F17A  3    0.255279    0.322421    0.742106   -21.00000    0.08806    0.09929 =
         0.06524   -0.00054   -0.02576   -0.01345
PART 1
F18   3    0.257101    0.288246    0.725067    21.00000    0.10161    0.10882 =
         0.08773    0.02197    0.01086    0.01410
PART 2
F18A  3    0.176809    0.253742    0.709441   -21.00000    0.13227    0.05437 =
         0.08065   -0.00981   -0.00709   -0.01251
PART 0
F19   3    0.715066    0.393705    0.434731    11.00000    0.06416    0.09825 =
         0.09398   -0.06327   -0.00419   -0.02804
F20   3    0.708632    0.474289    0.305355    11.00000    0.07553    0.06281 =
         0.11175   -0.03420   -0.01106   -0.02641
F21   3    0.831767    0.368402    0.350614    11.00000    0.04664    0.08647 =
         0.11158   -0.05355   -0.00224   -0.02384
PART 1
F22   3    0.738027    0.147863    0.194352    21.00000    0.17507    0.14868 =
         0.13184   -0.10398    0.00926    0.00622
PART 2
F22A  3    0.799966    0.196395    0.177576   -21.00000    0.11916    0.15416 =
         0.15571   -0.11163    0.05426   -0.03623
PART 1
F23   3    0.857156    0.140526    0.250578    21.00000    0.08120    0.12119 =
         0.20175   -0.11738    0.06673   -0.04159
PART 2
F23A  3    0.844731    0.099022    0.295643   -21.00000    0.10563    0.12630 =
         0.18471   -0.09641    0.00429    0.02737
PART 1
F24   3    0.768346    0.052267    0.315218    21.00000    0.11914    0.06846 =
         0.17214   -0.07098    0.04434   -0.01181
PART 2
F24A  3    0.722776    0.101021    0.240325   -21.00000    0.10139    0.12323 =
         0.19241   -0.12556    0.04827   -0.05400
PART 0
N1    4    0.267012    0.417387    0.138369    11.00000    0.07494    0.03807 =
         0.04671   -0.01164   -0.00828   -0.01366
N2    4    0.109697    0.703674    0.177223    11.00000    0.06048    0.04337 =
         0.05394   -0.01681   -0.01954   -0.01076
N3    4    0.243679    0.523042    0.439685    11.00000    0.04255    0.04388 =
         0.04467   -0.01192   -0.00231   -0.00910
N4    4    0.462820    0.277990    0.377496    11.00000    0.04232    0.04890 =
         0.07105   -0.03358   -0.00560   -0.01109
HKLF 4


REM  cu_N8CNB_0m_a.res in P-1
REM wR2 = 0.1910, GooF = S = 1.037, Restrained GooF = 1.054 for all data
REM R1 = 0.0748 for 8775 Fo > 4sig(Fo) and 0.1092 for all 13633 data
REM 1199 parameters refined using 914 restraints

END

WGHT      0.1240      1.7702

REM Highest difference peak  0.482,  deepest hole -0.382,  1-sigma level  0.057
Q1    1  -0.0752  0.5910  0.6785  11.00000  0.05    0.48
Q2    1   0.3436  0.3957  0.1610  11.00000  0.05    0.41
Q3    1  -0.0477  0.6868  0.5413  11.00000  0.05    0.41
Q4    1   0.5026  0.2239  0.4268  11.00000  0.05    0.35
Q5    1   0.3855  0.6498  0.4219  11.00000  0.05    0.31
Q6    1  -0.1162  0.6161  0.5509  11.00000  0.05    0.30
Q7    1   0.4418  0.2380  0.3642  11.00000  0.05    0.30
Q8    1   0.4999  0.9854  0.3399  11.00000  0.05    0.29
Q9    1   0.2451  0.7118  0.2066  11.00000  0.05    0.29
Q10   1   0.2622  0.7880  0.1256  11.00000  0.05    0.27
Q11   1   0.1822  0.3720  0.8025  11.00000  0.05    0.27
Q12   1   0.1346 -0.1731  0.5013  11.00000  0.05    0.27
Q13   1   0.3598  0.3172  0.2308  11.00000  0.05    0.26
Q14   1   0.3447  0.3843  0.0719  11.00000  0.05    0.26
Q15   1  -0.0069  0.9725  0.1679  11.00000  0.05    0.26
Q16   1   0.4212  0.3030  0.2868  11.00000  0.05    0.26
Q17   1  -0.2235  1.0015  0.1035  11.00000  0.05    0.25
Q18   1  -0.0124 -0.0772  0.4465  11.00000  0.05    0.25
Q19   1  -0.1196  0.9216  0.2371  11.00000  0.05    0.25
Q20   1   0.1869  0.6570  0.2223  11.00000  0.05    0.24
Q21   1  -0.0762  1.0720  0.0486  11.00000  0.05    0.24
Q22   1   0.3511  0.6314  0.3686  11.00000  0.05    0.23
Q23   1   0.2971  0.6933  0.3163  11.00000  0.05    0.23
Q24   1   0.0474 -0.1029  0.3833  11.00000  0.05    0.23
Q25   1   0.0761  0.4472  0.1879  11.00000  0.05    0.23
Q26   1   0.3041  0.2630  0.2636  11.00000  0.05    0.23
Q27   1   0.1034  0.6318 -0.0902  11.00000  0.05    0.23
Q28   1   0.0602  0.5392  0.1667  11.00000  0.05    0.22
Q29   1  -0.1442  0.5754  0.6332  11.00000  0.05    0.22
Q30   1   0.3054  0.8450  0.1181  11.00000  0.05    0.22
;
_shelx_res_checksum                75752
_shelx_hkl_file
;
  -1   0   0  339.77   13.50
  -2   0   0  446.96   17.80
  -2   0   0  442.16   17.60
  -3   0   0  706.23   28.20
  -4   0   0  290.27   11.60
  -4   0   0  267.37   11.30
  -4   0   0  293.87   12.00
  -5   0   0   75.89    3.30
  -6   0   0  200.38    8.10
  -7   0   0  152.18    6.20
  -9   0   0   11.90    1.00
  -9   0   0   13.30    1.80
 -10   0   0    2.60    0.50
 -10   0   0    3.90    0.90
  10   0   0    3.70    1.40
 -11   0   0    0.10    0.70
 -11   0   0    0.20    0.50
  11   0   0    0.20    1.10
 -12   0   0    6.50    1.10
 -12   0   0    5.10    0.70
  12   0   0    7.00    2.10
 -13   0   0   -0.10    0.40
 -13   0   0    0.70    0.80
  13   0   0    0.60    1.40
 -14   0   0    0.00    0.40
 -14   0   0    1.20    0.80
 -15   0   0    6.10    1.00
 -16   0   0    3.40    0.80
 -16   1   0    0.10    0.80
 -15   1   0    0.20    1.00
 -14   1   0    2.00    0.80
 -14   1   0    0.20    0.40
  13  -1   0    2.10    1.60
 -13   1   0    3.70    0.90
 -13   1   0    2.90    0.60
  12  -1   0    2.40    1.80
 -12   1   0    0.10    0.70
 -12   1   0    1.30    0.50
  11  -1   0    9.50    2.00
 -11   1   0   11.20    1.30
 -11   1   0   10.20    1.20
  10  -1   0    7.30    1.70
 -10   1   0    7.70    0.90
 -10   1   0    9.00    1.10
   9  -1   0   58.59    3.90
  -9   1   0   49.20    2.50
  -9   1   0   48.80    2.70
   8  -1   0   -0.10    0.80
  -7   1   0  152.18    6.30
  -6   1   0    1.20    0.80
  -6   1   0    1.80    0.50
  -6   1   0    0.30    1.50
  -5   1   0    6.00    1.60
  -5   1   0   10.00    0.90
  -5   1   0    8.10    0.80
  -5   1   0    8.10    1.10
  -4   1   0  228.18    9.90
  -4   1   0  218.68    9.40
  -3   1   0  293.77   12.00
  -3   1   0  299.67   12.50
  -3   1   0  285.27   11.70
  -2   1   0  300.27   12.60
  -2   1   0  296.87   12.20
  -2   1   0  303.47   11.90
   1  -1   0    0.20    0.30
  -1   1   0    0.30    0.20
  -1   1   0   -1.00    0.90
  -1  -1   0  102.29    4.30
  -1  -1   0  117.59    4.40
   1   1   0  108.09    4.40
  -2  -1   0   19.70    1.00
  -2  -1   0   21.90    1.40
   2   1   0   22.70    1.00
   2   1   0   25.00    1.00
  -3  -1   0    3.80    0.40
   3   1   0    3.20    0.60
   4   1   0  391.56   15.60
  -5  -1   0  127.39    5.20
  -6  -1   0    1.40    0.30
  -7  -1   0    2.50    0.40
 -10  -1   0    0.40    0.40
 -10  -1   0   -0.10    0.60
 -11  -1   0    2.70    0.60
 -11  -1   0    2.20    0.90
  11   1   0    3.20    1.40
 -12  -1   0   -0.40    0.70
 -12  -1   0    0.30    0.40
  12   1   0    0.20    1.30
 -13  -1   0   27.80    2.20
 -13  -1   0   30.30    1.70
  13   1   0   36.60    4.00
 -14  -1   0   29.70    2.20
  14   1   0   21.50    3.10
 -15  -1   0   18.80    1.70
 -16  -1   0    4.40    0.90
 -17  -1   0    0.60    0.60
 -16   2   0    0.20    0.80
 -15   2   0    7.40    1.00
 -14   2   0    5.50    1.00
 -14   2   0    5.60    0.70
 -13   2   0   -0.70    0.90
 -13   2   0    0.10    0.70
  12  -2   0    0.30    1.50
 -12   2   0    0.70    0.70
 -12   2   0    0.90    0.60
  11  -2   0    3.70    1.80
 -11   2   0    4.90    1.00
 -11   2   0    3.30    0.70
  10  -2   0    0.70    1.30
 -10   2   0    0.50    0.70
   9  -2   0   17.90    2.30
  -9   2   0   17.80    1.60
  -9   2   0   18.30    1.30
   8  -2   0    5.70    1.50
   7  -2   0   23.10    2.10
  -7   2   0   22.10    2.10
  -7   2   0   18.30    2.90
  -7   2   0   20.30    1.40
   6  -2   0   31.80    2.30
  -6   2   0   33.10    3.50
  -6   2   0   32.90    2.40
  -6   2   0   26.70    1.70
   5  -2   0    0.60    0.80
  -5   2   0    1.10    0.50
  -5   2   0    1.90    1.00
  -5   2   0    1.10    1.80
   4  -2   0   20.30    1.60
  -4   2   0   19.30    1.20
  -4   2   0   20.80    2.50
  -4   2   0   17.90    1.70
   3  -2   0   45.20    2.30
  -3   2   0   43.40    3.20
  -3   2   0   40.00    2.50
  -3   2   0   41.00    2.00
   2  -2   0  103.09    4.60
  -2   2   0  103.79    4.30
  -2   2   0  100.39    5.50
   1  -2   0  127.99    5.50
  -1   2   0  128.99    5.20
  -1   2   0  123.49    6.10
   0  -2   0    8.30    0.80
   0   2   0    6.10    0.50
   1   2   0   69.79    2.80
   1   2   0   64.49    2.90
  -2  -2   0  131.79    5.30
  -2  -2   0  130.39    5.60
   2   2   0  130.59    5.10
   2   2   0  120.59    5.20
  -4  -2   0   92.39    3.90
   5   2   0   81.59    3.60
  -6  -2   0   94.59    4.20
 -10  -2   0   34.80    2.20
 -10  -2   0   39.10    1.90
 -11  -2   0    3.80    0.90
 -11  -2   0    2.50    0.50
 -12  -2   0    1.20    0.90
 -12  -2   0    2.10    0.50
 -13  -2   0   57.19    2.70
 -13  -2   0   56.09    3.30
  13   2   0   65.09    4.50
 -14  -2   0    9.80    1.40
  14   2   0   12.70    2.30
 -15  -2   0   16.10    1.60
 -16  -2   0    0.50    0.80
 -17  -2   0   -0.30    0.60
 -15   3   0    3.10    0.80
 -14   3   0    6.00    1.00
 -14   3   0    4.70    0.60
  13  -3   0    2.20    3.20
 -13   3   0    0.60    0.70
 -13   3   0    0.30    0.50
  12  -3   0    1.20    1.70
 -12   3   0    2.50    0.60
 -12   3   0    1.40    0.80
  11  -3   0    1.50    2.20
 -11   3   0    1.30    0.80
  10  -3   0    5.20    2.00
 -10   3   0    4.00    0.80
 -10   3   0    4.20    1.00
   9  -3   0    0.20    1.30
  -9   3   0    0.00    0.50
  -9   3   0    1.30    0.60
   8  -3   0   51.29    3.80
  -8   3   0   54.19    3.60
  -8   3   0   47.10    2.50
  -8   3   0   55.99    5.30
   7  -3   0   57.69    3.80
  -7   3   0   58.89    3.70
  -7   3   0   53.49    2.90
  -7   3   0   62.99    5.20
   6  -3   0    1.60    1.10
  -6   3   0    1.70    2.50
  -6   3   0   -0.10    1.00
  -6   3   0    1.60    0.60
   5  -3   0  248.18   10.80
  -5   3   0  239.58   10.20
  -5   3   0  253.67   10.90
  -5   3   0  249.78   11.90
   4  -3   0  120.69    5.60
  -4   3   0  116.69    5.10
  -4   3   0  114.09    5.80
  -4   3   0  122.49    6.80
   3  -3   0  274.57   11.40
  -3   3   0  278.77   11.10
  -3   3   0  260.07   11.60
   2  -3   0  160.38    7.00
  -2   3   0  157.58    7.20
  -2   3   0  157.18    8.10
  -2   3   0  162.38    6.60
  -1   3   0  572.34   23.40
  -1   3   0  579.44   24.00
   0  -3   0   43.50    2.40
   0   3   0   44.80    3.80
   0   3   0   46.30    2.10
  -1  -3   0   41.40    2.10
   1   3   0   46.10    2.00
  -2  -3   0   54.09    3.30
   2   3   0   49.10    2.50
   2   3   0   56.39    2.30
  -3  -3   0   37.00    2.70
   3   3   0   33.60    1.60
  -4  -3   0  430.16   17.30
  -4  -3   0  420.16   16.90
  -5  -3   0  179.58    7.00
   5   3   0  158.28    7.20
   6   3   0  272.27   11.20
 -10  -3   0   50.69    2.40
 -10  -3   0   49.20    2.80
 -11  -3   0    7.20    0.70
 -11  -3   0    8.00    1.20
 -12  -3   0    7.00    1.20
 -12  -3   0    6.70    0.80
 -13  -3   0   71.29    3.90
  13   3   0   74.79    4.80
  14   3   0    2.40    1.70
 -15  -3   0    1.20    0.90
 -16  -3   0    2.50    1.30
 -17  -3   0    3.00    0.80
 -15   4   0    0.80    0.90
 -14   4   0   -0.10    0.40
 -14   4   0    0.60    0.70
 -13   4   0    0.90    0.50
 -13   4   0    0.80    0.70
  12  -4   0    0.20    2.40
 -12   4   0   -0.60    0.40
 -12   4   0    0.30    0.90
  11  -4   0    3.90    2.10
 -11   4   0    5.40    1.00
  10  -4   0    1.60    1.70
 -10   4   0    5.50    0.90
   9  -4   0   44.90    4.10
  -9   4   0   44.80    2.40
   8  -4   0   25.70    3.10
  -8   4   0   29.70    4.50
  -8   4   0   24.60    2.80
  -8   4   0   21.80    1.50
   7  -4   0   15.70    2.20
  -7   4   0   17.50    2.20
  -7   4   0   14.60    1.10
  -7   4   0   21.60    3.80
   6  -4   0    0.60    1.10
  -6   4   0    0.60    0.50
  -6   4   0    2.90    2.70
   5  -4   0  439.66   18.60
  -5   4   0  454.15   19.80
  -5   4   0  435.26   18.70
  -5   4   0  434.06   17.90
  -4   4   0   36.90    2.10
  -4   4   0   38.00    4.20
  -4   4   0   38.70    2.90
   3  -4   0   35.50    2.60
  -3   4   0   45.40    4.20
  -3   4   0   37.00    2.00
  -3   4   0   38.60    2.80
   2  -4   0   24.10    2.00
  -2   4   0   20.80    2.10
  -2   4   0   23.50    1.40
  -2   4   0   20.60    3.30
   1  -4   0   27.30    2.10
  -1   4   0   28.10    3.50
  -1   4   0   24.80    2.20
  -1   4   0   28.40    1.50
   0  -4   0   32.30    2.10
   0   4   0   40.30    4.50
   0   4   0   31.90    1.70
  -1  -4   0  389.16   15.70
  -2  -4   0   21.20    3.00
   2   4   0   22.70    1.20
   3   4   0   91.09    3.70
   3   4   0   83.29    4.00
  -4  -4   0   68.59    3.90
  -4  -4   0   67.89    3.20
   4   4   0   62.99    3.10
   4   4   0   70.69    3.00
  -5  -4   0   12.30    1.80
   5   4   0   10.90    1.10
   5   4   0   11.20    0.90
   6   4   0   44.40    2.40
  -9  -4   0    0.90    0.60
 -10  -4   0   17.60    1.10
 -10  -4   0   19.30    1.70
 -11  -4   0   27.40    2.10
 -11  -4   0   26.30    1.40
 -12  -4   0    0.00    0.90
 -12  -4   0    0.20    0.30
 -13  -4   0   38.40    2.70
  14   4   0   27.80    3.90
 -15  -4   0   -0.10    0.90
 -16  -4   0    3.10    1.20
 -17  -4   0   -0.90    0.60
 -14   5   0    0.20    0.60
 -14   5   0   -0.10    0.30
 -13   5   0    0.30    0.40
 -13   5   0    0.10    0.60
 -12   5   0    7.30    0.90
 -12   5   0    8.90    1.10
  11  -5   0    2.40    2.10
 -11   5   0   -0.40    0.70
  10  -5   0   26.60    5.50
 -10   5   0   35.60    2.10
 -10   5   0   33.50    2.30
   9  -5   0    0.80    1.70
  -9   5   0    0.60    0.90
   8  -5   0    1.20    1.00
   8  -5   0    1.00    1.60
  -8   5   0    0.30    0.70
  -8   5   0    2.80    2.00
  -8   5   0    2.00    3.50
  -8   5   0    3.30    0.70
   7  -5   0    4.70    1.80
  -7   5   0    5.70    0.80
  -7   5   0    5.90    1.60
  -7   5   0    6.00    3.60
   6  -5   0    8.30    1.80
  -6   5   0    4.90    1.50
  -6   5   0    7.40    3.10
   5  -5   0   22.00    2.60
  -5   5   0   21.00    1.60
  -5   5   0   23.10    2.70
  -5   5   0   22.40    4.00
   4  -5   0    0.20    1.20
  -4   5   0   -0.30    2.80
  -4   5   0    1.40    1.30
  -4   5   0    1.00    0.60
   3  -5   0    9.50    1.60
  -3   5   0   12.80    1.20
  -3   5   0    9.60    1.90
  -3   5   0   14.30    3.40
   2  -5   0    3.40    1.20
  -2   5   0    5.90    3.40
  -2   5   0    2.80    0.70
  -2   5   0    3.30    1.40
   1  -5   0   15.50    1.80
  -1   5   0   13.50    3.50
  -1   5   0   15.00    1.10
   0  -5   0    7.70    1.20
   0   5   0    8.20    0.80
   0   5   0    3.10    4.10
  -1  -5   0   38.20    2.20
   1   5   0   37.80    1.90
   2   5   0   41.80    2.00
   3   5   0   21.10    1.20
  -4  -5   0  162.18    7.00
  -4  -5   0  162.68    7.80
   4   5   0  162.98    6.70
  -5  -5   0  620.14   24.50
   5   5   0  572.64   24.60
   6   5   0  190.68    9.10
   6   5   0  215.38    8.50
  -9  -5   0    1.80    0.80
 -10  -5   0   14.90    1.60
 -10  -5   0   12.00    0.90
 -11  -5   0    0.20    0.40
 -11  -5   0    1.10    0.90
 -12  -5   0    0.20    1.00
 -13  -5   0   44.80    3.00
 -14  -5   0   24.80    2.50
 -15  -5   0    6.20    1.20
 -16  -5   0    7.90    1.40
 -17  -5   0   -0.40    0.60
 -14   6   0    0.40    0.30
 -13   6   0    0.90    0.60
 -13   6   0    0.40    0.40
 -12   6   0   17.00    1.50
 -12   6   0   14.30    1.30
  11  -6   0   19.00    5.30
 -11   6   0   11.10    1.50
 -11   6   0   12.50    1.40
  10  -6   0    5.20    2.30
 -10   6   0   13.40    1.30
 -10   6   0   10.10    1.30
   9  -6   0    0.70    1.80
   9  -6   0    1.70    0.80
  -9   6   0    0.60    0.60
   8  -6   0   30.00    3.70
   8  -6   0   34.90    2.30
  -8   6   0   35.00    6.10
  -8   6   0   41.40    3.80
  -8   6   0   38.50    2.20
   7  -6   0    1.70    1.60
   7  -6   0    3.30    0.80
  -7   6   0    1.50    0.70
  -7   6   0    8.30    4.50
  -7   6   0    2.30    1.50
   6  -6   0   -1.00    1.20
  -6   6   0   -0.70    4.00
  -6   6   0    1.00    0.60
  -6   6   0    0.50    1.30
   5  -6   0   37.20    3.30
  -5   6   0   37.60    5.30
  -5   6   0   37.90    2.30
  -5   6   0   40.70    5.30
   4  -6   0   74.49    4.90
  -4   6   0   95.09    8.00
  -4   6   0   87.29    5.30
  -4   6   0   87.99    4.20
   3  -6   0   19.30    2.30
  -3   6   0   19.10    1.50
  -3   6   0   16.40    2.30
  -3   6   0   13.40    4.40
   2  -6   0  135.79    6.70
  -2   6   0  125.49    7.00
  -2   6   0  138.29    6.00
  -2   6   0  142.09    9.00
   1  -6   0    0.10    1.00
  -1   6   0   -1.10    0.90
  -1   6   0    0.20    0.50
  -1   6   0    0.20    3.90
   0  -6   0    6.40    1.30
   0   6   0    7.80    0.90
   0   6   0    6.70    1.50
   0   6   0   13.60    4.60
  -1  -6   0   44.50    2.60
   1   6   0   46.70    2.50
   1   6   0   34.40    6.20
  -3  -6   0    3.90    5.10
  -4  -6   0   67.69    5.50
  -4  -6   0   70.49    3.60
   4   6   0   73.19    3.30
  -5  -6   0   24.90    3.20
  -5  -6   0   31.40    2.00
   5   6   0   31.30    1.80
  -6  -6   0  470.65   19.80
   6   6   0  473.45   19.00
  -8  -6   0   35.60    2.60
  -9  -6   0    1.90    0.90
 -10  -6   0    2.00    0.40
 -10  -6   0    2.40    1.00
 -11  -6   0    2.20    1.50
 -12  -6   0   39.60    2.80
 -13  -6   0    7.20    1.40
 -14  -6   0   19.60    1.90
 -15  -6   0    0.80    0.90
 -16  -6   0    3.30    1.70
 -17  -6   0    1.90    0.70
 -14   7   0    1.30    0.30
 -13   7   0    0.10    0.40
 -12   7   0    1.30    0.80
 -12   7   0    0.40    0.50
 -11   7   0    5.70    1.00
  10  -7   0    7.60    1.20
  10  -7   0    9.30    3.00
 -10   7   0    7.10    1.10
 -10   7   0    6.70    1.00
   9  -7   0    9.80    1.30
   9  -7   0    6.00    2.60
  -9   7   0    8.70    1.10
   8  -7   0   21.30    1.80
   8  -7   0   28.60    4.00
  -8   7   0   29.40    6.60
  -8   7   0   24.40    1.70
  -8   7   0   28.40    3.60
   7  -7   0   30.80    2.00
   7  -7   0   33.50    4.10
  -7   7   0   28.40    9.40
  -7   7   0   32.40    2.00
  -7   7   0   41.20    4.20
   6  -7   0   10.70    2.30
   6  -7   0   12.10    2.00
  -6   7   0   10.50    2.20
  -6   7   0   13.10    1.30
  -6   7   0    5.30    4.90
   5  -7   0   30.10    3.50
  -5   7   0   38.90    6.30
  -5   7   0   27.60    3.30
  -5   7   0   30.30    1.90
   4  -7   0   37.70    3.40
  -4   7   0   39.30    6.60
  -4   7   0   35.30    2.40
  -4   7   0   41.00    3.70
   3  -7   0   59.49    4.10
  -3   7   0   50.59    4.10
  -3   7   0   62.69    7.00
  -3   7   0   57.29    3.10
   2  -7   0  102.89    5.80
  -2   7   0  114.69    9.20
  -2   7   0  106.09    6.30
  -2   7   0  112.59    5.10
   1  -7   0   52.39    3.40
  -1   7   0   59.69    7.50
  -1   7   0   49.90    3.90
  -1   7   0   51.59    2.80
   0  -7   0   68.49    4.90
   0   7   0   63.29    8.10
   0   7   0   61.99    3.10
   0   7   0   55.89    4.20
  -1  -7   0   23.60    1.90
   1   7   0   24.00    1.60
   1   7   0   23.10    6.70
   2   7   0   12.00    1.20
  -3  -7   0   74.29    8.20
   3   7   0   60.69    3.00
  -4  -7   0    9.90    3.90
  -4  -7   0   11.50    1.90
   4   7   0   10.10    1.00
  -5  -7   0   -2.10    3.10
  -5  -7   0    1.40    0.80
   5   7   0    1.00    0.60
  -6  -7   0   13.60    3.00
   6   7   0   12.70    1.20
   7   7   0   28.80    1.80
  -8  -7   0    1.20    0.80
  -9  -7   0   10.80    1.40
 -10  -7   0   -0.20    0.90
 -11  -7   0    7.50    1.40
 -12  -7   0   13.00    1.70
 -13  -7   0   12.20    1.70
 -14  -7   0    7.00    1.40
 -15  -7   0    1.90    1.00
 -16  -7   0    0.80    0.90
 -17  -7   0    0.00    0.70
 -13   8   0    3.60    0.50
 -12   8   0    3.10    0.80
 -12   8   0    2.70    0.60
 -11   8   0    0.40    0.70
  10  -8   0    1.10    0.70
 -10   8   0    0.80    0.60
 -10   8   0    1.60    0.80
   9  -8   0   29.80    4.40
   9  -8   0   21.30    1.80
  -9   8   0   23.40    1.80
   8  -8   0   64.09    3.40
   8  -8   0   66.19    7.40
  -8   8   0   68.89    3.30
  -8   8   0   57.79    8.10
  -8   8   0   46.00    7.10
   7  -8   0    4.60    2.30
   7  -8   0    8.90    1.20
  -7   8   0    9.10    1.20
  -7   8   0    9.90    2.50
  -7   8   0    7.40    6.60
   6  -8   0    1.80    0.80
   6  -8   0    2.60    2.00
  -6   8   0    1.60    2.80
  -6   8   0    2.70    0.80
  -6   8   0    1.60    0.40
  -6   8   0   -2.30    5.90
   5  -8   0    8.10    2.20
   5  -8   0    9.90    1.10
  -5   8   0    8.60    0.60
  -5   8   0    8.80    1.10
  -5   8   0    3.40    5.60
  -5   8   0   11.00    2.40
   4  -8   0   49.30    2.60
   4  -8   0   55.59    4.20
  -4   8   0   51.09    2.70
  -4   8   0   46.90    4.30
  -4   8   0   41.20    7.20
  -4   8   0   48.70    3.00
  -4   8   0   53.09    2.30
   3  -8   0   26.70    3.10
  -3   8   0   30.60    1.40
  -3   8   0   26.80    3.30
  -3   8   0   30.90    2.20
  -3   8   0   32.00    6.70
   2  -8   0   81.99    4.80
  -2   8   0   74.19    5.20
  -2   8   0   82.29    9.70
  -2   8   0   76.59    4.00
   1  -8   0   21.60    2.40
  -1   8   0   22.20    3.10
  -1   8   0   20.20    8.50
  -1   8   0   23.20    1.80
   0  -8   0   39.80    3.20
   0   8   0   30.00    2.00
   0   8   0   33.10    8.90
  -1  -8   0   25.90    2.00
   1   8   0   22.40    1.70
   2   8   0   38.10    2.20
  -3  -8   0  136.89   15.70
   3   8   0  144.89    6.30
  -4  -8   0   27.30    5.90
   4   8   0   29.60    1.90
  -5  -8   0    1.10    0.80
   5   8   0    0.10    0.50
  -6  -8   0    0.00    3.30
  -6  -8   0    2.50    0.80
   6   8   0    2.30    0.70
  -7  -8   0    2.90    1.00
   7   8   0    1.90    0.70
  -8  -8   0    3.30    0.60
  -8  -8   0    3.40    1.00
  -9  -8   0   13.10    0.90
  -9  -8   0   17.60    1.80
 -10  -8   0    9.80    1.60
 -11  -8   0   26.10    2.30
 -12  -8   0    4.30    1.20
 -13  -8   0    2.20    1.10
 -14  -8   0    8.70    1.50
 -15  -8   0    0.50    0.80
 -16  -8   0    0.40    0.70
 -17  -8   0    0.80    0.70
 -12   9   0    2.20    0.50
  11  -9   0    3.20    0.80
 -11   9   0    4.40    0.70
  10  -9   0    0.60    0.70
 -10   9   0    1.90    0.70
 -10   9   0    2.60    0.70
   9  -9   0   -0.40    0.70
  -9   9   0    0.60    0.60
   8  -9   0   20.70    1.80
  -8   9   0   22.30    1.70
  -8   9   0   35.40    4.40
  -8   9   0   14.20    8.90
   7  -9   0    1.70    0.80
  -7   9   0   -1.60    7.70
  -7   9   0    1.90    2.00
  -7   9   0    1.00    0.80
   6  -9   0   21.50    1.80
  -6   9   0   23.70    3.60
  -6   9   0   20.90    1.70
  -6   9   0   19.10    8.80
   5  -9   0   42.80    2.40
  -5   9   0   47.10    9.70
  -5   9   0   42.10    2.00
  -5   9   0   44.30    2.50
  -5   9   0   45.90    4.80
  -4   9   0   36.60    8.60
   3  -9   0   90.29    4.10
  -3   9   0   95.69    3.80
  -3   9   0   70.39    8.40
  -3   9   0   90.69   11.10
  -3   9   0   85.89    4.70
   2  -9   0   -0.20    0.90
  -2   9   0   -1.90    8.20
   1  -9   0   34.80    1.90
  -1   9   0   43.00   10.50
  -1   9   0   36.60    2.40
   0   9   0   11.20    1.40
   1   9   0  118.09    5.50
   2   9   0  201.18    8.70
   3   9   0    5.80    1.00
   4   9   0    0.70    0.60
  -5  -9   0   11.60    1.50
  -5  -9   0   -1.80    5.60
   5   9   0   11.50    1.30
  -6  -9   0    2.70    4.40
  -7  -9   0    1.90    0.40
  -7  -9   0   -1.80    3.30
  -7  -9   0    1.30    0.90
   7   9   0    1.90    0.80
  -8  -9   0    0.60    0.40
  -8  -9   0    0.60    0.90
  -9  -9   0   12.30    1.60
  -9  -9   0   10.00    0.80
 -10  -9   0   14.50    1.70
 -11  -9   0    6.70    1.30
 -12  -9   0   20.40    2.20
 -13  -9   0   10.00    1.50
 -14  -9   0    3.90    1.20
 -15  -9   0    1.70    0.90
 -16  -9   0    0.10    0.70
 -12  10   0    0.30    0.30
  11 -10   0    1.20    0.50
 -11  10   0    1.80    0.50
  10 -10   0    0.10    0.60
 -10  10   0   -0.10    0.60
 -10  10   0   -0.10    0.50
   9 -10   0    0.70    0.70
  -9  10   0    0.30    0.70
  -9  10   0    0.00    0.60
   8 -10   0   33.10    2.20
  -8  10   0    2.60   11.00
  -8  10   0   32.70    2.10
   7 -10   0    0.10    0.60
  -7  10   0    0.80    0.70
  -7  10   0    3.90   10.40
  -7  10   0    1.30    2.00
   6 -10   0   66.39    3.40
  -6  10   0   65.19    3.40
  -6  10   0   64.19    8.60
  -6  10   0   62.29   11.70
   5 -10   0   75.39    3.90
  -5  10   0   75.79    3.30
  -5  10   0   69.29   11.60
  -5  10   0   82.19    3.90
   4 -10   0   56.39    2.90
  -4  10   0   53.69    2.90
  -4  10   0   41.30   12.10
  -4  10   0   52.29    2.40
   3 -10   0   24.30    1.70
  -3  10   0    3.20   10.00
  -3  10   0   24.60    1.30
  -3  10   0   25.30    1.70
  -3  10   0   24.00    2.20
   2 -10   0    4.70    0.80
  -2  10   0    4.10    1.20
  -2  10   0    3.40    0.50
  -2  10   0    2.70    0.80
   1 -10   0   72.09    3.40
  -1  10   0   69.59    3.50
   0 -10   0    7.50    0.80
   0  10   0    8.60    2.00
  -1 -10   0   19.40    1.30
  -1 -10   0   18.50    1.90
   1  10   0   28.20    3.30
  -2 -10   0   56.79    3.50
  -2 -10   0   60.19    3.50
  -3 -10   0   40.70    2.40
  -3 -10   0   44.20    2.90
   3  10   0   43.30    2.90
  -4 -10   0   17.00    1.80
  -4 -10   0   19.50    2.90
   4  10   0   19.60    1.70
  -5 -10   0    1.80    0.50
  -5 -10   0   -0.30    0.90
   5  10   0    0.60    0.70
  -6 -10   0   36.30    1.80
  -6 -10   0   36.80    2.60
   6  10   0   34.10    2.40
  -7 -10   0    9.70    1.60
  -7 -10   0    9.50    0.80
  -7 -10   0    0.80    4.00
   7  10   0    7.40    1.20
  -8 -10   0    0.20    0.90
  -8 -10   0   -0.10    0.30
  -9 -10   0   32.50    1.60
  -9 -10   0   34.00    2.60
 -10 -10   0    0.60    0.90
 -11 -10   0    2.00    1.10
 -12 -10   0    3.60    1.20
 -13 -10   0   11.90    1.70
 -14 -10   0    0.70    0.90
 -15 -10   0    3.30    0.90
 -16 -10   0   -0.10    0.60
 -11  11   0    0.40    0.30
  10 -11   0    2.10    0.60
   9 -11   0    4.20    0.90
  -9  11   0    3.80    0.70
  -9  11   0    4.80    0.80
   8 -11   0    2.50    0.80
  -8  11   0    3.90    0.80
   7 -11   0    1.30    0.80
  -7  11   0    1.70    0.80
  -6  11   0  -10.30   14.30
   5 -11   0    3.20    0.80
  -5  11   0    2.10    0.40
  -5  11   0    3.90    0.90
   4 -11   0    0.30    0.70
  -4  11   0    0.90    0.80
  -4  11   0    0.30    0.40
   3 -11   0   23.00    1.70
  -3  11   0   22.60    1.20
  -3  11   0   22.30    1.90
   2 -11   0    6.70    0.90
  -2  11   0    4.30    0.70
  -2  11   0    6.20    1.30
  -2  11   0    5.90    1.00
   1 -11   0   16.40    1.40
  -1  11   0   15.20    1.90
  -1  11   0   16.80    1.50
   0 -11   0   -1.00    0.40
   0  11   0   -0.40    1.30
   0  11   0    0.30    0.80
  -1 -11   0   27.20    2.40
  -1 -11   0   25.20    1.60
   1  11   0   28.50    2.30
  -2 -11   0   97.59    4.40
  -2 -11   0  100.29    5.10
   2  11   0   96.79    5.10
  -3 -11   0    3.70    0.60
  -3 -11   0    4.20    1.40
   3  11   0    4.40    1.10
  -4 -11   0   13.90    1.90
  -4 -11   0   15.40    1.10
   4  11   0   17.00    1.90
  -5 -11   0   19.00    2.10
  -5 -11   0   21.40    1.30
   5  11   0   21.90    2.00
  -6 -11   0    4.80    1.30
  -6 -11   0    5.10    0.60
   6  11   0    2.10    0.90
  -7 -11   0   12.50    2.60
  -7 -11   0    0.40    4.90
  -7 -11   0   11.70    0.90
   7  11   0   13.80    1.70
  -8 -11   0    0.40    0.40
  -8 -11   0   -0.40    1.00
  -9 -11   0    5.60    1.50
 -10 -11   0    4.80    1.30
 -11 -11   0   14.40    1.70
 -12 -11   0    0.20    1.00
 -13 -11   0   -0.10    0.90
 -14 -11   0   -0.50    0.80
 -15 -11   0    0.30    0.80
 -16 -11   0    1.30    0.60
  10 -12   0    0.90    0.40
 -10  12   0    2.10    0.40
   9 -12   0    0.60    0.50
  -9  12   0    1.00    0.50
  -8  12   0    3.60    0.70
  -8  12   0    2.20    0.60
   7 -12   0    1.10    0.70
  -7  12   0    0.70    0.60
   6 -12   0    7.40    1.00
  -6  12   0    6.90    1.00
   5 -12   0    1.20    0.90
  -5  12   0    1.00    0.90
   4 -12   0   19.80    1.60
  -4  12   0   17.20    1.60
  -4  12   0   16.80    1.00
   3 -12   0    0.30    0.80
  -3  12   0    0.10    0.80
  -3  12   0   -0.20    1.40
  -3  12   0    0.30    0.40
   2 -12   0    7.00    1.00
  -2  12   0    7.00    1.10
  -2  12   0    5.60    1.40
  -2  12   0    5.70    0.60
   1 -12   0    5.00    0.90
  -1  12   0    2.70    1.40
  -1  12   0    6.40    1.50
  -1  12   0    4.60    0.60
   0 -12   0   13.40    1.20
   0  12   0   13.80    1.90
   0  12   0   13.20    1.40
  -1 -12   0    4.50    0.90
   1  12   0    4.80    1.20
  -2 -12   0   13.50    1.30
  -2 -12   0   20.80    2.20
   2  12   0   19.40    2.10
  -3 -12   0    0.50    0.50
  -3 -12   0    0.80    1.10
   3  12   0    0.60    0.90
  -4 -12   0    4.70    0.80
  -4 -12   0    4.00    1.90
   4  12   0    5.80    1.30
  -5 -12   0    1.40    0.80
  -5 -12   0    1.80    1.40
   5  12   0    2.10    1.00
  -6 -12   0   52.59    2.50
  -6 -12   0   51.09    3.40
   6  12   0   48.30    3.20
  -7 -12   0   52.49    3.50
  -7 -12   0   52.29    2.50
   7  12   0   56.49    4.50
  -8 -12   0    7.90    1.50
  -8 -12   0   10.80    0.80
  -9 -12   0   13.60    1.70
 -10 -12   0   30.60    2.70
 -11 -12   0    1.90    1.00
 -12 -12   0    0.70    1.00
 -13 -12   0   -0.60    0.80
 -14 -12   0    0.10    0.80
 -15 -12   0    0.40    0.70
   9 -13   0    0.00    0.40
  -9  13   0    0.10    0.30
   8 -13   0    1.30    0.50
  -8  13   0    0.50    0.50
   7 -13   0   -0.30    0.70
  -7  13   0   -0.20    0.50
   6 -13   0   10.90    1.10
  -6  13   0    7.70    0.90
   5 -13   0    3.00    0.80
  -5  13   0    4.30    0.80
   4 -13   0    6.80    1.00
  -4  13   0    9.10    0.70
  -4  13   0    9.50    1.10
   3 -13   0   18.10    1.60
  -3  13   0   16.20    1.10
  -3  13   0   16.90    1.70
   2 -13   0   19.20    1.60
  -2  13   0   18.30    1.10
  -2  13   0   17.90    1.60
   1 -13   0    1.10    0.70
  -1  13   0    0.30    0.40
  -1  13   0    0.90    0.80
  -1  13   0   -0.10    1.10
   0 -13   0    1.70    0.70
   0  13   0    1.20    0.80
   0  13   0    0.70    1.20
  -1 -13   0   29.50    1.90
   1  13   0   28.60    2.70
  -2 -13   0   10.40    1.10
   2  13   0    8.20    1.70
  -3 -13   0   11.60    1.70
  -3 -13   0   10.40    1.00
   3  13   0   13.20    2.00
  -4 -13   0   10.40    1.00
  -4 -13   0   11.20    1.80
   4  13   0    8.80    1.60
  -5 -13   0   53.99    3.90
  -5 -13   0   61.29    2.80
   5  13   0   57.89    3.70
  -6 -13   0    0.10    0.40
  -6 -13   0   -0.10    1.40
   6  13   0   -0.60    0.80
  -7 -13   0   12.50    1.00
  -7 -13   0    4.20    6.40
  -7 -13   0    9.00    1.60
   7  13   0   14.60    1.90
  -8 -13   0   -0.20    1.10
  -8 -13   0    0.00    0.30
  -9 -13   0   -0.20    1.10
 -10 -13   0   -0.10    0.90
 -11 -13   0    7.80    1.50
 -12 -13   0    0.30    0.90
 -13 -13   0    0.30    0.80
 -14 -13   0    0.60    0.70
  -7  14   0    2.20    0.50
   6 -14   0    0.00    0.50
  -6  14   0   -0.20    0.50
   5 -14   0    5.00    0.80
  -5  14   0    4.30    0.70
   4 -14   0    0.70    0.60
  -4  14   0    0.30    0.60
   3 -14   0    3.80    0.80
  -3  14   0    3.80    0.80
  -3  14   0    3.40    0.40
   2 -14   0    9.50    1.10
  -2  14   0   10.80    1.20
  -2  14   0   10.90    0.80
   1 -14   0   10.40    1.40
  -1  14   0   12.30    2.30
  -1  14   0   15.30    1.40
  -1  14   0    9.90    1.00
   0 -14   0   12.50    1.30
   0  14   0   12.40    0.90
   0  14   0   10.90    1.60
   0  14   0   15.00    2.90
  -1 -14   0   10.20    1.10
   1  14   0   10.20    1.70
  -2 -14   0   11.50    1.10
   2  14   0   10.40    1.80
   3  14   0    0.90    1.00
  -4 -14   0   34.70    2.70
  -4 -14   0   32.50    1.90
   4  14   0   33.20    2.80
  -5 -14   0    0.90    0.50
  -5 -14   0    0.90    1.10
   5  14   0    2.30    1.20
  -6 -14   0    0.50    0.50
  -6 -14   0   -0.20    1.10
   6  14   0    0.80    0.90
  -7 -14   0    4.30    2.10
  -8 -14   0    1.10    1.30
 -10 -14   0    0.50    1.00
 -11 -14   0    0.90    0.90
 -12 -14   0   -0.50    0.80
 -13 -14   0    1.10    0.80
 -14 -14   0    0.30    0.70
   6 -15   0   -0.50    0.30
  -6  15   0    0.50    0.40
   5 -15   0    0.80    0.40
  -5  15   0    0.50    0.40
   4 -15   0    0.70    0.50
  -4  15   0    0.60    0.60
   3 -15   0    4.10    0.70
  -3  15   0    4.80    0.90
   2 -15   0    3.10    0.70
  -2  15   0    2.70    0.70
  -2  15   0    2.50    0.40
   1 -15   0    7.60    0.90
  -1  15   0    7.20    0.60
  -1  15   0    8.10    1.00
   0  15   0   29.10    1.90
   0  15   0   26.40    1.40
  -1 -15   0    8.80    1.00
   1  15   0    9.10    0.70
  -2 -15   0    7.80    0.90
  -3 -15   0    6.80    0.90
   3  15   0    5.10    2.30
  -4 -15   0    0.70    0.50
   4  15   0    1.80    1.60
  -5 -15   0    4.50    0.70
  -5 -15   0    5.10    1.20
  -6 -15   0   -0.40    0.40
  -6 -15   0    0.10    0.60
  -6 -15   0    0.60    0.90
  -7 -15   0    1.80    1.10
  -7 -15   0    0.00    0.70
  -7 -15   0    1.50    0.40
  -8 -15   0    3.90    1.20
  -9 -15   0    3.60    1.30
 -10 -15   0   -0.30    1.10
 -11 -15   0    0.70    2.10
 -12 -15   0   -0.40    0.90
 -13 -15   0    0.40    0.80
   4 -16   0    1.70    0.50
  -4  16   0    0.80    0.40
   3 -16   0    0.80    0.50
  -3  16   0    1.00    0.50
   2 -16   0    3.30    0.60
  -2  16   0    3.40    0.60
   1 -16   0    2.20    0.60
  -1  16   0    2.10    0.40
  -1  16   0    1.80    0.60
   0 -16   0   -0.50    0.40
   0  16   0   -0.10    0.30
  -1 -16   0    2.70    0.60
   1  16   0    2.30    0.40
  -2 -16   0    1.10    0.50
   2  16   0    2.00    0.40
  -3 -16   0    0.30    0.50
  -4 -16   0    0.90    0.50
  -5 -16   0   10.30    0.90
  -6 -16   0    0.50    0.40
  -6 -16   0   -0.40    0.40
  -7 -16   0    0.10    0.70
  -8 -16   0   -0.10    0.70
 -10 -16   0    0.50    0.70
 -11 -16   0    0.20    0.60
   2 -17   0   -0.20    0.30
   1 -17   0   -0.40    0.30
   0 -17   0    0.30    0.40
   0  17   0    0.20    0.20
  -1 -17   0    2.00    0.50
   1  17   0    1.40    0.30
  -2 -17   0    1.10    0.40
  -3 -17   0   -0.10    0.30
   3  17   0    0.00    0.30
  -4 -17   0    3.20    0.50
   4  17   0    3.80    0.40
  -5 -17   0    6.80    0.60
  -5 -17   0    5.20    0.80
  -1 -18   0    2.10    0.40
   1  18   0    1.80    0.30
  -2 -18   0    1.20    0.30
   2  18   0    1.90    0.30
  -3 -18   0    0.10    0.40
  -3 -18   0    0.10    0.30
   3  18   0   -0.20    0.20
  -4 -18   0    0.30    0.40
   4  18   0    1.00    0.30
   5  18   0    0.20    0.20
   6  18   0    1.90    0.30
   7  18   0    0.00    0.20
   5  17  -1    0.60    0.30
  -5 -17   1    0.90    0.30
   4  17  -1    0.60    0.30
  -4 -17   1    0.50    0.70
  -4 -17   1    0.40    0.30
   3  17  -1    1.40    0.30
  -3 -17   1    1.30    0.40
   2  17  -1   -0.10    0.20
  -2 -17   1   -0.30    0.30
   1  17  -1    3.90    0.40
  -1 -17   1    3.70    0.50
   0 -17   1    0.60    0.40
   1 -17   1    0.10    0.30
 -11 -16   1   11.60    1.20
 -10 -16   1    0.00    0.60
  -9 -16   1    0.50    0.70
  -8 -16   1    0.50    1.40
  -6 -16   1   -0.30    0.30
  -5 -16   1    8.00    0.70
  -5 -16   1    9.00    1.00
  -4 -16   1    0.70    0.40
   3  16  -1    6.20    0.50
  -3 -16   1    4.40    0.60
   2  16  -1    2.10    0.40
  -2 -16   1    2.90    0.60
   1  16  -1   10.10    0.70
  -1 -16   1    8.60    0.90
   0  16  -1    2.20    0.40
   0 -16   1    3.00    0.60
  -1  16  -1    0.20    0.50
  -1  16  -1    0.50    0.20
   1 -16   1    0.00    0.50
  -2  16  -1    1.00    0.50
   2 -16   1    0.30    0.40
  -3  16  -1    1.50    0.50
   3 -16   1    1.80    0.50
  -4  16  -1   -0.40    0.30
   4 -16   1    0.00    0.30
 -12 -15   1    0.70    0.70
 -11 -15   1    8.20    1.20
 -10 -15   1    0.50    0.90
  -9 -15   1   -0.60    0.80
  -8 -15   1    9.60    1.40
  -7 -15   1    1.70    0.40
  -7 -15   1    1.60    1.00
  -6 -15   1    0.10    0.50
  -6 -15   1   -0.20    0.80
  -6 -15   1    0.00    0.40
  -5 -15   1    1.10    0.50
  -4 -15   1    2.10    0.60
  -3 -15   1   12.30    1.10
  -2 -15   1   15.90    1.30
   1  15  -1   -0.30    0.30
  -1 -15   1   -0.10    0.50
   0  15  -1    5.40    0.50
   0  15  -1    5.80    1.00
   0 -15   1    6.00    0.90
  -1  15  -1    4.10    0.90
  -1  15  -1    3.90    0.40
   1 -15   1    6.00    0.80
  -2  15  -1   -0.70    0.50
  -2  15  -1    0.50    0.30
   2 -15   1   -0.40    0.50
  -3  15  -1    7.90    0.80
   3 -15   1    6.50    0.80
  -4  15  -1    0.10    0.50
   4 -15   1    0.60    0.50
  -5  15  -1    0.20    0.40
   5 -15   1   -0.10    0.40
  -6  15  -1    0.20    0.30
   6 -15   1   -0.10    0.30
 -13 -14   1    2.50    0.90
 -12 -14   1    1.10    1.00
 -11 -14   1    4.70    1.20
 -10 -14   1    1.40    1.30
  -9 -14   1    1.00    1.30
  -8 -14   1    7.80    1.80
  -8 -14   1    9.40    0.70
  -7 -14   1    2.30    1.20
  -7 -14   1    0.90    0.40
  -6 -14   1    0.80    0.50
  -6 -14   1   -0.90    1.30
  -5 -14   1    0.60    1.00
  -5 -14   1    0.10    0.50
   4  14  -1   -0.60    0.90
  -4 -14   1    0.30    0.50
  -4 -14   1    0.40    1.00
   3  14  -1    2.70    1.30
  -3 -14   1    4.40    0.80
   2  14  -1   17.70    3.40
  -2 -14   1   11.50    1.10
   1  14  -1   -0.50    1.40
   1  14  -1    0.20    0.90
  -1 -14   1    0.70    0.70
   0  14  -1   64.49    2.90
   0  14  -1   66.69    6.60
   0  14  -1   58.79    3.20
   0 -14   1   63.29    3.40
  -1  14  -1    7.10    0.60
  -1  14  -1    7.60    1.10
   1 -14   1    7.30    0.90
  -2  14  -1    1.50    0.40
  -2  14  -1    3.30    0.80
   2 -14   1    2.50    0.70
  -3  14  -1    4.10    0.40
  -3  14  -1    3.20    0.70
   3 -14   1    5.10    0.90
  -4  14  -1    0.20    0.50
   4 -14   1    0.20    0.50
  -5  14  -1    4.80    0.80
   5 -14   1    3.80    0.80
  -6  14  -1    3.90    0.60
   6 -14   1    7.10    0.80
  -7  14  -1    0.80    0.40
   7 -14   1   -0.10    0.40
 -14 -13   1   -0.10    0.70
 -13 -13   1    0.60    0.80
 -12 -13   1   -0.30    0.80
 -11 -13   1   -0.50    0.90
 -10 -13   1   10.00    1.50
  -9 -13   1    2.30    1.10
  -8 -13   1    7.30    1.40
  -7 -13   1   17.90    2.30
  -7 -13   1   13.00    1.00
   6  13  -1   30.30    2.60
  -6 -13   1   30.30    1.70
  -6 -13   1   34.40    3.00
   5  13  -1    5.40    1.30
  -5 -13   1    4.70    0.70
  -5 -13   1    6.40    1.60
   4  13  -1   44.60    3.30
  -4 -13   1   47.00    2.40
  -4 -13   1   44.90    3.30
   3  13  -1   16.70    2.10
  -3 -13   1   18.80    2.00
  -3 -13   1   18.30    1.40
   2  13  -1    4.30    1.40
  -2 -13   1    3.90    0.80
   1  13  -1   61.59    3.30
   1  13  -1   60.19    4.00
  -1 -13   1   60.19    3.10
   0  13  -1    1.50    0.80
   0  13  -1    1.40    1.20
   0 -13   1    2.30    0.70
  -1  13  -1   59.69    2.60
  -1  13  -1   56.19    4.10
  -1  13  -1   55.49    3.10
   1 -13   1   58.99    3.10
  -2  13  -1   20.10    1.70
  -2  13  -1   19.70    1.10
   2 -13   1   20.70    1.60
  -3  13  -1    0.40    0.70
  -3  13  -1    0.40    0.30
   3 -13   1    1.00    0.70
  -4  13  -1    6.90    1.00
   4 -13   1    4.40    0.90
  -5  13  -1    5.80    0.90
   5 -13   1    8.50    1.10
  -6  13  -1    1.30    0.60
   6 -13   1   -0.40    0.50
  -7  13  -1    0.60    0.40
   7 -13   1    0.70    0.60
  -8  13  -1   -0.30    0.40
   8 -13   1    0.00    0.40
 -15 -12   1    0.40    0.70
 -14 -12   1    1.30    0.80
 -13 -12   1    0.10    0.80
 -12 -12   1    2.60    1.10
 -11 -12   1    6.40    1.30
  -9 -12   1   14.80    0.90
  -9 -12   1   16.20    2.00
  -8 -12   1   11.30    0.90
  -8 -12   1   12.70    1.90
  -7 -12   1   21.50    1.30
  -7 -12   1   21.70    2.30
   6  12  -1   17.30    2.30
  -6 -12   1   22.80    1.40
  -6 -12   1   27.80    2.70
   5  12  -1  168.78    8.00
  -5 -12   1  165.18    8.00
  -5 -12   1  166.28    7.00
   4  12  -1    2.50    1.10
  -4 -12   1    3.90    1.40
  -4 -12   1    4.00    0.70
   3  12  -1    1.60    1.00
  -3 -12   1    1.50    0.60
  -3 -12   1    0.30    1.10
   2  12  -1   80.69    4.60
  -2 -12   1   76.59    4.50
  -2 -12   1   81.49    3.80
   1  12  -1   13.70    1.90
   1  12  -1   16.40    1.60
  -1 -12   1   18.20    1.40
   0  12  -1    3.70    1.30
   0 -12   1    3.40    0.70
  -1  12  -1    4.70    0.60
  -1  12  -1    5.70    1.00
  -1  12  -1    5.70    1.50
   1 -12   1    5.60    0.90
  -2  12  -1  144.59    6.60
  -2  12  -1  149.69    6.10
   2 -12   1  147.39    6.50
  -3  12  -1  138.99    6.40
  -3  12  -1  141.69    5.80
   3 -12   1  143.19    6.30
  -4  12  -1    5.00    1.00
  -4  12  -1    3.70    0.50
   4 -12   1    3.10    0.80
  -5  12  -1    9.80    1.20
   5 -12   1    9.80    1.20
  -6  12  -1    5.60    0.90
   6 -12   1    6.80    0.90
  -7  12  -1    7.60    0.90
   7 -12   1    8.30    1.00
  -8  12  -1    1.40    0.60
   8 -12   1    1.30    0.60
  -9  12  -1    0.10    0.40
   9 -12   1    0.80    0.50
 -15 -11   1    1.40    0.80
 -14 -11   1    1.60    0.80
 -13 -11   1   -0.10    0.80
 -12 -11   1    4.40    1.20
 -10 -11   1    0.20    1.10
  -9 -11   1    1.60    1.20
  -9 -11   1    0.10    0.30
  -8 -11   1    3.70    1.30
  -8 -11   1    4.10    0.60
   7  11  -1   25.40    2.20
  -7 -11   1   24.80    1.50
  -7 -11   1   26.40    2.40
   6  11  -1   43.70    3.00
  -6 -11   1   44.00    2.20
   5  11  -1    5.30    1.20
  -5 -11   1    7.40    1.50
  -5 -11   1    5.20    0.70
   4  11  -1    8.60    1.40
  -4 -11   1    9.90    0.90
  -4 -11   1    9.70    1.70
   3  11  -1    5.00    1.20
  -3 -11   1    4.10    0.70
  -3 -11   1    4.20    1.40
   2  11  -1   16.60    2.00
  -2 -11   1   14.90    1.80
  -2 -11   1   15.00    1.20
   1  11  -1    4.90    1.20
   1  11  -1    5.00    1.20
  -1 -11   1    5.10    0.80
  -1 -11   1    3.00    1.40
   0  11  -1   44.50    3.10
   0  11  -1   45.20    2.60
   0 -11   1   47.80    2.50
  -1  11  -1   49.70    3.40
  -1  11  -1   50.39    2.80
   1 -11   1   51.69    2.80
  -2  11  -1    9.20    1.50
  -2  11  -1    8.80    0.70
  -2  11  -1    8.90    1.30
   2 -11   1   10.20    1.10
  -3  11  -1   21.10    1.80
  -3  11  -1   24.40    1.30
   3 -11   1   22.50    1.70
  -4  11  -1   37.40    2.40
  -4  11  -1   36.10    1.80
   4 -11   1   40.50    2.40
  -5  11  -1   10.80    1.30
   5 -11   1   11.20    1.30
  -6  11  -1    3.50   14.10
  -6  11  -1   -0.20    0.70
   6 -11   1    0.30    1.00
  -7  11  -1   28.80   16.50
  -8  11  -1    0.90    0.60
   8 -11   1   -0.10    0.60
  -9  11  -1    0.60    0.60
  -9  11  -1    1.30    0.60
   9 -11   1    0.20    0.50
  10 -11   1    3.80    0.60
 -16 -10   1   -0.40    0.60
 -15 -10   1   -0.80    0.70
 -14 -10   1   -0.10    0.80
 -13 -10   1    9.90    1.50
 -12 -10   1    0.00    0.90
 -11 -10   1   28.00    2.50
 -10 -10   1    1.20    1.20
  -9 -10   1    3.20    1.20
  -9 -10   1    3.30    0.50
  -8 -10   1    1.10    1.10
  -8 -10   1    0.50    0.40
   7  10  -1    4.20    1.00
  -7 -10   1    3.80    1.20
  -7 -10   1    3.90    0.60
   6  10  -1    3.90    1.00
  -6 -10   1    5.30    0.70
  -6 -10   1    5.50    1.30
   5  10  -1    0.90    0.80
  -5 -10   1    2.40    1.20
  -5 -10   1    0.60    0.50
   4  10  -1    5.90    1.20
  -4 -10   1    6.60    0.80
  -4 -10   1    6.70    1.40
   3  10  -1    2.50    0.90
  -3 -10   1    2.20    0.60
  -3 -10   1    4.60    1.30
   2  10  -1    5.40    1.20
  -2 -10   1    6.80    1.40
  -2 -10   1    5.90    0.80
   1  10  -1    6.40    1.20
  -1 -10   1    8.30    1.40
  -1 -10   1    6.00    0.80
   0  10  -1   35.90    2.60
   0  10  -1   34.10    2.20
   0 -10   1   34.90    2.00
  -1  10  -1    0.80    0.70
  -1  10  -1    0.70    0.90
   1 -10   1    1.00    0.60
  -2  10  -1   19.20    1.10
  -2  10  -1   22.40    2.30
  -2  10  -1   20.00    1.60
  -2  10  -1   14.10   21.60
   2 -10   1   19.80    1.50
  -3  10  -1    4.50    0.50
  -3  10  -1   21.60   11.10
  -3  10  -1    5.20    1.00
   3 -10   1    5.40    0.90
  -4  10  -1    2.20    0.50
  -4  10  -1    2.40    0.90
   4 -10   1    3.10    0.80
  -5  10  -1   60.49   12.60
  -5  10  -1   79.49    3.40
  -5  10  -1   85.59    4.10
   5 -10   1   86.69    4.10
  -6  10  -1  103.59    4.90
  -6  10  -1   87.69   13.20
  -6  10  -1  108.99    7.70
   6 -10   1  101.59    4.90
  -7  10  -1    2.50    2.60
  -7  10  -1   -6.60   10.90
  -7  10  -1    2.30    0.80
   7 -10   1    3.80    0.90
  -8  10  -1    6.80   13.90
  -9  10  -1    1.20    0.60
   9 -10   1    1.50    0.80
 -10  10  -1    9.90    1.00
 -10  10  -1    9.10    1.00
  10 -10   1    6.30    0.90
 -11  10  -1    0.50    0.40
 -16  -9   1   -0.80    0.60
 -15  -9   1    1.90    0.90
 -14  -9   1    0.30    0.80
 -13  -9   1    9.90    1.50
 -12  -9   1   15.90    1.80
 -11  -9   1    0.90    1.10
 -10  -9   1   13.70    1.90
 -10  -9   1   12.50    0.90
  -9  -9   1    2.40    0.50
  -9  -9   1    1.90    1.50
  -8  -9   1    3.10    0.50
  -8  -9   1    0.80    0.90
   7   9  -1    5.70    1.10
  -7  -9   1    6.50    1.40
  -7  -9   1    5.90    0.70
   6   9  -1    3.70    0.90
  -6  -9   1    4.00    1.10
   5   9  -1    0.40    0.70
  -5  -9   1    0.00    1.40
  -5  -9   1    0.20    0.40
   4   9  -1   89.09    4.50
  -4  -9   1   92.79    4.00
  -4  -9   1   89.39    4.60
   3   9  -1    7.40    1.10
  -3  -9   1    5.90    0.70
  -3  -9   1    7.60    1.40
   2   9  -1    9.60    1.30
  -2  -9   1    9.10    0.90
   1   9  -1   34.20    2.30
  -1  -9   1   26.20    3.20
  -1  -9   1   30.20    1.70
   0   9  -1   13.10    1.50
   0  -9   1   12.00    1.00
   0  -9   1   11.30    1.50
  -1   9  -1   26.50   10.50
  -1   9  -1   28.10    2.20
   1  -9   1   30.00    1.70
  -2   9  -1   -0.10    0.70
  -2   9  -1    2.90    8.20
  -2   9  -1    1.00    0.70
   2  -9   1    1.40    1.10
   2  -9   1    0.80    0.60
  -3   9  -1   12.70    2.70
  -3   9  -1   15.00    1.30
  -3   9  -1   17.80    8.00
  -3   9  -1   12.10    1.60
  -3   9  -1   12.10    0.80
   3  -9   1   12.10    1.20
  -4   9  -1   31.10    9.70
  -4   9  -1   32.90    2.10
  -4   9  -1   38.50    4.70
  -4   9  -1   33.30    1.60
   4  -9   1   32.00    2.00
  -5   9  -1   36.40    4.60
  -5   9  -1   35.80    2.10
  -5   9  -1   33.40    1.60
   5  -9   1   31.60    2.10
  -6   9  -1    5.80    8.20
  -6   9  -1    4.60    1.00
  -6   9  -1   -0.30    1.70
   6  -9   1   -0.90    1.40
   6  -9   1    4.70    0.90
  -7   9  -1    8.50    8.40
  -7   9  -1    1.00    0.70
  -7   9  -1    1.70    2.00
   7  -9   1    2.30    0.80
   7  -9   1    0.90    1.90
  -8   9  -1    3.50    0.80
  -8   9  -1    2.80    8.00
  -8   9  -1    3.10    1.70
   8  -9   1    2.90    0.90
  -9   9  -1    3.90    0.90
   9  -9   1    3.20    0.90
 -10   9  -1   -0.10    0.60
 -10   9  -1   -0.20    0.60
  10  -9   1   -0.10    0.80
 -11   9  -1    1.70    0.60
 -12   9  -1    0.80    0.40
 -16  -8   1   -0.20    0.70
 -15  -8   1    3.00    1.00
 -14  -8   1   -0.60    0.80
 -13  -8   1    8.10    1.70
 -12  -8   1    8.40    1.40
 -11  -8   1    5.00    1.30
 -10  -8   1    0.20    0.30
 -10  -8   1    0.10    1.00
  -9  -8   1    7.10    1.30
  -9  -8   1    6.90    0.70
  -8  -8   1   15.10    1.80
  -8  -8   1   10.90    0.90
   6   8  -1    2.00    0.70
  -6  -8   1    2.80    1.00
  -6  -8   1   -2.60    5.00
   4   8  -1   17.20    1.50
   3   8  -1   24.50    1.80
   1   8  -1   41.10   10.60
   1   8  -1   63.79    3.20
  -1  -8   1   50.79    3.30
   0   8  -1    2.70    8.50
   0   8  -1    1.70    0.80
   0  -8   1    3.30    1.20
  -1   8  -1    6.00    1.00
  -1   8  -1    4.90    3.20
  -1   8  -1    1.60    6.90
   1  -8   1    6.80    1.60
  -2   8  -1   15.60    2.50
  -2   8  -1   11.20    6.50
  -2   8  -1   13.70    1.60
  -3   8  -1    3.60    0.40
  -3   8  -1    4.30    0.80
  -3   8  -1    1.50    1.50
  -3   8  -1    3.60    1.00
   3  -8   1    4.70    1.60
   3  -8   1    3.70    0.70
  -4   8  -1    1.20    1.70
  -4   8  -1    0.10    0.30
  -4   8  -1    0.30    0.60
  -4   8  -1   -0.70    0.40
  -4   8  -1    7.50    5.90
   4  -8   1   -0.80    1.30
   4  -8   1   -0.10    0.80
  -5   8  -1    0.70    0.30
  -5   8  -1    1.60    1.90
  -5   8  -1   -2.60    6.60
  -5   8  -1    0.20    0.70
   5  -8   1    0.70    0.70
   5  -8   1   -0.10    1.50
  -6   8  -1   40.10    2.30
  -6   8  -1   33.90    4.00
   6  -8   1   37.50    2.30
   6  -8   1   39.90    4.40
  -7   8  -1    5.70    2.30
  -7   8  -1    4.30    6.90
  -7   8  -1    8.80    1.10
   7  -8   1    9.50    1.30
   7  -8   1   10.10    2.70
  -8   8  -1    8.00    1.00
  -8   8  -1    5.70    2.20
  -8   8  -1    5.20    7.00
   8  -8   1    4.70    2.50
   8  -8   1    7.00    1.10
  -9   8  -1   39.70    4.40
  -9   8  -1   31.50    2.10
  -9   8  -1   44.50    8.50
   9  -8   1   31.90    2.20
   9  -8   1   24.20    3.90
 -10   8  -1   11.70    1.20
 -10   8  -1   10.60    1.20
  10  -8   1   12.80    1.40
 -11   8  -1    3.80    0.80
 -11   8  -1    3.00    0.70
 -12   8  -1    7.40    0.80
 -12   8  -1    5.70    0.80
 -13   8  -1    0.10    0.30
 -17  -7   1    0.10    0.60
 -16  -7   1    0.60    0.80
 -15  -7   1    1.20    0.90
 -14  -7   1    7.20    1.40
 -13  -7   1    7.00    1.50
 -12  -7   1    3.70    1.30
 -11  -7   1    8.40    0.70
 -10  -7   1    5.10    1.30
 -10  -7   1    4.40    0.60
  -9  -7   1    6.30    1.20
  -9  -7   1    6.70    0.70
  -8  -7   1   50.49    2.40
  -8  -7   1   54.59    3.10
  -7  -7   1    3.10    1.00
  -7  -7   1   -0.40    3.50
   6   7  -1    2.10    0.70
  -6  -7   1    1.90    4.10
   5   7  -1    4.00    0.80
  -5  -7   1    4.00    4.60
   4   7  -1   77.09    3.60
  -4  -7   1   65.79    7.50
   3   7  -1  501.65   20.30
   2   7  -1   55.89   10.10
   2   7  -1   61.79    3.10
   1   7  -1   74.29    3.60
   1   7  -1   62.79    8.60
  -1  -7   1   72.89    3.90
   0   7  -1   29.60    2.00
   0   7  -1   31.80    3.50
   0   7  -1   26.40    6.60
   0  -7   1   32.20    2.60
  -1   7  -1  157.18    6.90
  -1   7  -1  142.79   11.80
  -1   7  -1  151.38    8.20
   1  -7   1  162.78    7.60
  -2   7  -1   93.09    4.50
  -2   7  -1   92.49    8.90
  -2   7  -1   86.49    5.60
   2  -7   1  100.09    5.40
  -3   7  -1  174.88    7.70
  -3   7  -1  171.18    9.10
  -3   7  -1  177.38   12.30
   3  -7   1  174.78    8.70
  -4   7  -1    0.20    0.70
  -4   7  -1   -0.30    0.70
  -4   7  -1   -1.60    2.30
  -4   7  -1    1.90    4.60
   4  -7   1    0.50    1.30
  -5   7  -1    1.80    0.40
  -5   7  -1   -1.20    5.00
  -5   7  -1    3.30    1.90
  -5   7  -1    2.70    0.70
   5  -7   1    1.60    0.70
   5  -7   1    1.00    1.50
  -6   7  -1    2.10    5.20
  -6   7  -1    4.00    2.00
  -6   7  -1    5.90    0.90
   6  -7   1    4.80    0.90
   6  -7   1    8.00    2.30
  -7   7  -1   11.50    5.80
  -7   7  -1   18.70    1.50
  -7   7  -1   18.10    3.00
   7  -7   1   18.10    3.00
   7  -7   1   18.70    1.60
  -8   7  -1    0.00    1.30
  -8   7  -1   -0.20    0.70
  -8   7  -1   -2.50    5.20
  -8   7  -1   -0.50    0.90
   8  -7   1   -1.60    1.70
   8  -7   1   -0.30    0.90
  -9   7  -1    1.30    0.70
  -9   7  -1    1.20    1.60
  -9   7  -1    2.70    5.80
   9  -7   1   -1.20    1.80
   9  -7   1   -0.60    0.70
 -10   7  -1   19.50    1.50
  10  -7   1   14.80    1.80
 -11   7  -1    5.50    0.80
 -11   7  -1    4.00    0.90
 -12   7  -1    1.00    0.50
 -13   7  -1   11.90    0.90
 -13   7  -1   12.20    1.40
 -14   7  -1    0.40    0.30
 -17  -6   1    6.40    1.00
 -16  -6   1    4.60    1.00
 -15  -6   1    5.30    1.10
 -14  -6   1    1.40    0.90
 -13  -6   1   29.80    2.50
 -12  -6   1    1.20    1.10
 -11  -6   1   11.40    1.60
 -11  -6   1   11.70    0.90
 -10  -6   1   25.90    2.10
 -10  -6   1   24.10    1.40
  -9  -6   1   13.40    1.00
  -9  -6   1   13.50    1.60
  -8  -6   1    1.40    0.90
   6   6  -1   24.60    1.70
  -6  -6   1   28.40    4.10
   5   6  -1  263.67   10.70
  -5  -6   1  249.88   12.50
   4   6  -1   77.99    3.60
  -4  -6   1   67.29    7.10
   3   6  -1   28.60    1.70
   2   6  -1    1.30    0.50
  -2  -6   1   -0.30    0.70
   1   6  -1    2.70    6.20
   1   6  -1    6.60    0.90
  -1  -6   1    8.00    1.20
   0   6  -1   18.10    4.90
   0  -6   1   14.60    1.80
  -1   6  -1  276.97   13.00
  -1   6  -1  275.07   14.70
  -1   6  -1  285.37   12.10
   1  -6   1  298.67   12.50
  -2   6  -1  107.69    8.30
  -2   6  -1  105.69    4.90
  -2   6  -1   97.59    5.90
   2  -6   1  112.09    5.70
  -3   6  -1   10.80    2.10
  -3   6  -1    7.80    1.10
  -3   6  -1   -2.20    4.10
   3  -6   1    6.30    1.60
  -4   6  -1   10.30    4.50
  -4   6  -1   18.60    2.80
  -4   6  -1   14.40    1.50
   4  -6   1   13.70    2.20
  -5   6  -1   -0.30    0.40
  -5   6  -1    0.60    1.50
  -5   6  -1    0.40    4.10
   5  -6   1    0.20    1.20
  -6   6  -1    0.20    0.60
  -6   6  -1    0.20    4.20
  -6   6  -1    1.30    1.60
   6  -6   1   -1.40    1.20
  -7   6  -1    8.50    1.00
  -7   6  -1    9.10    5.00
  -7   6  -1   10.00    2.30
   7  -6   1    4.40    1.90
   7  -6   1    7.70    1.00
  -8   6  -1    9.60    1.10
  -8   6  -1   12.20    2.50
  -8   6  -1    7.40    5.00
   8  -6   1   12.10    2.70
   8  -6   1    7.40    1.10
  -9   6  -1    3.40    4.70
  -9   6  -1    1.60    0.70
  -9   6  -1   -0.40    1.10
   9  -6   1    0.40    1.90
   9  -6   1    1.60    0.90
 -10   6  -1    4.20    0.80
  10  -6   1    3.00    2.00
 -11   6  -1   42.40    2.50
 -11   6  -1   38.30    2.50
  11  -6   1   38.30    4.60
 -12   6  -1   15.90    1.50
 -12   6  -1   16.20    1.30
 -13   6  -1    0.30    0.40
 -13   6  -1   -0.40    0.50
 -14   6  -1    1.20    0.50
 -14   6  -1   -0.10    0.30
 -17  -5   1    0.50    0.70
 -16  -5   1    2.70    0.90
 -15  -5   1    1.50    0.90
 -14  -5   1   63.99    3.70
 -13  -5   1    5.30    1.30
 -12  -5   1    6.20    1.40
 -12  -5   1    6.50    0.60
 -11  -5   1    1.40    0.40
 -11  -5   1    0.70    1.00
 -10  -5   1    2.90    1.00
 -10  -5   1    1.50    0.50
  -6  -5   1  114.19    6.60
   5   5  -1    8.40    0.90
  -5  -5   1    6.50    2.90
  -5  -5   1    9.00    1.20
   3   5  -1   79.89    3.60
   2   5  -1  157.88    6.00
  -2  -5   1  120.99    5.90
   1   5  -1   18.10    4.30
   1   5  -1   15.10    1.10
  -1  -5   1   14.90    1.50
   0   5  -1   11.90    2.00
   0   5  -1   13.20    3.90
   0   5  -1    9.00    0.90
   0  -5   1   10.50    1.40
  -1   5  -1    0.70    1.10
  -1   5  -1   -1.20    3.50
  -1   5  -1    0.50    0.50
   1  -5   1    0.30    0.90
  -2   5  -1  361.46   14.10
  -2   5  -1  335.87   16.40
  -2   5  -1  324.97   15.00
   2  -5   1  351.26   14.70
  -3   5  -1   83.19    5.00
  -3   5  -1   89.99    4.10
  -3   5  -1   80.99    7.10
   3  -5   1   87.39    4.90
  -4   5  -1    3.20    0.80
  -4   5  -1    4.70    1.60
  -4   5  -1    9.30    3.60
   4  -5   1    5.80    1.50
  -5   5  -1    0.30    1.30
  -5   5  -1    0.80    0.60
   5  -5   1    1.20    1.30
  -6   5  -1   23.20    2.80
  -6   5  -1   14.60    3.90
  -6   5  -1   20.50    1.40
   6  -5   1   21.40    2.70
  -7   5  -1    1.80    1.50
  -7   5  -1   -0.10    3.70
  -7   5  -1    2.30    0.70
  -8   5  -1    8.00    2.00
  -8   5  -1    0.30    3.80
  -8   5  -1    6.90    0.90
   8  -5   1    7.50    2.10
  -9   5  -1    4.10    4.30
  -9   5  -1   -0.80    1.20
  -9   5  -1    0.10    0.60
   9  -5   1    1.00    1.70
 -10   5  -1   12.70    1.20
  10  -5   1    8.80    2.40
 -11   5  -1    1.00    0.80
 -11   5  -1    0.40    0.70
  11  -5   1    0.30    1.70
 -12   5  -1    2.00    0.60
 -12   5  -1    3.40    0.90
 -13   5  -1    0.30    0.40
 -13   5  -1    0.00    0.60
 -14   5  -1    0.70    0.40
 -14   5  -1    1.10    0.60
 -17  -4   1    1.20    0.70
 -16  -4   1   -0.70    0.70
 -15  -4   1    2.80    1.00
  14   4  -1    1.20    1.30
 -14  -4   1    0.70    1.00
 -12  -4   1    5.20    1.20
 -12  -4   1    5.40    0.70
 -11  -4   1   17.30    1.70
 -11  -4   1   15.80    1.10
 -10  -4   1   25.20    2.00
 -10  -4   1   27.80    1.50
  -9  -4   1    4.10    0.90
  -5  -4   1  450.75   19.00
   4   4  -1    7.60    0.80
   3   4  -1  189.28    7.60
  -3  -4   1  179.68    9.00
  -2  -4   1   91.79    4.00
   1   4  -1    6.20    3.20
   1   4  -1    8.80    0.80
  -1  -4   1    9.50    1.10
   0   4  -1    6.90    1.50
   0   4  -1    8.40    2.90
   0   4  -1    5.70    0.70
   0  -4   1    6.90    1.60
  -1   4  -1    0.60    0.40
  -1   4  -1    0.40    0.90
  -1   4  -1   -2.70    2.30
   1  -4   1    1.50    0.90
  -2   4  -1   58.29    2.80
  -2   4  -1   57.19    3.60
  -2   4  -1   53.69    4.90
   2  -4   1   60.09    3.40
  -3   4  -1   23.10    4.00
  -3   4  -1   24.80    1.60
  -3   4  -1   32.10    3.00
   3  -4   1   24.30    2.20
  -4   4  -1    0.10    2.30
  -4   4  -1    0.90    0.60
  -4   4  -1    0.90    1.10
   4  -4   1    1.00    1.10
  -5   4  -1    8.10    1.70
  -5   4  -1    8.80    1.30
  -5   4  -1    8.90    2.90
   5  -4   1    8.70    1.70
  -6   4  -1    1.40    2.90
  -6   4  -1    0.80    1.20
   6  -4   1    1.00    1.10
  -7   4  -1   53.79    3.70
  -7   4  -1   47.90    2.90
  -7   4  -1   47.70    2.40
  -7   4  -1   45.90    5.30
   7  -4   1   47.90    3.80
  -8   4  -1   28.90    2.10
  -8   4  -1   33.50    3.00
  -8   4  -1   26.80    4.50
  -8   4  -1   28.50    1.70
   8  -4   1   31.30    3.50
  -9   4  -1    0.40    3.60
  -9   4  -1    2.70    1.50
  -9   4  -1    1.70    0.60
   9  -4   1    1.60    1.60
 -10   4  -1   16.40    1.30
 -10   4  -1   12.70    1.30
  10  -4   1   12.20    2.60
 -11   4  -1    0.90    0.70
 -11   4  -1    1.40    0.80
  11  -4   1    1.60    1.90
 -12   4  -1    7.30    1.00
 -13   4  -1    3.50    0.90
 -13   4  -1    2.90    0.60
 -14   4  -1   -0.40    0.60
 -15   4  -1    2.20    0.60
 -17  -3   1    0.30    0.60
 -16  -3   1   -0.30    0.70
 -15  -3   1   14.20    1.60
  14   3  -1    9.40    2.00
 -14  -3   1    8.00    1.40
 -13  -3   1   80.59    4.20
 -13  -3   1   79.59    3.50
 -12  -3   1    0.00    0.80
 -12  -3   1    0.90    0.40
 -11  -3   1    0.30    0.80
 -11  -3   1    0.80    0.50
 -10  -3   1   20.10    1.70
 -10  -3   1   16.70    1.20
  -9  -3   1   13.40    1.30
  -5  -3   1  887.01   35.80
   4   3  -1    6.20    0.70
  -4  -3   1    4.80    2.20
   3   3  -1  176.88    7.20
  -3  -3   1  175.48    8.20
   1   3  -1   40.20    4.30
   1   3  -1   41.10    1.90
  -1  -3   1   40.60    2.20
   0   3  -1   79.39    3.50
   0  -3   1   82.89    3.80
  -1   3  -1   25.80    3.20
  -1   3  -1   26.10    1.40
  -1   3  -1   23.00    2.00
   1  -3   1   26.10    1.90
  -2   3  -1   32.90    2.40
  -2   3  -1   32.40    1.70
  -2   3  -1   32.30    3.50
   2  -3   1   33.20    2.20
  -3   3  -1  493.15   21.60
  -3   3  -1  505.55   20.80
   3  -3   1  509.55   20.60
  -4   3  -1  211.18    8.90
  -4   3  -1  212.08    9.60
  -4   3  -1  214.68   10.60
   4  -3   1  222.18    9.50
  -5   3  -1   54.09    3.50
  -5   3  -1   50.09    2.60
  -5   3  -1   57.39    4.60
   5  -3   1   54.29    3.40
  -6   3  -1   59.99    3.70
  -6   3  -1   62.39    5.10
   6  -3   1   50.69    3.60
  -7   3  -1    0.70    0.80
  -7   3  -1    1.00    1.00
  -7   3  -1   -0.40    2.10
   7  -3   1    0.90    1.20
  -8   3  -1    6.70    0.80
  -8   3  -1    5.60    1.40
  -8   3  -1    7.50    3.00
   8  -3   1    6.10    2.50
  -9   3  -1    4.20    0.70
  -9   3  -1    3.60    1.00
   9  -3   1    2.80    1.50
 -10   3  -1   12.40    1.30
 -10   3  -1   15.30    1.20
  10  -3   1   13.60    2.40
 -11   3  -1    4.70    1.10
 -11   3  -1    5.80    0.90
  11  -3   1    5.00    2.20
 -12   3  -1    0.40    0.50
 -12   3  -1    1.00    0.80
  12  -3   1   -0.50    1.50
 -13   3  -1    0.70    0.70
 -13   3  -1    1.00    0.50
 -14   3  -1    0.70    0.70
 -14   3  -1    0.00    0.40
 -15   3  -1    0.20    0.60
 -17  -2   1    0.10    0.60
 -16  -2   1    4.10    0.90
 -15  -2   1   -0.10    0.80
  14   2  -1    0.40    1.30
 -14  -2   1   -0.20    0.20
 -14  -2   1    0.30    0.90
  13   2  -1   64.99    4.60
 -13  -2   1   56.59    3.40
 -13  -2   1   60.79    2.80
 -12  -2   1    4.10    0.60
 -12  -2   1    4.40    1.00
 -11  -2   1   -0.10    0.40
 -11  -2   1   -0.30    0.70
 -10  -2   1   18.90    1.60
 -10  -2   1   19.70    1.20
  -4  -2   1  599.04   24.40
  -3  -2   1 9999.00  391.66
   1   2  -1    5.50    0.60
  -1  -2   1    6.80    0.80
   0   2  -1  201.08    8.10
   0   2  -1  203.68    9.10
   0  -2   1  201.58    8.40
  -1   2  -1  431.96   17.60
  -1   2  -1  433.66   18.20
  -2   2  -1  384.16   16.40
  -2   2  -1  409.26   16.00
  -2   2  -1  408.06   17.10
  -3   2  -1  132.79    6.00
  -3   2  -1  129.79    5.40
   3  -2   1  129.39    5.80
  -4   2  -1   38.10    3.60
  -4   2  -1   39.00    2.00
  -4   2  -1   43.00    2.80
   4  -2   1   44.80    2.50
  -5   2  -1   59.79    4.50
  -5   2  -1   62.09    3.50
   5  -2   1   59.29    3.40
  -6   2  -1    8.20    1.50
  -6   2  -1    9.50    2.40
  -6   2  -1    9.30    1.10
   6  -2   1    8.00    1.50
  -7   2  -1  140.29    7.50
  -7   2  -1  126.79    5.90
  -7   2  -1  136.69    6.50
   7  -2   1  127.69    6.50
  -8   2  -1   82.69    4.50
  -8   2  -1   79.29    5.90
   8  -2   1   72.69    4.60
  -9   2  -1    5.50    0.70
   9  -2   1    4.90    1.60
 -10   2  -1    0.50    0.50
 -10   2  -1    0.60    0.80
  10  -2   1    1.20    1.30
 -11   2  -1    2.10    0.90
  11  -2   1    0.90    1.50
 -12   2  -1    2.30    0.90
 -12   2  -1    1.90    0.60
  12  -2   1    0.90    1.60
 -13   2  -1   -0.10    0.90
 -13   2  -1    0.20    0.50
  13  -2   1    0.90    2.00
 -14   2  -1   -0.10    0.30
 -14   2  -1    1.10    0.70
 -15   2  -1    1.80    0.80
 -16   2  -1    0.00    0.60
 -16  -1   1    0.20    0.70
 -15  -1   1    4.30    1.00
  14   1  -1    8.00    2.10
 -14  -1   1    7.90    0.70
 -14  -1   1    8.50    1.30
  13   1  -1    1.00    1.40
 -13  -1   1    0.10    0.40
 -13  -1   1    0.00    0.80
 -12  -1   1    1.80    0.80
 -12  -1   1    1.40    0.50
 -11  -1   1    1.70    0.80
 -11  -1   1    0.80    0.50
 -10  -1   1    1.00    0.50
 -10  -1   1   -0.20    0.60
   1   1  -1  136.09    5.40
  -1  -1   1  134.19    5.50
   0   1  -1  435.06   17.70
  -1   1  -1  186.58    7.60
  -1   1  -1  182.48    8.30
   1  -1   1  198.28    7.80
  -2   1  -1   84.49    3.90
  -2   1  -1   77.39    3.30
  -2   1  -1   78.09    4.20
   2  -1   1   79.19    3.60
  -3   1  -1    2.90    1.50
  -3   1  -1    3.90    0.40
  -3   1  -1    2.80    0.90
   3  -1   1    1.80    0.60
  -4   1  -1   10.70    1.90
  -4   1  -1   14.30    1.40
   4  -1   1   12.90    1.20
  -5   1  -1   29.80    2.10
  -5   1  -1   26.90    1.70
  -5   1  -1   32.90    2.90
   5  -1   1   25.70    1.80
  -6   1  -1   34.20    2.00
  -6   1  -1   30.50    3.10
  -6   1  -1   34.90    2.40
   6  -1   1   35.40    2.30
  -7   1  -1   -0.90    1.60
  -7   1  -1    1.00    0.60
  -7   1  -1    0.60    0.80
   7  -1   1   -0.10    0.80
  -8   1  -1    1.00    0.50
   8  -1   1    0.10    0.90
  -9   1  -1  267.17   11.40
  -9   1  -1  273.77   11.20
   9  -1   1  287.27   12.50
 -10   1  -1   16.50    1.50
 -10   1  -1   15.50    1.20
  10  -1   1   16.40    2.30
 -11   1  -1    5.50    0.80
 -11   1  -1    6.30    1.20
  11  -1   1    7.00    2.00
 -12   1  -1    4.10    1.00
 -12   1  -1    2.70    0.60
  12  -1   1    4.40    1.90
 -13   1  -1    0.40    0.70
 -13   1  -1    0.70    0.50
  13  -1   1   -0.30    1.40
 -14   1  -1    0.30    0.40
 -14   1  -1    0.40    0.80
 -15   1  -1    1.00    0.70
 -16   1  -1   -0.90    0.50
 -16   0   1    3.00    0.80
 -15   0   1    2.90    0.90
 -14   0   1    1.10    0.80
 -14   0   1    1.50    0.50
  13   0  -1    4.50    1.80
 -13   0   1    4.90    1.00
 -13   0   1    4.10    0.70
  12   0  -1   -0.30    1.20
 -12   0   1    0.00    0.50
 -12   0   1    0.30    0.80
  11   0  -1    1.80    1.30
 -11   0   1    1.00    0.50
 -11   0   1    1.50    0.80
 -10   0   1   55.99    3.00
 -10   0   1   57.59    2.80
  -9   0   1   66.89    3.10
  -3   0   1  118.69    4.90
  -2   0   1    3.30    0.40
   0   0  -1   84.39    3.60
   0   0   1   83.29    3.40
   1   0   1   59.29    2.40
   1   0   1   58.79    2.40
  -2   0  -1  470.45   18.90
  -3   0  -1   39.00    1.80
  -3   0  -1   33.40    2.40
  -3   0  -1   36.90    2.00
   3   0   1   34.70    1.60
  -4   0  -1  140.19    6.10
  -4   0  -1  148.99    6.30
  -4   0  -1  149.59    6.70
  -5   0  -1    9.50    0.90
  -5   0  -1    9.50    1.60
  -5   0  -1    9.60    1.10
  -6   0  -1    6.70    0.80
  -6   0  -1    8.70    1.10
  -6   0  -1    7.80    1.60
  -7   0  -1   16.50    1.20
  -8   0  -1   52.29    2.50
  -9   0  -1    0.60    0.60
   9   0   1    0.00    0.80
 -10   0  -1    7.70    0.80
 -10   0  -1    5.90    1.00
  10   0   1    3.70    1.40
 -11   0  -1    1.20    0.50
 -11   0  -1    2.10    0.90
  11   0   1    1.60    1.30
 -12   0  -1    0.70    0.50
 -12   0  -1    1.10    0.80
  12   0   1   -0.30    1.40
 -13   0  -1    2.90    0.60
 -13   0  -1    2.00    0.90
  13   0   1    5.90    1.90
 -14   0  -1    0.60    0.80
 -14   0  -1   -0.10    0.30
  14   0   1    0.00    1.70
 -15   0  -1    1.20    0.80
 -16   0  -1    3.50    0.80
 -17   0  -1    0.00    0.60
 -16   1   1    2.80    0.70
 -15   1   1   -0.20    0.70
 -14   1   1    2.60    0.50
 -14   1   1    2.20    0.90
  13  -1  -1   -0.10    1.40
 -13   1   1    1.70    0.90
 -13   1   1    0.80    0.50
  12  -1  -1   -0.60    1.20
 -12   1   1    0.50    0.50
 -12   1   1   -0.10    0.70
  11  -1  -1   -0.60    1.20
 -11   1   1    0.30    0.70
  10  -1  -1    0.80    1.20
 -10   1   1    1.00    0.70
 -10   1   1    1.30    0.50
   9  -1  -1   13.00    1.90
  -9   1   1   10.60    1.10
  -9   1   1   12.80    1.20
  -4   1   1   47.00    3.20
  -4   1   1   44.00    2.10
  -4   1   1   42.50    1.90
  -4   1   1   48.10    2.50
  -3   1   1  107.99    5.10
  -3   1   1  102.59    4.40
  -3   1   1  107.59    4.70
  -2   1   1  357.76   14.60
  -2   1   1  368.06   14.80
  -2   1   1  377.96   15.10
  -1   1   1  330.47   13.40
   0  -1  -1   14.70    0.70
   0   1   1   14.30    0.70
  -1  -1  -1    1.50    0.20
  -2  -1  -1  305.87   11.70
  -2  -1  -1  282.67   11.70
  -3  -1  -1   27.50    1.70
  -3  -1  -1   29.00    1.40
  -3  -1  -1   28.60    1.40
   3   1   1   27.10    1.20
   4   1   1  142.19    5.80
  -5  -1  -1   28.70    1.50
   5   1   1   27.20    1.40
  -6  -1  -1  382.76   15.40
  -7  -1  -1   18.90    1.20
  -8  -1  -1  138.59    5.80
 -10  -1  -1   45.00    2.40
 -10  -1  -1   40.90    2.40
 -11  -1  -1    8.70    0.80
 -11  -1  -1    7.60    1.20
  11   1   1    8.60    1.70
 -12  -1  -1    9.70    0.90
 -12  -1  -1   10.70    1.30
  12   1   1   11.40    2.30
 -13  -1  -1    8.10    1.20
 -13  -1  -1    7.80    0.80
  13   1   1    7.40    2.00
 -14  -1  -1    3.70    1.00
  14   1   1    0.60    1.50
 -15  -1  -1    3.00    0.90
 -16  -1  -1    4.60    0.90
 -17  -1  -1    2.00    0.60
 -15   2   1    0.10    0.30
 -15   2   1    0.40    0.70
 -14   2   1    3.70    0.60
 -14   2   1    4.10    0.90
  13  -2  -1    2.90    2.30
 -13   2   1    3.90    0.80
 -13   2   1    3.40    1.00
  12  -2  -1    0.70    1.60
 -12   2   1    1.30    0.80
 -12   2   1    1.60    0.60
  11  -2  -1    1.10    1.60
 -11   2   1    0.90    0.60
 -11   2   1    0.80    0.80
  10  -2  -1   24.30    3.00
 -10   2   1   22.90    1.70
 -10   2   1   24.00    1.60
   9  -2  -1   58.49    3.90
  -9   2   1   55.49    2.70
  -9   2   1   50.49    2.80
   8  -2  -1  132.29    6.60
   7  -2  -1   31.60    2.50
  -6   2   1    7.90    0.70
  -6   2   1    7.00    1.20
  -6   2   1    8.10    2.10
  -5   2   1   11.80    1.40
  -5   2   1   11.90    2.10
  -5   2   1    9.90    0.90
  -4   2   1    3.30    1.60
  -4   2   1    4.50    0.60
  -4   2   1    5.00    1.00
  -3   2   1  656.73   26.50
  -3   2   1  663.93   27.00
  -2   2   1 1314.17   52.29
  -1   2   1 1589.54   62.89
   0  -2  -1  177.28    7.20
   0  -2  -1  178.98    7.30
   0   2   1  179.48    7.10
  -1  -2  -1   19.00    1.00
  -1  -2  -1   15.50    1.40
   1   2   1   19.30    0.90
   1   2   1   18.60    0.80
  -2  -2  -1   16.20    1.00
  -2  -2  -1   16.50    1.00
  -4  -2  -1   44.40    2.10
   4   2   1   43.80    1.90
  -5  -2  -1  123.19    5.10
   5   2   1  116.79    4.90
  -6  -2  -1    1.60    0.50
  -7  -2  -1    7.70    0.80
   7   2   1    6.50    1.00
  -8  -2  -1    6.90    0.70
  -9  -2  -1    0.10    0.30
 -10  -2  -1   19.50    1.60
 -10  -2  -1   20.70    1.20
 -11  -2  -1   74.99    3.40
 -11  -2  -1   75.79    3.80
 -12  -2  -1    6.90    1.10
 -12  -2  -1    8.90    0.80
  12   2   1    4.90    1.50
 -13  -2  -1    0.90    0.90
 -13  -2  -1   -0.10    0.30
  13   2   1    2.20    1.50
  14   2   1   15.30    3.80
 -15  -2  -1    7.90    1.20
 -17  -2  -1    0.30    0.60
 -15   3   1    0.90    0.30
 -15   3   1    0.90    0.90
 -14   3   1    7.90    1.20
 -14   3   1    5.60    0.70
 -13   3   1    7.20    1.10
 -13   3   1    5.80    0.80
  12  -3  -1    2.00    2.00
 -12   3   1    1.60    0.80
 -12   3   1    1.40    0.60
 -11   3   1   16.80    1.50
 -11   3   1   15.90    1.40
  10  -3  -1    2.60    1.70
 -10   3   1    2.90    0.90
   9  -3  -1    5.70    1.70
  -9   3   1    7.50    0.90
  -9   3   1    7.70    1.10
   8  -3  -1   38.70    3.20
  -8   3   1   35.20    1.90
   7  -3  -1   18.70    2.20
  -7   3   1   28.00    2.40
  -7   3   1   23.90    3.50
   6  -3  -1   34.30    2.60
  -6   3   1   34.80    2.00
  -6   3   1   38.60    2.80
  -6   3   1   35.80    2.00
  -6   3   1   39.30    4.10
   5  -3  -1  280.87   12.40
  -5   3   1  282.37   12.00
  -5   3   1  298.37   12.60
  -5   3   1  309.87   13.50
   4  -3  -1   48.70    2.90
  -4   3   1   52.69    4.20
  -4   3   1   50.89    2.50
   3  -3  -1   92.59    4.30
  -3   3   1   86.49    4.50
  -3   3   1   89.99    4.00
  -3   3   1   92.69    5.30
   2  -3  -1   99.09    4.60
  -2   3   1  102.79    4.20
  -2   3   1   92.59    5.50
  -1   3   1  732.03   30.20
  -1  -3  -1  135.29    5.40
  -1  -3  -1  126.99    5.30
   1   3   1  134.59    5.30
   1   3   1  122.49    5.50
  -2  -3  -1    2.10    1.10
  -2  -3  -1    2.30    0.50
   2   3   1    2.10    0.40
  -3  -3  -1    6.40    0.50
  -3  -3  -1    5.00    0.60
  -3  -3  -1    5.50    0.90
   3   3   1    5.30    0.40
   3   3   1    5.20    0.30
  -5  -3  -1  184.68    7.30
   5   3   1  168.38    7.10
  -6  -3  -1   15.20    1.10
   6   3   1   13.60    1.00
  -7  -3  -1  103.19    4.30
   7   3   1   88.59    4.70
  -8  -3  -1   72.49    3.30
 -10  -3  -1   76.89    3.80
 -11  -3  -1   15.20    1.00
 -11  -3  -1   18.50    1.70
 -12  -3  -1   22.50    1.20
 -12  -3  -1   22.50    1.90
 -13  -3  -1    3.10    1.00
  13   3   1    4.70    1.50
 -14  -3  -1   35.10    2.80
 -15  -3  -1    5.20    1.10
 -16  -3  -1    0.40    0.70
 -17  -3  -1    0.90    0.70
 -14   4   1    0.70    0.40
 -14   4   1    0.40    0.60
 -13   4   1    0.20    0.70
 -13   4   1    0.30    0.50
  12  -4  -1    5.20    2.80
 -12   4   1    9.20    1.60
 -12   4   1    8.10    1.00
  11  -4  -1    0.00    1.70
 -11   4   1    1.40    0.80
 -11   4   1    1.40    0.70
 -10   4   1   60.99    3.00
 -10   4   1   55.89    3.10
   9  -4  -1    4.20    1.80
  -9   4   1    5.00    0.80
  -9   4   1    4.30    0.90
   8  -4  -1    6.80    1.80
  -8   4   1   10.60    1.00
   7  -4  -1   80.69    4.90
  -7   4   1   86.79    4.90
  -7   4   1   80.09    6.40
  -7   4   1   75.29    3.60
   6  -4  -1    3.40    1.30
  -6   4   1    7.10    1.20
  -6   4   1    5.30    1.40
  -6   4   1    6.00    2.60
   5  -4  -1  247.38   11.10
  -5   4   1  261.77   12.30
  -5   4   1  246.78   10.50
  -5   4   1  248.48   11.20
   4  -4  -1  483.15   20.10
  -4   4   1  489.15   21.20
  -4   4   1  482.95   19.60
  -4   4   1  489.65   20.30
   3  -4  -1  167.78    7.40
  -3   4   1  164.88    6.90
  -3   4   1  155.88    7.60
  -3   4   1  166.88    9.40
   2  -4  -1   64.09    3.40
  -2   4   1   58.59    5.00
  -2   4   1   66.59    3.00
  -2   4   1   61.29    3.60
   1  -4  -1    9.40    1.90
  -1   4   1    8.00    0.80
  -1   4   1    4.40    2.50
  -1   4   1    7.70    1.40
   0   4   1  636.44   26.50
  -2  -4  -1   26.90    3.10
  -2  -4  -1   24.60    1.40
   2   4   1   24.00    1.50
   2   4   1   24.60    1.20
  -3  -4  -1  627.54   24.50
  -3  -4  -1  627.94   24.20
   3   4   1  571.94   24.10
  -4  -4  -1   33.00    2.10
  -4  -4  -1   34.20    1.80
   4   4   1   35.40    1.50
   4   4   1   32.50    1.60
  -5  -4  -1   35.70    1.90
   5   4   1   34.90    1.80
   5   4   1   39.50    1.70
  -6  -4  -1    4.60    0.70
   6   4   1    3.90    0.60
  -7  -4  -1   23.30    1.50
   7   4   1   21.10    1.50
  -9  -4  -1   27.40    1.90
 -10  -4  -1    1.20    0.80
 -11  -4  -1   12.30    1.40
 -12  -4  -1    1.00    0.90
 -13  -4  -1    4.20    1.10
 -14  -4  -1    6.20    1.30
 -15  -4  -1    2.70    1.00
 -16  -4  -1    5.20    1.10
 -17  -4  -1    0.20    0.60
 -14   5   1   -0.20    0.30
 -13   5   1    2.00    1.00
 -13   5   1    2.00    0.60
 -12   5   1    9.00    1.10
 -12   5   1    6.80    0.90
 -11   5   1   34.00    2.20
 -10   5   1    8.40    1.10
 -10   5   1    7.50    1.00
   9  -5  -1   13.80    2.80
  -9   5   1   10.90    1.20
  -9   5   1   11.60    1.20
   8  -5  -1  110.99    5.20
   8  -5  -1  107.99    6.80
  -8   5   1  120.29    5.10
   7  -5  -1   85.09    5.50
  -7   5   1   87.79    5.40
  -7   5   1   98.79    7.60
   6  -5  -1    2.70    1.40
  -6   5   1    0.60    3.10
  -6   5   1    5.70    1.50
   5  -5  -1  457.45   19.80
  -5   5   1  481.35   20.00
  -5   5   1  482.95   21.20
  -5   5   1  451.85   19.00
   4  -5  -1  115.69    5.90
  -4   5   1  114.19    5.10
  -4   5   1  105.29    6.00
  -4   5   1  123.79    7.90
   3  -5  -1   14.00    1.80
  -3   5   1   12.60    3.20
  -3   5   1   12.80    1.20
  -3   5   1   15.00    2.00
   2  -5  -1  140.99    6.50
  -2   5   1  133.79    6.70
  -2   5   1  137.99    5.90
  -2   5   1  134.69    8.20
   1  -5  -1  132.79    5.90
  -1   5   1  119.69    6.10
  -1   5   1  128.99    5.40
  -1   5   1  115.59    7.80
   0  -5  -1   80.59    3.90
   0   5   1   74.79    6.00
   0   5   1   81.19    3.50
   1   5   1    0.70    0.40
  -2  -5  -1   69.69    5.00
   2   5   1   75.19    3.20
  -3  -5  -1   96.89    4.20
  -3  -5  -1   85.19    5.00
   3   5   1   91.69    3.80
   3   5   1   83.59    4.10
  -4  -5  -1    6.50    1.50
  -4  -5  -1    6.80    0.80
   4   5   1    5.60    0.80
   4   5   1    6.60    0.60
  -5  -5  -1  351.76   14.00
   5   5   1  336.27   13.90
  -6  -5  -1   26.20    1.60
   6   5   1   22.30    1.60
   6   5   1   27.20    1.40
   7   5   1  246.98   10.40
  -9  -5  -1    9.10    1.20
 -10  -5  -1   32.10    2.20
 -11  -5  -1    0.40    0.80
 -12  -5  -1   21.20    2.10
 -13  -5  -1   12.80    1.70
 -14  -5  -1    2.60    1.30
 -15  -5  -1    0.40    0.90
 -16  -5  -1    3.50    1.00
 -17  -5  -1    0.50    0.70
 -14   6   1    3.00    0.50
 -13   6   1    0.00    0.40
 -13   6   1    0.30    0.80
 -12   6   1   27.00    1.90
 -12   6   1   24.30    1.70
  11  -6  -1   30.00    7.00
 -11   6   1   48.80    3.30
  10  -6  -1   10.30    1.40
  10  -6  -1   12.00    2.90
 -10   6   1   13.70    1.40
 -10   6   1   18.60    1.50
   9  -6  -1   19.50    1.70
   9  -6  -1   15.50    2.90
  -9   6   1   20.60    1.60
   8  -6  -1   11.60    2.40
   8  -6  -1   14.10    1.40
  -8   6   1   14.50    7.60
  -8   6   1   18.60    2.60
  -8   6   1   16.60    1.40
   7  -6  -1   35.70    2.10
   7  -6  -1   24.00    4.10
  -7   6   1   33.30    5.70
  -7   6   1   36.80    3.70
  -7   6   1   35.00    2.00
   6  -6  -1   71.09    4.90
  -6   6   1   74.89    4.80
  -6   6   1   68.39    3.40
  -6   6   1   80.89    7.60
   5  -6  -1    7.00    1.80
  -5   6   1    5.50    1.00
  -5   6   1    4.10    1.50
   4  -6  -1   45.70    3.40
  -4   6   1   40.70    2.40
  -4   6   1   39.80    5.20
  -4   6   1   40.90    3.40
   3  -6  -1  175.58    8.30
  -3   6   1  174.28    7.50
  -3   6   1  170.18   10.10
   2  -6  -1  105.89    5.50
  -2   6   1  107.09    5.80
  -2   6   1  101.69    4.80
  -2   6   1  115.29    8.20
   1  -6  -1   37.30    2.70
  -1   6   1   35.30    2.00
  -1   6   1   36.80    3.80
  -1   6   1   34.50    5.00
   0  -6  -1    6.00    1.10
   0   6   1    6.40    0.80
   0   6   1   13.40    5.60
   1   6   1    4.50    0.60
  -2  -6  -1  113.09    7.50
   2   6   1  119.09    5.00
  -3  -6  -1  155.48    7.90
  -3  -6  -1  142.39    6.80
   3   6   1  158.78    6.40
  -4  -6  -1  119.79    5.40
  -4  -6  -1  127.09    6.30
   4   6   1  112.69    5.50
   4   6   1  122.19    5.10
  -5  -6  -1   65.69    3.10
  -5  -6  -1   65.89    3.90
   5   6   1   63.29    2.90
   6   6   1   71.79    3.80
   6   6   1   82.49    3.50
   7   6   1   28.10    1.60
 -10  -6  -1   37.10    2.50
 -11  -6  -1   20.60    1.90
 -12  -6  -1    0.40    1.00
 -13  -6  -1   35.70    2.70
 -15  -6  -1    2.40    1.00
 -16  -6  -1    3.20    1.00
 -17  -6  -1    0.70    0.70
 -14   7   1    0.00    0.30
 -13   7   1    1.00    0.50
 -12   7   1    0.90    0.50
 -12   7   1    0.10    0.60
 -11   7   1   21.90    1.70
  10  -7  -1    2.40    2.40
  10  -7  -1    3.20    1.00
 -10   7   1    6.00    1.00
 -10   7   1    6.00    1.00
   9  -7  -1   11.50    2.90
   9  -7  -1    8.20    1.10
  -9   7   1    8.30    1.10
   8  -7  -1   23.90    3.60
   8  -7  -1   24.00    1.80
  -8   7   1   22.00    3.00
  -8   7   1   17.60    5.80
  -8   7   1   23.20    1.70
   7  -7  -1   33.40    4.00
   7  -7  -1   32.10    2.10
  -7   7   1   34.60    2.10
  -7   7   1   39.20    6.90
   6  -7  -1    5.70    2.00
   6  -7  -1    6.40    0.90
  -6   7   1    6.20    0.50
  -6   7   1    9.00    1.00
  -6   7   1    7.40    2.00
  -6   7   1   14.30    5.30
   5  -7  -1   29.40    3.40
  -5   7   1   16.70    5.10
  -5   7   1   30.50    3.40
  -5   7   1   27.80    1.70
   4  -7  -1   56.49    4.00
  -4   7   1   51.79    4.10
  -4   7   1   51.49    3.00
  -4   7   1   51.39    6.50
   3  -7  -1  248.78   11.20
  -3   7   1  245.78   10.20
  -3   7   1  232.48   13.50
  -3   7   1  224.78   11.30
   2  -7  -1  108.89    5.80
  -2   7   1  108.39    9.50
  -2   7   1  108.99    5.00
  -2   7   1  104.39    6.10
   1  -7  -1   36.10    2.80
  -1   7   1   35.40    2.10
  -1   7   1   36.70    3.20
  -1   7   1   41.20    6.70
   0  -7  -1    2.40    1.00
   0   7   1   -0.40    5.90
   0   7   1    3.00    0.70
   1   7   1   52.69    2.70
  -2  -7  -1   34.90    6.00
   2   7   1   45.10    2.30
  -3  -7  -1   24.10    4.20
  -3  -7  -1   24.20    2.00
   3   7   1   23.10    1.50
  -4  -7  -1  123.39    5.80
  -4  -7  -1  127.99    7.30
   4   7   1  127.99    5.40
  -5  -7  -1  134.99    6.00
  -5  -7  -1  136.39    7.10
   5   7   1  137.79    5.80
  -6  -7  -1    7.90    1.90
   6   7   1    7.20    0.90
   7   7   1    3.60    0.70
  -8  -7  -1   23.90    1.90
  -9  -7  -1    4.70    1.00
 -10  -7  -1   10.30    1.40
 -11  -7  -1   -0.40    1.10
 -12  -7  -1  114.39    5.70
 -13  -7  -1    0.40    1.10
 -14  -7  -1   23.70    2.20
 -15  -7  -1    3.30    1.00
 -16  -7  -1    9.30    1.30
 -17  -7  -1    1.90    0.80
 -13   8   1    5.10    0.60
 -12   8   1    2.10    0.50
  11  -8  -1    1.00    0.90
 -11   8   1   -0.70    0.80
  10  -8  -1   35.70    2.40
 -10   8   1   39.30    2.20
 -10   8   1   36.20    2.20
   9  -8  -1   22.60    1.90
   9  -8  -1   20.80    3.60
  -9   8   1   18.90    1.60
  -9   8   1   21.90    1.80
   8  -8  -1   47.40    2.80
   8  -8  -1   46.60    6.40
  -8   8   1   49.00    8.30
  -8   8   1   48.50    4.40
  -8   8   1   44.50    2.60
   7  -8  -1   -0.90    1.80
   7  -8  -1    1.40    0.70
  -7   8   1   -0.70    1.30
  -7   8   1    0.50    5.80
  -7   8   1   -0.50    0.60
   6  -8  -1   60.19    4.90
   6  -8  -1   60.69    3.10
  -6   8   1   56.89    2.50
  -6   8   1   40.10    7.60
  -6   8   1   62.89    3.00
  -6   8   1   63.69    4.80
   5  -8  -1    0.90    1.60
   5  -8  -1    1.20    0.70
  -5   8   1    1.60    0.30
  -5   8   1    4.30    5.30
  -5   8   1    0.40    0.50
  -5   8   1    2.80    0.70
  -5   8   1    2.00    1.60
   4  -8  -1    1.00    1.30
   4  -8  -1    0.70    0.60
  -4   8   1    0.80    0.60
  -4   8   1   -3.50    5.30
  -4   8   1    0.20    0.30
  -4   8   1   -1.70    1.30
  -4   8   1    0.10    0.70
   3  -8  -1    0.00    1.30
  -3   8   1    9.70    6.30
  -3   8   1    0.40    1.60
  -3   8   1    0.60    0.70
   2  -8  -1   16.10    2.20
  -2   8   1   16.70    1.50
  -2   8   1   16.30    5.90
  -2   8   1   16.20    2.70
   1  -8  -1    9.20    1.60
  -1   8   1    2.80    7.10
  -1   8   1    7.80    1.10
  -1   8   1   10.30    2.30
   0  -8  -1   58.99    3.60
   0   8   1   49.10    9.00
   0   8   1   59.59    3.10
   1   8   1   15.00    1.30
   1   8   1   19.10   11.20
  -2  -8  -1   22.00    8.50
   2   8   1   32.70    2.00
  -3  -8  -1   96.69    9.40
   3   8   1  101.89    4.60
  -4  -8  -1   80.99    7.10
  -4  -8  -1   78.09    4.30
   4   8   1   83.19    3.80
  -5  -8  -1   52.59    5.50
  -5  -8  -1   76.19    3.90
   5   8   1   65.49    3.20
  -6  -8  -1   33.60    3.80
   6   8   1   29.30    1.80
  -7  -8  -1    2.30    1.00
   7   8   1    2.80    0.70
  -8  -8  -1   -0.70    0.70
  -9  -8  -1   30.00    2.30
 -10  -8  -1   44.80    2.90
 -11  -8  -1    0.60    1.00
 -12  -8  -1    2.90    1.20
 -13  -8  -1    4.10    1.30
 -14  -8  -1    3.90    1.10
 -15  -8  -1    9.30    1.50
 -16  -8  -1    5.70    1.20
 -17  -8  -1   -0.70    0.60
 -12   9   1    2.70    0.50
  11  -9  -1    0.00    0.60
 -11   9   1   -0.10    0.50
  10  -9  -1    0.90    0.70
 -10   9   1   -0.50    0.60
 -10   9   1    0.60    0.70
   9  -9  -1    1.30    0.80
  -9   9   1    1.00    0.70
  -9   9   1    3.00    1.00
   8  -9  -1    2.20    3.00
   8  -9  -1    1.40    0.80
  -8   9   1    0.70    0.70
   7  -9  -1   16.40    1.60
  -7   9   1   14.10    2.60
  -7   9   1   14.80    7.80
  -7   9   1   15.20    1.40
   6  -9  -1   -1.40    1.30
   6  -9  -1    4.90    1.10
  -6   9   1   -3.50    7.30
  -6   9   1    3.00    1.80
  -6   9   1    3.50    0.40
  -6   9   1    3.70    0.90
   5  -9  -1    2.00    0.70
   5  -9  -1    0.20    1.20
  -5   9   1    1.50    0.80
  -5   9   1    8.10    8.00
  -5   9   1    1.80    1.90
  -5   9   1   -0.20    0.60
  -5   9   1    1.30    0.40
   4  -9  -1    3.50    0.80
   4  -9  -1    0.10    1.10
  -4   9   1    3.10    0.40
  -4   9   1    2.60    0.80
  -4   9   1    3.60    0.90
  -4   9   1   13.00    7.90
  -4   9   1    1.80    1.90
   3  -9  -1    8.80    1.00
  -3   9   1    8.80    1.10
  -3   9   1    5.90    2.30
  -3   9   1    8.40    1.30
  -3   9   1    1.40    8.00
  -3   9   1    9.00    0.70
   2  -9  -1    0.00    0.90
   2  -9  -1    1.80    0.60
  -2   9   1   -1.80    7.70
  -2   9   1    0.70    0.70
  -2   9   1    1.10    0.30
   1  -9  -1    0.40    0.90
  -1   9   1    1.50    0.80
   0   9   1   13.80    1.50
   1   9   1   20.50    1.70
   2   9   1   79.09    3.90
   3   9   1   45.40    2.50
  -4  -9  -1  116.49   10.40
   4   9   1  126.99    5.60
  -5  -9  -1   43.50    5.40
  -5  -9  -1   48.30    3.00
   5   9   1   51.09    2.70
  -6  -9  -1   73.39    3.80
   6   9   1   70.29    3.60
  -7  -9  -1    8.30    1.40
  -7  -9  -1    9.30    2.20
   7   9   1    7.60    1.10
  -8  -9  -1    4.10    1.10
   8   9   1    3.80    0.90
  -9  -9  -1   13.90    1.80
 -10  -9  -1    1.80    1.10
 -11  -9  -1   13.00    1.80
 -12  -9  -1   20.30    2.20
 -13  -9  -1   -0.50    1.40
 -14  -9  -1    1.80    1.00
 -15  -9  -1    7.90    1.30
 -16  -9  -1    1.50    0.80
 -17  -9  -1    0.00    0.60
 -12  10   1    0.40    0.40
  11 -10  -1   -0.10    0.60
 -11  10   1    0.50    0.40
  10 -10  -1   -0.10    0.60
   9 -10  -1   22.80    1.80
  -9  10   1   20.40    1.60
  -9  10   1   21.50    1.70
   8 -10  -1    7.50    1.10
  -8  10   1    5.50    1.10
   7 -10  -1    1.10    0.70
  -7  10   1   -1.20    2.10
  -7  10   1    0.80    0.70
  -7  10   1   -4.30   13.00
   6 -10  -1    5.60    1.00
  -6  10   1    5.40    1.00
  -6  10   1   18.90   10.40
   5 -10  -1   65.09    3.30
  -5  10   1   62.59    3.20
  -5  10   1   48.20   10.80
  -5  10   1   58.49    2.70
   4 -10  -1    2.30    0.80
  -4  10   1    1.50    0.80
  -4  10   1   -1.50   10.90
  -4  10   1    1.00    0.40
  -4  10   1    0.20    0.60
   3 -10  -1   -0.10    0.60
  -3  10   1   -3.50   10.90
  -3  10   1   -0.10    0.80
  -3  10   1    0.10    0.30
  -3  10   1    0.00    0.60
   2 -10  -1    4.80    0.80
  -2  10   1    6.00    0.50
  -2  10   1    6.50    2.10
  -2  10   1    3.90    0.90
   1 -10  -1   17.10    1.30
  -1  10   1   20.40    2.00
   0  10   1    7.60    1.20
  -1 -10  -1    9.70    0.90
   1  10   1    8.90    1.30
  -2 -10  -1    0.80    0.50
   2  10   1    2.00    0.80
  -3 -10  -1   44.30    3.40
  -3 -10  -1   47.30    2.30
   3  10   1   49.20    2.80
  -4 -10  -1   12.20    0.90
  -4 -10  -1   11.50    1.50
  -5 -10  -1   -0.90    5.30
  -5 -10  -1    2.20    0.50
  -5 -10  -1    2.00    1.60
   5  10   1    2.40    0.80
  -6 -10  -1   11.90    0.90
  -6 -10  -1   13.10    1.70
   6  10   1   13.20    1.50
  -7 -10  -1   26.20    2.30
  -7 -10  -1   23.50    2.10
  -7 -10  -1   28.50    1.60
  -7 -10  -1   25.70    3.30
   7  10   1   29.90    2.10
  -8 -10  -1    0.30    0.30
  -8 -10  -1    0.70    0.90
   8  10   1    0.50    0.60
 -10 -10  -1   43.60    3.00
 -11 -10  -1   13.90    1.80
 -12 -10  -1    3.50    1.20
 -13 -10  -1   14.20    1.90
 -14 -10  -1    2.50    1.10
 -15 -10  -1    0.90    0.80
 -16 -10  -1    0.20    0.70
  11 -11  -1    1.60    0.70
 -11  11   1    1.90    0.40
  10 -11  -1    1.80    0.60
   9 -11  -1    1.00    0.70
  -9  11   1    0.50    0.50
   8 -11  -1    1.00    0.70
  -8  11   1    0.50    0.60
  -7  11   1  -19.70   13.50
   6 -11  -1   30.80    2.00
  -6  11   1   23.80    1.90
  -6  11   1   14.30   17.00
   5 -11  -1    1.20    0.70
  -5  11   1    0.80    0.30
  -5  11   1    1.70    0.80
   4 -11  -1   72.69    3.60
  -4  11   1   68.99    3.10
  -4  11   1   70.79    3.60
   3 -11  -1   49.70    2.70
  -3  11   1   47.30    2.20
  -3  11   1   47.50    2.70
  -3  11   1   50.59    3.30
   2 -11  -1    3.20    0.80
  -2  11   1    3.00    0.40
  -2  11   1    2.10    1.00
  -2  11   1    1.80    0.80
   1 -11  -1   65.69    3.20
  -1  11   1   65.59    3.30
  -1  11   1   65.39    3.80
   0 -11  -1    0.80    0.60
   0  11   1    0.30    0.80
   0  11   1   -0.10    0.70
  -1 -11  -1    0.60    0.50
  -1 -11  -1    1.10    1.00
   1  11   1    0.90    0.80
  -2 -11  -1    3.00    1.10
  -2 -11  -1    1.90    0.50
   2  11   1    2.40    0.90
  -3 -11  -1   20.20    1.30
  -3 -11  -1   20.60    2.10
   3  11   1   15.50    1.70
  -4 -11  -1   24.20    1.40
  -4 -11  -1   25.10    2.30
   4  11   1   24.80    2.00
  -5 -11  -1    4.60    0.60
  -5 -11  -1    4.00    1.20
   5  11   1    3.80    1.00
  -6 -11  -1   -2.70    4.90
  -6 -11  -1    3.10    0.50
  -6 -11  -1    3.10    1.20
   6  11   1    3.60    0.90
  -7 -11  -1    5.30    0.60
  -7 -11  -1    1.70    3.00
  -7 -11  -1    5.00    1.40
  -7 -11  -1    7.80    1.10
   7  11   1    4.80    1.00
  -8 -11  -1    1.70    0.40
  -8 -11  -1    1.60    1.30
   8  11   1    1.20    0.80
  -9 -11  -1    7.10    1.50
 -10 -11  -1    2.70    1.20
 -11 -11  -1    8.30    1.30
 -12 -11  -1   32.10    3.00
 -13 -11  -1    0.70    0.90
 -14 -11  -1    2.20    0.90
 -16 -11  -1    1.00    0.70
  10 -12  -1    0.00    0.40
 -10  12   1    0.00    0.30
   9 -12  -1    4.70    0.80
   8 -12  -1    1.10    0.70
  -8  12   1    0.70    0.60
   7 -12  -1    0.60    0.60
  -7  12   1    0.00    0.60
   6 -12  -1    3.50    0.90
  -6  12   1    2.60    0.80
   5 -12  -1    6.10    1.00
  -5  12   1    6.90    0.60
  -5  12   1    9.20    1.10
   4 -12  -1    9.30    1.20
  -4  12   1   13.10    1.40
  -4  12   1   10.00    0.80
   3 -12  -1   12.20    1.30
  -3  12   1    9.30    0.80
  -3  12   1   12.10    1.40
   2 -12  -1    2.50    0.80
  -2  12   1    3.10    1.30
  -2  12   1    1.60    0.40
  -2  12   1    1.80    0.80
   1 -12  -1   11.80    1.20
  -1  12   1   11.70    0.90
  -1  12   1   10.70    1.20
  -1  12   1   10.20    1.60
   0 -12  -1   26.80    2.30
   0  12   1   25.20    1.90
   0  12   1   25.90    2.60
  -1 -12  -1    0.40    0.50
   1  12   1   -0.70    0.70
  -2 -12  -1   51.09    2.60
  -2 -12  -1   50.19    3.30
   2  12   1   49.60    3.30
  -3 -12  -1   23.60    2.20
  -3 -12  -1   20.60    1.40
   3  12   1   19.90    2.10
  -4 -12  -1    2.70    1.40
  -4 -12  -1    0.70    0.50
   4  12   1    0.50    0.80
  -5 -12  -1  279.17   12.00
  -5 -12  -1  269.17   11.10
   5  12   1  270.57   11.90
  -6 -12  -1   10.50    6.30
  -7 -12  -1   27.20    3.90
  -7 -12  -1   20.30    1.90
  -7 -12  -1   23.40    2.40
   7  12   1   24.40    2.10
  -8 -12  -1    5.70    0.60
  -8 -12  -1    4.70    1.40
   8  12   1    4.60    1.10
  -9 -12  -1    0.20    1.00
 -10 -12  -1    0.40    0.90
 -12 -12  -1    3.50    1.20
 -13 -12  -1    1.90    1.10
 -14 -12  -1    0.60    0.80
 -15 -12  -1   -0.30    0.60
   9 -13  -1   -0.10    0.40
  -9  13   1    0.20    0.30
   8 -13  -1    0.40    0.50
  -8  13   1    0.10    0.50
   7 -13  -1   -0.20    0.50
  -7  13   1    0.10    0.50
   6 -13  -1    0.30    0.60
  -6  13   1    0.30    0.60
   5 -13  -1   17.80    1.60
  -5  13   1   18.80    1.60
   4 -13  -1    3.80    1.20
  -4  13   1    3.40    0.40
  -4  13   1    1.30    0.80
   3 -13  -1   14.70    1.40
  -3  13   1   17.50    1.10
  -3  13   1   18.60    1.60
   2 -13  -1    0.90    0.70
  -2  13   1    0.00    1.10
  -2  13   1    0.00    0.40
  -2  13   1    1.00    0.80
   1 -13  -1    5.30    0.90
  -1  13   1    7.90    1.10
  -1  13   1    5.90    0.60
  -1  13   1    5.50    1.50
   0 -13  -1  107.59    4.80
   0  13   1   91.69    7.10
   0  13   1  106.29    4.90
  -1 -13  -1    4.20    0.80
   1  13   1    2.50    1.30
  -2 -13  -1   11.70    1.10
   2  13   1   11.60    1.70
  -3 -13  -1   73.79    3.50
  -3 -13  -1   78.79    4.30
   3  13   1   69.09    4.20
  -4 -13  -1    8.60    0.90
  -4 -13  -1    8.00    1.70
   4  13   1   10.30    1.70
  -5 -13  -1    2.30    1.50
  -5 -13  -1    2.30    0.60
  -6 -13  -1   14.90    1.10
  -6 -13  -1   11.60    1.80
   6  13   1   10.90    1.60
  -7 -13  -1    1.70    1.10
  -7 -13  -1    1.20    0.80
  -7 -13  -1    1.50    0.50
   7  13   1    1.40    0.90
  -8 -13  -1    0.00    0.20
  -8 -13  -1    0.10    1.00
  -8 -13  -1    0.30    0.80
  -9 -13  -1    7.40    1.40
 -10 -13  -1   12.40    2.50
 -11 -13  -1    0.00    0.90
 -12 -13  -1    1.30    0.90
 -13 -13  -1    0.40    0.80
 -14 -13  -1    1.20    0.80
 -15 -13  -1    0.60    0.70
   8 -14  -1    4.20    0.70
  -8  14   1    5.00    0.60
   7 -14  -1    0.30    0.40
  -7  14   1    1.00    0.50
   6 -14  -1    0.90    0.50
  -6  14   1    1.20    0.70
   5 -14  -1    4.90    0.80
  -5  14   1    4.50    0.80
   4 -14  -1    0.00    0.60
  -4  14   1    0.60    0.20
  -4  14   1   -0.40    0.50
   3 -14  -1    1.20    0.60
  -3  14   1    2.80    0.40
  -3  14   1    1.80    0.70
   2 -14  -1    6.70    1.20
  -2  14   1    9.10    1.10
  -2  14   1    6.60    0.70
   1 -14  -1    4.20    0.90
  -1  14   1    2.90    2.10
  -1  14   1    4.60    0.60
  -1  14   1    2.50    1.00
   0 -14  -1   54.59    2.90
   0  14   1   51.59    3.00
   0  14   1   54.99    3.90
   0  14   1   56.59    2.50
  -1 -14  -1   69.79    3.30
   1  14   1   58.89    4.10
  -2 -14  -1    0.50    0.60
   2  14   1    2.30    1.20
  -3 -14  -1    5.50    0.80
   3  14   1    4.40    1.40
  -4 -14  -1    3.20    0.70
  -4 -14  -1    4.50    1.30
   4  14   1    5.50    1.30
  -5 -14  -1   19.70    2.20
  -5 -14  -1   21.40    1.40
   5  14   1   20.40    2.20
  -6 -14  -1    0.80    1.60
  -6 -14  -1    2.00    0.50
   6  14   1    2.40    1.10
  -7 -14  -1    0.30    1.30
  -7 -14  -1    0.50    0.40
  -7 -14  -1    1.70    0.80
   7  14   1   -0.30    0.80
  -8 -14  -1   13.10    1.90
  -9 -14  -1    2.60    1.20
 -10 -14  -1    2.70    1.10
 -11 -14  -1   -0.60    0.90
 -12 -14  -1    0.00    0.80
 -13 -14  -1    0.10    0.80
 -14 -14  -1    2.00    0.80
   6 -15  -1   10.00    0.90
   5 -15  -1    0.00    0.50
  -5  15   1    0.00    0.40
   4 -15  -1    2.00    0.60
  -4  15   1    0.50    0.50
   3 -15  -1    3.80    0.70
  -3  15   1    5.30    0.50
  -3  15   1    7.00    1.00
   2 -15  -1   -0.20    0.50
  -2  15   1    1.30    0.70
  -2  15   1    0.70    0.30
   1 -15  -1   12.50    1.20
  -1  15   1   13.80    1.30
  -1  15   1   13.20    0.90
   0 -15  -1    7.30    0.90
   0  15   1    6.90    0.70
  -1 -15  -1   17.80    1.50
   1  15   1   21.00    2.90
   1  15   1   20.60    1.20
  -2 -15  -1   36.00    2.30
   2  15   1   35.10    3.00
   3  15   1   -0.20    1.10
  -4 -15  -1   17.90    1.60
   4  15   1   20.70    2.90
  -5 -15  -1   10.10    1.60
  -5 -15  -1   10.00    0.90
   5  15   1    9.80    1.60
  -6 -15  -1    0.90    0.70
  -6 -15  -1    1.40    1.10
  -6 -15  -1    0.60    0.40
   6  15   1    1.20    1.00
  -7 -15  -1   -0.70    0.50
  -7 -15  -1    0.70    1.10
  -7 -15  -1    0.00    0.20
  -8 -15  -1   -0.10    1.20
  -9 -15  -1   -0.90    1.20
 -10 -15  -1    7.40    1.50
 -11 -15  -1    4.00    1.20
 -12 -15  -1   -1.00    0.90
 -13 -15  -1    2.70    0.90
   5 -16  -1   -0.20    0.30
   4 -16  -1    0.30    0.40
  -4  16   1    0.70    0.40
   3 -16  -1    0.00    0.50
  -3  16   1    0.20    0.50
   2 -16  -1    0.60    0.50
  -2  16   1   -0.20    0.20
  -2  16   1    0.70    0.50
   1 -16  -1    0.60    0.50
  -1  16   1    0.40    0.60
  -1  16   1    0.40    0.30
   0 -16  -1    6.90    0.80
   0  16   1    7.60    0.60
  -1 -16  -1   -0.30    0.50
   1  16   1    0.20    0.30
  -2 -16  -1   -0.20    0.40
   2  16   1   -0.20    0.30
  -3 -16  -1    1.10    0.50
  -4 -16  -1    0.70    0.50
  -5 -16  -1    6.90    0.70
  -6 -16  -1   -0.10    0.30
  -6 -16  -1   -0.30    0.60
  -7 -16  -1   -0.20    0.40
  -7 -16  -1    0.30    0.90
  -8 -16  -1   -0.20    0.80
  -9 -16  -1   11.50    1.50
 -10 -16  -1   -0.90    1.10
 -11 -16  -1    1.20    0.90
 -12 -16  -1    0.30    0.70
   3 -17  -1    0.00    0.30
   2 -17  -1    0.30    0.40
  -2  17   1    0.20    0.80
   1 -17  -1    0.60    0.40
  -1  17   1    0.10    0.20
   0 -17  -1    5.60    0.90
   0  17   1    6.60    0.50
  -1 -17  -1    5.80    0.70
   1  17   1    7.60    0.60
  -2 -17  -1   -0.10    0.40
   2  17   1    0.40    0.30
  -3 -17  -1    2.40    0.50
   3  17   1    2.80    0.40
  -4 -17  -1    0.00    0.50
   4  17   1    0.00    0.30
  -5 -17  -1    4.10    0.80
  -5 -17  -1    4.60    0.50
  -6 -17  -1    8.00    0.90
  -9 -17  -1    4.40    0.90
 -10 -17  -1    0.20    0.60
 -11 -17  -1   -0.10    0.50
   0 -18  -1   -0.10    0.30
  -1 -18  -1   -0.30    0.30
   1  18   1   -0.40    0.20
  -2 -18  -1    0.90    0.30
   2  18   1    1.00    0.30
  -3 -18  -1   -0.30    0.30
  -3 -18  -1    0.60    0.50
   3  18   1    0.20    0.30
  -4 -18  -1   -0.20    0.50
  -4 -18  -1    0.00    0.10
   4  18   1    1.00    0.30
  -5 -18  -1    1.70    0.60
   5  18   1    2.70    0.40
   6  18   1    3.20    0.40
   6  17  -2    2.80    0.30
   5  17  -2    0.70    0.30
  -5 -17   2    0.80    0.30
   4  17  -2    4.20    0.40
  -4 -17   2    3.60    0.40
   3  17  -2    0.40    0.20
  -3 -17   2    0.50    0.30
  -3 -17   2   -0.10    0.40
   2  17  -2    1.60    0.30
  -2 -17   2    1.70    0.40
  -1 -17   2    0.40    0.30
   0 -17   2    0.60    0.30
  -6 -16   2    0.00    0.30
  -5 -16   2    3.00    0.50
  -4 -16   2    1.40    0.50
   3  16  -2    6.70    0.50
  -3 -16   2    5.30    0.70
   2  16  -2    0.30    0.30
  -2 -16   2    1.80    0.50
   1  16  -2    4.50    0.40
  -1 -16   2    5.20    0.70
   0  16  -2   -0.30    0.70
   0  16  -2    0.50    0.20
   0 -16   2    0.20    0.50
  -1  16  -2    0.40    0.50
   1 -16   2   -0.10    0.40
  -2  16  -2    0.20    0.40
   2 -16   2    0.80    0.40
  -3  16  -2    0.10    0.40
   3 -16   2    0.20    0.40
 -11 -15   2    3.50    0.80
 -10 -15   2   10.90    1.30
  -9 -15   2    2.30    0.90
  -8 -15   2    0.70    0.80
  -7 -15   2    4.80    0.70
  -7 -15   2    4.40    1.10
  -6 -15   2   -0.10    0.40
  -5 -15   2    0.30    0.40
  -4 -15   2   12.20    1.10
  -3 -15   2    4.60    0.70
   2  15  -2   15.50    1.00
  -2 -15   2   15.90    1.30
   1  15  -2   -0.10    0.30
  -1 -15   2   -0.70    0.50
   0  15  -2    0.20    0.30
   0  15  -2    0.60    0.60
   0 -15   2    0.40    0.60
  -1  15  -2    0.60    0.60
   1 -15   2    0.40    0.50
  -2  15  -2    0.80    0.60
   2 -15   2    0.60    0.50
  -3  15  -2    1.20    0.50
   3 -15   2    0.70    0.50
  -4  15  -2    0.00    0.40
   4 -15   2   -0.10    0.40
  -5  15  -2    1.10    0.40
   5 -15   2    1.60    0.50
 -13 -14   2    1.10    0.70
 -12 -14   2    1.80    0.90
 -11 -14   2    1.60    1.70
 -10 -14   2    5.00    1.30
  -9 -14   2    4.70    1.40
  -8 -14   2    2.30    1.20
  -8 -14   2    2.70    0.40
  -7 -14   2   -0.20    1.00
  -7 -14   2    0.00    0.40
  -6 -14   2    3.40    0.60
  -6 -14   2    4.10    1.20
  -5 -14   2    1.40    0.50
  -5 -14   2    0.40    0.90
   4  14  -2    0.70    1.10
  -4 -14   2    0.50    0.50
   3  14  -2    0.30    1.10
  -3 -14   2    0.60    0.50
   2  14  -2    1.60    2.00
  -2 -14   2    0.00    0.50
   1  14  -2   31.90    1.60
   1  14  -2   29.80    2.00
  -1 -14   2   32.70    2.00
   0  14  -2   34.60    1.70
   0  14  -2   32.80    2.10
  -1  14  -2    5.90    0.50
  -1  14  -2    6.90    1.00
   1 -14   2    6.00    0.90
  -2  14  -2    1.00    0.70
  -2  14  -2    0.80    0.30
   2 -14   2    1.10    0.60
  -3  14  -2    0.60    0.60
   3 -14   2    0.60    0.60
  -4  14  -2    0.20    0.60
   4 -14   2    0.20    0.50
  -5  14  -2    0.80    0.50
   5 -14   2    1.50    0.60
  -6  14  -2    0.80    0.40
   6 -14   2    1.00    0.40
  -7  14  -2    0.40    0.40
   7 -14   2    0.20    0.40
 -14 -13   2    0.70    0.70
 -13 -13   2    0.50    0.90
 -12 -13   2    0.70    1.00
 -11 -13   2    0.20    0.90
 -10 -13   2   15.30    1.80
  -9 -13   2    1.40    1.20
  -8 -13   2   14.10    2.00
  -8 -13   2   13.90    1.00
  -7 -13   2    2.00    1.40
  -6 -13   2    3.60    0.60
  -6 -13   2    3.00    1.20
   5  13  -2   14.30    1.90
  -5 -13   2   16.70    1.30
  -5 -13   2   18.80    2.10
   4  13  -2    1.20    1.10
  -4 -13   2    0.60    0.60
  -4 -13   2    1.60    1.10
   3  13  -2    0.10    1.10
  -3 -13   2    0.40    0.60
   2  13  -2   33.70    2.90
  -2 -13   2   31.00    1.90
   1  13  -2    1.30    0.70
   1  13  -2    1.20    1.20
  -1 -13   2   -0.30    0.60
   0  13  -2   96.89    4.70
   0  13  -2   98.09    4.20
   0  13  -2   98.79    5.70
   0 -13   2   98.69    4.60
  -1  13  -2    0.70    0.40
  -1  13  -2    0.50    0.90
   1 -13   2    0.80    0.70
  -2  13  -2    2.30    0.80
  -2  13  -2    1.30    0.40
   2 -13   2    2.10    0.80
  -3  13  -2    0.80    0.30
  -3  13  -2    1.40    0.70
   3 -13   2    0.80    0.60
  -4  13  -2    3.70    0.80
   4 -13   2    3.40    0.80
  -5  13  -2    0.50    0.60
   5 -13   2    0.00    0.60
  -6  13  -2    0.00    0.40
   6 -13   2   -0.40    0.60
  -7  13  -2    1.00    0.50
   7 -13   2    0.60    0.40
  -8  13  -2    0.70    0.40
   8 -13   2    0.10    0.30
 -14 -12   2    1.70    0.80
 -13 -12   2   -0.40    1.00
 -12 -12   2   -0.10    0.90
 -11 -12   2    1.10    1.00
 -10 -12   2   11.80    1.60
  -9 -12   2    0.90    0.40
  -9 -12   2    1.30    1.10
  -8 -12   2    0.20    1.10
  -8 -12   2    0.50    0.40
  -7 -12   2    1.90    1.20
  -7 -12   2    3.20    0.60
  -6 -12   2   55.69    2.70
  -6 -12   2   57.49    3.90
   5  12  -2   13.10    1.90
  -5 -12   2   17.70    2.20
  -5 -12   2   19.60    1.40
   4  12  -2    4.70    1.50
  -4 -12   2    6.30    0.80
  -4 -12   2    6.60    1.50
  -3 -12   2   15.00    1.80
  -3 -12   2   12.00    1.10
   2  12  -2   11.30    2.30
  -2 -12   2    8.80    1.00
   1  12  -2  136.59    9.40
   1  12  -2  158.58    6.90
  -1 -12   2  159.48    6.70
   0  12  -2    9.30    2.30
   0  12  -2    8.50    1.20
   0 -12   2    8.90    1.00
  -1  12  -2   -0.30    0.30
  -1  12  -2    2.60    1.20
  -1  12  -2    0.90    0.70
   1 -12   2    0.10    0.60
  -2  12  -2   21.90    1.80
  -2  12  -2   20.60    1.20
   2 -12   2   19.00    1.70
  -3  12  -2   47.60    2.80
  -3  12  -2   47.00    2.10
   3 -12   2   49.40    2.70
  -4  12  -2   -0.20    0.30
  -4  12  -2    0.50    0.70
   4 -12   2   -0.10    0.90
  -5  12  -2    2.80    0.80
   5 -12   2    4.70    1.00
  -6  12  -2    4.70    0.80
   6 -12   2    5.60    0.90
  -7  12  -2    0.10    0.50
   7 -12   2    0.80    0.50
  -8  12  -2    0.30    0.40
   8 -12   2    1.10    0.50
  -9  12  -2    0.40    0.50
  -9  12  -2    0.90    0.40
   9 -12   2    0.00    0.40
 -15 -11   2    2.70    0.80
 -14 -11   2    0.30    0.70
 -13 -11   2    3.00    1.00
 -12 -11   2    1.80    1.00
 -11 -11   2   26.80    2.50
 -10 -11   2    0.30    0.90
  -9 -11   2   27.00    2.60
  -9 -11   2   30.10    1.60
  -8 -11   2    2.80    1.30
  -8 -11   2    1.50    0.50
  -7 -11   2   16.00    1.20
  -7 -11   2   10.60    1.70
   6  11  -2   17.90    2.00
  -6 -11   2   20.90    1.40
  -6 -11   2   21.70    2.30
   5  11  -2   63.29    4.00
  -5 -11   2   72.79    3.50
  -5 -11   2   64.09    4.10
   4  11  -2   85.89    4.90
  -4 -11   2   94.09    4.20
  -4 -11   2   88.59    6.20
   3  11  -2   37.40    2.90
  -3 -11   2   35.60    2.90
  -3 -11   2   39.20    2.10
   2  11  -2   77.89    4.50
  -2 -11   2   82.09    4.50
  -2 -11   2   79.69    3.70
   1  11  -2   51.99    2.90
   1  11  -2   46.40    3.40
  -1 -11   2   51.29    2.70
   0  11  -2    1.20    1.10
   0  11  -2    1.20    0.80
   0 -11   2    1.00    0.70
  -1  11  -2   92.09    4.50
  -1  11  -2   83.09    5.00
   1 -11   2   92.89    4.20
  -2  11  -2   13.90    1.40
  -2  11  -2   12.60    0.90
   2 -11   2   12.10    1.20
  -3  11  -2    2.10    0.40
  -3  11  -2    2.90    0.90
   3 -11   2    3.00    0.80
  -4  11  -2    1.40    0.90
  -4  11  -2    1.30    0.40
   4 -11   2    1.90    0.80
  -5  11  -2   -0.30    0.70
   5 -11   2    1.60    0.80
  -6  11  -2   10.10    1.20
   6 -11   2   14.10    1.40
  -7  11  -2    1.70    0.70
   7 -11   2    0.80    0.60
  -8  11  -2    5.10    0.80
   8 -11   2    4.40    0.80
  -9  11  -2    9.50    1.00
  -9  11  -2    9.30    1.00
 -10  11  -2    5.80    0.70
 -10  11  -2    5.00    0.70
 -15 -10   2    0.30    0.70
 -14 -10   2    2.20    0.90
 -13 -10   2    0.70    0.90
 -12 -10   2    0.10    0.90
 -11 -10   2    2.70    1.10
 -10 -10   2   16.50    1.00
 -10 -10   2   13.50    1.80
  -9 -10   2    3.60    1.20
  -9 -10   2    4.90    0.60
  -8 -10   2   -0.60    1.00
  -8 -10   2    0.00    0.40
  -7 -10   2    3.30    0.60
  -7 -10   2    1.20    1.70
   6  10  -2   28.40    2.30
  -6 -10   2   28.30    2.60
  -6 -10   2   29.00    1.70
   5  10  -2    3.90    1.10
  -5 -10   2    3.90    0.70
  -5 -10   2    2.90    1.20
   4  10  -2   46.40    3.10
  -4 -10   2   46.50    3.20
  -4 -10   2   49.40    2.50
   3  10  -2   37.90    2.70
  -3 -10   2   34.00    2.00
  -3 -10   2   37.50    2.90
   2  10  -2   37.00    2.70
  -2 -10   2   34.80    2.00
  -2 -10   2   37.20    2.80
   1  10  -2   24.30    2.40
   1  10  -2   20.40    1.80
  -1 -10   2   22.50    1.50
  -1 -10   2   20.60    2.10
   0  10  -2    0.20    0.80
   0  10  -2    0.20    0.70
   0 -10   2   -0.60    0.50
  -1  10  -2   17.50    1.50
  -1  10  -2   16.90    2.00
   1 -10   2   15.30    1.30
  -2  10  -2   14.90    1.80
  -2  10  -2   14.70    0.90
  -2  10  -2   13.80    1.40
   2 -10   2   15.10    1.40
  -3  10  -2   19.80   13.40
  -4  10  -2    3.10    0.90
  -4  10  -2   -3.30   11.40
   4 -10   2    3.40    0.90
  -5  10  -2   18.90   11.00
  -5  10  -2   13.60    1.50
   5 -10   2   14.10    1.40
  -6  10  -2    3.30    2.50
  -6  10  -2    2.90    0.90
  -6  10  -2   -1.40   10.70
   6 -10   2    4.40    0.90
  -7  10  -2    3.80    2.50
  -7  10  -2  -10.30   11.30
  -7  10  -2    5.70    2.60
   7 -10   2    3.00    1.00
  -8  10  -2   -3.70   17.60
   9 -10   2    2.20    0.90
 -10  10  -2    2.10    0.60
 -10  10  -2    1.10    0.50
  10 -10   2    0.40    0.60
 -11  10  -2    0.70    0.60
 -16  -9   2    0.90    0.70
 -15  -9   2    1.80    0.80
 -14  -9   2    2.00    1.00
 -13  -9   2    9.10    1.40
 -12  -9   2   13.30    2.40
 -11  -9   2    1.10    1.10
 -10  -9   2    1.40    1.10
 -10  -9   2    2.00    0.50
  -9  -9   2    1.70    1.10
  -9  -9   2    1.10    0.50
  -8  -9   2    2.70    0.50
  -8  -9   2    1.40    1.10
  -7  -9   2   16.00    1.10
  -7  -9   2   13.60    1.70
   6   9  -2   26.50    2.10
  -6  -9   2   26.40    2.30
  -6  -9   2   24.50    1.50
   5   9  -2   31.20    2.30
  -5  -9   2   29.70    2.50
  -5  -9   2   33.70    1.80
   4   9  -2   20.20    1.90
  -4  -9   2   23.60    2.30
  -4  -9   2   22.50    1.40
   3   9  -2   25.00    2.80
  -3  -9   2   22.20    2.00
   2   9  -2   42.00    2.70
  -2  -9   2   37.30    2.80
  -2  -9   2   38.70    2.20
   1   9  -2   16.60    1.90
  -1  -9   2   17.50    1.60
  -1  -9   2   19.30    2.10
   0   9  -2   15.10    1.70
   0  -9   2   15.60    1.30
  -1   9  -2   18.20    1.50
  -1   9  -2   20.50    2.00
  -1   9  -2   13.10   10.70
   1  -9   2   17.70    1.30
  -2   9  -2    3.80    1.10
  -2   9  -2    5.30    0.90
  -2   9  -2   -0.70    9.20
   2  -9   2    4.80    0.80
  -3   9  -2   30.80    4.10
  -3   9  -2   36.70    2.30
  -3   9  -2   40.30    1.80
  -3   9  -2   31.70    9.30
   3  -9   2   37.30    2.10
  -4   9  -2   13.70    2.90
  -4   9  -2   16.80    0.90
  -4   9  -2   18.90    8.60
  -4   9  -2   16.60    1.50
   4  -9   2   15.20    1.40
  -5   9  -2   11.80    2.90
  -5   9  -2    8.90    0.60
  -5   9  -2    6.20    8.80
  -5   9  -2   12.80    1.30
   5  -9   2    9.70    1.50
  -6   9  -2   62.29    6.20
  -6   9  -2   54.09    3.00
  -6   9  -2   43.30   10.40
   6  -9   2   54.79    3.00
  -7   9  -2   -2.20    1.50
  -7   9  -2    0.00    0.70
   7  -9   2    0.60    0.70
   7  -9   2   -0.50    1.90
  -8   9  -2    9.50    2.80
  -8   9  -2   18.40    1.50
  -8   9  -2    3.20    8.70
   8  -9   2   16.10    1.70
  -9   9  -2   -7.80    9.10
  -9   9  -2    0.50    0.60
   9  -9   2    0.20    0.70
 -10   9  -2    7.90    0.90
 -10   9  -2    7.20    1.00
  10  -9   2    6.00    1.00
 -11   9  -2    6.60    0.90
 -11   9  -2    5.00    0.80
 -12   9  -2    6.50    0.60
 -16  -8   2    1.20    0.70
 -15  -8   2    1.30    1.40
 -14  -8   2    0.80    0.90
 -13  -8   2    1.40    1.00
 -12  -8   2    8.90    1.40
 -11  -8   2    3.40    0.50
 -11  -8   2    5.30    1.20
 -10  -8   2    8.00    1.50
 -10  -8   2    6.50    0.70
  -9  -8   2   25.50    1.50
  -9  -8   2   25.00    2.30
  -8  -8   2    1.00    1.00
  -8  -8   2    0.40    0.40
  -7  -8   2   13.60    1.60
  -7  -8   2   14.10    1.10
   6   8  -2   26.40    2.00
  -6  -8   2   32.70    3.30
  -6  -8   2   24.50    1.50
   5   8  -2   -0.20    0.60
  -5  -8   2    2.10    1.00
  -5  -8   2    1.30    0.50
   4   8  -2    4.30    0.90
   3   8  -2   35.20    2.30
   2   8  -2    3.80    0.90
   1   8  -2   27.00   11.10
   1   8  -2   37.10    2.40
   0   8  -2  -13.90    7.80
   0  -8   2   -2.60    0.70
  -1   8  -2   11.40    8.30
  -1   8  -2    5.00    2.00
  -1   8  -2    6.30    1.20
   1  -8   2    6.50    1.50
  -2   8  -2   13.60    1.60
  -2   8  -2   13.60    2.70
  -2   8  -2   19.40    7.80
   2  -8   2   14.60    2.10
   2  -8   2   12.70    1.20
  -3   8  -2    7.80    0.60
  -3   8  -2    9.20    6.90
  -3   8  -2    8.40    1.20
  -3   8  -2    6.00    2.00
  -3   8  -2    7.40    1.30
   3  -8   2    8.40    1.00
   3  -8   2   10.50    2.10
  -4   8  -2    8.60    1.10
  -4   8  -2    7.10    6.80
  -4   8  -2    8.40    2.40
  -4   8  -2    8.60    0.60
   4  -8   2    9.10    2.10
   4  -8   2    7.90    0.90
  -5   8  -2    0.00    0.60
  -5   8  -2   -5.70    7.00
  -5   8  -2   -0.10    0.30
  -5   8  -2   -0.40    1.70
   5  -8   2    1.10    0.70
   5  -8   2    0.20    1.50
  -6   8  -2    9.80    6.50
  -6   8  -2    8.80    2.50
  -6   8  -2    6.00    1.00
   6  -8   2    6.80    1.00
   6  -8   2    9.40    2.70
  -7   8  -2   50.19    2.70
  -7   8  -2   34.00    7.80
  -7   8  -2   44.30    4.60
   7  -8   2   48.00    2.80
   7  -8   2   38.50    4.80
  -8   8  -2   10.00    1.10
  -8   8  -2    8.90    2.20
  -8   8  -2   -3.50   11.00
   8  -8   2    9.40    1.20
   8  -8   2    8.90    2.70
  -9   8  -2   10.70    7.50
  -9   8  -2   21.10    4.10
  -9   8  -2   23.20    1.70
   9  -8   2   18.80    3.90
   9  -8   2   24.10    1.80
 -10   8  -2    3.50    0.70
  10  -8   2    4.80    1.00
 -11   8  -2   -0.20    0.60
 -11   8  -2    0.80    0.50
 -12   8  -2   -0.20    0.50
 -12   8  -2    0.10    0.40
 -13   8  -2    1.40    0.30
 -16  -7   2    0.10    0.70
 -15  -7   2   -0.60    0.80
 -14  -7   2    3.10    1.10
 -13  -7   2    0.60    1.00
 -12  -7   2   -0.20    0.90
 -12  -7   2   -0.10    0.20
 -11  -7   2   32.70    2.60
 -11  -7   2   29.20    1.60
 -10  -7   2    0.50    0.40
  -9  -7   2    3.70    0.60
  -9  -7   2    2.20    1.10
  -8  -7   2   57.29    2.70
  -8  -7   2   56.69    3.30
  -6  -7   2   16.60    7.20
   5   7  -2    0.00    0.60
   4   7  -2    4.20    0.90
   3   7  -2  114.79    5.30
   2   7  -2  111.49   12.80
   2   7  -2  130.79    5.80
  -2  -7   2  127.19    6.00
   1   7  -2   17.10    1.50
   1   7  -2    9.00    7.50
   0   7  -2   14.20    7.20
   0   7  -2   18.50    1.60
   0   7  -2   20.70    3.00
   0  -7   2   16.60    2.00
  -1   7  -2  125.19   11.50
  -1   7  -2  129.79    5.90
   1  -7   2  126.59    6.50
  -2   7  -2   74.99    5.10
  -2   7  -2   68.79    8.10
  -2   7  -2   71.29    3.70
   2  -7   2   69.39    4.50
  -3   7  -2   58.79    4.80
  -3   7  -2   61.19    7.70
  -3   7  -2   67.29    3.50
   3  -7   2   62.99    4.40
  -4   7  -2   19.40    1.50
  -4   7  -2   26.80    3.60
  -4   7  -2   19.00    1.00
  -4   7  -2   14.90    6.00
   4  -7   2   20.10    2.70
  -5   7  -2    1.10    1.70
  -5   7  -2    1.80    5.40
  -5   7  -2    1.00    0.70
  -5   7  -2    1.20    0.40
   5  -7   2    0.50    0.60
   5  -7   2    1.70    1.60
  -6   7  -2   12.30    5.80
  -6   7  -2    5.70    1.00
  -6   7  -2    5.30    2.30
   6  -7   2    6.50    1.00
   6  -7   2    8.70    2.40
  -7   7  -2    0.30    0.90
  -7   7  -2    0.00    1.60
  -7   7  -2   -7.60    5.20
   7  -7   2    0.20    1.70
   7  -7   2    0.20    0.70
  -8   7  -2    8.90    2.30
  -8   7  -2   -0.60    5.90
  -8   7  -2    7.80    1.00
   8  -7   2    8.80    2.40
   8  -7   2    5.80    1.00
  -9   7  -2   14.70    2.60
  -9   7  -2   13.70    7.60
  -9   7  -2   13.50    1.20
   9  -7   2   12.00    1.30
   9  -7   2    8.20    2.60
  10  -7   2    1.20    2.20
 -11   7  -2   30.60    2.10
 -11   7  -2   29.30    1.80
 -12   7  -2   43.70    3.00
 -13   7  -2   -0.20    0.50
 -13   7  -2   -0.30    0.30
 -17  -6   2    0.00    0.60
 -16  -6   2    0.50    0.70
 -15  -6   2   -0.30    0.70
 -14  -6   2   -0.70    0.80
 -13  -6   2    5.90    1.30
 -12  -6   2    1.00    0.40
 -12  -6   2    1.10    1.10
 -11  -6   2   25.00    1.50
 -11  -6   2   27.80    2.30
 -10  -6   2   11.50    1.00
 -10  -6   2   12.80    1.70
  -9  -6   2   50.79    2.50
  -9  -6   2   56.69    3.20
  -8  -6   2  132.19    5.60
  -7  -6   2   -2.50    4.50
  -6  -6   2   -4.10    4.90
   5   6  -2    5.40    0.90
  -5  -6   2   11.50    5.50
   4   6  -2  111.19    4.90
  -4  -6   2   87.49    9.60
   3   6  -2   12.40    1.30
   2   6  -2    6.30    8.00
   2   6  -2    4.50    0.80
  -2  -6   2    6.20    1.10
   1   6  -2  154.48    8.00
   1   6  -2  163.88    6.90
   1   6  -2  143.09   11.60
   0   6  -2   23.00    1.70
   0   6  -2   28.10    3.30
   0   6  -2   21.10    5.80
   0  -6   2   22.30    2.20
  -1   6  -2   34.50    2.20
  -1   6  -2   36.40    3.40
  -1   6  -2   50.49    6.60
   1  -6   2   35.30    2.80
  -2   6  -2   35.40    2.40
  -2   6  -2   33.60    3.50
  -2   6  -2   29.20    5.60
   2  -6   2   34.70    2.90
  -3   6  -2   68.49    3.60
  -3   6  -2   76.99    7.40
  -3   6  -2   69.29    4.70
   3  -6   2   71.39    4.50
  -4   6  -2   12.70    4.90
  -4   6  -2    8.10    1.10
  -4   6  -2    2.60    1.60
   4  -6   2   11.20    2.20
  -5   6  -2  271.77   11.50
  -5   6  -2  279.67   13.10
  -5   6  -2  269.77   11.20
  -5   6  -2  266.37   15.30
   5  -6   2  269.67   12.80
  -6   6  -2    4.90    0.80
  -6   6  -2    1.00    4.70
  -6   6  -2    1.60    1.70
   6  -6   2    3.10    1.90
  -7   6  -2    4.50    2.00
  -7   6  -2    9.20    4.60
  -7   6  -2    3.50    0.70
   7  -6   2    3.40    1.80
   7  -6   2    2.60    1.00
  -8   6  -2   -0.40    1.50
  -8   6  -2   -0.80    0.60
  -8   6  -2    0.20    0.60
  -8   6  -2    1.50    4.90
   8  -6   2   -0.60    0.70
   8  -6   2   -0.60    1.60
  -9   6  -2   27.40    3.50
  -9   6  -2   25.00    5.90
  -9   6  -2   33.10    2.00
   9  -6   2   41.60    6.80
 -10   6  -2   12.00    1.10
  10  -6   2    5.40    2.40
 -11   6  -2   35.90    2.30
 -11   6  -2   34.50    2.00
  11  -6   2   27.00    5.60
 -12   6  -2    4.20    0.90
 -13   6  -2   11.40    1.10
 -13   6  -2   13.90    1.30
 -14   6  -2   -0.40    0.30
 -14   6  -2    0.10    0.50
 -17  -5   2    0.40    0.60
 -16  -5   2    2.20    0.80
 -15  -5   2    2.40    0.90
 -14  -5   2   14.20    1.70
 -12  -5   2    2.80    1.10
 -12  -5   2    4.30    0.60
 -11  -5   2   12.80    1.00
 -11  -5   2   12.80    1.60
 -10  -5   2   26.50    2.10
 -10  -5   2   25.90    1.50
  -9  -5   2   51.29    2.90
  -9  -5   2   47.20    2.90
  -8  -5   2  110.59    5.20
  -6  -5   2   58.59    6.10
   5   5  -2  193.28    8.00
  -5  -5   2  177.98   10.90
  -4  -5   2    5.10    5.10
   3   5  -2   26.60    1.70
   2   5  -2    9.90    4.80
   1   5  -2    6.60    1.50
   1   5  -2    3.10    4.10
   1   5  -2    8.90    1.00
  -1  -5   2    9.30    1.90
   0   5  -2  108.09    6.10
   0   5  -2  113.39    8.20
   0   5  -2  124.49    5.30
   0  -5   2  125.59    5.80
  -1   5  -2  461.85   18.30
  -1   5  -2  437.96   19.40
  -1   5  -2  449.16   20.80
   1  -5   2  460.25   18.90
  -2   5  -2   85.29    5.50
  -2   5  -2   81.69    7.30
  -2   5  -2   78.69    3.80
   2  -5   2   76.09    4.50
  -3   5  -2   41.90    2.40
  -3   5  -2   46.90    5.80
  -3   5  -2   39.90    3.50
   3  -5   2   45.40    3.20
  -4   5  -2    0.80    0.60
  -4   5  -2    1.20    1.40
  -4   5  -2   -0.30    3.50
   4  -5   2   -0.30    1.00
  -5   5  -2   75.49    6.60
  -5   5  -2   73.39    5.00
   5  -5   2   57.99    4.30
  -6   5  -2   27.50    1.70
  -6   5  -2   29.80    3.20
  -6   5  -2   29.10    2.10
  -6   5  -2   21.00    4.50
   6  -5   2   31.30    3.40
  -7   5  -2    3.00    4.00
  -7   5  -2    0.20    1.40
  -7   5  -2    0.10    0.80
  -7   5  -2   -0.20    0.50
   7  -5   2    0.10    1.30
  -8   5  -2    0.40    1.30
  -8   5  -2    2.30    4.10
  -8   5  -2    2.00    0.70
   8  -5   2    0.20    1.50
  -9   5  -2    7.00    4.40
  -9   5  -2    7.50    1.00
  -9   5  -2    7.80    1.80
   9  -5   2   12.00    2.80
 -10   5  -2    0.10    0.60
  10  -5   2   -1.40    1.70
 -11   5  -2    2.70    1.00
 -11   5  -2    2.10    0.70
  11  -5   2    2.70    1.90
 -12   5  -2    4.80    1.00
 -13   5  -2    3.20    0.60
 -13   5  -2    5.20    0.90
 -14   5  -2    0.40    0.30
 -14   5  -2   -0.20    0.50
 -17  -4   2   -0.30    0.80
 -16  -4   2    3.40    0.90
 -15  -4   2    9.40    1.40
 -14  -4   2   18.30    1.90
 -13  -4   2   32.90    1.70
 -13  -4   2   36.10    2.60
 -12  -4   2    0.90    1.00
 -12  -4   2    0.60    0.50
 -11  -4   2    1.00    0.50
 -11  -4   2    0.80    0.90
 -10  -4   2    0.60    0.90
 -10  -4   2    0.40    0.40
  -9  -4   2   17.40    1.20
  -9  -4   2   19.90    2.20
  -6  -4   2 1247.28   50.59
   4   4  -2   27.30    1.60
   3   4  -2   36.30    1.90
   2   4  -2   73.99    3.30
   2   4  -2   69.49    6.20
  -2  -4   2   74.09    3.50
   1   4  -2   12.50    3.80
   1   4  -2   12.00    1.00
  -1  -4   2   11.50    1.30
   0   4  -2  228.98    9.10
   0   4  -2  216.48   11.20
   0   4  -2  205.48   10.30
   0  -4   2  225.58    9.50
  -1   4  -2  195.98   10.20
  -1   4  -2  192.38    8.00
   1  -4   2  190.78    8.50
  -2   4  -2   91.39    4.10
  -2   4  -2   92.69    5.00
  -2   4  -2   84.69    6.30
   2  -4   2   87.79    4.70
  -3   4  -2    5.70    0.90
  -3   4  -2    6.90    1.70
  -3   4  -2    9.40    3.00
   3  -4   2    6.50    1.40
  -4   4  -2   39.90    4.70
  -4   4  -2   43.80    3.30
  -4   4  -2   43.60    2.40
   4  -4   2   41.70    3.10
  -5   4  -2    4.20    1.60
  -5   4  -2    2.50    0.70
  -5   4  -2    1.70    5.00
   5  -4   2    0.60    1.20
  -6   4  -2   37.20    4.80
  -6   4  -2   32.40    3.10
   6  -4   2   33.40    3.10
  -7   4  -2   10.90    1.50
  -7   4  -2    7.90    1.90
  -7   4  -2    9.20    0.90
  -7   4  -2    9.30    3.60
  -7   4  -2    8.90    1.40
   7  -4   2    5.20    1.70
  -8   4  -2    2.10    0.90
  -8   4  -2    0.90    1.30
  -8   4  -2    1.10    0.60
  -8   4  -2   -2.00    3.50
  -8   4  -2    2.30    0.90
   8  -4   2    1.70    1.60
  -9   4  -2    3.10    3.70
  -9   4  -2    3.80    1.10
  -9   4  -2    3.20    1.60
  -9   4  -2    4.30    0.80
   9  -4   2    3.50    1.80
 -10   4  -2    5.30    0.80
  10  -4   2    4.40    1.90
 -11   4  -2    0.00    0.60
 -11   4  -2    0.50    0.80
  11  -4   2    1.90    1.80
 -12   4  -2    2.50    1.00
  12  -4   2    4.00    2.40
 -13   4  -2    6.60    0.80
 -13   4  -2    8.90    1.20
 -14   4  -2    0.50    0.70
 -14   4  -2    0.00    0.30
 -15   4  -2    0.80    0.60
 -16  -3   2    8.60    1.10
 -15  -3   2    9.40    1.30
  14   3  -2    8.90    3.10
 -14  -3   2   11.70    1.50
 -13  -3   2   50.99    3.10
 -13  -3   2   52.39    2.50
 -12  -3   2    1.10    0.50
 -12  -3   2    1.10    0.90
 -11  -3   2    1.80    0.50
 -11  -3   2    0.60    0.80
 -10  -3   2    4.20    1.00
 -10  -3   2    4.30    0.70
  -9  -3   2    1.30    0.80
  -9  -3   2    0.70    0.40
  -5  -3   2   60.59    5.00
   3   3  -2  417.86   16.70
   2   3  -2    7.00    2.90
   2   3  -2   13.60    1.00
  -2  -3   2   13.00    1.20
   1   3  -2  156.58    6.70
  -1  -3   2  168.18    7.00
   0   3  -2   76.99    3.40
   0   3  -2   80.79    5.30
   0   3  -2   75.69    4.10
   0  -3   2   78.79    3.80
  -1   3  -2   19.60    1.20
  -1   3  -2   21.80    3.10
  -1   3  -2   16.70    1.80
   1  -3   2   21.00    1.80
  -2   3  -2  114.59    6.00
  -2   3  -2  123.59    5.30
  -2   3  -2  131.69    7.90
   2  -3   2  125.89    5.80
  -3   3  -2   75.29    5.70
  -3   3  -2   72.39    4.70
   3  -3   2   82.19    4.20
  -4   3  -2   51.89    3.50
  -4   3  -2   54.39    2.60
  -4   3  -2   43.10    4.80
   4  -3   2   55.89    3.40
  -5   3  -2   13.50    1.10
  -5   3  -2   11.50    1.90
  -5   3  -2   13.80    3.10
   5  -3   2   13.80    1.90
  -6   3  -2    2.00    1.40
  -6   3  -2    1.90    2.60
   6  -3   2    1.20    1.20
  -7   3  -2   25.70    2.10
  -7   3  -2   27.90    3.90
  -7   3  -2   25.90    2.60
   7  -3   2   23.60    2.70
  -8   3  -2   17.50    3.60
  -8   3  -2   15.90    1.60
  -8   3  -2   14.70    1.80
  -8   3  -2   15.40    1.30
  -8   3  -2   13.00    1.90
   8  -3   2    9.20    2.10
  -9   3  -2   30.50    1.80
  -9   3  -2   33.50    3.00
  -9   3  -2   28.80    2.20
   9  -3   2   30.60    3.60
  10  -3   2   -0.10    1.40
 -11   3  -2    9.80    1.00
 -11   3  -2    6.60    1.10
  11  -3   2    7.80    2.30
 -12   3  -2   21.80    1.90
  12  -3   2   20.90    3.20
 -13   3  -2    4.50    0.70
 -13   3  -2    6.20    1.10
 -14   3  -2    2.40    0.80
 -14   3  -2    1.40    0.40
 -15   3  -2    0.50    0.60
 -16   3  -2    0.20    0.50
 -16  -2   2    4.30    0.90
 -15  -2   2    3.40    1.00
 -14  -2   2    5.70    0.60
 -14  -2   2    4.20    1.10
  13   2  -2   39.10    3.60
 -13  -2   2   37.30    2.60
 -13  -2   2   37.30    2.00
 -12  -2   2    8.90    1.30
 -12  -2   2   10.90    1.00
 -11  -2   2    0.20    0.80
 -11  -2   2    0.60    0.50
 -10  -2   2   13.20    1.10
 -10  -2   2   13.20    1.40
  -9  -2   2   18.50    1.60
  -9  -2   2   20.40    1.30
  -4  -2   2  256.87   10.30
   2   2  -2  484.85   21.30
  -2  -2   2  511.55   19.90
   1   2  -2   80.89    4.70
   1   2  -2   77.09    3.40
  -1  -2   2   76.99    3.60
   0   2  -2  702.83   28.90
   0   2  -2  736.23   29.50
  -1   2  -2 1635.14   67.19
  -1   2  -2 1744.83   67.49
  -2   2  -2   31.80    3.20
  -2   2  -2   31.30    1.60
  -2   2  -2   29.90    2.20
   2  -2   2   29.90    2.10
  -3   2  -2   17.10    1.80
  -3   2  -2   15.90    1.10
  -3   2  -2   12.90    2.60
   3  -2   2   18.30    1.70
  -4   2  -2   77.49    3.50
  -4   2  -2   79.59    5.00
  -4   2  -2   78.49    4.20
   4  -2   2   79.19    4.10
  -5   2  -2    2.60    1.10
  -5   2  -2   -0.10    1.80
  -5   2  -2    2.60    0.60
   5  -2   2    2.00    1.00
  -6   2  -2   58.89    3.20
  -6   2  -2   58.99    3.60
   6  -2   2   59.39    3.60
  -7   2  -2  172.68    8.90
  -7   2  -2  167.78    7.80
  -7   2  -2  160.48    7.30
   7  -2   2  152.08    7.70
  -8   2  -2    4.70    2.50
  -8   2  -2    3.00    0.90
  -8   2  -2    4.50    1.30
  -8   2  -2    3.70    0.60
   8  -2   2    2.90    1.30
  -9   2  -2    9.50    0.90
  -9   2  -2    8.30    1.20
   9  -2   2    6.90    1.80
 -10   2  -2    1.00    0.70
 -10   2  -2   -0.30    0.50
 -10   2  -2   -1.80    0.70
  10  -2   2    0.80    1.30
 -11   2  -2    2.00    0.90
 -11   2  -2    2.20    0.70
  11  -2   2    0.10    1.40
 -12   2  -2    0.10    0.50
 -12   2  -2    0.10    0.70
  12  -2   2   -0.50    1.50
 -13   2  -2    0.50    0.50
 -13   2  -2    1.00    0.80
  13  -2   2   -0.20    1.60
 -14   2  -2   -0.20    0.30
 -14   2  -2    0.10    0.70
 -15   2  -2    0.60    0.70
 -16   2  -2    0.00    0.80
 -16  -1   2    4.30    1.10
 -15  -1   2    5.20    1.10
 -14  -1   2   11.80    1.40
 -14  -1   2   12.70    1.00
  13   1  -2   14.60    2.50
 -13  -1   2   18.40    1.30
 -13  -1   2   22.60    1.90
 -12  -1   2    0.80    0.80
 -12  -1   2    0.80    0.50
 -11  -1   2    0.20    0.40
 -11  -1   2    0.20    0.70
 -10  -1   2   64.39    3.00
 -10  -1   2   60.19    3.20
  -9  -1   2   83.69    3.80
  -3  -1   2   68.09    3.00
   2   1  -2  134.99    6.50
  -2  -1   2  136.49    5.70
   1   1  -2  172.98    7.10
   1   1  -2  178.48    7.90
  -1  -1   2  174.18    7.20
   0   1  -2 2649.14  104.39
  -1   1  -2 2905.31  114.49
  -2   1  -2    1.80    0.40
  -2   1  -2    2.00    0.90
  -2   1  -2    1.90    1.40
   2  -1   2    3.00    0.80
  -3   1  -2  243.38   10.80
  -3   1  -2  262.67   11.80
   3  -1   2  267.97   10.70
  -4   1  -2   -0.20    1.50
  -4   1  -2    2.10    0.90
   4  -1   2    1.40    0.70
  -5   1  -2    5.00    1.90
  -5   1  -2    6.20    1.20
  -5   1  -2    5.50    0.90
  -6   1  -2   15.50    1.50
  -6   1  -2   16.90    1.80
  -6   1  -2   12.90    2.30
   6  -1   2   17.30    1.80
  -7   1  -2  310.37   12.80
  -7   1  -2  286.47   12.40
  -7   1  -2  309.37   13.60
   7  -1   2  283.47   12.70
  -8   1  -2    7.60    2.30
  -8   1  -2    6.30    1.20
   8  -1   2    9.10    1.70
  -9   1  -2   40.00    2.00
   9  -1   2   37.80    3.20
 -10   1  -2   41.60    2.10
 -10   1  -2   40.70    2.50
 -10   1  -2   40.10    2.70
  10  -1   2   44.20    3.70
 -11   1  -2    2.60    1.20
 -11   1  -2   -0.20    0.70
  11  -1   2    2.30    1.50
 -12   1  -2   -0.10    0.40
 -12   1  -2    0.80    0.80
  12  -1   2    1.50    1.60
 -13   1  -2    0.70    0.40
 -13   1  -2    0.70    0.80
  13  -1   2    0.20    1.50
 -14   1  -2    2.50    0.90
 -14   1  -2    1.30    0.40
 -15   1  -2    1.00    0.70
 -16   1  -2    3.20    0.80
 -16   0   2    0.40    1.10
 -15   0   2    3.50    1.00
 -14   0   2    2.80    0.90
 -14   0   2    4.00    0.60
  13   0  -2    2.80    1.70
 -13   0   2    4.10    1.00
 -13   0   2    3.90    0.70
  12   0  -2    6.00    1.90
 -12   0   2    5.80    1.10
 -12   0   2    4.70    0.70
 -11   0   2    9.70    1.20
 -11   0   2   10.10    1.10
 -10   0   2    4.10    0.80
 -10   0   2    3.90    0.60
  -9   0   2    2.50    0.60
  -4   0   2    0.60    0.40
   3   0  -2   14.80    2.60
  -3   0   2   15.70    1.00
   2   0  -2  577.54   23.40
   1   0  -2   51.69    2.80
  -1   0   2   49.40    2.30
   0   0  -2   55.69    3.10
   0   0   2   57.39    2.50
  -1   0  -2 1063.89   42.20
  -2   0  -2  268.37   10.90
  -2   0  -2  272.87   11.30
   2   0   2  257.77   10.60
  -3   0  -2 3213.48  126.39
  -4   0  -2   47.60    2.40
  -4   0  -2   44.10    2.50
  -4   0  -2   50.19    3.10
   4   0   2   48.20    2.30
  -5   0  -2    7.30    1.00
  -5   0  -2    7.70    1.60
  -5   0  -2    9.20    1.00
   5   0   2    6.40    0.90
  -6   0  -2    0.50    0.60
   6   0   2    0.60    0.70
  -7   0  -2  344.37   13.80
  -7   0  -2  293.57   12.90
   7   0   2  297.77   13.00
  -8   0  -2  293.27   12.40
   8   0   2  307.17   12.90
  -9   0  -2   77.19    3.70
   9   0   2   81.09    4.90
 -10   0  -2   91.79    4.40
  10   0   2   92.09    5.30
 -11   0  -2    0.10    0.70
 -11   0  -2   -0.30    0.40
  11   0   2   -1.60    0.90
 -12   0  -2    4.30    0.60
 -12   0  -2    3.30    1.00
  12   0   2    2.20    1.60
 -13   0  -2   12.00    0.90
 -13   0  -2   13.40    1.50
  13   0   2   11.60    2.50
 -14   0  -2    0.20    0.80
  14   0   2    2.10    2.50
 -15   0  -2    0.50    0.70
 -16   0  -2    0.00    0.60
 -17   0  -2    4.90    0.70
 -15   1   2    1.10    0.70
 -15   1   2    0.70    0.30
 -14   1   2    1.50    0.50
 -14   1   2    0.50    0.80
  13  -1  -2   -0.10    1.50
 -13   1   2    2.40    0.60
 -13   1   2    1.90    1.20
  12  -1  -2   19.50    2.90
 -12   1   2   20.40    1.80
 -12   1   2   21.20    1.50
  11  -1  -2    7.30    1.90
 -11   1   2    9.10    1.20
 -11   1   2    7.20    0.90
  10  -1  -2   14.80    2.30
 -10   1   2   12.60    1.20
 -10   1   2   14.50    1.40
  -9   1   2    4.90    1.00
  -9   1   2    5.10    0.70
   5  -1  -2   -1.30    3.10
   4  -1  -2    4.00    2.30
  -4   1   2    7.30    0.70
   3  -1  -2  809.62   32.70
   2  -1  -2 1458.65   57.99
   1  -1  -2   13.90    0.70
  -1   1   2   13.10    0.90
   0  -1  -2  141.89    6.00
   0  -1  -2  142.49    5.70
   0   1   2  139.39    5.70
  -1  -1  -2   72.59    3.10
  -1  -1  -2   79.29    3.30
  -1  -1  -2   71.59    3.20
   1   1   2   71.69    3.00
  -2  -1  -2  966.80   38.20
  -3  -1  -2   24.60    1.70
  -3  -1  -2   27.00    1.50
  -3  -1  -2   24.10    1.40
   3   1   2   24.80    1.10
  -4  -1  -2  146.49    6.10
  -4  -1  -2  150.98    6.20
  -4  -1  -2  148.69    6.40
   4   1   2  139.29    5.90
  -5  -1  -2   16.70    1.20
  -5  -1  -2   17.30    1.30
  -5  -1  -2   17.10    1.70
  -6  -1  -2   61.59    2.90
   6   1   2   55.59    2.70
  -7  -1  -2   17.30    1.30
  -8  -1  -2   21.10    1.50
  -9  -1  -2    2.60    0.70
   9   1   2    3.30    1.00
 -10  -1  -2  120.29    5.50
 -10  -1  -2  120.39    5.10
  10   1   2  122.09    6.20
 -11  -1  -2    0.20    0.40
 -11  -1  -2   -0.30    0.70
  11   1   2   -0.10    1.00
 -12  -1  -2    1.80    0.90
 -12  -1  -2    1.30    0.50
  12   1   2    3.60    1.60
 -13  -1  -2    0.20    0.30
 -13  -1  -2    0.90    0.80
  13   1   2    1.30    1.40
 -14  -1  -2    1.60    0.90
  14   1   2    0.90    1.60
 -15  -1  -2    1.40    0.80
 -16  -1  -2    5.70    1.00
 -17  -1  -2   -0.20    0.70
 -15   2   2    0.20    0.30
 -14   2   2    1.20    0.80
 -14   2   2    0.60    0.40
  13  -2  -2    0.70    1.60
 -13   2   2   -0.30    0.70
 -13   2   2    0.40    0.50
  12  -2  -2    5.10    1.90
 -12   2   2    4.80    0.80
 -12   2   2    4.30    1.00
  11  -2  -2    5.60    2.00
 -11   2   2    3.50    0.70
 -11   2   2    3.90    1.20
  10  -2  -2   89.99    5.50
 -10   2   2   80.49    4.00
 -10   2   2   87.99    4.00
   9  -2  -2    7.20    1.70
  -9   2   2    7.50    1.00
  -9   2   2    7.40    0.90
   8  -2  -2   90.89    5.10
  -6   2   2    4.80    0.70
  -5   2   2  567.44   22.70
  -4   2   2   86.99    5.00
  -4   2   2   83.19    3.80
  -4   2   2   86.29    4.20
  -3   2   2   87.49    4.20
  -3   2   2   91.39    4.90
  -2   2   2 8572.84  335.67
   1  -2  -2   20.40    1.10
  -1   2   2   18.20    2.00
  -1   2   2   19.50    1.30
   0  -2  -2  335.67   13.40
  -1  -2  -2    9.30    1.00
  -1  -2  -2    8.90    0.80
  -1  -2  -2    9.10    0.80
   1   2   2    8.40    0.50
   1   2   2    8.00    0.50
  -3  -2  -2   80.39    3.50
  -4  -2  -2    1.90    0.50
  -5  -2  -2   41.30    2.10
   5   2   2   38.40    1.70
  -6  -2  -2    7.80    0.90
   6   2   2    6.60    0.70
  -7  -2  -2   12.10    1.10
  -8  -2  -2   59.29    2.90
  -9  -2  -2    1.70    0.50
 -10  -2  -2   17.00    1.50
 -10  -2  -2   13.90    1.10
 -11  -2  -2   11.00    1.30
 -11  -2  -2    9.80    0.80
  11   2   2   11.20    1.80
 -12  -2  -2    6.00    1.10
 -12  -2  -2    5.50    0.60
  12   2   2    3.60    1.40
 -13  -2  -2   20.30    1.90
  13   2   2   23.40    3.00
 -15  -2  -2   19.70    1.80
 -16  -2  -2   -0.10    0.70
 -17  -2  -2   -0.50    0.60
 -15   3   2    1.00    0.30
 -14   3   2    5.90    1.00
 -14   3   2    4.50    0.70
 -13   3   2   17.40    1.30
 -13   3   2   17.00    1.50
  12  -3  -2    4.10    2.00
 -12   3   2    3.40    0.90
 -12   3   2    3.10    0.70
  11  -3  -2    3.80    2.00
 -11   3   2    4.70    0.80
 -11   3   2    3.20    0.90
  10  -3  -2   12.40    2.30
 -10   3   2   13.70    1.30
 -10   3   2   15.80    1.40
   9  -3  -2   48.70    3.90
   8  -3  -2    4.20    1.50
  -8   3   2    3.90    0.70
   7  -3  -2  105.19    5.50
   6  -3  -2    4.80    1.20
  -6   3   2    5.40    0.80
  -6   3   2    7.10    0.60
   5  -3  -2  635.34   26.10
  -5   3   2  653.83   26.30
  -5   3   2  615.14   25.60
  -5   3   2  665.43   27.10
   4  -3  -2    1.80    0.80
  -4   3   2    3.70    0.70
  -4   3   2    2.30    2.00
  -4   3   2    2.60    1.00
   3  -3  -2  181.38    8.00
  -3   3   2  189.48    8.20
  -3   3   2  195.38    9.10
  -3   3   2  186.78    7.80
   2  -3  -2   87.09    4.20
  -2   3   2   99.09    4.50
  -2   3   2   86.59    3.90
  -2   3   2   91.49    5.10
   1  -3  -2    8.50    1.10
  -1   3   2    6.10    1.80
  -1   3   2    9.10    0.80
   0  -3  -2  162.48    6.70
   0  -3  -2  169.68    6.80
   0   3   2  158.98    6.60
  -1  -3  -2   66.59    3.60
  -1  -3  -2   70.59    3.00
   1   3   2   66.39    2.90
  -2  -3  -2    9.70    0.90
  -2  -3  -2   10.80    0.80
  -2  -3  -2   11.80    1.30
  -4  -3  -2  308.67   12.50
  -5  -3  -2   97.79    4.30
   5   3   2   89.39    4.00
   5   3   2  105.69    3.90
  -6  -3  -2    7.20    0.80
   6   3   2    6.20    0.60
  -7  -3  -2    7.20    0.90
   7   3   2    4.80    0.70
  -8  -3  -2   19.50    1.40
  -9  -3  -2    8.50    0.90
 -10  -3  -2   24.00    1.80
 -11  -3  -2   61.19    2.80
 -11  -3  -2   53.79    3.10
 -12  -3  -2    1.40    0.80
  12   3   2    0.60    1.00
 -13  -3  -2   69.49    3.80
  13   3   2   70.59    4.70
 -14  -3  -2   71.49    3.90
  14   3   2   73.19    6.20
 -15  -3  -2    1.40    0.90
 -16  -3  -2    3.40    0.90
 -17  -3  -2    0.80    0.70
 -15   4   2    0.00    0.30
 -14   4   2    6.00    0.70
 -13   4   2    0.60    0.50
 -13   4   2    0.30    0.80
  12  -4  -2    3.50    3.10
 -12   4   2    3.10    0.80
  11  -4  -2    3.40    2.00
 -11   4   2    6.50    1.00
 -11   4   2    4.70    0.80
  10  -4  -2   -0.50    1.40
 -10   4   2    0.50    0.70
   9  -4  -2    5.10    1.80
  -9   4   2    4.20    0.90
  -9   4   2    4.30    0.80
   8  -4  -2    0.20    1.20
  -8   4   2    0.10    0.60
   7  -4  -2    4.20    1.50
  -7   4   2    3.90    0.70
   6  -4  -2   54.39    3.60
  -6   4   2   52.49    2.80
  -6   4   2   52.99    3.50
  -6   4   2   56.39    7.40
   5  -4  -2  448.06   18.80
  -5   4   2  456.65   19.00
  -5   4   2  469.55   20.00
  -5   4   2  430.76   18.20
   4  -4  -2  280.77   12.10
  -4   4   2  282.07   13.20
  -4   4   2  292.17   12.40
  -4   4   2  278.87   11.70
   3  -4  -2   43.60    2.70
  -3   4   2   36.40    4.20
  -3   4   2   41.80    2.20
  -3   4   2   44.70    2.80
   2  -4  -2  467.95   18.80
  -2   4   2  449.06   19.60
  -2   4   2  460.35   19.30
   1  -4  -2  311.57   13.00
  -1   4   2  321.37   14.50
  -1   4   2  309.87   12.60
   0  -4  -2   15.90    1.40
   0   4   2   15.70    1.00
  -1  -4  -2 1117.79   44.80
  -2  -4  -2  447.56   18.40
  -2  -4  -2  463.75   18.70
   2   4   2  466.75   18.30
  -3  -4  -2   53.09    2.30
  -3  -4  -2   57.69    2.60
  -3  -4  -2   52.09    2.60
   3   4   2   53.99    2.20
   3   4   2   50.89    2.20
  -5  -4  -2  102.09    4.50
   5   4   2  105.19    4.10
   5   4   2   96.59    4.10
  -6  -4  -2    6.70    0.80
   6   4   2    6.30    0.60
  -7  -4  -2   -0.20    0.40
   7   4   2    0.00    0.40
  -8  -4  -2   24.50    1.60
   8   4   2   26.00    1.70
  -9  -4  -2    4.00    0.90
  -9  -4  -2    5.80    1.00
 -10  -4  -2   35.50    2.20
 -11  -4  -2   15.30    1.60
 -12  -4  -2   27.30    2.10
 -13  -4  -2    0.10    0.80
  13   4   2    1.30    1.00
 -14  -4  -2   56.99    3.40
  14   4   2   55.79    4.80
 -15  -4  -2   11.40    1.40
 -16  -4  -2    0.70    0.80
 -17  -4  -2    0.60    0.70
 -14   5   2    4.20    0.60
 -13   5   2    0.80    0.50
 -12   5   2    0.10    0.50
 -12   5   2    0.50    0.70
  11  -5  -2   -1.50    1.60
 -11   5   2   -1.00    0.70
 -11   5   2    0.30    0.60
 -10   5   2   22.10    1.80
   9  -5  -2   19.80    1.70
   9  -5  -2   15.40    2.70
  -9   5   2   23.50    1.60
  -9   5   2   19.20    1.60
   8  -5  -2    1.30    0.70
   8  -5  -2    1.50    1.60
  -8   5   2    0.60    0.60
  -8   5   2    0.40    0.60
   7  -5  -2    1.60    1.50
  -7   5   2    2.60    1.30
  -7   5   2   -2.40    3.20
   6  -5  -2    0.60    1.20
  -6   5   2   -1.00    0.40
  -6   5   2   -0.60    0.80
  -6   5   2    0.40    2.80
   5  -5  -2   15.70    2.20
  -5   5   2   16.70    2.10
  -5   5   2   15.10    1.40
  -5   5   2   19.60    3.60
  -4   5   2  165.78    7.70
  -4   5   2  158.18    9.20
  -4   5   2  150.08    6.80
   3  -5  -2   26.90    2.40
  -3   5   2   24.30    1.70
  -3   5   2   28.50    3.80
  -3   5   2   28.30    2.50
   2  -5  -2  437.46   17.80
  -2   5   2  411.26   17.90
  -2   5   2  424.76   19.00
  -2   5   2  439.46   17.30
   1  -5  -2  829.72   32.40
  -1   5   2  775.32   33.40
   0  -5  -2   54.79    3.00
   0   5   2   57.49    2.60
   1   5   2    2.00    0.40
  -2  -5  -2    1.80    0.60
  -2  -5  -2    1.40    2.00
   2   5   2    2.80    0.40
   2   5   2    1.50    0.70
  -3  -5  -2   41.10    2.10
  -3  -5  -2   39.70    2.90
  -3  -5  -2   43.00    2.20
   3   5   2   40.80    2.10
   3   5   2   41.60    1.80
  -4  -5  -2   17.70    1.30
  -4  -5  -2   18.40    1.00
   4   5   2   16.10    1.00
   4   5   2   16.90    0.90
  -5  -5  -2  472.45   18.50
   5   5   2  443.96   18.10
  -6  -5  -2   35.40    2.10
   6   5   2   39.50    1.90
   6   5   2   33.00    1.70
  -7  -5  -2   53.69    2.90
   7   5   2   50.09    2.50
  -8  -5  -2   53.99    2.80
   8   5   2   51.79    2.80
  -9  -5  -2   13.20    1.20
  -9  -5  -2   14.50    1.40
 -10  -5  -2   28.20    2.00
 -11  -5  -2    0.70    0.80
 -12  -5  -2   55.19    3.20
 -13  -5  -2    0.40    1.00
 -14  -5  -2    1.00    1.00
  14   5   2    0.70    1.40
 -15  -5  -2    0.70    0.90
 -16  -5  -2    1.90    0.90
 -17  -5  -2    2.00    0.80
 -14   6   2    0.50    0.30
 -13   6   2    3.60    0.60
 -12   6   2   15.00    1.80
 -12   6   2   17.00    1.40
  11  -6  -2   20.90    4.80
 -11   6   2   32.20    2.00
 -11   6   2   28.20    2.30
  10  -6  -2    6.80    2.70
  10  -6  -2    7.60    1.20
 -10   6   2    9.70    1.20
   9  -6  -2    0.00    0.60
   9  -6  -2   -0.90    1.60
  -9   6   2   -0.30    0.70
  -9   6   2    0.10    0.70
   8  -6  -2    7.80    1.10
   8  -6  -2    7.20    2.30
  -8   6   2    6.90    1.00
   7  -6  -2    1.60    0.70
  -7   6   2    1.20    0.60
  -7   6   2    0.90    1.30
  -7   6   2    3.00    4.30
   6  -6  -2    1.80    1.50
  -6   6   2   -0.20    3.90
  -6   6   2    2.20    1.50
  -6   6   2    1.30    0.60
  -6   6   2   -0.20    0.40
   5  -6  -2   22.60    2.70
  -5   6   2   19.50    1.60
  -5   6   2   19.00    4.40
  -5   6   2   16.70    2.20
   4  -6  -2   31.30    3.00
  -4   6   2   30.20    4.50
  -4   6   2   28.60    2.90
  -4   6   2   26.10    1.90
   3  -6  -2    4.80    1.50
  -3   6   2    5.60    0.90
  -3   6   2    4.80    3.80
  -3   6   2    4.70    1.60
   2  -6  -2   89.79    4.80
  -2   6   2   81.99    4.90
  -2   6   2   89.29    4.10
  -2   6   2   88.89    6.90
  -1   6   2  331.17   15.90
  -1   6   2  336.77   13.40
  -1   6   2  311.87   14.20
   0  -6  -2   18.10    1.70
   0   6   2   17.10    4.20
   0   6   2   14.30    1.10
   1   6   2   21.40    1.30
  -2  -6  -2   -0.80    3.00
   2   6   2    0.60    0.40
  -3  -6  -2    6.00    1.00
  -3  -6  -2    6.60    0.90
  -3  -6  -2    5.00    2.10
   3   6   2    4.30    0.90
   3   6   2    5.00    0.60
  -4  -6  -2   35.20    1.80
  -4  -6  -2   35.10    3.60
  -4  -6  -2   31.80    2.00
   4   6   2   32.50    1.60
   4   6   2   34.10    2.00
  -5  -6  -2  124.19    6.00
  -5  -6  -2  124.89    5.40
   5   6   2  118.29    5.30
  -6  -6  -2  608.14   23.90
   6   6   2  580.04   23.70
  -7  -6  -2   63.39    3.30
   7   6   2   70.39    3.00
   7   6   2   64.39    3.20
  -9  -6  -2   10.80    1.30
 -10  -6  -2   42.50    2.60
 -11  -6  -2   14.70    1.70
 -12  -6  -2   50.69    3.20
 -13  -6  -2   35.80    2.70
 -14  -6  -2   10.40    1.80
 -15  -6  -2    5.10    1.20
 -16  -6  -2    4.30    1.00
 -17  -6  -2    2.20    0.80
 -14   7   2    0.30    0.30
 -13   7   2    1.60    0.60
 -12   7   2   -0.20    0.40
  11  -7  -2    3.90    1.00
 -11   7   2    3.00    0.80
 -11   7   2    2.80    0.90
  10  -7  -2   24.30    1.90
  10  -7  -2   19.30    3.50
 -10   7   2   25.90    1.90
   9  -7  -2   28.70    4.70
   9  -7  -2   25.90    2.00
  -9   7   2   24.60    1.90
  -9   7   2   23.40    1.80
   8  -7  -2   -0.40    0.60
   8  -7  -2    1.20    1.90
  -8   7   2    1.10    0.70
   7  -7  -2    0.40    0.60
   7  -7  -2    1.10    1.70
  -7   7   2    2.00    5.10
  -7   7   2    0.10    0.60
  -7   7   2    1.30    1.50
   6  -7  -2    0.40    0.60
   6  -7  -2   -0.90    1.40
  -6   7   2    1.20    4.30
  -6   7   2    0.10    1.20
  -6   7   2    0.40    0.30
  -6   7   2    0.00    0.60
  -6   7   2   -0.20    0.50
   5  -7  -2   22.10    2.90
  -5   7   2   20.30    4.80
  -5   7   2   16.80    1.10
  -5   7   2   19.30    1.60
  -5   7   2   19.10    3.40
  -5   7   2   15.70    1.30
   4  -7  -2    5.40    1.70
  -4   7   2   -2.60    4.60
  -4   7   2    4.40    1.60
  -4   7   2    7.30    1.10
   3  -7  -2    2.40    1.30
  -3   7   2    3.10    0.80
  -3   7   2    2.60    4.30
  -3   7   2    3.70    1.60
   2  -7  -2   75.09    4.40
  -2   7   2   77.59    7.40
  -2   7   2   73.19    4.60
  -2   7   2   73.39    3.70
   1  -7  -2    1.10    1.10
  -1   7   2    0.80    1.40
  -1   7   2    1.10    0.60
  -1   7   2    6.80    5.20
   0  -7  -2   26.40    2.10
   0   7   2   27.00    1.70
   0   7   2   24.70    6.40
   1   7   2   29.70    1.70
   2   7   2    2.90    0.60
  -3  -7  -2   48.60    5.00
  -3  -7  -2   43.50    3.30
   3   7   2   51.99    2.40
  -4  -7  -2  986.90   38.40
   4   7   2  939.71   38.70
  -5  -7  -2   43.60    3.10
  -5  -7  -2   43.90    2.20
   5   7   2   41.10    2.60
   5   7   2   45.30    2.10
   6   7   2    9.50    0.90
   6   7   2   10.20    1.30
   7   7   2    5.40    0.70
   7   7   2    4.90    1.30
  -8  -7  -2    6.70    1.10
  -9  -7  -2   22.60    1.80
 -10  -7  -2   39.60    2.60
 -11  -7  -2    1.80    1.30
 -12  -7  -2   96.79    5.00
 -13  -7  -2    0.10    1.00
 -14  -7  -2    0.20    1.20
 -15  -7  -2    1.30    0.90
 -16  -7  -2    1.30    0.90
 -17  -7  -2    2.60    0.80
 -13   8   2    0.70    0.40
 -12   8   2    6.60    0.80
  11  -8  -2    0.30    0.70
 -11   8   2    0.10    0.50
  10  -8  -2    1.30    0.80
 -10   8   2    1.70    1.00
   9  -8  -2   90.39    4.60
  -9   8   2   93.29    4.40
  -9   8   2   94.29    4.40
   8  -8  -2   30.70    4.20
   8  -8  -2   38.60    2.40
  -8   8   2   38.50    2.30
   7  -8  -2   20.10    1.70
   7  -8  -2   14.90    2.80
  -7   8   2   22.30    7.00
  -7   8   2   16.30    2.20
  -7   8   2   18.10    2.90
   6  -8  -2   17.40    1.40
  -6   8   2   14.10    2.50
  -6   8   2   16.80    1.50
  -6   8   2   22.80    6.30
  -6   8   2   18.30    1.00
   5  -8  -2    8.70    2.20
   5  -8  -2    7.30    1.00
  -5   8   2   11.80    2.40
  -5   8   2    7.70    0.60
  -5   8   2    9.20    1.00
  -5   8   2    6.90    6.00
   4  -8  -2   70.49    4.80
   4  -8  -2   67.19    3.30
  -4   8   2   73.09    3.80
  -4   8   2   69.69    3.00
  -4   8   2   75.69    5.00
  -4   8   2   70.89    3.50
  -4   8   2   73.99    8.50
   3  -8  -2   33.60    3.40
  -3   8   2   36.30    3.40
  -3   8   2   32.50    7.10
  -3   8   2   33.20    2.30
   2  -8  -2  275.97   12.30
  -2   8   2  251.47   16.00
  -2   8   2  260.67   12.70
  -2   8   2  285.17   11.50
   1  -8  -2  170.88    8.80
  -1   8   2  200.78   11.70
  -1   8   2  146.79   13.30
  -1   8   2  182.78    7.70
   0  -8  -2   54.69    3.30
   0   8   2   56.59    2.90
   1   8   2    7.60    1.00
   2   8   2    2.30    0.60
  -3  -8  -2   -0.10    4.10
  -3  -8  -2    0.40    0.80
   3   8   2    0.60    0.50
  -4  -8  -2  149.19    6.80
   4   8   2  152.38    6.40
  -5  -8  -2    2.10    0.70
  -5  -8  -2    2.20    2.20
   5   8   2    1.40    0.50
   6   8   2   19.40    1.30
   7   8   2   11.90    1.10
  -8  -8  -2   35.00    3.20
   8   8   2   27.90    1.80
  -9  -8  -2    2.70    1.00
 -10  -8  -2    8.40    1.30
 -11  -8  -2   25.60    2.30
 -12  -8  -2   82.39    4.50
 -13  -8  -2    7.80    1.50
 -14  -8  -2    5.00    1.30
 -15  -8  -2    2.90    1.10
 -16  -8  -2    5.80    1.10
 -17  -8  -2    4.20    0.90
 -13   9   2    1.90    0.40
 -12   9   2    1.10    0.50
  11  -9  -2    0.10    0.60
 -11   9   2   -0.30    0.50
  10  -9  -2    1.20    0.80
   9  -9  -2    5.10    1.00
  -9   9   2    4.20    1.10
  -9   9   2    5.40    1.30
   8  -9  -2    4.20    1.00
  -8   9   2    5.70    1.00
   7  -9  -2    7.50    1.10
  -7   9   2    6.80    8.60
  -7   9   2    9.70    1.20
  -7   9   2   13.80    3.10
   6  -9  -2   17.20    1.60
  -6   9   2   22.10    3.40
  -6   9   2   15.60    0.90
  -6   9   2   16.10    2.40
   5  -9  -2    0.60    1.30
   5  -9  -2    0.20    0.60
  -5   9   2    1.00    1.60
  -5   9   2    0.50    0.60
  -5   9   2  -10.70    7.30
  -5   9   2    0.10    0.60
  -5   9   2    0.10    0.30
   4  -9  -2   67.59    3.30
  -4   9   2   65.29    3.80
  -4   9   2   69.29    2.90
  -4   9   2   70.99    9.10
  -4   9   2   63.89    3.30
  -4   9   2   66.29    5.10
   3  -9  -2   72.29    3.70
  -3   9   2   68.19    3.50
  -3   9   2   72.59    3.90
  -3   9   2   74.39    3.10
  -3   9   2   68.99    9.70
   2  -9  -2    0.60    1.00
   2  -9  -2    2.60    0.60
  -2   9   2    3.60    0.40
  -2   9   2    2.00    0.80
  -2   9   2    5.10    7.50
  -1   9   2    7.60    8.70
   0   9   2    7.60    1.10
   1   9   2    1.30    0.70
   2   9   2   -0.10    0.50
  -3  -9  -2   35.30    6.80
   3   9   2   52.59    2.70
  -4  -9  -2   15.70    1.80
  -4  -9  -2   12.60    4.40
   4   9   2   18.10    1.40
  -5  -9  -2  345.17   15.40
  -5  -9  -2  326.47   14.20
   5   9   2  349.17   14.00
   6   9   2   50.09    2.60
  -7  -9  -2   21.20    2.00
   7   9   2   17.40    1.50
  -8  -9  -2   19.30    1.80
   8   9   2   17.30    1.40
  -9  -9  -2    6.00    1.30
 -10  -9  -2    4.50    1.50
 -11  -9  -2    5.00    1.30
 -12  -9  -2   21.20    2.30
 -13  -9  -2   12.70    1.60
 -14  -9  -2    0.90    1.00
 -15  -9  -2    0.30    0.90
 -16  -9  -2   -0.60    1.30
 -17  -9  -2    2.40    0.70
 -12  10   2    0.30    0.30
  11 -10  -2    2.30    0.70
 -11  10   2    1.50    0.60
   9 -10  -2    1.10    0.80
  -9  10   2    0.90    0.70
   8 -10  -2    3.00    1.20
  -8  10   2    2.60    0.90
   7 -10  -2   -0.30    0.70
  -7  10   2    0.30    0.70
  -7  10   2  -16.60   16.80
   6 -10  -2   22.90    1.80
  -6  10   2   24.70    9.50
  -6  10   2   24.50    1.80
  -6  10   2   24.20    1.20
   5 -10  -2   14.40    1.60
  -5  10   2   32.90   18.40
  -5  10   2   16.80    1.90
   4 -10  -2    0.80    0.70
  -4  10   2    1.00    0.40
  -4  10   2   10.20   10.70
  -4  10   2    1.30    0.80
  -4  10   2   -0.80    0.60
   3 -10  -2    5.10    0.90
  -3  10   2    6.20    1.00
  -3  10   2    4.40    1.90
  -3  10   2    4.90    0.50
  -3  10   2   -5.50   11.60
   2 -10  -2   77.39    3.60
  -2  10   2   76.69    3.20
  -2  10   2   72.39    3.60
  -2  10   2   74.59    4.10
   1 -10  -2    1.60    0.60
  -1  10   2    0.80    0.70
   0 -10  -2    6.30    0.80
   0  10   2    6.30    1.10
  -1 -10  -2   43.10    2.20
   1  10   2   44.30    2.60
   2  10   2  137.59    6.30
   3  10   2  103.19    4.90
  -4 -10  -2   -5.80    5.40
  -5 -10  -2   46.40    7.50
  -5 -10  -2   40.30    2.70
  -5 -10  -2   39.40    2.80
  -6 -10  -2   -2.70    2.50
  -6 -10  -2    1.20    0.60
   6  10   2    0.70    0.60
  -7 -10  -2    5.80    1.10
  -7 -10  -2    4.50    1.00
   7  10   2    5.80    1.00
  -8 -10  -2   12.90    1.40
  -8 -10  -2   12.90    1.60
   8  10   2   12.20    1.40
  -9 -10  -2    3.80    1.10
 -10 -10  -2   19.00    2.00
 -11 -10  -2    5.50    1.30
 -12 -10  -2    2.60    1.20
 -13 -10  -2    7.80    1.40
 -14 -10  -2   -0.40    0.70
 -15 -10  -2    0.40    0.80
 -16 -10  -2    1.00    0.80
  11 -11  -2    0.20    0.40
 -11  11   2    0.00    0.30
  10 -11  -2    1.60    0.60
 -10  11   2    1.20    0.60
   9 -11  -2    2.00    0.70
  -9  11   2    3.30    0.80
   8 -11  -2   -0.40    0.60
  -8  11   2   -0.10    0.60
   7 -11  -2    1.70    1.00
  -7  11   2    1.40    1.00
   6 -11  -2    0.40    0.80
  -6  11   2    0.40    0.80
  -6  11   2   -0.20    0.20
   5 -11  -2   73.49    3.80
  -5  11   2   77.29    3.80
  -5  11   2   72.99    3.20
   4 -11  -2    2.30    0.80
  -4  11   2    2.30    0.40
  -4  11   2    2.90    0.90
  -4  11   2    0.00    0.70
   3 -11  -2   10.80    1.20
  -3  11   2   11.20    1.60
  -3  11   2   11.30    1.30
  -3  11   2   11.20    0.90
   2 -11  -2    5.10    0.90
  -2  11   2    5.20    0.60
  -2  11   2    6.80    1.30
  -2  11   2    6.90    1.00
   1 -11  -2    2.60    0.70
  -1  11   2    1.20    0.80
  -1  11   2    3.10    1.00
   0 -11  -2    3.60    0.70
   0  11   2    3.90    1.00
  -1 -11  -2    1.40    1.00
  -1 -11  -2    2.40    0.60
   1  11   2    2.70    0.90
  -2 -11  -2   23.50    2.20
  -2 -11  -2   24.70    1.50
   2  11   2   25.80    2.00
  -3 -11  -2   20.10    1.30
  -3 -11  -2   20.90    2.30
   3  11   2   20.10    1.80
  -4 -11  -2    6.80    0.70
  -4 -11  -2    4.80    1.30
   4  11   2    6.60    1.10
  -5 -11  -2   12.90    0.90
  -5 -11  -2   11.70    1.60
   5  11   2   13.30    1.50
  -6 -11  -2   33.50    1.70
  -6 -11  -2   34.00    2.20
  -6 -11  -2   35.20    2.60
  -6 -11  -2   36.80    4.30
   6  11   2   35.40    2.30
  -7 -11  -2   -0.60    0.70
  -7 -11  -2    0.60    0.30
  -7 -11  -2    1.80    1.10
   7  11   2    0.20    0.60
  -8 -11  -2    1.80    0.90
  -8 -11  -2    0.70    1.00
   8  11   2    2.00    0.80
  -9 -11  -2   12.00    1.60
 -10 -11  -2    5.60    1.30
 -11 -11  -2   15.60    1.90
 -12 -11  -2   16.90    2.00
 -13 -11  -2    1.70    1.00
 -14 -11  -2    0.10    0.90
 -15 -11  -2    1.00    0.80
 -16 -11  -2    0.10    0.70
  10 -12  -2    4.10    0.60
 -10  12   2    3.30    0.50
   9 -12  -2    1.50    0.60
   8 -12  -2    0.20    0.60
  -8  12   2    0.20    0.60
   7 -12  -2    3.70    0.90
  -7  12   2    4.10    0.90
   6 -12  -2    1.80    0.70
  -6  12   2    2.60    0.90
   5 -12  -2   17.70    1.50
  -5  12   2   16.50    0.90
  -5  12   2   13.20    1.40
   4 -12  -2   29.80    1.90
  -4  12   2   26.90    1.90
  -4  12   2   25.40    1.40
   3 -12  -2   14.20    1.40
  -3  12   2   12.80    0.90
  -3  12   2   14.30    1.40
  -3  12   2   17.30    2.10
   2 -12  -2    0.20    0.60
  -2  12   2   -0.20    0.90
  -2  12   2    0.20    0.70
  -2  12   2    0.20    0.40
   1 -12  -2    5.70    1.40
  -1  12   2    5.30    1.00
  -1  12   2    5.80    1.30
  -1  12   2    6.20    0.80
   0 -12  -2    2.90    0.70
   0  12   2    4.50    1.20
  -1 -12  -2    5.90    0.80
   1  12   2    6.60    1.30
  -2 -12  -2    0.30    0.50
  -2 -12  -2   -0.80    0.90
   2  12   2   -0.30    0.70
  -3 -12  -2   13.30    1.90
  -3 -12  -2   12.40    1.00
   3  12   2    9.50    1.40
  -4 -12  -2   10.00    1.60
  -4 -12  -2   10.00    0.90
   4  12   2    9.50    1.40
  -5 -12  -2    4.50    1.30
  -5 -12  -2    3.40    0.60
  -5 -12  -2    6.30    7.10
   5  12   2    3.80    1.00
  -6 -12  -2   26.80    2.50
  -6 -12  -2   30.00    1.60
   6  12   2   28.40    2.20
  -7 -12  -2   13.80    2.60
  -7 -12  -2   10.10    1.30
  -7 -12  -2    8.10    0.70
   7  12   2    8.20    1.40
  -8 -12  -2    1.40    0.90
  -8 -12  -2    1.30    1.10
   8  12   2    1.20    0.80
  -9 -12  -2    1.90    1.10
 -10 -12  -2    0.70    1.10
 -11 -12  -2    8.60    1.50
 -12 -12  -2    0.00    0.90
 -13 -12  -2    0.50    0.90
 -14 -12  -2    4.20    1.10
 -15 -12  -2   -0.10    0.70
 -16 -12  -2    1.70    0.70
   8 -13  -2    1.00    0.60
   7 -13  -2   -0.30    0.50
  -7  13   2    1.10    0.60
   6 -13  -2    0.40    0.60
  -6  13   2    0.90    0.60
   5 -13  -2    1.50    0.70
  -5  13   2    0.40    0.20
  -5  13   2    3.30    0.90
   4 -13  -2   12.40    1.30
  -4  13   2   16.40    1.10
  -4  13   2   19.90    1.90
   3 -13  -2   38.10    2.40
  -3  13   2   39.10    1.90
  -3  13   2   39.40    2.40
   2 -13  -2    6.10    0.90
  -2  13   2    6.00    1.10
  -2  13   2    4.80    0.60
  -2  13   2    6.20    1.50
   1 -13  -2   20.60    1.60
  -1  13   2   19.10    1.20
  -1  13   2   24.00    3.50
  -1  13   2   19.90    1.70
   0 -13  -2    5.20    0.80
   0  13   2    5.20    0.60
   0  13   2    5.60    1.40
  -1 -13  -2    2.50    0.70
   1  13   2    3.10    1.20
  -2 -13  -2    2.80    0.70
   2  13   2    1.30    1.00
  -3 -13  -2   22.40    1.50
   3  13   2   24.60    2.20
  -4 -13  -2    3.40    0.70
  -4 -13  -2    2.60    1.50
   4  13   2    4.20    1.20
  -5 -13  -2  108.89    4.60
  -5 -13  -2  100.69    5.60
   5  13   2  105.09    5.40
  -6 -13  -2   53.99    3.60
  -6 -13  -2   57.99    2.60
  -7 -13  -2    1.00    0.40
  -7 -13  -2    0.40    1.10
  -7 -13  -2   -0.30    0.70
   7  13   2    0.10    0.70
  -8 -13  -2   -0.30    1.00
  -8 -13  -2    0.90    0.70
   8  13   2    0.90    0.80
  -9 -13  -2    1.30    1.10
 -10 -13  -2   17.70    2.00
 -11 -13  -2   11.10    1.70
 -12 -13  -2    0.30    0.90
 -13 -13  -2    1.80    0.90
 -14 -13  -2    0.10    0.90
 -15 -13  -2    1.00    0.70
   8 -14  -2    1.20    0.40
  -8  14   2    1.60    0.50
   7 -14  -2   -0.50    0.40
  -7  14   2   -0.40    0.50
  -6  14   2   18.40    1.40
   5 -14  -2    1.30    0.70
  -5  14   2    1.10    0.60
   4 -14  -2   -0.50    0.50
  -4  14   2    0.00    0.30
  -4  14   2    0.50    0.70
   3 -14  -2    3.90    0.80
  -3  14   2    3.30    0.80
  -3  14   2    3.60    0.50
   2 -14  -2   24.00    1.70
  -2  14   2   21.20    1.20
  -2  14   2   17.50    2.70
  -2  14   2   20.80    2.00
   1 -14  -2   21.10    1.70
  -1  14   2   21.40    2.50
  -1  14   2   18.20    1.70
  -1  14   2   21.50    1.20
   0 -14  -2   24.40    1.80
   0  14   2   26.20    2.70
   0  14   2   26.00    1.40
  -1 -14  -2    0.20    0.60
   1  14   2   -1.00    0.90
  -2 -14  -2   -0.30    0.50
   2  14   2    0.00    0.90
  -3 -14  -2   44.80    2.40
  -3 -14  -2   45.90    3.10
   3  14   2   45.10    3.20
  -4 -14  -2   84.99    3.90
  -4 -14  -2   90.19    4.80
   4  14   2   90.19    4.90
  -5 -14  -2    5.70    1.50
  -5 -14  -2    6.00    0.70
   5  14   2    5.70    1.40
  -6 -14  -2   12.90    1.00
  -6 -14  -2   12.00    2.00
  -6 -14  -2   15.20    5.00
   6  14   2   11.40    1.70
  -7 -14  -2    1.40    1.20
  -7 -14  -2    2.70    1.00
   7  14   2    3.00    1.10
  -8 -14  -2    3.40    1.30
   8  14   2    2.80    1.00
  -9 -14  -2    1.20    1.30
 -10 -14  -2    0.30    0.90
 -11 -14  -2    0.50    1.00
 -12 -14  -2    1.10    0.90
 -13 -14  -2    0.20    0.70
 -14 -14  -2   -0.10    0.70
   7 -15  -2    0.70    0.50
  -7  15   2    1.50    0.60
   6 -15  -2    0.10    0.40
  -6  15   2    0.30    0.50
   5 -15  -2    0.40    0.50
  -5  15   2    0.30    0.50
   4 -15  -2    0.20    0.50
  -4  15   2   -0.10    0.70
   3 -15  -2    2.40    0.70
  -3  15   2    2.40    0.40
  -3  15   2    1.00    0.60
   2 -15  -2    5.60    0.90
  -2  15   2    5.10    0.50
  -2  15   2    5.00    0.90
   1 -15  -2   26.80    1.70
  -1  15   2   24.70    1.30
  -1  15   2   22.40    1.80
   0 -15  -2    6.50    0.90
   0  15   2   13.20    2.50
   0  15   2    6.60    0.70
  -1 -15  -2   32.80    2.10
   1  15   2   39.70    4.00
   1  15   2   33.40    1.70
  -2 -15  -2   39.40    2.20
   2  15   2   44.40    3.60
  -3 -15  -2   67.39    3.10
   3  15   2   55.89    3.90
  -4 -15  -2   12.20    1.00
   4  15   2    7.90    1.60
  -5 -15  -2    0.10    0.90
  -5 -15  -2   -0.30    0.40
   5  15   2    0.20    0.90
  -6 -15  -2    7.90    0.80
  -7 -15  -2    0.20    0.70
  -7 -15  -2    0.10    1.30
   7  15   2   -0.40    0.80
  -8 -15  -2    9.70    1.90
  -9 -15  -2   29.30    2.70
 -10 -15  -2    6.00    1.30
 -11 -15  -2    3.30    1.10
 -13 -15  -2    0.60    0.80
 -14 -15  -2    0.00    0.70
   5 -16  -2    0.50    0.40
   4 -16  -2    0.10    0.40
  -4  16   2   -0.10    0.50
   3 -16  -2    4.20    0.70
  -3  16   2    2.00    0.60
   2 -16  -2    2.40    0.70
  -2  16   2    2.30    0.70
  -2  16   2    1.30    0.30
   1 -16  -2    1.40    0.60
  -1  16   2    0.80    0.90
  -1  16   2    1.10    0.40
   0 -16  -2   23.80    1.60
   0  16   2   21.90    1.20
  -1 -16  -2    0.30    0.50
   1  16   2    0.30    0.30
  -2 -16  -2    5.40    0.80
   2  16   2    6.10    0.60
  -3 -16  -2    7.70    0.80
  -4 -16  -2    0.30    0.40
  -5 -16  -2    3.30    0.60
  -6 -16  -2    2.50    0.90
  -6 -16  -2    2.40    1.00
  -6 -16  -2    2.20    0.40
  -7 -16  -2    4.80    1.10
  -7 -16  -2    3.00    0.80
  -8 -16  -2    1.30    0.90
  -8 -16  -2    0.10    0.50
  -9 -16  -2    1.50    1.10
 -10 -16  -2    1.40    1.10
 -11 -16  -2    1.30    1.00
 -12 -16  -2    2.90    1.00
 -13 -16  -2    0.90    0.70
   3 -17  -2    1.10    0.40
   2 -17  -2    0.40    0.40
   1 -17  -2    0.00    0.60
  -1  17   2    0.10    0.30
   0 -17  -2    0.20    0.40
   0  17   2   -0.30    0.30
  -1 -17  -2    0.10    0.40
   1  17   2    0.20    0.30
  -2 -17  -2    1.00    0.50
   2  17   2    1.40    0.40
  -3 -17  -2    0.40    0.40
   3  17   2   -0.10    0.30
  -4 -17  -2    7.50    0.70
   4  17   2    7.10    0.60
  -5 -17  -2    1.30    0.40
  -5 -17  -2    1.40    0.70
  -6 -17  -2   -0.10    0.60
  -7 -17  -2    0.80    0.60
  -8 -17  -2    3.50    0.90
  -9 -17  -2    2.10    0.80
 -10 -17  -2    1.20    0.70
 -11 -17  -2    0.50    0.60
   1 -18  -2    0.60    0.30
   0 -18  -2    0.70    0.40
   0  18   2    0.40    0.20
  -1 -18  -2    0.20    0.30
   1  18   2    0.30    0.20
  -2 -18  -2    0.20    0.30
   2  18   2    0.40    0.30
  -3 -18  -2    0.00    0.30
   3  18   2    0.40    0.30
  -4 -18  -2    0.80    0.50
  -4 -18  -2    0.80    0.60
   4  18   2    0.80    0.30
  -5 -18  -2    0.90    0.60
   5  18   2    1.00    0.30
   6  18   2    0.60    0.30
  -3 -19  -2    0.40    0.40
   3  19   2    0.70    0.20
  -4 -19  -2    0.50    0.40
   4  19   2    0.60    0.20
   5  19   2   -0.10    0.20
   5  17  -3    9.00    0.50
  -4 -17   3    0.20    0.20
   3  17  -3    1.30    0.20
  -3 -17   3    1.40    0.40
  -6 -16   3    1.10    0.30
  -5 -16   3    1.70    0.40
   4  16  -3    9.30    0.60
  -4 -16   3    7.50    0.70
   3  16  -3   10.20    0.70
  -3 -16   3   10.30    0.80
   2  16  -3    1.70    0.30
  -2 -16   3    2.00    0.50
   1  16  -3    0.00    0.20
  -1 -16   3    0.10    0.40
   0 -16   3    0.40    0.40
  -1  16  -3   -0.50    0.40
   1 -16   3   -0.10    0.30
  -2  16  -3   -0.20    0.40
   2 -16   3    0.50    0.40
 -11 -15   3    0.50    0.60
 -10 -15   3   -0.60    0.50
  -9 -15   3   -0.60    0.60
  -7 -15   3    1.70    0.40
  -6 -15   3    4.70    0.60
  -5 -15   3    0.30    0.40
  -4 -15   3    0.10    0.40
  -3 -15   3   27.30    1.60
   2  15  -3    0.30    0.30
  -2 -15   3   -0.10    0.50
   1  15  -3    0.50    0.30
   1  15  -3    0.70    0.60
  -1 -15   3    0.10    0.50
   0  15  -3   -0.10    0.50
   0  15  -3   -0.20    0.20
   0 -15   3    0.00    0.40
  -1  15  -3    2.60    0.60
   1 -15   3    3.80    0.70
  -2  15  -3    1.70    0.50
   2 -15   3    0.80    0.50
  -3  15  -3    0.00    0.40
   3 -15   3    0.00    0.40
  -4  15  -3    0.20    0.40
   4 -15   3    0.20    0.40
 -12 -14   3    1.00    0.70
 -11 -14   3    0.10    0.70
 -10 -14   3    2.90    1.10
  -9 -14   3    0.20    0.70
  -8 -14   3    2.30    0.50
  -8 -14   3    3.00    1.10
  -7 -14   3    0.70    1.00
  -7 -14   3    0.10    0.40
  -6 -14   3    3.10    1.00
  -6 -14   3    3.00    0.50
  -5 -14   3   -0.10    0.40
  -4 -14   3    4.10    0.70
  -3 -14   3    0.80    0.50
  -2 -14   3    0.10    0.50
   1  14  -3   39.40    2.40
   1  14  -3   41.10    1.90
   0  14  -3   18.50    1.10
   0  14  -3   21.00    1.60
   0 -14   3   19.60    1.50
  -1  14  -3    3.60    0.40
  -1  14  -3    4.60    0.90
   1 -14   3    3.40    0.70
  -2  14  -3   -0.10    0.60
   2 -14   3   -0.20    0.50
  -3  14  -3    0.40    0.80
   3 -14   3    0.90    0.60
  -4  14  -3    3.20    0.60
   4 -14   3    5.10    0.80
  -5  14  -3    0.20    0.40
   5 -14   3    0.30    0.50
  -6  14  -3   -0.40    0.30
   6 -14   3    0.30    0.30
 -13 -13   3    0.40    0.80
 -12 -13   3   -0.80    0.90
 -11 -13   3    2.10    1.10
 -10 -13   3    8.30    1.50
  -9 -13   3    2.20    0.40
  -9 -13   3    0.80    1.20
  -8 -13   3   -0.50    0.30
  -8 -13   3    0.60    1.10
  -7 -13   3   -0.40    0.90
  -7 -13   3    0.10    0.40
  -6 -13   3    8.60    0.90
  -6 -13   3    6.10    1.50
  -5 -13   3    1.80    1.10
  -5 -13   3    1.70    0.50
  -4 -13   3    8.10    1.50
  -4 -13   3   10.30    1.00
   3  13  -3   12.80    1.90
  -3 -13   3   10.10    1.00
   2  13  -3   52.19    4.50
  -2 -13   3   49.10    2.60
   1  13  -3    2.20    1.00
   1  13  -3    3.50    2.40
  -1 -13   3   -0.10    0.60
   0  13  -3    0.30    0.60
   0 -13   3    0.70    0.80
  -1  13  -3    2.60    0.40
  -1  13  -3    1.40    0.70
   1 -13   3    2.70    0.70
  -2  13  -3    3.40    0.40
  -2  13  -3    3.50    0.90
   2 -13   3    3.10    0.80
  -3  13  -3    0.30    0.60
   3 -13   3    0.40    0.60
  -4  13  -3    0.20    0.60
   4 -13   3    0.70    0.50
  -5  13  -3    3.20    0.70
   5 -13   3    5.40    0.90
  -6  13  -3   -0.60    0.40
   6 -13   3    0.10    0.50
  -7  13  -3    0.80    0.50
   7 -13   3    0.30    0.40
 -14 -12   3    0.20    0.80
 -13 -12   3    1.30    0.90
 -12 -12   3    0.00    0.90
 -11 -12   3    2.50    1.10
 -10 -12   3   -0.30    0.20
 -10 -12   3   -0.50    1.00
  -9 -12   3    8.60    0.80
  -9 -12   3   10.50    1.70
  -8 -12   3   -0.40    0.50
  -8 -12   3    1.30    1.80
  -7 -12   3   10.10    0.90
  -7 -12   3    7.70    1.70
  -6 -12   3    1.30    1.20
  -6 -12   3    2.30    0.60
  -5 -12   3    1.70    0.60
  -5 -12   3    1.10    1.20
   4  12  -3    8.40    1.70
  -4 -12   3    8.90    1.70
  -4 -12   3    7.00    0.90
   3  12  -3    4.20    1.40
  -3 -12   3    3.50    1.30
  -3 -12   3    4.30    0.80
   2  12  -3  187.68    8.30
   2  12  -3  189.48    9.20
  -2 -12   3  194.88    8.10
   1  12  -3    2.00    0.80
   1  12  -3    0.90    1.20
  -1 -12   3    2.50    0.70
   0  12  -3    2.40    0.80
   0  12  -3    3.40    1.50
   0 -12   3    5.20    0.90
  -1  12  -3   -0.20    0.60
  -1  12  -3    0.80    2.00
  -1  12  -3    0.40    0.30
   1 -12   3    0.10    0.70
  -2  12  -3   16.20    1.00
  -2  12  -3   15.80    1.50
   2 -12   3   17.30    1.50
  -3  12  -3    8.00    0.60
  -3  12  -3    8.20    1.30
   3 -12   3    7.50    1.30
  -4  12  -3    0.10    0.70
   4 -12   3    0.60    0.60
  -5  12  -3    0.30    0.60
   5 -12   3   -0.60    0.60
  -6  12  -3    0.60    0.60
   6 -12   3    1.40    0.70
  -7  12  -3    0.60    0.50
   7 -12   3    0.00    0.50
  -8  12  -3    6.30    0.80
  -9  12  -3    1.00    0.40
  -9  12  -3    0.70    0.60
   9 -12   3    0.10    0.40
 -14 -11   3    0.40    0.70
 -13 -11   3    0.50    0.80
 -12 -11   3    0.40    1.00
 -11 -11   3   29.90    2.50
 -10 -11   3   10.00    1.60
 -10 -11   3    9.50    0.80
  -9 -11   3   24.90    2.50
  -9 -11   3   26.80    1.50
  -8 -11   3   11.90    1.00
  -8 -11   3   13.30    1.80
  -7 -11   3   55.69    2.70
  -7 -11   3   53.29    3.60
  -6 -11   3   49.40    3.50
  -6 -11   3   47.20    2.50
  -5 -11   3   89.39    5.00
  -5 -11   3   87.39    4.10
   4  11  -3    3.00    1.20
  -4 -11   3    2.90    0.70
  -4 -11   3    1.80    1.20
   3  11  -3   32.70    2.70
  -3 -11   3   30.10    1.90
  -3 -11   3   29.00    2.70
   2  11  -3   12.50    1.50
   2  11  -3   15.30    2.00
  -2 -11   3   14.00    1.90
  -2 -11   3   15.20    1.30
   1  11  -3   30.80    2.70
   1  11  -3   27.00    2.00
  -1 -11   3   28.60    1.80
   0  11  -3   15.50    1.70
   0  11  -3   19.90    2.40
   0 -11   3   16.10    1.40
  -1  11  -3   13.20    1.40
  -1  11  -3    7.90    1.60
   1 -11   3   13.30    1.30
  -2  11  -3   30.60    1.50
  -2  11  -3   28.80    2.10
   2 -11   3   31.10    2.00
  -3  11  -3   -0.40    0.60
  -3  11  -3   -0.20    0.30
   3 -11   3   -0.90    0.60
  -4  11  -3    9.50    1.20
   4 -11   3    8.00    1.20
  -5  11  -3    8.60    1.40
   5 -11   3    6.40    1.10
  -6  11  -3    4.10    0.80
   6 -11   3    3.30    0.80
  -7  11  -3    5.30    0.80
   7 -11   3    6.30    0.90
  -8  11  -3    0.60    0.50
   8 -11   3    0.60    0.50
  -9  11  -3    0.60    0.50
  -9  11  -3    0.60    0.50
   9 -11   3   -0.10    0.50
 -10  11  -3    0.30    0.40
 -10  11  -3    0.10    0.40
 -15 -10   3    0.30    0.70
 -14 -10   3    7.70    1.20
 -13 -10   3    0.00    0.80
 -12 -10   3   -0.50    0.80
 -11 -10   3    9.20    1.50
 -10 -10   3   -0.30    0.90
 -10 -10   3    0.60    0.40
  -9 -10   3    4.00    1.20
  -9 -10   3    3.60    0.60
  -8 -10   3   13.30    1.10
  -8 -10   3   16.00    2.00
  -7 -10   3   37.00    2.90
  -7 -10   3   35.70    2.00
  -6 -10   3    3.70    1.40
  -6 -10   3    6.10    1.20
   5  10  -3   12.50    1.80
  -5 -10   3   13.30    1.10
  -5 -10   3   11.40    1.80
   4  10  -3    6.30    1.30
  -4 -10   3    7.70    0.90
  -4 -10   3   10.70    1.80
   3  10  -3   62.39    3.90
  -3 -10   3   67.59    4.00
  -3 -10   3   69.79    3.30
   2  10  -3   34.50    3.70
   2  10  -3   29.10    2.50
  -2 -10   3   28.80    1.80
  -2 -10   3   26.60    2.50
   1  10  -3    5.60    1.00
   1  10  -3    8.10    1.40
  -1 -10   3    8.80    1.60
  -1 -10   3    7.60    1.00
   0  10  -3   12.30    1.70
   0  10  -3   16.30    1.50
   0 -10   3   14.30    1.30
  -1  10  -3   12.70    1.80
  -1  10  -3   14.30    1.50
   1 -10   3   15.50    1.30
  -2  10  -3    0.80    0.70
  -2  10  -3    0.70    0.80
  -2  10  -3    1.80    0.40
   2 -10   3    2.50    0.80
  -3  10  -3    7.70   13.60
  -3  10  -3    1.70    0.40
  -3  10  -3    0.70    0.70
   3 -10   3    1.30    0.70
  -4  10  -3   -1.80   12.70
  -4  10  -3    5.30    1.00
  -4  10  -3    4.70    0.50
   4 -10   3    5.60    1.00
  -5  10  -3    9.10   14.80
  -6  10  -3   77.89   13.40
  -6  10  -3   66.59    6.80
  -6  10  -3   62.99    3.30
   6 -10   3   64.09    3.40
  -7  10  -3    0.30    0.60
   7 -10   3    0.70    0.70
  -8  10  -3    0.00    0.50
   8 -10   3    0.50    0.70
  -9  10  -3    0.50    0.50
   9 -10   3    1.30    0.70
 -10  10  -3    0.80    0.50
 -10  10  -3    0.70    0.50
  10 -10   3    0.80    0.50
 -11  10  -3    7.50    0.80
 -15  -9   3    0.90    0.70
 -14  -9   3   22.60    2.00
 -13  -9   3    1.50    1.00
 -12  -9   3    7.60    1.50
 -11  -9   3    0.10    0.40
 -11  -9   3    1.00    1.10
 -10  -9   3    0.40    0.40
 -10  -9   3    0.60    1.10
  -9  -9   3    0.00    0.40
  -9  -9   3    0.30    1.00
  -8  -9   3    2.90    0.60
  -8  -9   3    5.10    1.40
  -7  -9   3   -0.10    0.50
  -7  -9   3    1.20    1.00
  -6  -9   3   38.70    2.90
  -6  -9   3   42.50    2.20
   5   9  -3    3.20    1.00
  -5  -9   3    1.90    0.60
  -5  -9   3    3.00    1.20
   4   9  -3    4.40    1.10
  -4  -9   3    4.90    0.80
  -4  -9   3    4.90    1.30
   3   9  -3    1.30    0.80
  -3  -9   3    1.60    1.20
  -3  -9   3    0.10    0.50
   2   9  -3    3.60    1.10
  -2  -9   3    3.00    0.70
  -2  -9   3    2.20    1.20
  -1  -9   3    4.80    1.20
  -1  -9   3    4.70    0.80
   0   9  -3   50.49    2.90
   0   9  -3   51.89    3.50
   0  -9   3   51.39    2.70
  -1   9  -3    6.60    1.10
  -1   9  -3   29.20   12.10
  -1   9  -3    7.00    1.40
   1  -9   3    7.10    0.90
  -2   9  -3   11.40    9.60
  -2   9  -3    2.00    0.80
  -2   9  -3    3.80    1.00
   2  -9   3    0.80    1.20
   2  -9   3    2.60    0.70
  -3   9  -3    1.60    0.70
  -3   9  -3    7.60    9.70
  -3   9  -3   -0.20    0.70
  -3   9  -3    1.90    0.40
  -3   9  -3    1.60    2.00
   3  -9   3    1.40    0.70
   3  -9   3   -0.50    1.20
  -4   9  -3    9.00   11.30
  -4   9  -3    0.60    1.00
  -4   9  -3    0.30    0.30
  -4   9  -3    1.10    2.10
   4  -9   3    1.00    0.70
   4  -9   3   -0.50    1.30
  -5   9  -3    0.30    0.80
  -5   9  -3    0.00    1.90
  -5   9  -3    4.80    8.40
   5  -9   3    0.60    0.70
   5  -9   3   -0.30    1.50
  -6   9  -3  106.89    4.90
  -6   9  -3  111.09    8.00
  -6   9  -3   96.79   13.10
   6  -9   3  103.19    4.90
  -7   9  -3   31.40    3.50
  -7   9  -3   33.80    2.10
  -7   9  -3   16.30    9.10
  -7   9  -3   31.70    4.20
   7  -9   3   30.80    2.10
  -8   9  -3   61.79    5.40
  -8   9  -3   39.30   10.20
  -8   9  -3   60.79    3.10
   9  -9   3    7.20    1.00
 -10   9  -3    2.00    0.70
 -10   9  -3    0.90    0.50
  10  -9   3    1.20    0.70
 -11   9  -3    0.40    0.40
 -11   9  -3    1.10    0.60
 -12   9  -3   -0.10    0.30
 -12   9  -3    0.10    0.50
 -16  -8   3   -0.60    0.60
 -15  -8   3    0.70    0.80
 -14  -8   3   12.90    1.50
 -13  -8   3    2.50    1.10
 -12  -8   3   -0.10    0.20
 -11  -8   3   41.00    2.00
 -11  -8   3   38.20    2.90
 -10  -8   3    2.00    0.50
 -10  -8   3    1.70    1.00
  -9  -8   3    0.00    0.60
  -9  -8   3    0.00    1.00
  -8  -8   3    5.60    0.80
  -8  -8   3    4.70    1.20
  -7  -8   3   29.90    1.80
  -7  -8   3   33.40    2.50
  -6  -8   3    3.80    0.70
  -6  -8   3    5.60    1.20
   5   8  -3    7.30    1.30
  -5  -8   3    8.40    1.50
  -5  -8   3    7.70    0.90
   4   8  -3   16.10    1.70
  -4  -8   3   17.00    1.20
  -4  -8   3   14.70    1.70
   3   8  -3    0.00    0.70
  -3  -8   3    0.30    0.50
  -3  -8   3    1.90    1.10
   2   8  -3    4.50    1.00
  -2  -8   3    6.30    0.80
  -2  -8   3    3.30    1.10
   1   8  -3  -14.30    9.80
   1   8  -3    3.10    1.00
  -1  -8   3    1.80    0.60
  -1  -8   3    2.30    1.00
   0   8  -3   29.90    2.20
   0   8  -3   31.40   10.30
   0  -8   3   32.30    2.30
   0  -8   3   29.10    1.80
  -1   8  -3    4.00    7.80
  -1   8  -3    2.70    1.80
  -1   8  -3    2.60    0.90
   1  -8   3    1.70    0.60
  -2   8  -3   12.20    1.30
  -2   8  -3   19.80    7.80
  -2   8  -3   11.60    1.60
   2  -8   3   13.40    1.80
  -3   8  -3   -1.60    7.20
  -3   8  -3    0.10    0.50
  -3   8  -3    0.50    0.30
  -3   8  -3    0.60    0.70
  -3   8  -3   -0.90    1.50
   3  -8   3    0.70    0.60
   3  -8   3    3.10    1.50
  -4   8  -3   24.90    4.10
  -4   8  -3   19.50    1.00
  -4   8  -3   28.50    8.60
  -4   8  -3   18.10    1.60
   4  -8   3   28.40    3.80
   4  -8   3   17.10    1.40
  -5   8  -3   36.20    4.30
  -5   8  -3   40.70    2.30
   5  -8   3   38.70    2.30
   5  -8   3   43.10    4.60
  -6   8  -3  126.99    5.50
  -6   8  -3  121.09   13.60
  -6   8  -3  126.59    7.90
   6  -8   3  105.39    5.80
  -7   8  -3    1.10    0.70
  -7   8  -3    3.10    1.40
  -7   8  -3    1.40    7.10
   7  -8   3    0.30    0.80
   7  -8   3   -0.30    2.00
  -8   8  -3    1.10    1.40
  -8   8  -3    2.40    7.20
  -8   8  -3   10.60    2.40
   8  -8   3    5.90    2.70
  -9   8  -3    4.60    0.90
  -9   8  -3    8.30    2.40
  -9   8  -3    3.70    7.60
   9  -8   3    4.20    1.00
 -10   8  -3    1.20    0.60
 -11   8  -3   13.20    1.10
 -11   8  -3   13.40    1.50
 -12   8  -3    1.10    0.50
 -12   8  -3    0.60    0.40
 -16  -7   3    0.90    0.70
 -15  -7   3    9.00    1.30
 -14  -7   3    2.80    1.10
 -13  -7   3    1.70    1.10
 -12  -7   3   15.80    1.90
 -12  -7   3   14.50    1.00
 -11  -7   3   15.10    1.10
 -11  -7   3   12.80    1.70
 -10  -7   3   14.90    1.20
 -10  -7   3   15.40    1.90
  -9  -7   3   30.50    2.40
  -9  -7   3   27.90    1.70
  -8  -7   3    1.40    1.00
  -8  -7   3    1.00    0.50
  -7  -7   3   20.70    2.00
  -7  -7   3   17.50    1.30
  -6  -7   3   51.79    2.50
  -6  -7   3   50.99    3.10
   5   7  -3   36.60    2.40
  -5  -7   3   39.80    3.20
   4   7  -3   22.70    1.80
   3   7  -3   16.30    1.60
   2   7  -3   52.99   11.40
   2   7  -3   74.29    3.80
   1   7  -3   23.00    1.90
   1   7  -3   24.80    8.60
  -1  -7   3   25.00    2.20
   0   7  -3   48.60    4.10
   0   7  -3   46.40    2.80
   0   7  -3   40.60    8.60
   0  -7   3   51.89    3.40
  -1   7  -3   50.79    3.00
  -1   7  -3   53.49    4.40
  -1   7  -3   58.19    8.70
   1  -7   3   56.79    4.10
  -2   7  -3   81.59    5.60
  -2   7  -3   86.29    4.30
  -2   7  -3   75.99    8.80
   2  -7   3   79.39    5.00
  -3   7  -3   11.10    1.50
  -3   7  -3   10.90    2.60
  -3   7  -3   15.00    6.00
  -3   7  -3    9.90    0.70
  -3   7  -3   11.60    1.20
   3  -7   3   12.40    2.30
  -4   7  -3   -0.20    0.50
  -4   7  -3   -5.90    5.70
  -4   7  -3    1.00    0.30
  -4   7  -3    0.80    0.70
  -4   7  -3    0.00    1.50
   4  -7   3    0.40    0.50
   4  -7   3   -0.60    1.30
  -5   7  -3   68.99    9.00
  -5   7  -3   77.79    3.70
  -5   7  -3   78.09    5.80
   5  -7   3   75.99    5.80
   5  -7   3   75.99    3.70
  -6   7  -3   49.70    2.70
  -6   7  -3   52.99    5.40
   6  -7   3   46.10    2.60
   6  -7   3   48.70    4.50
  -7   7  -3   -0.10    0.70
  -7   7  -3   -2.10    1.60
  -7   7  -3    7.00    6.10
   7  -7   3    0.90    1.80
   7  -7   3    0.60    0.70
  -8   7  -3   13.10    2.90
  -8   7  -3   -2.20    6.10
  -8   7  -3   14.00    3.80
  -8   7  -3   11.10    1.20
   8  -7   3    7.70    1.20
   8  -7   3   10.50    2.80
  -9   7  -3    0.30    0.60
  -9   7  -3    0.90    1.70
  -9   7  -3    6.50    6.30
   9  -7   3   -0.10    0.80
   9  -7   3    0.00    1.90
 -10   7  -3    5.10    0.80
 -11   7  -3   28.20    2.10
 -11   7  -3   29.60    1.80
 -12   7  -3    6.60    1.00
 -13   7  -3    0.70    0.30
 -13   7  -3    0.90    0.50
 -16  -6   3    1.80    0.80
 -15  -6   3    1.30    1.30
 -14  -6   3   15.30    1.70
 -13  -6   3    3.00    1.10
 -12  -6   3    0.20    1.00
 -12  -6   3    0.60    0.40
 -11  -6   3    1.20    0.50
 -11  -6   3    1.70    1.00
 -10  -6   3   32.40    1.80
  -9  -6   3  194.68    8.10
  -9  -6   3  195.68    8.70
  -8  -6   3  145.69    6.10
  -8  -6   3  139.59    6.60
  -7  -6   3   23.50    1.40
  -7  -6   3   20.70    2.00
   4   6  -3   13.60    1.40
   3   6  -3   93.39   12.80
   3   6  -3   99.09    4.60
  -3  -6   3   92.19    4.60
   2   6  -3    6.90    1.10
   2   6  -3    8.70    2.00
   2   6  -3   14.20    6.80
  -2  -6   3    7.00    1.20
   1   6  -3   79.29    5.20
   1   6  -3   79.99    4.00
   1   6  -3   80.79    9.00
  -1  -6   3   86.99    4.40
   0   6  -3   99.09    4.50
   0   6  -3   87.09    5.60
   0   6  -3   82.89    8.70
   0  -6   3   97.39    5.00
  -1   6  -3  872.51   37.90
  -1   6  -3  876.31   34.60
  -1   6  -3  822.12   36.00
   1  -6   3  887.51   35.30
  -2   6  -3   49.60    3.00
  -2   6  -3   50.79    4.10
  -2   6  -3   43.70    6.40
   2  -6   3   52.89    3.70
  -3   6  -3   59.89    4.60
  -3   6  -3   54.49    7.20
  -3   6  -3   56.59    3.20
   3  -6   3   58.59    4.10
  -4   6  -3  231.38   14.30
  -4   6  -3  239.48   10.20
  -4   6  -3  237.58   10.30
  -4   6  -3  237.28   11.90
   4  -6   3  255.57   11.50
  -5   6  -3   16.90    1.80
  -5   6  -3    8.10    4.50
  -5   6  -3   20.10    2.90
  -5   6  -3   16.20    1.30
   5  -6   3   15.60    2.50
  -6   6  -3    1.00    4.90
  -6   6  -3   -1.30    1.50
  -6   6  -3    0.50    0.80
  -6   6  -3    0.00    0.60
   6  -6   3    0.70    0.60
   6  -6   3    2.30    1.60
  -7   6  -3    1.30    0.70
  -7   6  -3   -0.10    1.50
  -7   6  -3    6.30    4.70
   7  -6   3    0.60    1.70
   7  -6   3    2.10    0.80
  -8   6  -3    2.30    1.30
  -8   6  -3    7.30    5.30
  -8   6  -3    3.20    0.80
  -8   6  -3    4.10    2.00
   8  -6   3    3.20    0.90
   8  -6   3   -0.50    1.60
  -9   6  -3    5.40    5.50
  -9   6  -3    2.00    1.80
  -9   6  -3    1.50    0.70
   9  -6   3    2.80    1.90
 -10   6  -3    0.90    0.70
  10  -6   3    2.30    2.10
 -11   6  -3    0.50    0.70
 -11   6  -3    0.10    0.60
 -12   6  -3   10.90    1.30
 -13   6  -3    1.40    0.40
 -13   6  -3    1.00    0.60
 -14   6  -3    0.40    0.40
 -16  -5   3   -0.10    0.60
 -15  -5   3    0.50    0.90
 -14  -5   3    0.60    0.90
 -13  -5   3   22.90    1.30
 -13  -5   3   27.10    3.30
 -12  -5   3    5.00    0.70
 -12  -5   3    3.70    1.20
 -11  -5   3   21.20    1.30
 -11  -5   3   17.00    1.80
 -10  -5   3    0.30    0.50
 -10  -5   3   -0.20    0.90
  -9  -5   3   39.40    2.70
  -9  -5   3   40.30    2.10
  -8  -5   3  111.29    4.90
  -8  -5   3  112.09    5.30
   4   5  -3   28.80    1.90
   3   5  -3  160.08   11.80
   3   5  -3  160.48    6.80
  -3  -5   3  150.28    6.80
   2   5  -3   67.09    3.30
   2   5  -3   60.69    4.30
   2   5  -3   69.79    7.90
  -2  -5   3   65.99    3.50
   1   5  -3  158.68   10.80
   1   5  -3  176.08    8.70
  -1  -5   3  190.58    8.00
   0   5  -3   33.10    3.40
   0   5  -3   29.00    1.80
   0   5  -3   18.20    5.10
   0  -5   3   28.10    2.40
  -1   5  -3   89.49    4.10
  -1   5  -3   86.79    7.40
  -1   5  -3   82.19    5.20
   1  -5   3   88.19    4.80
  -2   5  -3   71.69    7.70
  -2   5  -3   91.29    4.20
  -2   5  -3   90.89    5.40
  -3   5  -3   60.99    4.30
  -3   5  -3   60.59    6.70
  -3   5  -3   58.99    3.10
   3  -5   3   60.29    4.00
  -4   5  -3   33.50    3.60
  -4   5  -3   27.00    1.90
   4  -5   3   31.00    2.90
  -5   5  -3   28.00    5.10
  -5   5  -3   29.80    3.40
   5  -5   3   21.30    2.70
  -6   5  -3   23.70    4.80
  -6   5  -3   36.40    2.20
  -6   5  -3   40.30    3.90
  -6   5  -3   34.40    3.70
   6  -5   3   33.50    3.60
  -7   5  -3   42.20    3.80
  -7   5  -3   38.90    2.60
  -7   5  -3   38.50    2.20
  -7   5  -3   34.30    5.50
   7  -5   3   46.30    4.00
  -8   5  -3   11.00    1.20
  -8   5  -3   10.10    1.80
  -8   5  -3    9.90    1.50
  -8   5  -3   12.10    4.60
  -8   5  -3   13.10    2.30
   8  -5   3   11.80    2.70
  -9   5  -3    8.40    4.70
  -9   5  -3    3.50    1.50
  -9   5  -3    5.80    0.80
   9  -5   3    2.40    1.90
 -10   5  -3    0.60    0.60
 -10   5  -3    1.60    1.50
 -10   5  -3   -0.90    4.50
  10  -5   3   -0.20    1.70
 -11   5  -3   38.70    2.20
  11  -5   3   43.20    7.00
 -12   5  -3    1.10    0.80
 -13   5  -3   -0.10    0.40
 -13   5  -3    0.40    0.70
 -14   5  -3    0.00    0.30
 -14   5  -3    0.00    0.50
 -16  -4   3    1.20    0.80
 -15  -4   3   11.90    1.50
 -14  -4   3    1.20    1.00
 -13  -4   3    2.40    1.10
 -13  -4   3    1.60    0.70
 -12  -4   3    3.10    0.60
 -12  -4   3    4.00    1.20
 -11  -4   3   -0.60    0.90
 -11  -4   3   -0.50    0.40
 -10  -4   3    0.30    0.50
 -10  -4   3    0.90    0.90
  -9  -4   3   10.70    1.00
  -9  -4   3   10.40    1.40
  -8  -4   3   18.30    2.20
  -8  -4   3   14.30    1.10
  -6  -4   3    1.30    8.30
   3   4  -3   16.70    5.50
   3   4  -3   11.60    1.20
  -3  -4   3   10.70    1.10
   2   4  -3    5.80    4.10
   2   4  -3    7.00    0.90
  -2  -4   3    7.60    1.10
   1   4  -3    7.20    3.60
   1   4  -3    4.60    1.70
   1   4  -3    5.20    0.80
  -1  -4   3    6.00    1.10
   0   4  -3   44.40    5.00
   0   4  -3   37.20    2.80
   0   4  -3   31.80    1.90
   0  -4   3   33.20    2.40
  -1   4  -3  400.86   17.70
  -1   4  -3  428.46   16.80
  -1   4  -3  372.66   19.50
   1  -4   3  446.96   17.40
  -2   4  -3  225.08    9.30
  -2   4  -3  213.88   11.70
   2  -4   3  226.28   10.00
  -3   4  -3   13.80    1.30
  -3   4  -3   17.20    2.50
  -3   4  -3   18.30    4.00
   3  -4   3   11.50    1.80
  -4   4  -3   14.00    2.20
  -4   4  -3   15.10    1.30
  -4   4  -3   18.00    3.80
   4  -4   3   16.90    2.20
  -5   4  -3   14.00    3.70
  -5   4  -3   10.20    1.20
  -5   4  -3   16.40    3.20
   5  -4   3   19.80    2.50
  -6   4  -3   27.60    3.10
  -6   4  -3   19.90    4.20
   6  -4   3   20.00    2.60
  -7   4  -3   -0.40    0.80
  -7   4  -3    1.10    0.90
  -7   4  -3    4.90    3.70
  -7   4  -3   -0.60    1.30
  -7   4  -3    1.40    0.60
  -8   4  -3    0.20    0.50
  -8   4  -3   -0.70    1.20
  -8   4  -3    0.50    0.90
  -8   4  -3    2.30    3.50
  -8   4  -3    0.30    0.90
   8  -4   3    0.70    1.40
  -9   4  -3    1.50    1.30
  -9   4  -3    0.50    0.60
  -9   4  -3    0.20    0.70
  -9   4  -3   -2.80    3.70
  -9   4  -3    0.40    0.90
   9  -4   3    0.60    1.50
 -10   4  -3    2.90    0.70
  10  -4   3    1.80    2.80
 -11   4  -3    6.50    1.10
 -11   4  -3    7.60    0.90
  11  -4   3    7.30    2.50
 -12   4  -3    5.40    1.00
  12  -4   3    3.10    2.00
 -13   4  -3    1.20    0.50
 -13   4  -3    2.60    0.80
 -14   4  -3   -0.20    0.30
 -14   4  -3    0.10    0.60
 -15   4  -3    0.60    0.80
 -16  -3   3    1.00    1.20
 -15  -3   3    4.90    1.20
 -14  -3   3    7.50    0.60
 -13  -3   3    0.80    1.00
 -13  -3   3    0.30    0.50
 -12  -3   3   15.20    1.30
 -12  -3   3   17.90    1.80
 -11  -3   3    1.30    1.40
 -10  -3   3   16.40    1.20
 -10  -3   3   19.00    1.80
  -9  -3   3   25.80    2.00
  -9  -3   3   26.30    1.60
   3   3  -3   77.89    6.30
  -3  -3   3   70.29    3.40
   2   3  -3   67.59    5.50
   2   3  -3   71.39    3.20
  -2  -3   3   69.59    3.40
   1   3  -3  202.58   10.50
   1   3  -3  206.28    8.50
   1   3  -3  202.28    9.20
  -1  -3   3  207.18    8.70
   0   3  -3  156.98    6.50
   0   3  -3  156.88    7.30
   0   3  -3  156.08    8.40
   0  -3   3  150.68    6.90
  -1   3  -3    4.10    1.30
  -1   3  -3    3.80    2.70
  -1   3  -3    2.50    0.60
   1  -3   3    3.90    1.10
  -2   3  -3   26.10    2.60
  -2   3  -3   24.80    3.50
  -2   3  -3   20.00    1.40
   2  -3   3   21.60    2.00
  -3   3  -3   38.80    3.10
  -3   3  -3   42.70    4.80
   3  -3   3   45.20    3.00
  -4   3  -3    6.30    1.60
  -4   3  -3    5.40    2.90
  -4   3  -3    4.30    0.70
   4  -3   3    4.10    1.30
  -5   3  -3    0.10    1.10
  -5   3  -3    1.10    0.50
  -5   3  -3   -0.90    2.20
   5  -3   3    0.90    1.20
  -6   3  -3   30.00    2.80
  -6   3  -3   34.70    4.40
   6  -3   3   29.40    3.00
  -7   3  -3    0.00    0.50
  -7   3  -3    0.60    0.80
  -7   3  -3    0.20    2.80
  -7   3  -3    1.20    1.30
   7  -3   3    1.10    1.30
  -8   3  -3   50.09    2.50
  -8   3  -3   52.69    3.80
  -8   3  -3   48.20    5.40
  -8   3  -3   50.19    3.30
   8  -3   3   47.40    3.90
  -9   3  -3   26.50    2.10
  -9   3  -3   32.20    3.30
  -9   3  -3   24.40    1.60
  -9   3  -3   29.40    4.70
   9  -3   3   22.90    3.30
 -10   3  -3    0.40    0.60
 -10   3  -3   -0.40    0.80
  10  -3   3    1.70    1.70
 -11   3  -3   -0.60    0.50
 -11   3  -3    0.40    0.70
  11  -3   3    2.20    1.80
 -12   3  -3    2.80    1.00
  12  -3   3    1.00    1.70
 -13   3  -3   20.00    1.30
 -13   3  -3   20.60    1.80
 -14   3  -3    7.90    0.70
 -14   3  -3    8.40    1.10
 -15   3  -3    2.30    0.70
 -16  -2   3    2.40    0.80
 -15  -2   3   -0.40    1.10
 -14  -2   3   -0.10    0.80
 -14  -2   3    0.50    0.40
 -13  -2   3    3.30    0.60
 -13  -2   3    4.20    1.10
 -12  -2   3    5.90    1.20
 -12  -2   3    6.30    0.80
 -11  -2   3    2.70    0.90
 -10  -2   3   27.90    1.70
 -10  -2   3   28.20    2.10
  -9  -2   3   49.40    2.80
  -4  -2   3  263.77   10.80
   3   2  -3  112.79    7.10
  -3  -2   3  112.99    4.90
  -2  -2   3  141.09    6.10
   1   2  -3   21.80    1.30
   1   2  -3   28.80    3.40
   1   2  -3   22.60    1.90
  -1  -2   3   22.80    1.60
   0   2  -3 3968.90  156.58
  -1   2  -3  445.16   19.20
  -1   2  -3  444.66   18.50
   1  -2   3  450.75   18.20
  -2   2  -3   86.39    4.50
  -2   2  -3   81.39    3.70
  -2   2  -3   87.59    5.60
   2  -2   3   86.49    4.20
  -3   2  -3   36.60    3.70
  -3   2  -3   30.70    1.70
  -3   2  -3   30.00    3.50
   3  -2   3   28.90    2.20
  -4   2  -3   59.19    2.70
  -4   2  -3   62.89    4.90
  -4   2  -3   57.29    3.60
   4  -2   3   56.19    3.80
  -5   2  -3  587.04   25.00
  -5   2  -3  585.84   24.00
   5  -2   3  570.34   23.90
  -6   2  -3  141.19    6.40
  -6   2  -3  132.99    7.80
   6  -2   3  131.69    6.70
  -7   2  -3    8.70    1.70
  -7   2  -3    5.70    2.70
  -7   2  -3    7.70    1.30
   7  -2   3    9.70    1.70
  -8   2  -3   51.59    3.50
  -8   2  -3   54.79    3.20
  -8   2  -3   46.60    2.40
  -8   2  -3   56.89    5.10
   8  -2   3   48.90    4.50
  -9   2  -3   -0.10    0.50
  -9   2  -3    0.10    0.50
  -9   2  -3    0.00    2.70
  -9   2  -3   -0.70    1.00
  -9   2  -3    0.30    0.80
   9  -2   3    1.80    1.30
 -10   2  -3    5.30    0.80
 -10   2  -3    6.40    1.20
  10  -2   3    5.20    1.80
 -11   2  -3    2.00    0.90
 -11   2  -3    2.00    0.90
 -11   2  -3    1.00    0.60
 -12   2  -3   -0.70    0.70
  12  -2   3    0.60    1.50
 -13   2  -3   28.60    1.60
 -13   2  -3   30.70    2.10
  13  -2   3   23.20    3.60
 -14   2  -3   10.30    1.20
 -14   2  -3    5.60    0.60
 -15   2  -3    0.50    0.60
 -16   2  -3   -0.20    0.50
 -15  -1   3    0.50    0.80
 -14  -1   3    8.10    1.30
 -14  -1   3    9.70    0.90
  13   1  -3    7.60    2.10
 -13  -1   3    8.10    0.90
 -13  -1   3    8.50    1.30
 -12  -1   3    0.90    0.90
 -12  -1   3    0.40    0.50
 -11  -1   3    9.80    1.30
 -11  -1   3    9.50    1.30
 -10  -1   3   35.80    2.40
 -10  -1   3   40.30    2.10
  -9  -1   3    6.50    0.90
  -9  -1   3    7.70    1.10
   4   1  -3  398.56   17.30
  -4  -1   3  388.16   15.80
   3   1  -3  567.84   23.20
  -3  -1   3  537.05   22.00
   2   1  -3    5.60    2.30
  -2  -1   3    6.40    0.90
   1   1  -3   34.10    2.10
   1   1  -3   38.10    3.10
   0   1  -3  260.37   11.20
   0   1  -3  243.08   10.60
   0  -1   3  255.27   10.40
  -1   1  -3    2.70    0.50
  -1   1  -3    3.30    1.00
  -1   1  -3    3.90    1.70
   1  -1   3    3.10    0.90
  -2   1  -3  662.63   27.50
  -2   1  -3  671.03   26.90
  -3   1  -3    1.30    1.70
  -3   1  -3    1.90    0.90
   3  -1   3    2.10    0.80
  -4   1  -3    7.70    1.30
  -4   1  -3    9.20    2.20
   4  -1   3    5.20    1.10
  -5   1  -3   36.80    3.60
  -5   1  -3   35.90    2.30
  -5   1  -3   37.30    2.60
   5  -1   3   37.00    2.50
  -6   1  -3    9.50    3.70
  -6   1  -3    9.80    1.50
   6  -1   3    7.90    1.40
  -7   1  -3   38.00    2.70
  -7   1  -3   36.70    2.50
  -7   1  -3   41.50    3.90
   7  -1   3   39.90    2.90
  -8   1  -3   22.10    2.20
  -8   1  -3   23.90    3.30
  -8   1  -3   24.80    2.00
   8  -1   3   23.40    2.60
  -9   1  -3   20.00    1.80
   9  -1   3   25.30    2.80
 -10   1  -3    0.90    0.70
 -10   1  -3    2.70    0.90
 -10   1  -3    3.30    0.60
 -10   1  -3   -0.10    0.80
  10  -1   3    1.70    1.30
 -11   1  -3    0.20    0.80
 -11   1  -3   -0.30    0.70
 -11   1  -3   -0.40    0.50
  11  -1   3   -0.30    1.30
 -12   1  -3    0.80    0.50
 -12   1  -3    0.60    0.80
  12  -1   3    1.50    1.50
 -13   1  -3   21.30    1.90
  13  -1   3   21.60    3.50
 -14   1  -3   10.80    1.30
 -15   1  -3    0.70    0.70
 -16   1  -3    0.20    0.60
 -15   0   3   17.50    1.50
 -15   0   3   11.50    0.70
 -14   0   3    2.10    0.50
 -14   0   3    1.90    0.90
  13   0  -3    8.70    2.30
 -13   0   3    8.60    1.70
 -13   0   3    7.60    0.90
  12   0  -3    2.70    1.60
 -12   0   3    1.60    0.90
 -12   0   3    1.90    0.60
 -11   0   3   22.80    1.50
 -11   0   3   22.00    1.90
 -10   0   3    0.30    0.70
 -10   0   3   -0.20    0.40
  -9   0   3    8.00    0.90
  -9   0   3   11.10    1.90
   5   0  -3   47.40    5.50
  -5   0   3   51.49    2.50
   4   0  -3   39.50    4.60
  -4   0   3   42.00    2.10
   3   0  -3    0.50    0.20
  -3   0   3    0.20    0.50
   2   0  -3   11.30    2.00
  -2   0   3   11.40    1.10
   1   0  -3   -0.30    0.70
   1   0  -3    2.50    1.40
  -1   0   3    0.10    0.70
   0   0  -3  419.76   17.40
   0   0  -3  435.76   17.00
   0   0   3  412.16   16.90
  -1   0  -3 1591.44   63.09
  -2   0  -3  341.57   14.00
  -2   0  -3  346.07   14.50
   2   0   3  341.07   13.90
  -3   0  -3   79.49    3.80
  -3   0  -3   74.29    4.40
  -3   0  -3   82.69    3.70
   3   0   3   81.19    3.70
  -4   0  -3   36.30    2.90
  -4   0  -3   33.60    2.20
  -4   0  -3   35.80    2.10
   4   0   3   35.80    2.00
  -5   0  -3   52.89    2.80
  -5   0  -3   49.99    2.80
  -5   0  -3   53.69    3.60
   5   0   3   49.99    2.80
  -6   0  -3   20.90    1.70
   6   0   3   18.80    1.70
  -7   0  -3  291.67   12.10
  -7   0  -3  298.37   12.90
   7   0   3  269.17   12.20
  -8   0  -3    3.70    1.80
  -8   0  -3    4.90    1.00
  -8   0  -3    3.50    0.90
   8   0   3    4.20    1.20
  -9   0  -3  153.88    6.40
  -9   0  -3  149.09    6.90
   9   0   3  155.78    8.50
 -10   0  -3   38.70    2.40
 -10   0  -3   39.30    2.00
 -10   0  -3   37.90    2.50
  10   0   3   41.10    3.40
 -11   0  -3    6.20    1.10
 -11   0  -3    8.60    1.70
  11   0   3    4.50    1.60
 -12   0  -3    0.30    0.40
 -12   0  -3    0.40    0.80
  12   0   3   -2.00    1.10
 -13   0  -3   12.70    1.40
 -13   0  -3   13.00    0.90
  13   0   3   10.10    2.30
 -14   0  -3    0.90    0.80
 -15   0  -3   -0.40    0.70
 -16   0  -3    4.40    0.80
 -15   1   3    0.20    0.30
 -14   1   3    2.30    0.90
 -14   1   3    1.30    0.50
  13  -1  -3    1.50    2.00
 -13   1   3    2.20    0.70
 -13   1   3    1.10    0.90
  12  -1  -3    1.00    1.60
 -12   1   3    1.00    0.80
 -12   1   3    1.10    0.60
  11  -1  -3    4.40    1.70
 -11   1   3    7.40    0.90
 -11   1   3   10.80    1.60
 -10   1   3   17.60    1.30
 -10   1   3   16.30    1.50
  -9   1   3   84.99    5.00
  -9   1   3   92.69    4.10
  -8   1   3   36.70    2.00
   6  -1  -3   20.80    5.20
  -6   1   3   21.60    1.40
  -5   1   3    7.40    0.80
   4  -1  -3   29.70    3.50
  -4   1   3   24.90    1.50
   3  -1  -3  375.46   16.00
   2  -1  -3   79.39    3.30
   2  -1  -3   78.19    4.30
   1  -1  -3  673.23   26.60
   1  -1  -3  666.63   27.00
   0  -1  -3  751.32   29.90
   0  -1  -3  744.03   29.60
  -1  -1  -3   95.59    4.20
  -1  -1  -3   99.19    4.60
  -1  -1  -3   95.69    4.20
   1   1   3   98.79    4.30
  -2  -1  -3  691.03   27.70
  -3  -1  -3   37.30    2.00
  -3  -1  -3   36.60    2.00
   3   1   3   35.20    1.60
   3   1   3   37.40    1.80
  -4  -1  -3    1.10    0.70
  -4  -1  -3    1.70    0.60
  -4  -1  -3    1.00    1.10
   4   1   3    2.00    0.30
   4   1   3    2.00    0.50
  -5  -1  -3    1.20    0.60
  -5  -1  -3    1.50    0.70
  -5  -1  -3    1.30    1.10
   5   1   3    1.10    0.50
  -6  -1  -3  364.46   14.30
   6   1   3  315.47   14.00
   6   1   3  362.46   14.20
  -7  -1  -3   19.30    1.70
  -7  -1  -3   23.90    1.70
  -7  -1  -3   21.80    2.40
   7   1   3   20.20    1.70
  -8  -1  -3    0.90    0.60
   8   1   3   -0.20    0.70
  -9  -1  -3    3.40    0.80
  -9  -1  -3    2.70    0.70
   9   1   3    3.80    1.10
 -10  -1  -3    0.10    0.40
 -10  -1  -3   -0.60    0.70
  10   1   3    1.30    1.10
 -11  -1  -3   29.90    2.10
 -11  -1  -3   30.60    1.60
 -11  -1  -3   30.10    2.10
  11   1   3   26.70    3.00
 -12  -1  -3    0.30    0.80
 -12  -1  -3    0.20    0.40
 -13  -1  -3    4.90    1.10
  13   1   3    5.00    1.80
 -14  -1  -3    0.70    0.80
  14   1   3    1.30    1.50
 -15  -1  -3    2.90    0.90
 -16  -1  -3   -0.40    0.70
 -17  -1  -3    0.30    0.60
 -15   2   3    2.60    0.40
 -14   2   3    7.00    0.80
 -14   2   3    9.20    1.30
  13  -2  -3   -0.60    1.50
 -13   2   3    0.10    0.50
 -13   2   3    0.40    0.70
  12  -2  -3    2.80    1.80
 -12   2   3    2.90    0.70
 -12   2   3    3.00    0.90
  11  -2  -3   36.30    4.90
 -11   2   3   42.80    2.50
 -11   2   3   44.10    2.40
  10  -2  -3   19.00    2.60
 -10   2   3   21.60    1.50
 -10   2   3   19.60    1.60
   9  -2  -3   16.20    2.20
  -9   2   3   14.50    1.40
  -9   2   3   16.80    1.30
  -8   2   3   13.50    1.10
   6  -2  -3   20.10    4.80
  -6   2   3   16.50    1.30
   5  -2  -3  182.28   10.00
   4  -2  -3  207.98    9.90
  -4   2   3  199.48    8.40
   3  -2  -3  927.11   37.50
   2  -2  -3  964.80   38.70
   1  -2  -3 5758.72  225.68
   0  -2  -3  504.45   20.30
  -1  -2  -3   99.49    4.40
  -1  -2  -3  105.89    4.60
  -1  -2  -3  103.49    4.30
  -2  -2  -3 1165.78   45.90
  -3  -2  -3  493.05   20.20
  -3  -2  -3  525.65   20.40
  -4  -2  -3  132.59    5.50
  -4  -2  -3  129.39    5.60
  -4  -2  -3  128.79    5.30
  -5  -2  -3   85.19    3.70
  -5  -2  -3   86.99    3.40
  -5  -2  -3   76.39    3.80
   5   2   3   72.89    3.30
  -6  -2  -3   68.99    3.40
   6   2   3   67.69    3.00
  -7  -2  -3  294.57   11.80
   7   2   3  270.47   11.50
  -9  -2  -3    4.30    0.80
  -9  -2  -3    5.10    0.90
   9   2   3    4.60    1.00
 -10  -2  -3    0.60    0.70
 -10  -2  -3    0.20    0.40
  10   2   3    0.00    0.80
 -11  -2  -3    5.90    0.60
 -11  -2  -3    6.30    1.10
  11   2   3    5.10    1.40
 -12  -2  -3    0.10    0.80
 -12  -2  -3   -0.50    0.40
  12   2   3   -0.90    1.00
 -13  -2  -3   15.20    1.60
  13   2   3   14.70    2.40
  14   2   3    3.70    1.90
 -15  -2  -3   11.00    1.30
 -16  -2  -3    3.00    0.90
 -17  -2  -3    9.80    1.10
 -15   3   3    3.70    0.40
 -14   3   3    0.90    0.50
 -13   3   3   12.00    1.40
 -13   3   3   14.00    1.20
  12  -3  -3   19.50    3.40
 -12   3   3   18.50    1.70
 -12   3   3   19.30    1.50
  11  -3  -3    5.70    2.20
 -11   3   3    6.80    1.10
 -11   3   3    4.00    0.80
  10  -3  -3   49.60    4.10
 -10   3   3   37.40    2.40
 -10   3   3   39.70    2.80
   9  -3  -3   22.90    2.80
  -9   3   3   22.10    1.50
  -9   3   3   18.90    1.60
   8  -3  -3   19.70    2.50
   7  -3  -3    5.00    1.30
   6  -3  -3   11.70    5.40
   5  -3  -3  401.46   18.30
  -5   3   3  407.26   16.40
  -4   3   3  109.99    4.90
  -3   3   3  323.17   13.80
  -3   3   3  363.16   15.00
  -3   3   3  342.87   14.30
  -2   3   3  129.09    6.40
  -2   3   3  123.79    5.40
  -2   3   3  127.99    5.70
   1  -3  -3   12.30    0.90
   1  -3  -3   14.30    1.20
  -1   3   3   14.70    2.20
  -1   3   3   11.90    1.00
   0  -3  -3    3.40    0.60
   0  -3  -3    5.80    0.70
   0   3   3    4.90    0.60
  -1  -3  -3  374.96   14.60
  -1  -3  -3  350.86   14.80
  -1  -3  -3  357.06   14.50
  -2  -3  -3  205.88    8.90
  -2  -3  -3  216.88    9.00
  -2  -3  -3  231.68    8.90
  -2  -3  -3  234.98    8.70
  -2  -3  -3  203.08    8.70
  -4  -3  -3   59.19    2.90
  -5  -3  -3    3.50    0.70
  -6  -3  -3    1.50    0.60
   6   3   3    2.30    0.30
  -7  -3  -3    5.40    0.90
   7   3   3    4.60    0.60
  -8  -3  -3   21.30    1.70
   8   3   3   19.90    1.40
  -9  -3  -3   60.19    3.10
  -9  -3  -3   57.39    3.10
 -10  -3  -3    2.40    0.80
 -11  -3  -3   11.40    1.30
  11   3   3   10.20    1.60
 -12  -3  -3    1.00    0.80
  12   3   3    0.80    1.10
 -13  -3  -3   94.79    4.70
  13   3   3   90.59    5.60
 -14  -3  -3   -0.20    0.80
 -15  -3  -3    0.60    0.90
 -16  -3  -3    0.80    0.80
 -17  -3  -3    2.20    0.70
 -15   4   3    3.90    0.50
 -14   4   3   13.60    1.00
 -13   4   3    2.00    0.60
  12  -4  -3    4.20    3.00
 -12   4   3    2.00    0.80
 -12   4   3    2.80    0.80
  11  -4  -3   31.90    4.20
 -11   4   3   24.10    1.80
 -11   4   3   27.50    1.90
  10  -4  -3   46.80    4.40
 -10   4   3   38.70    2.40
 -10   4   3   41.20    2.40
   9  -4  -3    3.00    1.70
  -9   4   3    3.70    0.90
   8  -4  -3   22.80    2.80
  -8   4   3   25.50    1.60
   7  -4  -3    3.10    1.30
  -7   4   3    4.60    0.70
   6  -4  -3   13.50    1.90
  -6   4   3   16.00    1.40
   5  -4  -3   25.10    2.30
  -5   4   3   28.80    2.30
  -5   4   3   18.80    3.20
  -5   4   3   22.40    1.60
   4  -4  -3  110.89    5.60
  -4   4   3  125.19    7.10
  -4   4   3  119.69    6.20
  -4   4   3  112.49    5.20
   3  -4  -3  214.38    9.10
  -3   4   3  210.98    9.30
  -3   4   3  200.58    8.70
  -3   4   3  213.68   10.10
   2  -4  -3   44.70    2.60
  -2   4   3   44.90    3.80
  -2   4   3   45.40    2.30
  -1   4   3 1940.31   77.59
   0  -4  -3  140.19    5.80
   0  -4  -3  130.99    5.60
   0   4   3  127.69    5.50
  -1  -4  -3  318.27   12.40
  -1  -4  -3  301.27   13.10
   1   4   3  294.37   12.40
   1   4   3  311.47   12.20
  -2  -4  -3 1154.48   45.80
  -4  -4  -3   28.00    1.70
  -5  -4  -3  176.58    7.50
  -6  -4  -3   15.50    1.30
   6   4   3   15.20    0.70
   6   4   3   16.80    0.70
  -7  -4  -3    9.20    1.10
   7   4   3    8.20    0.70
  -8  -4  -3   44.10    2.50
   8   4   3   45.10    2.20
  -9  -4  -3    7.50    1.00
  -9  -4  -3    4.60    0.80
 -11  -4  -3    2.10    0.90
 -12  -4  -3    1.00    0.90
  12   4   3    1.50    1.00
 -13  -4  -3   58.39    3.40
  13   4   3   57.89    4.00
 -14  -4  -3   50.39    3.10
  14   4   3   53.99    4.80
 -15  -4  -3    2.40    1.00
 -16  -4  -3    0.40    0.80
 -17  -4  -3   -0.50    0.60
 -15   5   3    0.30    0.30
 -14   5   3    0.20    0.40
 -13   5   3   -0.20    0.50
 -12   5   3    0.30    0.60
  11  -5  -3    1.80    2.30
 -11   5   3    0.60    0.60
 -11   5   3    0.60    0.80
  10  -5  -3   20.40    1.80
 -10   5   3   17.60    1.60
 -10   5   3   20.80    1.60
   9  -5  -3   52.79    4.60
   9  -5  -3   50.39    2.80
  -9   5   3   46.10    2.60
   8  -5  -3   -1.10    1.30
   8  -5  -3   -0.20    0.70
  -8   5   3   -0.30    0.60
  -8   5   3    0.90    0.80
   7  -5  -3    2.60    1.40
  -7   5   3    3.70    0.80
   6  -5  -3   16.10    2.30
   5  -5  -3   10.50    1.70
  -5   5   3   10.10    1.70
  -5   5   3    9.70    1.20
  -5   5   3   14.30    3.50
   4  -5  -3   67.59    4.00
  -4   5   3   63.69    5.40
  -4   5   3   68.89    4.10
  -4   5   3   68.39    3.40
   3  -5  -3  267.57   11.60
  -3   5   3  258.27   11.00
  -3   5   3  271.57   11.80
  -3   5   3  275.87   13.60
   2  -5  -3  120.39    5.50
  -2   5   3  113.49    5.60
  -2   5   3  113.49    6.80
  -2   5   3  111.69    5.00
   1  -5  -3   91.99    4.40
  -1   5   3   90.99    6.80
  -1   5   3   86.09    3.90
   0  -5  -3   45.10    2.30
   0  -5  -3   45.10    2.50
   0   5   3   47.40    2.20
  -1  -5  -3  105.09    6.70
  -1  -5  -3  125.29    5.20
   1   5   3  121.69    5.00
  -2  -5  -3  192.38    9.00
  -2  -5  -3  189.48    8.40
  -2  -5  -3  212.28    8.40
   2   5   3  207.18    8.10
  -3  -5  -3  689.03   27.50
  -4  -5  -3   11.50    1.10
  -5  -5  -3   24.20    1.60
  -6  -5  -3    0.00    0.70
  -7  -5  -3    0.10    0.60
   7   5   3    0.00    0.30
  -8  -5  -3   94.99    4.40
   8   5   3   92.09    4.10
  -9  -5  -3    2.80    0.70
  -9  -5  -3    2.60    0.70
 -10  -5  -3    0.60    0.70
 -10  -5  -3   -0.10    0.30
 -11  -5  -3    0.60    0.70
 -12  -5  -3   39.00    2.60
 -13  -5  -3   42.00    2.70
  13   5   3   38.50    3.00
 -14  -5  -3    1.80    1.00
  14   5   3    2.50    1.70
 -15  -5  -3    3.50    1.10
 -16  -5  -3    1.70    0.90
 -17  -5  -3    4.20    0.90
 -14   6   3    1.30    0.40
 -13   6   3    6.80    0.80
 -12   6   3   19.80    1.50
  11  -6  -3   30.40    4.80
  11  -6  -3   37.90    2.50
 -11   6   3   42.60    2.40
  10  -6  -3   11.00    1.40
  10  -6  -3   10.90    2.70
 -10   6   3    9.50    1.10
   9  -6  -3   31.20    2.20
  -9   6   3   29.70    2.60
  -9   6   3   32.90    2.10
   8  -6  -3   16.50    1.50
   8  -6  -3   15.20    2.90
  -8   6   3   16.00    1.40
   7  -6  -3   27.20    4.30
   7  -6  -3   21.10    1.60
  -7   6   3   19.70    1.50
   6  -6  -3    6.30    1.90
  -6   6   3   -1.50    3.40
  -6   6   3    4.70    0.80
  -6   6   3    4.50    1.50
   5  -6  -3   26.60    2.90
  -5   6   3   26.00    2.90
  -5   6   3   21.70    4.50
   4  -6  -3   27.30    2.80
  -4   6   3   21.90    4.40
  -4   6   3   25.50    2.70
   3  -6  -3  364.36   16.00
  -3   6   3  385.86   17.50
   2  -6  -3   38.60    2.80
  -2   6   3   43.30    4.80
  -2   6   3   38.40    2.40
  -2   6   3   39.40    2.90
   1  -6  -3  428.06   17.50
  -1   6   3  422.36   17.00
  -1   6   3  413.16   19.00
   0  -6  -3   40.40    2.40
   0   6   3   35.10    1.90
  -1  -6  -3  323.27   16.40
  -1  -6  -3  384.96   14.80
   1   6   3  372.56   14.60
  -2  -6  -3  194.58    9.60
  -2  -6  -3  200.78    8.30
  -2  -6  -3  185.78    8.50
   2   6   3  203.78    8.00
  -3  -6  -3  214.68    9.50
  -3  -6  -3  214.98    8.90
  -3  -6  -3  203.98    8.80
   3   6   3  205.88    8.90
   3   6   3  211.18    8.50
  -4  -6  -3   73.89    3.60
  -4  -6  -3   74.29    3.20
  -4  -6  -3   75.49    3.80
   4   6   3   70.89    3.40
   4   6   3   77.19    3.10
  -5  -6  -3  176.38    7.80
   5   6   3  187.58    7.30
  -6  -6  -3   88.99    4.20
   6   6   3   84.59    3.70
  -7  -6  -3   17.60    1.50
   7   6   3   17.50    1.10
   7   6   3   17.80    1.00
  -8  -6  -3   82.19    4.00
   8   6   3   78.19    3.70
  -9  -6  -3   23.10    1.70
  -9  -6  -3   21.10    1.70
 -10  -6  -3   14.10    1.40
 -11  -6  -3    3.70    1.10
 -12  -6  -3    3.50    1.00
 -13  -6  -3   43.00    2.80
  13   6   3   34.90    2.80
 -14  -6  -3    1.90    1.00
 -15  -6  -3   20.10    1.90
 -16  -6  -3   11.00    1.40
 -17  -6  -3    5.40    1.00
 -14   7   3    0.20    0.30
 -13   7   3    0.50    0.50
 -12   7   3    2.10    0.60
  11  -7  -3    1.50    0.90
 -11   7   3    2.50    0.70
  10  -7  -3    6.70    1.20
  10  -7  -3    7.70    3.10
 -10   7   3    6.40    1.00
   9  -7  -3   17.00    1.60
   9  -7  -3   15.30    4.20
  -9   7   3   18.60    1.60
   8  -7  -3   -0.10    1.90
   8  -7  -3    1.10    0.70
  -8   7   3    0.10    0.70
   7  -7  -3   -0.10    0.60
   7  -7  -3    0.40    1.60
  -7   7   3    0.30    0.70
   6  -7  -3    3.50    0.90
   6  -7  -3    2.20    1.70
  -6   7   3    2.60    0.80
  -6   7   3   -4.40    4.70
  -6   7   3    3.40    0.40
  -6   7   3    4.00    1.70
   5  -7  -3   -1.70    1.10
  -5   7   3   -0.50    1.60
  -5   7   3   -0.30    0.60
  -5   7   3   -0.10    0.30
  -5   7   3    3.50    4.70
  -5   7   3   -0.20    0.60
   4  -7  -3    4.50    1.50
  -4   7   3    7.20    1.10
  -4   7   3    9.50    2.00
  -4   7   3    9.90    4.70
   3  -7  -3  108.39    5.80
  -3   7   3  101.99    8.90
  -3   7   3   99.29    4.80
   2  -7  -3   88.39    4.90
  -2   7   3   90.59    4.20
  -2   7   3   81.09    7.70
  -2   7   3   83.69    5.00
   1  -7  -3    6.70    1.50
  -1   7   3    8.30    1.80
  -1   7   3   18.40    5.70
  -1   7   3    8.20    1.00
   0  -7  -3  205.78    8.80
   0   7   3  200.28    8.40
   0   7   3  183.48   12.70
  -1  -7  -3  104.49    9.90
   1   7   3  112.49    4.90
  -2  -7  -3  213.38   11.30
  -2  -7  -3  212.38    9.70
   2   7   3  234.48    9.10
  -3  -7  -3  141.19    7.60
  -3  -7  -3  147.69    6.40
  -3  -7  -3  140.89    6.50
   3   7   3  150.18    6.10
  -4  -7  -3   11.70    1.90
  -4  -7  -3   10.30    1.20
  -4  -7  -3   11.60    1.10
   4   7   3   12.20    1.40
   4   7   3   13.30    0.90
  -5  -7  -3   91.29    3.90
  -5  -7  -3   86.19    4.30
   5   7   3   92.09    3.80
   5   7   3   87.39    4.20
  -6  -7  -3   95.19    4.50
   6   7   3   95.49    4.00
   6   7   3   89.79    4.30
  -7  -7  -3   17.00    1.60
   7   7   3   18.70    1.10
   7   7   3   18.10    1.40
  -8  -7  -3   31.60    2.10
   8   7   3   33.80    2.10
  -9  -7  -3   13.60    1.50
 -10  -7  -3    1.90    1.00
 -11  -7  -3    1.10    1.00
 -12  -7  -3   30.20    2.40
 -13  -7  -3    1.70    1.10
  14   7   3    8.40    1.50
 -15  -7  -3   11.50    1.60
 -16  -7  -3    2.10    0.90
 -17  -7  -3    0.50    0.70
 -13   8   3    1.00    0.40
 -12   8   3    0.80    0.50
  11  -8  -3    0.30    0.70
 -11   8   3    0.70    0.60
  10  -8  -3   -0.20    0.60
 -10   8   3    0.20    0.60
   9  -8  -3    9.10    3.10
   9  -8  -3    9.90    1.30
  -9   8   3   10.60    1.30
   8  -8  -3   15.60    3.20
   8  -8  -3   14.40    1.60
  -8   8   3   15.50    1.50
   7  -8  -3   11.80    1.30
   7  -8  -3   11.10    2.40
   6  -8  -3    4.90    1.90
   6  -8  -3    1.50    0.70
  -6   8   3    2.30    1.80
  -6   8   3    2.70    0.80
  -6   8   3    6.70    6.70
  -6   8   3    3.20    0.40
   5  -8  -3   20.70    2.90
   5  -8  -3   20.50    1.50
  -5   8   3   12.30    5.70
  -5   8   3   19.30    1.50
  -5   8   3   20.10    1.10
  -5   8   3   21.40    3.00
   4  -8  -3    3.20    0.70
   4  -8  -3    4.60    1.60
  -4   8   3    4.40    1.00
  -4   8   3    4.40    0.50
  -4   8   3    5.10    1.70
  -4   8   3    4.20    5.30
   3  -8  -3   18.50    2.50
  -3   8   3   15.00    1.60
  -3   8   3    7.90    6.20
  -3   8   3   19.50    2.70
   2  -8  -3  130.39    6.70
  -2   8   3  125.79    7.00
  -2   8   3  128.59    5.90
   1  -8  -3  107.79    5.60
  -1   8   3  110.99   11.40
  -1   8   3  102.09    4.90
   0   8   3  172.08   14.00
   0   8   3  176.98    7.60
   1   8   3   46.80    2.50
  -2  -8  -3    1.20    1.00
  -2  -8  -3    2.30    4.80
   2   8   3    3.80    0.70
  -3  -8  -3  939.91   37.90
  -3  -8  -3  944.61   39.00
  -4  -8  -3    1.00    2.30
  -4  -8  -3    0.10    0.60
   4   8   3    0.30    0.40
  -5  -8  -3  589.54   23.30
  -5  -8  -3  608.24   23.70
   5   8   3  552.74   24.00
   6   8   3  103.99    5.30
   6   8   3  111.59    4.70
   7   8   3    7.70    0.80
  -8  -8  -3   -0.20    0.70
   8   8   3    0.50    0.40
  -9  -8  -3   47.10    2.80
 -10  -8  -3   38.10    2.60
 -11  -8  -3  110.99    5.50
 -12  -8  -3  102.79    5.20
 -13  -8  -3   15.20    1.80
 -14  -8  -3   29.30    2.40
 -15  -8  -3   11.40    1.50
 -16  -8  -3    1.80    0.90
 -17  -8  -3    1.60    0.70
 -13   9   3    0.10    0.30
  12  -9  -3    1.00    1.00
 -12   9   3    3.20    0.60
  11  -9  -3    1.60    0.70
 -11   9   3    1.90    0.60
  10  -9  -3    2.40    0.90
 -10   9   3    1.00    0.60
   9  -9  -3    0.50    0.80
  -9   9   3    0.00    0.80
   8  -9  -3    0.30    0.70
  -8   9   3    0.20    0.70
   7  -9  -3   21.10    1.70
  -7   9   3   20.70    1.70
   6  -9  -3   17.30    1.50
  -6   9   3   18.00   14.00
  -6   9   3   17.30    3.20
  -6   9   3   18.20    1.60
  -6   9   3   16.30    1.00
   5  -9  -3   15.10    1.40
  -5   9   3   14.50    1.30
  -5   9   3   19.70    8.70
  -5   9   3   18.80    3.30
  -5   9   3   12.60    0.90
   4  -9  -3   -0.50    1.10
   4  -9  -3    1.60    0.70
  -4   9   3    2.80    1.00
  -4   9   3   -2.20    7.60
  -4   9   3    1.60    0.70
  -4   9   3    1.60    0.40
   3  -9  -3    1.00    0.60
   3  -9  -3    0.30    1.00
  -3   9   3   -4.60    6.90
  -3   9   3    2.00    0.90
   2  -9  -3    8.70    0.90
  -2   9   3    7.80    0.60
  -2   9   3    4.90    8.30
  -2   9   3    6.90    1.10
  -1   9   3   19.70   10.80
  -1   9   3   39.30    2.40
   0   9   3    9.90    1.20
   1   9   3   56.59    3.00
  -2  -9  -3  297.17   17.40
   2   9   3  289.97   12.10
  -3  -9  -3  114.59    9.20
  -3  -9  -3  116.99    6.00
   3   9   3  125.99    5.40
  -4  -9  -3    1.20    3.20
  -4  -9  -3    0.30    0.90
   4   9   3   -0.10    0.40
  -5  -9  -3   18.10    1.40
  -5  -9  -3   22.10    3.10
   5   9   3   19.20    1.30
   6   9   3   72.19    3.40
  -7  -9  -3   63.89    3.50
   7   9   3   63.59    3.10
  -8  -9  -3   14.00    1.60
   8   9   3   13.30    1.30
  -9  -9  -3    6.40    1.80
  -9  -9  -3   11.20    1.50
 -10  -9  -3   -0.50    0.90
 -11  -9  -3    1.50    1.00
 -12  -9  -3   46.50    3.10
 -13  -9  -3   27.50    2.50
 -14  -9  -3    0.00    0.90
 -15  -9  -3   -0.20    0.80
 -16  -9  -3    0.50    0.70
 -17  -9  -3    1.40    0.70
 -12  10   3    0.30    0.30
  11 -10  -3    0.40    0.50
  10 -10  -3   -0.80    0.50
 -10  10   3   -0.20    0.50
   9 -10  -3    0.50    0.70
   8 -10  -3    2.30    1.00
  -8  10   3    2.70    0.80
   7 -10  -3   -0.20    0.70
  -7  10   3    0.80    0.80
   6 -10  -3   26.30    1.90
  -6  10   3   21.30    1.20
  -6  10   3   20.80    1.70
  -6  10   3   25.00   11.10
  -5  10   3   31.90    2.00
  -5  10   3   24.70   11.10
  -5  10   3   32.60    2.20
   4 -10  -3   20.40    1.50
  -4  10   3   21.60    1.20
  -4  10   3   13.40   10.50
  -4  10   3   23.90    2.20
  -4  10   3   18.50    1.60
   3 -10  -3    1.40    0.70
  -3  10   3    0.60    0.70
  -3  10   3    1.10    0.40
   2 -10  -3   13.60    1.20
  -2  10   3   18.50    1.90
  -2  10   3   14.30    0.90
   1 -10  -3    7.70    1.10
  -1  10   3    8.40    1.30
   0 -10  -3   11.90    1.00
   0  10   3   11.20    1.30
   1  10   3   37.00    2.40
   2  10   3   50.29    2.80
   3  10   3  110.59    5.10
  -4 -10  -3    1.70    0.90
  -4 -10  -3   -0.30    4.20
   4  10   3    1.70    0.70
   5  10   3   48.20    2.60
  -6 -10  -3   -0.40    1.50
  -6 -10  -3    0.60    0.90
  -7 -10  -3   76.59    3.90
  -7 -10  -3   74.69    4.00
   7  10   3   79.49    3.80
  -8 -10  -3    0.70    0.90
  -8 -10  -3   -0.20    0.80
   8  10   3    1.20    0.60
  -9 -10  -3    1.90    0.90
  -9 -10  -3    1.40    1.00
 -10 -10  -3    3.00    1.20
 -11 -10  -3   12.50    1.80
 -12 -10  -3    4.80    1.20
 -14 -10  -3    2.10    1.10
 -15 -10  -3    0.80    0.80
 -16 -10  -3    0.50    0.70
 -17 -10  -3   -0.20    0.60
  11 -11  -3    0.70    0.40
 -11  11   3    1.00    0.50
  10 -11  -3    0.40    0.50
 -10  11   3    0.10    0.40
   9 -11  -3   10.10    1.20
   8 -11  -3    8.60    1.20
  -8  11   3    9.20    1.10
   7 -11  -3    5.90    1.20
  -7  11   3    4.20    0.90
  -6  11   3   38.60    1.80
  -6  11   3   39.80    2.40
   5 -11  -3   -0.40    0.70
  -5  11   3    0.80    0.40
  -5  11   3    0.10    0.70
   4 -11  -3    1.70    0.70
  -4  11   3   -1.00    0.60
  -4  11   3   -0.10    0.30
  -4  11   3   -0.10    0.80
   3 -11  -3   13.30    1.30
  -3  11   3   12.10    1.80
  -3  11   3   13.50    0.90
  -3  11   3   16.00    1.50
   2 -11  -3   16.40    1.40
  -2  11   3   20.00    2.20
  -2  11   3   17.60    1.10
  -2  11   3   18.20    1.60
   1 -11  -3    0.60    0.60
  -1  11   3    0.00    0.70
  -1  11   3    0.90    0.80
  -1  11   3   -0.40    0.30
   0 -11  -3   21.10    1.40
   0  11   3   20.80    1.90
  -1 -11  -3   43.40    2.20
   1  11   3   43.90    2.80
  -2 -11  -3    0.10    0.40
   2  11   3    0.20    0.70
  -3 -11  -3    7.60    1.40
  -3 -11  -3   10.80    0.90
   3  11   3   12.10    1.40
  -4 -11  -3   17.80    1.20
  -4 -11  -3    6.60    6.10
  -4 -11  -3   22.80    2.10
   4  11   3   17.20    1.60
  -5 -11  -3    2.50    1.20
  -5 -11  -3    2.70    1.20
  -5 -11  -3    3.00    0.50
  -5 -11  -3    4.80    3.90
   5  11   3    3.00    0.80
  -6 -11  -3   15.50    1.00
  -6 -11  -3   16.60    1.20
  -6 -11  -3   19.00    2.60
  -6 -11  -3   17.10    1.90
   6  11   3   15.50    1.50
  -7 -11  -3    1.60    1.00
  -7 -11  -3   -0.60    0.70
   7  11   3    0.90    0.70
  -8 -11  -3   -0.70    0.70
  -8 -11  -3   -0.60    0.80
   8  11   3    0.40    0.60
  -9 -11  -3    0.10    0.90
  -9 -11  -3    0.10    0.80
   9  11   3    0.80    0.60
 -10 -11  -3   12.90    1.80
 -11 -11  -3    9.00    1.40
 -12 -11  -3    0.60    1.00
 -13 -11  -3   13.30    1.70
 -14 -11  -3    2.30    1.00
 -15 -11  -3    3.20    0.90
 -16 -11  -3    0.90    0.70
  10 -12  -3    0.20    0.40
 -10  12   3    0.50    0.40
   9 -12  -3    0.20    0.50
  -9  12   3    1.20    0.60
   8 -12  -3   -0.40    0.60
  -8  12   3   -0.10    0.60
   7 -12  -3    0.60    0.70
  -7  12   3    1.10    0.70
   6 -12  -3   10.30    1.50
  -6  12   3    7.60    1.20
   5 -12  -3   -0.70    0.70
  -5  12   3    0.00    0.30
  -5  12   3   -0.20    0.70
   4 -12  -3   11.60    1.20
  -4  12   3   11.60    1.30
  -4  12   3   10.20    0.80
   3 -12  -3   21.00    1.70
  -3  12   3   21.10    1.20
  -3  12   3   19.60    1.70
  -3  12   3   22.20    2.40
   2 -12  -3    1.70    0.70
  -2  12   3    0.40    1.00
  -2  12   3    2.70    0.90
  -2  12   3    0.50    0.40
   1 -12  -3   -0.10    0.50
  -1  12   3    1.20    0.80
  -1  12   3    0.00    0.30
  -1  12   3    0.00    0.80
   0 -12  -3    1.60    0.60
   0  12   3    1.50    0.90
  -1 -12  -3    1.80    0.60
   1  12   3    2.10    0.90
  -2 -12  -3   37.10    2.00
  -2 -12  -3   33.20    2.50
   2  12   3   34.50    2.50
  -3 -12  -3    4.00    0.70
  -3 -12  -3    3.60    1.40
   3  12   3    3.60    1.00
  -4 -12  -3   36.60    2.80
  -4 -12  -3   39.10    2.00
   4  12   3   41.70    2.60
  -5 -12  -3   92.19    3.90
  -5 -12  -3   87.19    4.70
   5  12   3   86.09    4.50
  -6 -12  -3    0.70    0.90
  -6 -12  -3    2.20    1.10
  -6 -12  -3    1.60    0.40
  -6 -12  -3    3.90    2.70
   6  12   3    1.90    0.80
  -7 -12  -3    0.50    1.10
  -7 -12  -3    1.20    0.80
   7  12   3    0.80    0.70
  -8 -12  -3    8.70    1.50
  -8 -12  -3    5.50    1.10
   8  12   3    6.60    1.10
  -9 -12  -3   -0.70    0.90
  -9 -12  -3    0.90    0.70
   9  12   3   -0.40    0.70
 -10 -12  -3    1.50    1.10
 -11 -12  -3    9.40    1.60
 -12 -12  -3   20.10    2.10
 -13 -12  -3   35.20    2.60
 -14 -12  -3    0.10    0.80
 -15 -12  -3   -0.40    0.90
 -16 -12  -3   -0.20    0.60
   9 -13  -3    0.40    0.40
  -9  13   3    0.90    0.50
   8 -13  -3    0.50    0.60
   7 -13  -3    0.00    0.60
  -7  13   3   -0.60    0.50
  -6  13   3   15.50    1.40
   5 -13  -3    0.00    0.60
  -5  13   3    0.70    0.70
  -5  13   3    0.10    0.30
   4 -13  -3    2.30    0.80
  -4  13   3    3.30    0.80
  -4  13   3    2.50    0.50
   3 -13  -3    3.50    0.80
  -3  13   3    3.60    0.90
  -3  13   3    3.30    1.30
  -3  13   3    1.90    0.50
   2 -13  -3    0.50    0.70
  -2  13   3    0.50    0.40
  -2  13   3   -0.40    0.90
  -2  13   3    0.30    0.70
   1 -13  -3   -0.10    0.60
  -1  13   3   -0.60    0.80
  -1  13   3    0.30    0.40
  -1  13   3    1.10    1.10
   0 -13  -3    2.30    0.70
   0  13   3    2.80    0.50
   0  13   3    2.10    1.10
  -1 -13  -3   24.90    1.60
   1  13   3   24.00    2.30
  -2 -13  -3    5.00    0.90
   2  13   3    2.80    1.00
  -3 -13  -3   47.80    3.10
  -3 -13  -3   46.40    2.60
   3  13   3   46.60    3.10
  -4 -13  -3   22.50    1.50
  -4 -13  -3   26.50    2.50
   4  13   3   24.00    2.10
  -5 -13  -3   47.00    2.30
  -5 -13  -3   11.80   10.70
   5  13   3   45.80    3.00
  -6 -13  -3   31.40    3.50
  -6 -13  -3   32.90    2.70
   6  13   3   36.30    2.50
  -7 -13  -3   29.80    2.30
  -7 -13  -3   28.30    2.50
  -8 -13  -3   33.70    2.80
  -8 -13  -3   33.80    2.40
   8  13   3   34.70    2.50
  -9 -13  -3    5.00    1.20
 -10 -13  -3   -0.30    1.00
 -11 -13  -3   25.90    2.50
 -12 -13  -3    7.00    1.40
 -13 -13  -3   -0.70    0.70
 -14 -13  -3    5.70    1.10
 -15 -13  -3    0.70    0.70
   8 -14  -3   -0.10    0.30
  -8  14   3    0.40    0.40
   7 -14  -3    0.20    0.50
   6 -14  -3   -0.20    0.60
  -6  14   3   -0.80    0.50
   5 -14  -3   11.40    1.30
  -5  14   3   11.30    1.20
   4 -14  -3    1.50    0.70
  -4  14   3    4.30    0.80
  -4  14   3    2.70    0.40
   3 -14  -3    5.10    0.90
  -3  14   3    6.60    1.00
  -3  14   3    4.70    0.60
   2 -14  -3   33.60    2.10
  -2  14   3   29.70    3.40
  -2  14   3   35.00    1.70
  -2  14   3   31.20    2.20
   1 -14  -3   13.90    1.30
  -1  14   3   12.70    1.00
  -1  14   3   16.70    1.50
  -1  14   3   13.80    2.10
   0 -14  -3   12.30    1.20
   0  14   3   14.80    1.00
   0  14   3   15.20    2.10
  -1 -14  -3   15.70    1.30
   1  14   3   17.40    1.10
   1  14   3   13.10    1.90
  -2 -14  -3   18.40    1.40
   2  14   3   16.20    2.00
  -3 -14  -3   38.40    2.80
  -3 -14  -3   40.10    2.20
   3  14   3   39.90    3.00
  -4 -14  -3   28.90    2.60
  -4 -14  -3   29.00    1.70
   4  14   3   26.00    2.40
  -5 -14  -3   37.90    1.90
  -5 -14  -3   34.10    3.00
  -5 -14  -3   22.30    9.30
   5  14   3   34.70    2.70
  -6 -14  -3   10.50    1.90
  -6 -14  -3    7.10    0.70
   6  14   3    7.00    1.40
  -7 -14  -3    1.30    1.10
  -7 -14  -3   -0.30    0.80
   7  14   3    0.50    0.80
  -8 -14  -3   11.80    1.40
  -8 -14  -3    9.20    1.60
   8  14   3    9.90    1.50
 -10 -14  -3    7.80    1.50
 -11 -14  -3    6.20    1.40
 -12 -14  -3    2.30    1.00
 -13 -14  -3    3.40    0.90
 -14 -14  -3    1.30    0.80
 -15 -14  -3    2.60    0.70
   7 -15  -3    3.40    0.60
  -7  15   3    2.80    0.60
   6 -15  -3    0.30    0.40
   5 -15  -3   -0.40    0.50
  -5  15   3    0.40    0.60
   4 -15  -3   -0.10    0.50
  -4  15   3    1.30    0.60
  -4  15   3    0.40    0.30
   3 -15  -3    0.60    0.60
  -3  15   3    1.20    0.40
  -3  15   3    0.60    0.60
   2 -15  -3    7.40    1.00
  -2  15   3    9.80    0.70
  -2  15   3   10.60    1.20
   1 -15  -3   19.00    1.40
  -1  15   3   15.60    1.40
  -1  15   3   14.20    1.00
   0 -15  -3  172.98    7.50
   0  15   3  150.88    8.80
   0  15   3  179.08    7.10
  -1 -15  -3    0.70    0.60
   1  15   3    1.20    0.40
   1  15   3    0.70    1.10
  -2 -15  -3   23.50    1.60
   2  15   3   18.80    2.20
  -3 -15  -3   10.00    1.00
   3  15   3   12.30    1.90
  -4 -15  -3   32.40    1.80
  -4 -15  -3   32.50    2.50
   4  15   3   33.10    2.70
  -5 -15  -3    0.80    1.00
  -5 -15  -3    0.30    9.00
  -5 -15  -3    1.50    0.50
   5  15   3    1.80    1.00
  -6 -15  -3   12.70    1.60
  -6 -15  -3   13.80    1.00
  -6 -15  -3   10.70    1.70
   6  15   3   13.40    1.80
  -7 -15  -3    2.00    1.30
  -8 -15  -3   28.70    2.20
  -8 -15  -3   30.80    2.80
   8  15   3   32.70    2.50
  -9 -15  -3    8.30    1.50
 -10 -15  -3    1.20    1.00
 -11 -15  -3    1.30    0.90
 -12 -15  -3    0.60    0.80
 -13 -15  -3    3.40    0.90
 -14 -15  -3   -0.50    0.60
   6 -16  -3    0.20    0.30
   5 -16  -3    1.70    0.50
   4 -16  -3    3.70    0.60
  -4  16   3    4.70    0.80
   3 -16  -3    6.00    0.80
  -3  16   3    6.60    0.80
  -3  16   3    6.00    0.50
   2 -16  -3    1.10    0.60
  -2  16   3    1.30    0.40
  -2  16   3    1.80    0.60
   1 -16  -3    1.10    0.60
  -1  16   3    2.20    0.40
   0 -16  -3    3.40    0.70
   0  16   3    3.10    0.50
  -1 -16  -3    1.30    0.60
   1  16   3    1.70    0.40
  -2 -16  -3    0.20    0.50
   2  16   3    0.40    0.40
  -3 -16  -3    7.00    0.80
  -4 -16  -3    1.90    0.50
  -5 -16  -3    5.10    0.60
  -6 -16  -3   18.10    1.80
  -6 -16  -3   20.40    2.00
  -7 -16  -3    1.00    0.70
  -7 -16  -3    0.20    0.90
  -8 -16  -3   -0.50    1.00
  -8 -16  -3    1.20    0.70
  -9 -16  -3    2.00    1.30
 -10 -16  -3    0.00    1.10
 -11 -16  -3   -0.90    1.00
 -12 -16  -3    3.60    1.10
 -13 -16  -3    9.50    1.20
   4 -17  -3   10.10    0.90
  -4  17   3   10.90    1.00
   3 -17  -3    2.40    0.50
   2 -17  -3   -0.30    0.40
  -2  17   3    0.10    0.20
   1 -17  -3    1.70    0.50
  -1  17   3    2.00    0.40
   0 -17  -3    4.10    0.70
   0  17   3    2.80    0.40
  -1 -17  -3    0.10    0.40
   1  17   3    0.10    0.30
  -2 -17  -3    6.60    0.70
   2  17   3    6.70    0.60
  -3 -17  -3    0.90    0.40
   3  17   3    1.00    0.40
  -4 -17  -3    1.10    0.40
   4  17   3    1.60    0.40
  -5 -17  -3    0.80    0.70
  -6 -17  -3    5.20    1.00
  -7 -17  -3    0.90    0.90
  -8 -17  -3    1.40    1.50
  -9 -17  -3    0.00    0.70
 -10 -17  -3    0.10    0.60
 -11 -17  -3    0.20    0.60
 -12 -17  -3    2.10    1.10
   2 -18  -3    1.70    0.40
   1 -18  -3    1.40    0.40
  -1  18   3    1.60    0.30
   0 -18  -3    0.00    0.40
   0  18   3    0.00    0.20
  -1 -18  -3    0.90    0.40
   1  18   3    1.70    0.30
  -2 -18  -3    0.00    0.30
   2  18   3    0.70    0.30
  -3 -18  -3    0.30    0.30
   3  18   3   -0.40    0.30
  -4 -18  -3   -0.30    0.50
   4  18   3    0.40    0.30
  -5 -18  -3   -0.40    0.50
  -6 -18  -3    1.00    0.60
   6  18   3    0.60    0.30
  -7 -18  -3   -0.20    0.80
  -2 -19  -3   -0.50    0.40
   2  19   3   -0.10    0.20
  -3 -19  -3    0.60    0.50
   3  19   3    0.30    0.20
  -4 -19  -3    5.50    0.90
   4  19   3    8.40    0.60
  -5 -19  -3   -0.70    0.30
   5  19   3    0.10    0.20
  -6 -19  -3    1.20    0.60
   6  19   3    1.80    0.30
   7  19   3    0.30    0.20
   5  16  -4    0.20    0.20
  -5 -16   4   -0.30    0.30
   4  16  -4   10.50    0.60
  -4 -16   4   10.00    0.80
   3  16  -4    0.90    0.20
  -3 -16   4    1.20    0.40
   2  16  -4    1.00    0.20
  -2 -16   4    1.20    0.40
  -1 -16   4    0.00    0.30
   0 -16   4    0.50    0.40
  -7 -15   4    0.80    0.30
  -6 -15   4    0.90    0.40
  -5 -15   4    7.30    0.90
  -4 -15   4   -0.30    0.40
   3  15  -4   -0.10    0.20
  -3 -15   4    0.10    0.40
   2  15  -4    0.30    0.30
  -2 -15   4    0.30    0.40
   1  15  -4    0.90    0.70
   1  15  -4    0.60    0.20
  -1 -15   4    0.00    0.40
   0  15  -4    0.50    0.50
   0 -15   4    0.20    0.50
  -1  15  -4    0.40    0.40
   1 -15   4    0.60    0.40
  -2  15  -4    2.30    0.60
   2 -15   4    2.20    0.50
  -3  15  -4    0.30    0.30
   3 -15   4    0.40    0.30
 -11 -14   4    0.00    0.60
 -10 -14   4   -0.10    0.70
  -9 -14   4    1.00    1.10
  -8 -14   4    1.60    0.40
  -8 -14   4    0.70    0.70
  -7 -14   4    1.40    0.90
  -6 -14   4    3.80    0.60
  -5 -14   4    4.30    0.60
  -4 -14   4    0.70    0.50
  -3 -14   4    2.30    0.60
   2  14  -4    5.00    0.90
  -2 -14   4    4.10    0.70
   1  14  -4    2.40    0.40
   1  14  -4    0.80    0.60
  -1 -14   4    2.50    0.60
   0  14  -4    0.70    0.30
   0  14  -4   -0.20    0.70
   0 -14   4    0.40    0.50
  -1  14  -4   -0.40    0.60
  -1  14  -4    0.00    0.20
   1 -14   4    0.00    0.50
  -2  14  -4    0.30    0.50
   2 -14   4    0.20    0.40
  -3  14  -4    2.80    0.60
   3 -14   4    2.40    0.70
  -4  14  -4   -0.20    0.40
   4 -14   4   -0.10    0.40
  -5  14  -4    0.00    0.30
   5 -14   4   -0.10    0.30
 -12 -13   4    0.80    0.70
 -11 -13   4    0.10    0.70
 -10 -13   4    0.40    0.80
  -9 -13   4   13.80    1.60
  -9 -13   4   11.10    0.80
  -8 -13   4    4.60    1.20
  -8 -13   4    4.20    0.60
  -7 -13   4    8.30    0.80
  -7 -13   4    9.50    1.50
  -6 -13   4   10.70    1.50
  -6 -13   4   16.60    1.20
  -5 -13   4    0.10    0.90
  -5 -13   4   -0.20    0.40
  -4 -13   4    0.30    0.50
  -3 -13   4    0.60    0.60
   2  13  -4    9.20    1.20
  -2 -13   4    8.20    0.90
   1  13  -4   19.80    1.60
  -1 -13   4   23.50    1.60
   0  13  -4   -0.10    0.60
   0  13  -4    0.30    0.30
   0 -13   4    0.80    0.60
  -1  13  -4    0.10    0.60
  -1  13  -4    0.70    0.30
   1 -13   4    0.80    0.70
  -2  13  -4    3.20    0.80
   2 -13   4    5.10    0.80
  -3  13  -4    1.40    0.60
   3 -13   4    1.30    0.70
  -4  13  -4    4.00    0.80
   4 -13   4    2.80    0.70
  -5  13  -4    0.00    0.50
   5 -13   4   -0.10    0.50
  -6  13  -4    0.20    0.40
   6 -13   4    0.10    0.40
  -7  13  -4    0.30    0.30
   7 -13   4    0.00    0.30
 -13 -12   4    0.20    0.70
 -12 -12   4    1.00    0.90
 -11 -12   4    8.10    1.40
 -10 -12   4    0.30    0.30
 -10 -12   4    0.80    1.10
  -9 -12   4    6.60    0.70
  -9 -12   4    9.20    1.60
  -8 -12   4   11.70    1.80
  -8 -12   4   12.20    1.00
  -7 -12   4   12.60    2.50
  -7 -12   4   10.90    1.00
  -6 -12   4   12.50    1.70
  -6 -12   4   14.30    1.20
  -5 -12   4    0.60    0.50
  -5 -12   4    0.40    1.10
  -4 -12   4    1.50    0.60
  -4 -12   4    2.10    1.10
  -3 -12   4    0.50    0.50
   2  12  -4    0.20    0.80
  -2 -12   4   -0.20    0.50
   1  12  -4    9.00    1.80
   1  12  -4   10.60    1.20
  -1 -12   4    8.80    1.00
   0  12  -4   -0.90    1.50
   0  12  -4    2.20    0.80
   0 -12   4    4.00    0.80
  -1  12  -4   -0.10    0.30
  -1  12  -4    0.40    0.60
   1 -12   4    0.60    0.60
  -2  12  -4   18.50    1.00
  -2  12  -4   22.40    1.70
   2 -12   4   20.30    1.80
  -3  12  -4    0.10    0.60
   3 -12   4    0.20    0.60
  -4  12  -4    2.10    0.70
   4 -12   4    2.20    0.70
  -5  12  -4   -0.10    0.60
   5 -12   4    0.50    0.50
  -6  12  -4    0.70    0.50
   6 -12   4    0.40    0.70
  -7  12  -4    3.30    0.60
   7 -12   4    4.40    0.70
  -8  12  -4    4.90    0.60
 -14 -11   4    0.30    0.70
 -13 -11   4    0.20    0.80
 -12 -11   4    2.20    1.00
 -11 -11   4    1.00    0.90
 -10 -11   4    0.10    0.30
 -10 -11   4    0.00    0.90
  -9 -11   4    1.10    0.50
  -9 -11   4    2.10    1.20
  -8 -11   4    2.10    1.10
  -8 -11   4    0.80    0.50
  -7 -11   4   45.30    2.40
  -7 -11   4   48.70    3.40
  -6 -11   4    5.70    0.90
  -6 -11   4    6.20    1.60
  -5 -11   4   10.00    1.60
  -5 -11   4    7.40    0.90
  -4 -11   4   28.70    1.80
  -4 -11   4   28.70    2.70
   3  11  -4    3.40    1.30
  -3 -11   4    3.70    0.80
  -3 -11   4    2.60    1.30
   2  11  -4  122.19    7.50
   2  11  -4  108.69    5.30
  -2 -11   4  112.49    5.10
   1  11  -4   -1.00    0.70
   1  11  -4   -0.50    1.40
  -1 -11   4   -0.10    0.50
   0  11  -4    1.20    0.80
   0 -11   4    1.10    0.60
  -1  11  -4    8.40    1.20
  -1  11  -4    8.60    0.70
   1 -11   4    8.90    1.10
  -2  11  -4    4.60    0.50
  -2  11  -4    4.00    1.00
   2 -11   4    4.60    0.80
  -3  11  -4    1.50    0.80
  -3  11  -4    2.00    0.30
   3 -11   4    1.80    0.70
  -4  11  -4    3.20    1.30
  -5  11  -4    7.60    1.10
   5 -11   4    6.30    1.00
   6 -11   4   25.50    1.80
  -7  11  -4    0.50    0.50
   7 -11   4    0.80    0.60
  -8  11  -4    0.30    0.40
   8 -11   4   -0.10    0.40
  -9  11  -4    1.60    0.50
  -9  11  -4    1.10    0.50
   9 -11   4    0.80    0.40
 -14 -10   4    1.40    0.80
 -13 -10   4   -0.60    0.90
 -12 -10   4    1.50    1.00
 -11 -10   4    7.10    1.40
 -11 -10   4    6.10    0.50
 -10 -10   4    0.60    0.40
 -10 -10   4    1.10    1.30
  -9 -10   4    5.30    0.70
  -9 -10   4    3.90    1.20
  -8 -10   4   28.40    2.70
  -8 -10   4   29.70    1.70
  -7 -10   4    9.30    1.70
  -7 -10   4    4.40    0.70
  -6 -10   4   60.89    3.80
  -6 -10   4   60.19    3.00
  -5 -10   4    0.50    1.30
  -5 -10   4    0.50    0.60
  -4 -10   4    9.70    1.00
  -4 -10   4   10.50    1.70
   3  10  -4  122.69    6.10
   3  10  -4  134.09    6.60
   2  10  -4    8.20    1.30
   2  10  -4    6.90    1.50
  -2 -10   4    7.30    1.20
   1  10  -4   13.50    1.90
   1  10  -4    9.80    1.40
   0  10  -4    1.90    1.20
   0  10  -4    0.60    0.80
   0 -10   4    0.80    0.60
  -1  10  -4   22.80    2.60
   1 -10   4   21.60    1.60
  -2  10  -4    1.20    0.80
  -2  10  -4    0.90    0.30
   2 -10   4    0.50    0.60
  -3  10  -4    8.90   14.30
  -3  10  -4    1.40    0.80
  -3  10  -4    1.20    0.40
   3 -10   4    2.20    0.80
  -4  10  -4   32.70    2.20
  -4  10  -4    7.50   13.70
   4 -10   4   31.50    2.00
  -5  10  -4  -10.40   12.30
  -5  10  -4    0.70    0.70
   5 -10   4    0.60    0.70
  -6  10  -4   11.30    1.20
  -6  10  -4    8.40    3.80
  -6  10  -4  -10.70   13.20
  -6  10  -4   13.40    2.50
   6 -10   4    9.90    1.20
  -7  10  -4    0.00    0.60
   7 -10   4    0.30    0.60
  -8  10  -4    0.20    0.50
   8 -10   4    0.70    0.60
  -9  10  -4    2.60    0.60
   9 -10   4    2.00    0.60
 -10  10  -4    3.30    0.70
 -10  10  -4    1.80    0.50
 -15  -9   4   -0.10    0.60
 -14  -9   4    5.20    1.00
 -13  -9   4   14.70    1.70
 -12  -9   4    0.40    0.90
 -11  -9   4    2.80    1.20
 -11  -9   4    3.30    0.50
 -10  -9   4    3.10    1.10
 -10  -9   4    2.90    0.60
  -9  -9   4    4.30    1.40
  -9  -9   4    3.80    0.70
  -8  -9   4   38.20    3.00
  -8  -9   4   40.70    2.20
  -7  -9   4   53.19    3.50
  -7  -9   4   55.19    2.80
  -6  -9   4   12.70    1.20
  -6  -9   4   16.90    2.00
  -5  -9   4   42.00    2.30
  -5  -9   4   38.40    3.00
   4   9  -4    2.80    1.10
  -4  -9   4    4.40    1.40
  -4  -9   4    3.40    0.70
   3   9  -4   39.70    3.50
   3   9  -4   46.80    3.10
  -3  -9   4   46.00    3.20
  -3  -9   4   51.09    2.50
   2   9  -4   24.90    2.30
   2   9  -4   25.90    2.00
  -2  -9   4   26.90    2.30
  -2  -9   4   26.50    1.70
   1   9  -4    7.90    1.40
   1   9  -4   10.50    1.30
  -1  -9   4    6.50    0.90
  -1  -9   4    8.30    1.40
   0   9  -4    2.20    0.90
   0   9  -4    2.10    1.00
   0  -9   4    1.80    0.70
  -1   9  -4    4.80    1.00
  -1   9  -4    5.80    1.30
  -1   9  -4    1.60   11.40
   1  -9   4    4.00    0.80
  -2   9  -4    0.20    0.60
  -2   9  -4  -15.90   12.10
  -3   9  -4    0.60    1.20
  -3   9  -4   -2.20    1.80
  -3   9  -4    0.10    0.30
   3  -9   4    0.30    1.60
   3  -9   4    0.60    0.80
  -4   9  -4    1.70    0.30
  -4   9  -4    2.30    0.80
  -4   9  -4    3.20    2.40
  -4   9  -4   -5.80   10.10
   4  -9   4    0.10    1.70
   4  -9   4    0.70    0.70
  -5   9  -4    4.80   10.50
  -5   9  -4    8.20    1.20
  -5   9  -4    5.50    3.60
   5  -9   4    0.80    2.60
   5  -9   4    7.60    1.10
  -6   9  -4   24.20    1.80
  -6   9  -4   15.40    2.90
   6  -9   4   22.20    1.80
  -7   9  -4    6.50    3.50
  -7   9  -4    4.80    2.20
  -7   9  -4   -8.10    9.10
  -7   9  -4    8.20    1.10
   7  -9   4    7.70    1.40
  -8   9  -4    9.50    1.10
  -8   9  -4   35.40   17.90
   8  -9   4   12.20    1.20
  -9   9  -4    3.70    0.70
   9  -9   4    4.90    0.90
 -10   9  -4    5.60    0.70
 -11   9  -4    7.60    0.80
 -11   9  -4    8.30    0.80
 -15  -8   4    0.10    0.70
 -14  -8   4    0.20    1.30
 -13  -8   4   -0.30    0.90
 -12  -8   4   13.50    1.80
 -12  -8   4   11.40    0.80
 -11  -8   4   37.80    2.90
 -11  -8   4   38.90    2.00
 -10  -8   4    2.40    1.20
 -10  -8   4    2.40    0.60
  -9  -8   4    1.80    1.20
  -9  -8   4    2.50    0.60
  -8  -8   4    8.00    1.10
  -8  -8   4   10.00    1.70
  -7  -8   4   22.80    2.30
  -7  -8   4   22.30    1.50
  -6  -8   4   30.60    1.80
  -6  -8   4   31.30    2.60
  -5  -8   4   15.40    1.90
  -5  -8   4   17.40    1.30
   4   8  -4   -0.20    0.70
  -4  -8   4    0.10    1.00
  -4  -8   4    0.50    0.50
  -3  -8   4   39.90    2.80
  -3  -8   4   40.90    2.20
   2   8  -4   95.49    5.00
  -2  -8   4  101.79    4.50
  -2  -8   4   99.09    5.00
   1   8  -4   11.30   13.30
   1   8  -4   27.60    2.30
  -1  -8   4   31.80    2.40
  -1  -8   4   31.70    1.90
   0   8  -4   17.40    1.60
   0   8  -4    0.70   10.50
   0   8  -4   13.60    1.70
   0  -8   4   15.50    1.30
  -1   8  -4   14.90    2.20
  -1   8  -4   15.00    3.50
  -1   8  -4   16.90    1.90
  -1   8  -4   19.50    9.60
   1  -8   4   17.30    1.30
  -2   8  -4    0.90    1.90
  -2   8  -4   -4.60    7.70
  -2   8  -4   -0.90    0.60
  -2   8  -4   -0.20    0.60
   2  -8   4    0.20    0.50
   2  -8   4   -1.70    0.80
  -3   8  -4   -5.60    8.10
  -3   8  -4   -0.40    0.70
  -3   8  -4   -0.20    0.20
  -3   8  -4   -0.30    0.60
  -3   8  -4   -0.10    1.70
   3  -8   4    0.40    0.60
   3  -8   4   -2.30    0.90
  -4   8  -4    5.50    8.40
  -4   8  -4   -0.40    0.60
  -4   8  -4    0.40    0.30
   4  -8   4   -0.10    0.60
   4  -8   4    0.40    1.60
  -5   8  -4   12.30    1.30
  -5   8  -4   14.70    3.00
  -5   8  -4   12.90    8.00
   5  -8   4   14.50    1.40
   5  -8   4   17.20    3.00
  -6   8  -4   10.70    7.80
  -6   8  -4   26.50    1.90
  -6   8  -4   24.40    3.50
   6  -8   4   23.40    1.90
   6  -8   4   28.40    3.80
  -7   8  -4   23.90    3.10
  -7   8  -4   20.90    1.70
  -7   8  -4   12.50    9.70
  -7   8  -4   19.10    3.20
   7  -8   4   19.10    3.20
   7  -8   4   22.00    1.90
  -8   8  -4   41.40    9.10
  -8   8  -4   41.80    4.60
  -8   8  -4   44.60    5.70
  -8   8  -4   41.90    2.40
  -9   8  -4   18.90    1.50
   9  -8   4   19.00    1.70
 -10   8  -4    1.30    0.60
 -11   8  -4    3.70    0.70
 -11   8  -4    2.10    0.60
 -12   8  -4    0.20    0.30
 -12   8  -4    0.50    0.50
 -16  -7   4    0.50    0.70
 -15  -7   4    2.00    0.80
 -14  -7   4    2.60    1.00
 -13  -7   4    7.10    1.40
 -12  -7   4    7.30    2.10
 -12  -7   4    4.00    0.60
 -11  -7   4   22.80    1.40
 -11  -7   4   18.10    2.00
 -10  -7   4    5.90    0.80
 -10  -7   4    5.30    1.40
  -9  -7   4   11.70    1.70
  -9  -7   4   13.60    1.20
  -8  -7   4    0.00    0.90
  -8  -7   4    0.50    0.50
  -7  -7   4    2.40    0.60
  -7  -7   4    4.60    1.20
  -6  -7   4   14.00    1.70
  -6  -7   4   14.10    1.20
  -5  -7   4   -0.20    0.60
  -5  -7   4   -0.50    0.80
   4   7  -4    1.50    0.80
  -4  -7   4    1.20    1.00
  -4  -7   4    2.80    0.60
   3   7  -4    3.40    0.90
  -3  -7   4    5.50    1.90
  -3  -7   4    3.30    0.70
   2   7  -4   61.79    3.40
   2   7  -4   44.30   11.40
   1   7  -4   10.50    9.00
   0   7  -4   43.40    9.60
   0   7  -4   49.10    3.00
   0   7  -4   46.90    4.40
   0  -7   4   58.39    3.70
  -1   7  -4   31.30    4.10
  -1   7  -4   29.80    2.20
  -1   7  -4   32.40    8.10
   1  -7   4   26.50    2.80
  -2   7  -4    0.40    6.00
  -2   7  -4    0.20    0.70
  -2   7  -4    1.50    2.40
  -2   7  -4    0.00    0.60
   2  -7   4    0.70    1.30
   2  -7   4    0.30    0.50
  -3   7  -4   56.79    9.00
  -3   7  -4   50.39    2.70
  -3   7  -4   56.79    5.60
  -3   7  -4   47.20    2.10
   3  -7   4   48.80    2.50
   3  -7   4   40.20    3.80
  -4   7  -4    8.10    0.60
  -4   7  -4    7.40    1.00
  -4   7  -4    6.60    2.20
  -4   7  -4   -1.80    6.00
   4  -7   4    8.60    1.00
   4  -7   4   13.80    2.50
  -5   7  -4    3.20    0.80
  -5   7  -4    0.40    6.00
   5  -7   4    3.50    1.90
   5  -7   4    4.90    0.90
  -6   7  -4    8.10    1.20
  -6   7  -4   -0.80    6.50
  -6   7  -4    6.60    2.60
   6  -7   4   10.50    2.60
   6  -7   4    7.40    1.10
  -7   7  -4    4.50    1.00
  -7   7  -4    4.90    1.60
  -7   7  -4    9.10    6.60
  -7   7  -4    4.10    2.30
   7  -7   4    4.00    0.90
   7  -7   4    5.30    2.30
  -8   7  -4   24.50    7.20
  -8   7  -4   26.80    3.40
  -8   7  -4   31.50    2.00
  -8   7  -4   31.20    3.30
   8  -7   4   34.00    4.60
   8  -7   4   32.70    2.10
  -9   7  -4    1.60    6.70
  -9   7  -4    1.70    1.40
  -9   7  -4    0.50    0.70
 -10   7  -4    1.90    0.60
 -11   7  -4   -0.90    0.60
 -11   7  -4    0.10    0.50
 -12   7  -4    0.50    0.60
 -13   7  -4    0.40    0.30
 -13   7  -4    0.60    0.60
 -16  -6   4    1.10    0.70
 -15  -6   4    1.50    0.80
 -14  -6   4    8.40    1.30
 -13  -6   4    0.30    0.30
 -13  -6   4    0.70    1.00
 -12  -6   4    2.20    1.10
 -12  -6   4    3.40    0.60
 -11  -6   4   -0.10    1.00
 -11  -6   4    0.40    0.50
 -10  -6   4    7.10    1.50
 -10  -6   4    5.30    0.70
  -9  -6   4  128.39    6.30
  -9  -6   4  132.79    5.70
  -8  -6   4   13.60    1.20
  -8  -6   4   13.00    1.70
  -7  -6   4   49.99    3.20
  -7  -6   4   57.69    2.70
  -6  -6   4    4.40    1.20
  -6  -6   4    3.50    0.60
   3   6  -4    6.20    9.40
   2   6  -4   16.40    1.60
   2   6  -4   29.70    8.60
  -2  -6   4   18.20    1.90
   1   6  -4   19.90    3.00
   1   6  -4   18.50    1.60
   1   6  -4   23.20    7.50
  -1  -6   4   22.30    2.30
   0   6  -4   18.40    6.00
   0   6  -4   23.70    1.80
   0   6  -4   16.90    2.70
   0  -6   4   23.80    2.30
  -1   6  -4    6.60    1.10
  -1   6  -4    4.30    1.80
  -1   6  -4   12.20    5.90
   1  -6   4    7.60    1.50
  -2   6  -4    7.10    5.50
  -2   6  -4   12.90    1.50
  -2   6  -4   13.20    2.50
   2  -6   4   12.40    2.10
  -3   6  -4    6.20    4.90
  -3   6  -4    6.80    1.20
  -3   6  -4    3.10    2.50
  -3   6  -4    8.00    1.20
   3  -6   4    7.40    1.90
  -4   6  -4    1.70    4.70
  -4   6  -4    5.30    1.90
  -4   6  -4    6.10    1.00
   4  -6   4    4.30    1.70
  -5   6  -4    7.20    5.50
  -5   6  -4   14.00    1.60
  -5   6  -4   14.60    1.30
  -5   6  -4   15.50    3.00
   5  -6   4   11.70    3.40
   5  -6   4   16.00    1.40
  -6   6  -4    6.90    5.30
  -6   6  -4    8.20    1.40
  -6   6  -4    3.50    2.70
  -6   6  -4    7.80    1.00
   6  -6   4    6.70    2.10
   6  -6   4    7.80    1.10
  -7   6  -4    4.20    1.40
  -7   6  -4    6.20    1.50
  -7   6  -4    7.30    2.30
  -7   6  -4    5.30    2.50
  -7   6  -4    5.90    5.80
   7  -6   4    5.30    2.20
   7  -6   4    6.10    1.00
  -8   6  -4   14.50    5.90
  -8   6  -4   11.50    1.20
  -8   6  -4   17.00    3.00
  -8   6  -4   14.10    2.20
   8  -6   4    7.60    1.90
   8  -6   4   11.30    2.80
  -9   6  -4   22.70    1.60
  -9   6  -4   26.10    3.60
  -9   6  -4   22.80    8.70
   9  -6   4   17.20    3.00
 -10   6  -4    2.60    5.80
 -10   6  -4    3.00    1.60
  10  -6   4    2.00    3.10
 -11   6  -4   18.90    1.40
 -12   6  -4    6.40    0.80
 -12   6  -4    6.70    1.00
 -13   6  -4    0.40    0.30
 -13   6  -4    0.40    0.60
 -14   6  -4    0.30    0.40
 -16  -5   4    0.60    0.60
 -15  -5   4    0.20    0.80
 -14  -5   4    1.40    0.90
 -13  -5   4    3.50    0.50
 -13  -5   4    1.60    1.00
 -12  -5   4    9.10    0.90
 -12  -5   4   10.20    1.60
 -11  -5   4    7.40    1.50
 -11  -5   4    6.30    0.80
  -9  -5   4    3.70    1.20
  -9  -5   4    3.80    0.70
  -8  -5   4   11.80    1.50
  -8  -5   4   11.60    1.10
  -7  -5   4   47.70    2.90
  -7  -5   4   51.29    2.50
   3   5  -4   10.90    1.30
   3   5  -4   15.30    7.70
  -3  -5   4    9.90    1.30
   2   5  -4    4.70    6.10
   2   5  -4    9.20    1.20
   2   5  -4    8.50    2.00
  -2  -5   4    9.60    1.40
   1   5  -4   72.09    3.60
   1   5  -4   75.39    4.80
   1   5  -4   59.49    7.20
  -1  -5   4   71.29    4.00
   0   5  -4  191.98    9.90
   0   5  -4  202.98    9.00
   0   5  -4  204.08   12.20
   0  -5   4  216.28    9.30
  -1   5  -4  458.35   18.30
  -1   5  -4  425.36   19.60
  -1   5  -4  447.66   21.70
   1  -5   4  458.75   19.00
  -2   5  -4  129.89    7.20
  -2   5  -4  125.79    9.90
  -2   5  -4  132.79    6.00
   2  -5   4  130.39    6.60
  -3   5  -4    0.80    1.50
  -3   5  -4   -3.10    3.80
  -3   5  -4    2.80    0.80
   3  -5   4    0.50    1.10
  -4   5  -4    1.50    1.40
  -4   5  -4    8.70    4.00
   4  -5   4    1.30    1.30
  -5   5  -4    1.80    0.70
  -5   5  -4   -3.20    3.60
  -5   5  -4    2.30    1.50
  -5   5  -4    2.80    1.00
   5  -5   4    2.10    1.40
  -6   5  -4   26.50    5.20
  -6   5  -4   27.50    3.30
  -6   5  -4   29.10    2.30
  -6   5  -4   32.10    1.90
   6  -5   4   29.50    3.50
  -7   5  -4    1.60    0.70
  -7   5  -4    0.10    1.50
  -7   5  -4    1.20    1.00
  -7   5  -4    1.00    1.10
   7  -5   4   -0.30    1.40
  -8   5  -4   65.89    4.90
  -8   5  -4   59.39    7.20
  -8   5  -4   61.09    4.10
  -8   5  -4   59.89    3.40
  -8   5  -4   59.39    5.40
   8  -5   4   57.99    4.90
  -9   5  -4   17.40    2.90
  -9   5  -4   13.20    1.20
  -9   5  -4   10.10    5.00
   9  -5   4   16.50    4.40
 -10   5  -4   99.49    4.50
 -10   5  -4  104.49    6.20
  10  -5   4   90.99    6.80
 -11   5  -4   -0.20    0.50
  11  -5   4   -0.10    1.70
 -12   5  -4   13.30    1.10
 -12   5  -4   14.40    1.50
 -13   5  -4    0.40    0.60
 -13   5  -4    0.40    0.40
 -14   5  -4    0.40    0.50
 -15  -4   4    7.00    1.10
 -14  -4   4    8.20    1.30
 -13  -4   4    0.90    0.50
 -13  -4   4    1.90    1.00
 -12  -4   4   11.50    1.10
 -12  -4   4   12.80    1.60
 -11  -4   4    0.00    0.50
 -11  -4   4   -0.20    0.80
 -10  -4   4    5.00    1.20
 -10  -4   4    3.90    0.70
  -9  -4   4    4.00    0.70
  -9  -4   4    3.60    1.10
  -8  -4   4   62.29    3.10
  -8  -4   4   57.89    3.30
  -7  -4   4  113.09    5.70
   4   4  -4   47.50    9.70
  -4  -4   4   62.29    3.10
   3   4  -4    2.30    4.90
   3   4  -4    0.70    1.30
  -3  -4   4    0.80    0.70
   2   4  -4  285.57   14.90
   2   4  -4  285.07   11.80
   2   4  -4  249.97   12.90
  -2  -4   4  289.07   11.80
   1   4  -4  229.38    9.70
   1   4  -4  228.08   12.40
   1   4  -4  228.98   10.80
  -1  -4   4  243.08   10.10
   0   4  -4  186.38    8.70
   0   4  -4  179.58    7.60
   0   4  -4  168.08   10.90
   0  -4   4  171.78    8.00
  -1   4  -4  559.04   25.70
  -1   4  -4  581.34   23.30
   1  -4   4  593.24   23.80
  -2   4  -4  120.99    5.20
  -2   4  -4  113.49    8.00
  -2   4  -4  104.09    6.20
   2  -4   4  114.79    5.90
  -3   4  -4  796.22   31.70
  -3   4  -4  770.72   34.40
  -3   4  -4  793.72   32.90
   3  -4   4  804.42   32.40
  -4   4  -4   16.60    2.60
   4  -4   4   17.50    2.30
  -5   4  -4   26.30    4.50
  -5   4  -4   28.00    3.10
   5  -4   4   30.10    3.20
  -6   4  -4    3.30    3.60
  -6   4  -4    7.20    1.20
  -6   4  -4    5.60    1.80
  -6   4  -4    6.50    0.80
   6  -4   4    3.90    1.60
  -7   4  -4    2.50    3.60
  -7   4  -4    0.50    0.60
  -7   4  -4    0.00    1.30
  -7   4  -4    0.80    1.10
  -7   4  -4    0.90    0.90
   7  -4   4    1.30    1.40
  -8   4  -4   12.30    2.00
  -8   4  -4   15.50    1.70
  -8   4  -4   12.50    2.40
  -8   4  -4   13.10    1.20
  -8   4  -4   12.20    4.40
   8  -4   4   11.60    2.40
  -9   4  -4   -0.10    0.90
  -9   4  -4    2.00    0.70
  -9   4  -4    3.50    1.70
  -9   4  -4    6.60    4.20
  -9   4  -4    2.30    1.30
   9  -4   4    1.60    1.70
 -10   4  -4    5.80    0.90
 -10   4  -4   11.50    2.30
 -10   4  -4    2.80    4.30
 -10   4  -4    3.40    1.20
  10  -4   4    3.30    2.00
 -11   4  -4   29.40    1.80
  11  -4   4   30.90    4.20
 -12   4  -4    0.80    0.60
 -12   4  -4    0.50    0.80
 -13   4  -4   -0.20    0.40
 -13   4  -4   -0.30    0.60
 -14   4  -4   -0.10    0.50
 -15   4  -4   -0.40    0.60
 -15  -3   4    2.40    0.90
 -14  -3   4    3.20    1.00
 -14  -3   4    1.40    0.40
 -13  -3   4    2.20    1.10
 -13  -3   4    1.10    0.50
 -12  -3   4    5.40    0.80
 -12  -3   4    6.20    1.30
 -11  -3   4    1.30    0.60
 -11  -3   4    1.50    1.00
 -10  -3   4   27.10    1.70
 -10  -3   4   28.30    2.20
  -9  -3   4   16.90    1.30
  -9  -3   4   17.00    1.70
  -8  -3   4    5.00    0.70
   5   3  -4  118.19   12.10
   4   3  -4  423.66   20.00
  -4  -3   4  346.97   15.30
   3   3  -4    3.20    4.40
   3   3  -4    2.90    1.20
  -3  -3   4    3.40    0.80
   2   3  -4   45.90    5.30
   2   3  -4   44.40    3.40
  -2  -3   4   42.20    2.50
   1   3  -4   70.49    6.30
   1   3  -4   70.69    3.40
   1   3  -4   77.79    4.30
  -1  -3   4   75.79    3.80
   0   3  -4    5.60    1.50
   0   3  -4    9.20    3.10
   0   3  -4    5.50    0.80
   0  -3   4    5.10    1.20
  -1   3  -4   54.29    2.80
  -1   3  -4   55.29    3.70
  -1   3  -4   57.29    5.20
   1  -3   4   58.39    3.30
  -2   3  -4  123.59    6.40
  -2   3  -4  127.69    7.80
  -2   3  -4  125.09    5.50
   2  -3   4  123.09    6.10
  -3   3  -4    5.90    3.00
  -3   3  -4    5.70    1.60
   3  -3   4    6.90    1.50
  -4   3  -4    0.90    0.60
  -4   3  -4    1.20    1.20
  -4   3  -4    4.60    2.80
   4  -3   4    0.90    1.20
  -5   3  -4   23.60    4.20
   5  -3   4   27.00    2.80
  -6   3  -4   85.09    5.00
  -6   3  -4   73.49    6.50
   6  -3   4   81.79    5.00
  -7   3  -4   49.60    2.50
  -7   3  -4   50.59    3.40
  -7   3  -4   51.29    5.80
  -7   3  -4   51.89    3.00
  -7   3  -4   48.10    3.80
   7  -3   4   52.59    4.10
  -8   3  -4   18.70    2.30
  -8   3  -4   15.80    3.60
  -8   3  -4   16.40    4.10
  -8   3  -4   14.30    1.20
  -8   3  -4   19.50    1.80
   8  -3   4   12.10    2.20
  -9   3  -4   29.70    1.80
  -9   3  -4   34.10    4.90
  -9   3  -4   34.40    2.70
  -9   3  -4   29.50    3.10
  -9   3  -4   28.30    2.30
   9  -3   4   34.60    3.90
 -10   3  -4    3.10    0.70
 -10   3  -4    1.10    3.60
 -10   3  -4    3.20    1.10
 -10   3  -4    4.50    1.60
 -10   3  -4    0.00    1.00
  10  -3   4    3.20    1.90
 -11   3  -4   -0.20    0.50
 -11   3  -4    0.50    0.70
 -11   3  -4    0.40    0.90
  11  -3   4    0.20    1.70
 -12   3  -4    0.50    0.90
 -12   3  -4   -0.40    1.00
 -13   3  -4    1.40    0.50
 -13   3  -4    2.60    0.90
 -14   3  -4    4.30    0.90
 -15   3  -4    0.50    0.50
 -15  -2   4   -0.10    0.80
 -14  -2   4    3.90    1.10
 -14  -2   4    4.20    0.60
 -13  -2   4    4.90    1.40
 -13  -2   4    5.50    1.30
 -12  -2   4    4.90    1.20
 -12  -2   4    4.70    0.80
 -11  -2   4   12.10    1.60
 -11  -2   4    8.00    0.90
 -10  -2   4   21.90    1.50
 -10  -2   4   22.50    2.00
  -9  -2   4   17.40    1.80
  -9  -2   4   18.60    1.30
  -8  -2   4    1.30    0.50
   5   2  -4    8.70    6.10
  -5  -2   4   12.80    1.10
  -4  -2   4   67.09    3.30
   3   2  -4   -0.10    2.90
   3   2  -4    0.60    0.90
  -3  -2   4    0.30    0.80
   2   2  -4  187.78    8.40
   2   2  -4  190.78    9.60
  -2  -2   4  183.18    8.00
   1   2  -4  121.59    5.80
   1   2  -4  121.29    6.90
  -1  -2   4  119.49    5.50
   0   2  -4   22.20    3.20
   0   2  -4   26.60    2.20
   0   2  -4   26.90    1.50
   0  -2   4   25.20    1.90
  -1   2  -4  242.98   10.20
  -1   2  -4  219.28   11.40
  -1   2  -4  216.28    9.40
   1  -2   4  236.98    9.80
  -2   2  -4    2.30    2.20
  -2   2  -4    0.20    1.00
  -2   2  -4    1.20    0.50
   2  -2   4    1.80    0.90
  -3   2  -4   31.70    2.90
  -3   2  -4   32.40    3.90
  -3   2  -4   25.30    1.50
   3  -2   4   22.80    2.20
  -4   2  -4  249.78   12.40
  -4   2  -4  253.57   11.30
   4  -2   4  247.78   11.00
  -5   2  -4  235.78   10.70
  -5   2  -4  228.28   12.30
   5  -2   4  236.28   10.50
  -6   2  -4  293.67   12.40
  -6   2  -4  274.97   12.60
  -6   2  -4  289.67   13.90
   6  -2   4  279.47   12.60
  -7   2  -4   31.30    2.40
  -7   2  -4   33.70    4.20
  -7   2  -4   30.90    2.90
   7  -2   4   22.50    2.70
  -8   2  -4   30.60    4.30
  -8   2  -4   27.00    2.10
  -8   2  -4   28.70    2.50
  -8   2  -4   33.30    2.90
   8  -2   4   33.10    3.10
  -9   2  -4    5.30    1.40
  -9   2  -4    3.40    1.00
  -9   2  -4    4.00    1.30
  -9   2  -4    3.80    0.70
   9  -2   4    6.00    1.80
 -10   2  -4    0.30    0.70
 -10   2  -4    1.00    0.90
 -10   2  -4    1.30    0.50
  10  -2   4    1.10    1.50
 -11   2  -4    0.10    0.80
 -11   2  -4    1.30    0.60
 -11   2  -4   -0.30    0.80
  11  -2   4    0.00    1.40
 -12   2  -4    6.00    1.20
  12  -2   4    7.40    2.20
 -13   2  -4    6.00    0.70
 -13   2  -4    5.50    1.10
  13  -2   4    2.80    2.30
 -14   2  -4    2.00    0.80
 -15   2  -4    0.50    0.60
 -16   2  -4    0.90    0.70
 -14  -1   4   19.70    1.80
 -14  -1   4   21.70    1.40
 -13  -1   4    4.30    1.20
 -13  -1   4    3.90    1.20
 -12  -1   4    5.40    1.20
 -12  -1   4    5.10    0.80
 -11  -1   4   53.79    2.80
 -10  -1   4    0.80    0.50
 -10  -1   4    1.40    0.80
  -9  -1   4   28.10    1.60
  -9  -1   4   24.00    1.90
  -8  -1   4   23.70    1.50
   6   1  -4   21.80    7.60
   5   1  -4   22.70    6.00
  -5  -1   4   20.50    1.40
   4   1  -4    2.90    3.70
  -4  -1   4    1.10    0.60
   3   1  -4  168.68    8.80
   3   1  -4  168.58    7.40
  -3  -1   4  148.99    7.10
   2   1  -4   30.90    3.50
   2   1  -4   23.70    1.90
  -2  -1   4   26.40    1.70
   1   1  -4  887.71   36.20
   1   1  -4  881.11   35.40
   0   1  -4  576.24   24.30
   0   1  -4  586.24   23.60
   0  -1   4  581.74   23.40
  -1   1  -4    2.20    1.80
  -1   1  -4    7.30    1.20
   1  -1   4    7.40    1.10
  -2   1  -4  102.99    5.20
  -2   1  -4  109.69    6.00
   2  -1   4  106.19    5.00
  -3   1  -4    1.90    1.00
  -3   1  -4    0.70    1.80
   3  -1   4    3.10    1.00
  -4   1  -4    1.30    1.00
  -4   1  -4    1.40    2.00
   4  -1   4    2.70    1.20
  -5   1  -4   34.60    3.70
  -5   1  -4   33.30    2.30
  -5   1  -4   29.00    2.50
   5  -1   4   30.40    2.50
  -6   1  -4   57.29    4.80
  -6   1  -4   59.99    3.40
   6  -1   4   53.09    3.50
  -7   1  -4   23.10    3.30
  -7   1  -4   18.30    1.90
  -7   1  -4   20.80    2.20
   7  -1   4   16.80    2.10
  -8   1  -4   53.59    3.40
  -8   1  -4   51.39    3.30
  -8   1  -4   54.79    4.90
   8  -1   4   44.80    3.60
  -9   1  -4   -1.10    2.40
  -9   1  -4    0.90    0.50
  -9   1  -4    0.70    1.30
  -9   1  -4    0.50    0.80
  -9   1  -4    2.30    1.60
   9  -1   4    1.70    1.30
 -10   1  -4    2.80    0.90
 -10   1  -4    2.50    0.60
  10  -1   4    2.90    1.60
 -11   1  -4    3.50    0.70
 -11   1  -4    5.50    1.40
 -11   1  -4    5.10    1.10
  11  -1   4    2.60    1.60
 -12   1  -4    8.30    1.30
 -12   1  -4    6.50    1.20
 -12   1  -4    7.60    0.80
  12  -1   4    4.00    1.90
  13  -1   4    8.10    3.70
 -14   1  -4   -0.40    0.70
 -15   1  -4    6.70    1.00
 -16   1  -4    0.10    0.50
 -15   0   4    2.10    0.40
 -14   0   4    1.30    1.00
 -14   0   4    0.60    0.50
  13   0  -4    7.20    2.20
 -13   0   4    4.30    1.10
 -13   0   4    6.10    0.80
  12   0  -4   13.20    2.60
 -12   0   4   13.10    1.20
 -12   0   4   13.80    1.60
 -11   0   4   93.59    4.30
 -10   0   4    2.90    0.90
 -10   0   4    2.90    0.70
  -9   0   4   13.40    1.40
  -9   0   4   13.60    1.20
  -8   0   4    6.70    0.80
  -6   0   4   14.80    1.20
   5   0  -4  233.48   12.50
  -5   0   4  233.58    9.70
   4   0  -4    2.40    0.90
   4   0  -4    1.20    2.80
  -4   0   4    3.70    1.20
   3   0  -4   11.10    0.80
   3   0  -4    8.40    2.80
   3   0  -4   10.50    1.30
  -3   0   4   10.10    1.00
   2   0  -4   10.70    0.90
   2   0  -4   11.40    2.40
   2   0  -4   11.40    1.30
  -2   0   4   10.20    1.10
   1   0  -4 1008.90   40.30
   1   0  -4 1014.90   40.80
   0   0  -4  988.60   39.10
   0   0  -4  979.20   39.60
  -1   0  -4  713.63   29.30
  -1   0  -4  720.13   28.70
  -2   0  -4 1643.44   65.49
  -3   0  -4   23.90    1.60
  -3   0  -4   22.40    2.60
   3   0   4   20.30    1.70
  -4   0  -4  222.58   10.50
  -4   0  -4  219.58    9.80
  -4   0  -4  237.08    9.70
   4   0   4  235.18    9.70
  -5   0  -4   49.40    4.70
  -5   0  -4   69.79    3.30
  -5   0  -4   49.30    3.70
   5   0   4   63.19    3.30
  -6   0  -4  174.78    8.00
  -6   0  -4  194.88    9.10
   6   0   4  170.68    8.00
  -7   0  -4  113.49    5.40
  -7   0  -4  114.39    6.30
  -7   0  -4  105.09    5.30
   7   0   4  105.19    5.50
  -8   0  -4    0.90    0.80
  -8   0  -4    0.00    1.80
  -8   0  -4    1.80    0.90
   8   0   4    0.90    1.00
  -9   0  -4    3.10    0.50
  -9   0  -4    1.70    0.80
  -9   0  -4    4.40    1.10
   9   0   4    1.90    1.20
 -10   0  -4   34.40    1.80
 -10   0  -4   34.70    2.30
 -10   0  -4   34.00    2.20
  10   0   4   34.10    3.20
 -11   0  -4    5.80    1.10
 -11   0  -4    5.90    1.10
  11   0   4    5.70    1.70
 -12   0  -4    9.20    0.80
 -12   0  -4    9.00    1.30
 -12   0  -4    7.70    1.20
  12   0   4    6.80    2.00
 -13   0  -4    0.00    0.80
 -13   0  -4   -0.20    0.30
  13   0   4   -0.50    1.20
 -14   0  -4    3.30    1.00
 -15   0  -4   25.30    1.90
 -16   0  -4    4.50    0.80
 -15   1   4    3.70    0.50
 -14   1   4    0.60    0.50
  13  -1  -4   -0.80    1.50
 -13   1   4   -0.20    0.50
 -13   1   4   -0.10    0.80
  12  -1  -4   -0.40    1.30
 -12   1   4    0.10    0.80
 -12   1   4    0.10    0.50
  11  -1  -4   34.90    5.60
 -11   1   4   31.00    1.90
 -11   1   4   31.50    2.90
 -10   1   4   21.70    1.80
 -10   1   4   22.40    1.60
  -9   1   4   58.99    2.80
  -9   1   4   50.49    3.00
  -8   1   4    7.60    0.80
   6  -1  -4   36.10    6.40
  -6   1   4   27.40    1.80
   5  -1  -4   13.60    1.80
   5  -1  -4    7.10    3.70
   4  -1  -4  153.98    8.20
   4  -1  -4  160.28    7.20
  -4   1   4  152.98    6.60
   3  -1  -4   14.50    0.70
   3  -1  -4   12.30    2.50
  -3   1   4   16.40    1.20
   2  -1  -4  196.28    8.70
   2  -1  -4  204.18    9.20
   2  -1  -4  205.38    8.00
  -2   1   4  180.68    8.20
   1  -1  -4   91.49    4.30
   1  -1  -4   98.99    5.00
  -1   1   4   94.09    4.20
   0  -1  -4  400.66   16.10
   0  -1  -4  401.56   16.30
   0  -1  -4  408.46   16.70
   0   1   4  398.86   16.20
  -1  -1  -4 1260.97   50.19
  -2  -1  -4  334.57   13.50
  -2  -1  -4  328.97   13.50
  -3  -1  -4   42.20    3.00
  -3  -1  -4   41.20    2.30
  -3  -1  -4   48.10    2.40
   3   1   4   42.90    2.20
   3   1   4   41.20    2.00
  -4  -1  -4   71.29    3.50
  -4  -1  -4   69.29    4.10
  -4  -1  -4   73.59    3.60
   4   1   4   74.79    3.40
   4   1   4   69.09    3.20
  -5  -1  -4  274.07   11.70
  -5  -1  -4  263.97   11.20
  -5  -1  -4  277.17   11.30
   5   1   4  253.27   10.90
   5   1   4  279.47   11.20
  -6  -1  -4   75.29    4.30
   6   1   4   61.59    3.10
   6   1   4   69.69    3.40
  -7  -1  -4   12.90    1.50
  -7  -1  -4   11.00    1.90
  -7  -1  -4   12.90    1.30
   7   1   4    9.60    1.30
  -8  -1  -4  110.59    5.50
   8   1   4  115.09    5.60
  -9  -1  -4    7.00    1.00
  -9  -1  -4    7.70    1.20
   9   1   4    7.80    2.30
 -10  -1  -4   74.29    4.00
 -10  -1  -4   87.99    4.10
  10   1   4   88.39    5.00
 -11  -1  -4    8.10    0.70
 -11  -1  -4    8.10    1.30
 -11  -1  -4    8.20    1.20
  11   1   4    8.10    1.90
 -12  -1  -4    8.10    1.20
 -12  -1  -4    8.50    0.70
 -12  -1  -4   10.40    1.40
  12   1   4    7.70    2.10
 -13  -1  -4    5.60    1.10
  13   1   4    6.50    1.90
 -14  -1  -4    0.30    0.80
  14   1   4    0.30    1.30
 -15  -1  -4    1.20    0.80
 -16  -1  -4    1.00    0.70
 -17  -1  -4    1.30    0.60
 -15   2   4    0.10    0.30
 -14   2   4   18.30    1.30
 -13   2   4   -0.10    0.50
  12  -2  -4    9.10    2.40
 -12   2   4    8.60    1.00
 -12   2   4    7.70    1.20
  11  -2  -4   27.30    3.70
 -11   2   4   25.50    2.00
 -11   2   4   27.50    1.80
  10  -2  -4    3.60    1.60
 -10   2   4    3.00    0.80
 -10   2   4    3.20    0.90
  -9   2   4    1.30    0.70
  -9   2   4    0.50    0.50
   6  -2  -4   -5.90    4.70
   5  -2  -4   51.29    5.50
  -5   2   4   57.29    2.80
   4  -2  -4  200.08    9.90
  -4   2   4  200.48    8.40
   3  -2  -4  196.58    9.40
  -3   2   4  199.68    8.30
   2  -2  -4 1052.69   42.40
   1  -2  -4 3581.44  140.89
   0  -2  -4 2673.73  105.29
  -1  -2  -4   57.09    2.80
  -1  -2  -4   55.49    3.10
  -1  -2  -4   61.09    2.70
   1   2   4   54.79    2.60
  -2  -2  -4  174.08    7.00
  -2  -2  -4  171.08    7.10
  -2  -2  -4  169.38    7.60
   2   2   4  160.18    6.90
  -3  -2  -4   30.20    1.70
  -3  -2  -4   30.20    1.80
  -3  -2  -4   29.90    2.10
   3   2   4   30.10    1.50
  -4  -2  -4   95.39    4.60
  -4  -2  -4  101.69    4.30
  -4  -2  -4  100.49    4.50
   4   2   4   98.59    4.10
   4   2   4   92.59    4.00
  -5  -2  -4   83.49    4.00
  -5  -2  -4   91.19    4.10
  -5  -2  -4   84.19    3.70
   5   2   4   77.99    3.50
   5   2   4   83.09    3.60
  -6  -2  -4    0.70    0.50
  -6  -2  -4    0.20    0.70
  -6  -2  -4    0.70    1.60
   6   2   4    0.90    0.40
   6   2   4    0.20    0.50
  -7  -2  -4  111.09    5.10
   7   2   4   97.39    4.70
   7   2   4  116.19    4.90
  -8  -2  -4   24.10    1.90
   8   2   4   24.70    1.90
  -9  -2  -4   19.00    1.60
  -9  -2  -4   16.90    1.50
   9   2   4   14.80    1.80
 -10  -2  -4    5.30    1.00
 -10  -2  -4    4.30    0.90
  10   2   4    4.10    1.30
 -11  -2  -4   21.70    1.80
 -11  -2  -4   19.10    1.20
 -11  -2  -4   22.60    1.80
  11   2   4   25.70    2.70
 -12  -2  -4    7.10    1.10
  12   2   4    7.30    1.90
 -13  -2  -4    2.60    0.90
  13   2   4    2.80    1.50
 -14  -2  -4   31.90    2.30
  14   2   4   23.00    3.20
 -15  -2  -4   13.90    1.40
 -16  -2  -4    3.00    0.90
 -17  -2  -4    0.70    0.60
 -15   3   4    0.20    0.30
 -14   3   4    3.10    0.60
 -13   3   4    3.40    0.70
  12  -3  -4    2.10    1.90
 -12   3   4    0.80    0.60
  11  -3  -4   40.10    4.50
 -11   3   4   31.90    2.50
 -11   3   4   36.60    2.10
  10  -3  -4    7.10    2.10
 -10   3   4    3.70    1.00
 -10   3   4    3.90    0.80
   9  -3  -4   25.30    3.00
  -9   3   4   25.20    1.70
  -8   3   4   31.60    1.90
   6  -3  -4    8.30    5.30
  -6   3   4   12.00    1.20
   5  -3  -4  208.48   11.00
  -5   3   4  213.68    9.00
   4  -3  -4   34.10    3.90
  -4   3   4   36.90    2.10
   3  -3  -4  238.48   11.00
  -3   3   4  239.98    9.90
   2  -3  -4 1274.77   51.09
   1  -3  -4    8.60    0.80
   1  -3  -4    8.10    1.50
  -1   3   4    8.60    0.90
   0  -3  -4   50.69    2.40
   0  -3  -4   53.19    3.00
   0  -3  -4   49.99    2.40
   0   3   4   48.10    2.40
  -1  -3  -4  115.89    5.20
  -1  -3  -4  118.19    5.50
  -1  -3  -4  125.29    5.10
  -1  -3  -4  126.29    5.70
   1   3   4  119.49    5.10
  -2  -3  -4 1528.95   60.69
  -2  -3  -4 1543.05   60.49
  -3  -3  -4  651.23   25.80
  -3  -3  -4  655.63   25.90
  -4  -3  -4    2.90    0.70
  -5  -3  -4  130.59    5.80
  -6  -3  -4  252.77   10.60
  -7  -3  -4  245.88   10.10
   7   3   4  226.78    9.50
  -8  -3  -4   37.90    2.30
   8   3   4   34.80    1.90
  -9  -3  -4   37.30    2.30
  -9  -3  -4   35.60    2.20
   9   3   4   39.30    2.40
 -10  -3  -4   67.79    3.50
  10   3   4   72.49    3.90
 -11  -3  -4    2.60    0.80
 -11  -3  -4    0.60    0.70
  11   3   4    1.10    1.00
 -12  -3  -4   13.10    1.50
  12   3   4   13.10    2.10
 -13  -3  -4    0.50    0.90
  13   3   4    1.00    1.30
 -14  -3  -4   -1.10    0.90
 -15  -3  -4    4.60    1.10
 -16  -3  -4    1.70    0.80
 -17  -3  -4    0.20    0.60
 -15   4   4    1.10    0.40
 -14   4   4    4.30    0.70
 -13   4   4    1.10    0.50
  12  -4  -4    3.50    2.20
 -12   4   4    4.20    0.80
  11  -4  -4   -0.70    1.70
 -11   4   4    1.40    0.60
  10  -4  -4   17.50    2.90
 -10   4   4   22.80    1.60
   9  -4  -4   32.60    2.10
   9  -4  -4   23.80    3.10
  -9   4   4   29.70    1.90
   8  -4  -4   40.30    3.90
   8  -4  -4   25.80    2.20
  -8   4   4   33.40    1.90
   7  -4  -4    2.60    8.40
   7  -4  -4    1.70    1.30
   6  -4  -4   59.89    7.10
   6  -4  -4   49.60    3.40
  -6   4   4   50.79    2.80
   5  -4  -4   33.90    2.60
   5  -4  -4   38.70    4.60
  -5   4   4   33.70    2.10
   4  -4  -4  324.97   13.40
   4  -4  -4  311.27   14.50
  -4   4   4  308.37   12.90
   3  -4  -4  423.26   16.80
  -3   4   4  389.06   16.40
   2  -4  -4  568.94   23.00
   1  -4  -4   18.90    1.20
   1  -4  -4   17.40    1.50
  -1   4   4   19.20    1.30
   0  -4  -4   64.69    3.10
   0  -4  -4   67.99    3.10
   0   4   4   68.19    3.00
  -1  -4  -4    4.60    1.90
  -1  -4  -4    2.00    0.50
  -1  -4  -4    0.60    0.80
   1   4   4    1.90    0.50
  -2  -4  -4  370.06   14.60
  -2  -4  -4  339.67   14.40
  -2  -4  -4  384.16   14.60
  -2  -4  -4  354.46   14.80
   2   4   4  348.57   14.30
  -3  -4  -4  215.78    7.70
  -3  -4  -4  173.98    7.50
  -3  -4  -4  191.58    8.00
  -3  -4  -4  174.88    7.70
  -4  -4  -4   31.00    1.90
  -5  -4  -4  288.37   12.00
  -7  -4  -4  131.59    6.00
   7   4   4  131.29    5.40
  -8  -4  -4   53.09    2.90
   8   4   4   49.90    2.40
  -9  -4  -4   -0.10    0.60
  -9  -4  -4    0.50    0.60
 -10  -4  -4    9.60    1.20
 -10  -4  -4    9.20    1.20
 -11  -4  -4   26.20    2.00
  11   4   4   28.10    2.30
 -12  -4  -4   10.60    1.40
  12   4   4    8.50    1.60
 -13  -4  -4   25.90    2.20
  13   4   4   25.70    2.90
 -14  -4  -4    0.40    0.90
 -15  -4  -4    0.80    0.80
 -16  -4  -4    0.90    0.80
 -17  -4  -4    0.30    0.70
 -15   5   4    0.20    0.20
 -14   5   4    0.80    0.40
 -13   5   4    0.30    0.40
 -12   5   4    1.60    0.60
  11  -5  -4   12.80    2.90
 -11   5   4   16.10    1.40
  10  -5  -4    1.40    2.10
  10  -5  -4    0.30    0.70
 -10   5   4    1.10    0.60
   9  -5  -4   30.80    2.10
   9  -5  -4   34.40    3.80
  -9   5   4   31.10    2.00
   8  -5  -4   19.00    1.60
   8  -5  -4   19.10    2.90
   7  -5  -4    2.00    1.40
   7  -5  -4    7.80    8.00
  -7   5   4    1.00    0.70
   6  -5  -4   37.70    3.10
   6  -5  -4   26.60    6.20
   5  -5  -4   71.89    4.20
  -5   5   4   65.99    3.50
   4  -5  -4   64.19    3.90
  -4   5   4   65.99    5.60
  -4   5   4   65.79    3.30
   3  -5  -4  224.28    9.80
  -3   5   4  216.08    9.30
  -3   5   4  228.68   10.00
   2  -5  -4 1072.69   42.60
  -2   5   4 1103.99   43.80
  -2   5   4 1021.40   43.20
   1  -5  -4   75.89    3.50
   1  -5  -4   77.89    3.90
  -1   5   4   72.99    3.50
  -1  -5  -4   67.99    5.10
  -1  -5  -4   67.49    3.20
   1   5   4   65.89    3.00
  -2  -5  -4  197.58    9.00
  -2  -5  -4  214.58    8.50
  -2  -5  -4  197.78    8.50
   2   5   4  206.48    8.20
   2   5   4  189.28    8.40
  -3  -5  -4   94.59    4.30
  -3  -5  -4  111.49    4.40
  -3  -5  -4  100.59    4.60
  -3  -5  -4  100.59    4.70
   3   5   4  100.69    4.30
   3   5   4  104.19    4.20
  -4  -5  -4   78.39    3.70
  -5  -5  -4  302.17   12.80
  -6  -5  -4   22.70    1.70
  -7  -5  -4   57.79    3.10
  -8  -5  -4   32.60    2.10
   8   5   4   30.90    1.60
  -9  -5  -4    3.40    0.80
  -9  -5  -4    4.80    0.80
   9   5   4    2.30    0.80
 -10  -5  -4   16.90    1.50
 -10  -5  -4   18.70    1.60
 -11  -5  -4    0.80    0.80
 -11  -5  -4   -0.10    0.40
 -12  -5  -4   14.40    1.60
  12   5   4   11.80    1.70
 -13  -5  -4   12.80    1.50
  13   5   4    8.50    1.70
 -14  -5  -4   10.60    1.50
 -15  -5  -4    0.70    0.90
 -16  -5  -4    1.10    0.80
 -17  -5  -4    1.20    0.70
 -14   6   4   -0.10    0.30
 -13   6   4    0.20    0.40
 -12   6   4   19.10    1.40
  11  -6  -4    2.30    0.90
  11  -6  -4    0.00    2.50
 -11   6   4    0.90    0.70
  10  -6  -4   23.10    3.70
  10  -6  -4   30.50    2.20
 -10   6   4   30.30    2.00
   9  -6  -4   14.70    1.90
   9  -6  -4   20.40    3.50
  -9   6   4   19.70    1.50
   8  -6  -4    4.40    0.90
   8  -6  -4    3.90    1.90
  -8   6   4    5.40    1.00
   7  -6  -4   25.30    2.10
   7  -6  -4   27.80    8.30
   7  -6  -4   38.30    5.60
  -7   6   4   27.50    1.80
   6  -6  -4   10.90    2.10
   6  -6  -4    3.40    5.80
   5  -6  -4   71.79    4.60
  -5   6   4   74.59    3.80
  -4   6   4  100.69    5.50
  -4   6   4   96.49    4.70
  -4   6   4   99.69    7.90
   3  -6  -4  214.08    9.80
  -3   6   4  211.08    9.20
  -3   6   4  215.98   10.00
  -3   6   4  224.58   11.80
   2  -6  -4    6.90    1.40
  -2   6   4    5.70    0.90
  -2   6   4    6.60    1.30
  -2   6   4   10.70    3.90
   1  -6  -4    9.50    1.40
  -1   6   4   11.10    4.60
   0  -6  -4  108.39    5.00
   0   6   4  113.29    4.90
  -1  -6  -4  288.37   11.40
  -1  -6  -4  250.47   13.00
   1   6   4  276.87   11.10
  -2  -6  -4  323.17   12.80
  -2  -6  -4  306.07   13.00
  -2  -6  -4  301.77   13.80
   2   6   4  296.37   12.80
   2   6   4  321.17   12.50
  -3  -6  -4  129.59    6.30
  -3  -6  -4  126.89    5.70
  -3  -6  -4  133.49    5.90
   3   6   4  136.99    5.40
   3   6   4  128.99    5.70
  -4  -6  -4   99.79    4.70
   4   6   4  102.59    4.40
   4   6   4  101.99    4.20
  -5  -6  -4   18.70    1.60
  -6  -6  -4    0.70    0.70
  -7  -6  -4    0.10    0.60
  -8  -6  -4   21.50    1.70
   8   6   4   21.00    1.20
  -9  -6  -4   37.00    2.40
  -9  -6  -4   39.40    2.20
   9   6   4   34.50    2.00
 -10  -6  -4    2.30    0.80
 -10  -6  -4    1.50    0.80
 -12  -6  -4   23.10    2.10
 -13  -6  -4   32.30    2.50
  13   6   4   32.90    2.60
 -14  -6  -4    0.10    0.90
 -15  -6  -4    1.30    0.90
 -16  -6  -4   -1.30    0.70
 -17  -6  -4    1.60    0.80
 -14   7   4    0.30    0.30
 -13   7   4    0.60    0.40
 -12   7   4    0.30    0.50
  11  -7  -4    2.30    0.90
 -11   7   4    1.70    0.60
  10  -7  -4    3.00    2.70
  10  -7  -4    2.90    0.90
 -10   7   4    4.00    0.90
   9  -7  -4   51.39    5.70
   9  -7  -4   40.60    2.60
   8  -7  -4    1.20    1.90
   8  -7  -4    0.60    0.70
  -8   7   4    0.40    0.70
   7  -7  -4    5.90    1.00
   7  -7  -4    8.20    2.40
   7  -7  -4   19.10   14.30
  -7   7   4    4.70    0.50
  -7   7   4    7.30    1.00
   6  -7  -4   -0.90    1.30
   6  -7  -4   -0.10    0.60
  -6   7   4    0.10    0.30
  -6   7   4    0.40    0.60
  -6   7   4   -0.10    0.50
   5  -7  -4    2.80    0.70
   5  -7  -4    5.30    1.70
  -5   7   4    3.00    0.40
  -5   7   4    0.00    4.30
  -5   7   4    3.90    1.50
  -5   7   4    4.80    1.00
  -5   7   4    3.30    0.80
   4  -7  -4   24.10    2.80
  -4   7   4   24.70    2.90
  -4   7   4   20.00    5.40
  -4   7   4   21.90    1.80
   3  -7  -4   38.70    3.10
  -3   7   4   38.40    2.40
  -3   7   4   38.20    5.90
  -3   7   4   38.60    3.10
   2  -7  -4   13.40    1.90
  -2   7   4   10.50    4.90
  -2   7   4   16.10    2.20
  -2   7   4   13.10    1.30
   1  -7  -4  430.06   18.20
  -1   7   4  439.66   17.60
  -1   7   4  430.46   20.10
   0   7   4  144.09    6.20
  -1  -7  -4  392.56   18.60
  -2  -7  -4  185.78   10.20
  -2  -7  -4  201.58    8.50
  -2  -7  -4  196.48    9.00
   2   7   4  198.48    8.10
  -3  -7  -4   19.60    1.60
  -3  -7  -4   19.80    1.60
  -3  -7  -4   20.20    2.90
   3   7   4   18.00    1.70
   3   7   4   18.50    1.20
  -4  -7  -4    1.10    0.50
  -4  -7  -4    1.60    0.70
  -4  -7  -4   -0.80    1.20
   4   7   4    1.50    0.40
   4   7   4    1.10    0.70
  -5  -7  -4  106.69    5.00
   5   7   4  106.19    4.40
  -6  -7  -4    0.90    0.80
   6   7   4    1.30    0.50
   6   7   4    0.50    0.30
  -7  -7  -4   24.30    1.90
   7   7   4   24.60    1.20
   7   7   4   25.00    1.40
  -8  -7  -4   23.90    2.00
   8   7   4   28.90    1.40
   8   7   4   26.50    1.60
  -9  -7  -4    0.80    0.70
  -9  -7  -4    0.90    1.20
   9   7   4    0.30    0.60
 -10  -7  -4   35.80    2.30
 -10  -7  -4   31.40    2.30
 -10  -7  -4   39.00    2.40
 -11  -7  -4   43.90    2.70
 -12  -7  -4  193.98    8.60
 -13  -7  -4    0.20    1.00
  13   7   4   -0.10    0.80
 -14  -7  -4    0.80    1.20
  14   7   4    1.30    1.10
 -15  -7  -4    3.40    1.10
 -16  -7  -4    1.20    0.80
 -17  -7  -4    4.70    1.00
 -13   8   4   -0.20    0.30
  12  -8  -4    2.10    0.70
 -12   8   4    3.00    0.60
  11  -8  -4    3.80    0.80
 -11   8   4    3.40    0.70
  10  -8  -4    0.30    0.70
 -10   8   4    1.30    0.70
   9  -8  -4    0.40    0.80
   9  -8  -4   -0.20    2.40
   8  -8  -4   16.20    1.50
  -8   8   4   15.70    1.50
   7  -8  -4   19.00    1.70
  -7   8   4   16.60    1.00
  -7   8   4   20.80    2.00
   6  -8  -4   -1.20    1.10
   6  -8  -4    1.50    0.70
  -6   8   4    0.40    0.70
  -6   8   4   -0.90    0.60
  -6   8   4    0.70    0.30
   5  -8  -4    0.10    0.50
   5  -8  -4   -2.10    1.10
  -5   8   4    0.50    0.70
  -5   8   4    0.10    0.30
  -5   8   4    1.00    1.30
  -5   8   4    0.90    0.70
  -5   8   4   -2.20    5.80
   4  -8  -4   16.10    1.30
   4  -8  -4   17.10    2.50
  -4   8   4   16.80    1.80
  -4   8   4   18.70    2.60
  -4   8   4   16.00    6.10
  -4   8   4   16.20    1.00
   3  -8  -4   57.79    3.90
  -3   8   4   51.19    3.00
  -3   8   4   52.79    4.00
  -3   8   4   57.09    7.80
   2  -8  -4   13.50    1.90
  -2   8   4   12.40    1.40
  -2   8   4   11.60    6.30
   1  -8  -4   33.50    2.70
  -1   8   4   34.30    2.10
  -1   8   4   36.80    7.50
   0   8   4  255.67   10.70
  -1  -8  -4  -13.20    6.80
   1   8   4    1.20    0.60
  -2  -8  -4   34.20    3.50
  -2  -8  -4   24.00    5.00
   2   8   4   26.30    1.60
  -3  -8  -4  249.97   14.00
  -3  -8  -4  215.78    9.60
  -3  -8  -4  210.18    9.70
   3   8   4  227.38    9.20
  -4  -8  -4  154.58    6.90
  -4  -8  -4  151.58    7.40
  -4  -8  -4  148.19    6.60
   4   8   4  154.48    6.40
  -5  -8  -4  198.88    8.80
   5   8   4  210.18    8.20
   5   8   4  188.98    8.80
  -6  -8  -4   16.90    1.60
   6   8   4   16.50    1.00
  -7  -8  -4    0.70    0.70
   7   8   4    0.10    0.30
   7   8   4    0.30    0.60
  -8  -8  -4    0.80    0.80
  -8  -8  -4    0.40    0.70
   8   8   4    0.60    0.40
   8   8   4    0.70    0.70
  -9  -8  -4    1.10    0.80
  -9  -8  -4    0.90    0.80
 -10  -8  -4   30.40    2.20
 -10  -8  -4   33.20    2.30
 -11  -8  -4   19.00    2.00
 -12  -8  -4    6.20    1.30
 -13  -8  -4    9.70    1.50
 -14  -8  -4    0.80    1.00
 -15  -8  -4   -0.30    0.80
 -16  -8  -4    0.40    0.80
 -17  -8  -4    4.20    0.90
 -13   9   4    0.30    0.30
  12  -9  -4    0.10    0.50
 -12   9   4    1.40    0.50
  11  -9  -4   -0.10    0.60
 -11   9   4   -0.50    0.40
  10  -9  -4    2.30    0.80
 -10   9   4    2.00    0.60
   9  -9  -4    8.00    1.20
   8  -9  -4   -0.20    0.70
  -8   9   4   -0.10    0.70
   7  -9  -4    0.70    0.80
  -7   9   4    1.10    0.80
   6  -9  -4   -0.30    1.50
   6  -9  -4   -0.20    0.70
  -6   9   4    0.50    0.30
  -6   9   4    0.20    0.70
   5  -9  -4   14.00    1.30
  -5   9   4   10.90    0.80
  -5   9   4   14.10    1.40
  -5   9   4   -1.90    7.90
  -5   9   4   11.50    2.70
   4  -9  -4   38.60    2.20
  -4   9   4   37.30    1.80
  -4   9   4   36.20    2.60
  -4   9   4   50.39    9.90
  -4   9   4   34.80    2.30
   3  -9  -4    3.80    0.80
   3  -9  -4   -0.40    1.10
  -3   9   4    5.10    1.10
  -3   9   4    2.70    0.70
  -3   9   4   -1.10    7.80
   2  -9  -4   35.40    2.00
  -2   9   4   23.10    9.70
  -2   9   4   35.50    1.70
  -2   9   4   40.00    2.50
  -1   9   4    1.70    0.70
   0   9   4    1.40    0.70
   1   9   4   71.19    3.50
  -2  -9  -4    0.70    6.30
  -3  -9  -4    8.20    1.40
   3   9   4   10.90    1.10
  -4  -9  -4    0.00    0.60
  -4  -9  -4    1.30    2.60
   4   9   4    0.40    0.50
  -5  -9  -4    1.30    0.60
   5   9   4    1.60    0.50
   6   9   4    0.20    0.40
  -7  -9  -4   20.90    1.90
   7   9   4   24.20    1.40
  -8  -9  -4   12.80    1.50
   8   9   4   12.60    1.10
  -9  -9  -4    6.20    1.20
  -9  -9  -4    6.80    1.10
 -10  -9  -4    4.60    1.00
 -10  -9  -4    2.80    1.10
 -11  -9  -4  110.39    5.50
 -12  -9  -4    1.30    1.10
 -13  -9  -4    4.90    1.30
 -14  -9  -4    8.20    1.30
 -15  -9  -4   -0.40    0.80
 -16  -9  -4   -0.10    0.70
 -17  -9  -4    0.70    0.70
  12 -10  -4    1.10    0.60
 -12  10   4    2.50    0.40
  11 -10  -4    0.00    0.50
 -11  10   4    0.60    0.60
  10 -10  -4    2.30    0.70
 -10  10   4    2.40    0.60
   9 -10  -4    8.90    1.20
  -9  10   4    7.40    1.00
   8 -10  -4    9.20    1.40
  -8  10   4    9.30    1.20
   7 -10  -4   26.70    2.00
  -7  10   4   26.40    1.90
   6 -10  -4   41.70    2.50
  -6  10   4   39.50    2.40
  -6  10   4   39.40    1.90
   5 -10  -4   18.00    2.20
  -5  10   4   20.30    1.60
  -5  10   4   12.60   10.90
   4 -10  -4   12.30    1.20
  -4  10   4    9.50    1.50
  -4  10   4    9.10    0.80
  -4  10   4   10.70    1.20
  -4  10   4   10.80   10.40
   3 -10  -4    1.20    0.60
  -3  10   4    1.70    0.40
  -3  10   4    0.70    0.90
  -3  10   4    2.60    1.10
   2 -10  -4    5.90    0.80
  -2  10   4    4.80    1.10
  -2  10   4    4.60    0.50
   1 -10  -4   12.70    1.10
  -1  10   4   10.40    1.40
  -1  10   4   11.80    0.80
   0 -10  -4   81.49    3.70
   0  10   4   83.19    4.20
   1  10   4    1.10    0.70
   2  10   4  162.18    7.20
  -3 -10  -4   80.99    9.60
   3  10   4  106.29    4.70
  -4 -10  -4    0.30    0.70
  -4 -10  -4   -1.40    3.50
   4  10   4    0.10    0.50
  -5 -10  -4    0.60    0.80
   5  10   4    0.50    0.50
  -6 -10  -4   23.80    2.00
   6  10   4   23.60    1.60
  -7 -10  -4    3.50    0.90
   7  10   4    3.70    0.70
  -8 -10  -4    5.30    1.20
   8  10   4    3.10    0.70
  -9 -10  -4    0.40    0.80
  -9 -10  -4    1.90    1.10
   9  10   4    1.60    0.60
 -10 -10  -4   60.89    3.20
 -10 -10  -4   56.09    3.60
 -11 -10  -4   32.50    2.60
 -12 -10  -4    8.50    1.50
 -13 -10  -4    1.90    1.20
 -14 -10  -4    0.30    0.90
 -15 -10  -4    0.70    0.90
 -16 -10  -4    1.80    0.90
 -17 -10  -4    0.80    0.60
  11 -11  -4    0.30    0.40
 -11  11   4    0.00    0.40
  10 -11  -4    0.30    0.50
 -10  11   4    0.00    0.40
   9 -11  -4   -0.30    0.60
  -9  11   4    0.90    0.50
   8 -11  -4    1.60    0.80
   7 -11  -4   29.50    2.20
  -7  11   4   32.50    2.10
   6 -11  -4   -0.20    0.60
  -6  11   4    1.00    0.80
  -6  11   4    1.80    0.40
   5 -11  -4    7.60    1.20
  -5  11   4    8.80    0.70
  -5  11   4    9.00    1.20
   4 -11  -4    3.00    0.80
  -4  11   4    3.50    1.10
  -4  11   4    3.40    1.30
  -4  11   4    2.60    0.50
   3 -11  -4    0.90    0.60
  -3  11   4    0.60    0.40
  -3  11   4    1.10    0.80
  -3  11   4    1.10    1.00
   2 -11  -4    9.00    1.10
  -2  11   4   11.00    1.20
  -2  11   4   10.10    0.80
  -2  11   4    8.70    1.40
   1 -11  -4    0.10    0.50
  -1  11   4   -0.40    0.60
  -1  11   4    0.10    0.30
   0 -11  -4   -0.10    0.50
   0  11   4    1.00    0.80
  -1 -11  -4   54.19    2.60
   1  11   4   52.09    3.10
  -2 -11  -4    9.70    1.00
   2  11   4    9.90    1.30
  -3 -11  -4    1.70    7.70
  -3 -11  -4    0.00    0.40
   3  11   4   -0.60    0.60
  -4 -11  -4    1.50    0.40
   4  11   4    1.20    0.70
  -5 -11  -4    6.50    1.00
  -5 -11  -4    7.70    3.00
  -5 -11  -4    7.80    1.30
  -5 -11  -4    7.00    0.70
   5  11   4    8.00    1.10
  -6 -11  -4   16.30    1.70
   6  11   4   14.40    1.40
  -7 -11  -4    1.70    1.10
  -7 -11  -4    0.80    0.80
   7  11   4    0.90    0.60
  -8 -11  -4    1.10    0.80
  -8 -11  -4    2.30    1.00
   8  11   4    1.80    0.70
  -9 -11  -4    0.20    0.80
   9  11   4    0.20    0.50
 -10 -11  -4    2.30    1.20
 -11 -11  -4    7.60    1.40
 -12 -11  -4    5.90    1.40
 -13 -11  -4    9.90    1.50
 -14 -11  -4    3.90    1.10
 -15 -11  -4    0.00    0.70
 -16 -11  -4    1.60    0.80
  10 -12  -4    1.40    0.50
 -10  12   4    1.30    0.50
   9 -12  -4    0.70    0.50
  -9  12   4    0.80    0.50
   8 -12  -4    0.70    0.70
   7 -12  -4   -0.40    0.60
  -7  12   4    0.40    0.70
   6 -12  -4    3.90    1.10
   6 -12  -4    6.60   20.50
  -6  12   4    3.80    1.20
   5 -12  -4    8.40    1.10
  -5  12   4    9.30    1.20
  -5  12   4    8.20    0.70
   4 -12  -4   42.10    2.50
  -4  12   4   41.40    2.50
  -4  12   4   40.80    2.00
   3 -12  -4    3.10    0.80
  -3  12   4    4.70    0.60
  -3  12   4    3.10    0.90
  -3  12   4    3.30    1.30
   2 -12  -4   10.20    1.20
  -2  12   4   12.20    1.80
  -2  12   4   11.60    0.90
  -2  12   4   14.10    1.40
   1 -12  -4   18.80    1.50
  -1  12   4   20.50    1.70
  -1  12   4   19.80    1.20
  -1  12   4   20.80    2.20
   0 -12  -4    8.60    1.00
   0  12   4    6.00    1.30
   0  12   4    7.60    0.70
  -1 -12  -4    6.10    0.80
   1  12   4    6.90    1.30
  -2 -12  -4   22.50    1.40
   2  12   4   22.90    2.00
  -3 -12  -4    6.20    0.80
  -3 -12  -4    7.80    2.50
   3  12   4    5.30    1.10
  -4 -12  -4   18.90    2.00
  -4 -12  -4   15.30    1.10
  -4 -12  -4    7.70    6.50
   4  12   4   16.10    1.70
  -5 -12  -4    9.30    1.20
  -5 -12  -4    2.40    3.70
  -5 -12  -4    9.50    1.50
  -5 -12  -4    9.10    0.80
   5  12   4    7.50    1.20
  -6 -12  -4    8.70    0.70
  -6 -12  -4    9.90    1.40
   6  12   4    7.30    1.10
  -7 -12  -4   -0.20    0.90
  -7 -12  -4    0.20    0.80
   7  12   4   -0.20    0.60
  -8 -12  -4   10.30    1.90
  -8 -12  -4   11.30    1.40
   8  12   4   11.30    1.40
  -9 -12  -4   10.40    1.60
  -9 -12  -4   13.30    1.50
 -10 -12  -4    0.60    1.10
 -10 -12  -4   -0.10    0.60
 -11 -12  -4   -0.60    0.90
 -12 -12  -4    5.00    1.20
 -13 -12  -4    5.20    1.30
 -14 -12  -4    8.60    1.30
 -15 -12  -4    2.20    1.30
 -16 -12  -4    0.50    0.60
   9 -13  -4    1.20    0.60
  -9  13   4    0.80    0.40
   8 -13  -4    0.30    0.60
  -8  13   4    0.80    0.60
   7 -13  -4    0.80    0.60
   6 -13  -4    2.30    0.80
  -6  13   4    0.80    0.70
   5 -13  -4    1.30    0.80
  -5  13   4    0.30    0.70
  -5  13   4    0.50    0.30
   4 -13  -4   17.30    1.60
  -4  13   4   19.50    1.20
  -4  13   4   20.80    1.70
   3 -13  -4    3.40    0.80
  -3  13   4    2.00    0.50
  -3  13   4    2.30    1.20
  -3  13   4    3.10    0.90
   2 -13  -4    5.10    0.90
  -2  13   4    5.70    0.60
  -2  13   4    6.40    1.10
  -2  13   4    4.40    1.30
   1 -13  -4    9.50    1.10
  -1  13   4    9.40    0.80
  -1  13   4   11.30    1.40
  -1  13   4    7.50    1.40
   0 -13  -4    4.70    0.80
   0  13   4    6.10    1.30
   0  13   4    4.00    0.60
  -1 -13  -4    0.80    0.60
   1  13   4    1.30    0.90
  -2 -13  -4   18.40    1.30
   2  13   4   11.20    1.60
  -3 -13  -4    5.00    0.70
  -3 -13  -4    4.50    1.20
   3  13   4    4.80    1.10
  -4 -13  -4    2.60    1.40
  -4 -13  -4    1.00    0.50
   4  13   4    0.20    0.70
  -5 -13  -4    1.10    0.50
  -5 -13  -4    1.60    1.10
  -5 -13  -4    0.40    0.90
   5  13   4    1.10    0.80
  -6 -13  -4   41.00    2.00
   6  13   4   43.50    2.80
  -7 -13  -4   15.50    1.80
  -7 -13  -4   19.90    1.90
   7  13   4   18.00    1.90
  -8 -13  -4    3.90    1.10
  -8 -13  -4    3.30    1.20
   8  13   4    2.40    0.90
  -9 -13  -4    2.50    0.90
  -9 -13  -4    3.00    1.30
   9  13   4    3.10    0.90
 -10 -13  -4    0.60    1.00
 -10 -13  -4   -0.10    0.50
 -12 -13  -4    5.60    1.30
 -13 -13  -4   -0.10    0.80
 -14 -13  -4    0.10    0.70
 -15 -13  -4    0.50    0.70
 -16 -13  -4    0.40    0.60
   8 -14  -4    1.20    0.50
  -8  14   4    1.00    0.50
   7 -14  -4   -1.00    0.40
  -7  14   4    0.40    0.40
   6 -14  -4    0.00    0.60
   5 -14  -4   -0.30    0.60
  -5  14   4    0.40    0.60
  -5  14   4    0.20    0.20
   4 -14  -4    1.00    0.70
  -4  14   4    0.20    0.30
  -4  14   4    0.00    0.60
   3 -14  -4    2.80    1.00
  -3  14   4    1.00    0.80
   2 -14  -4    0.70    0.60
  -2  14   4    3.10    1.40
  -2  14   4    0.60    0.40
  -2  14   4    1.00    0.70
   1 -14  -4    7.40    0.90
  -1  14   4    7.90    0.70
  -1  14   4    9.90    1.70
  -1  14   4    8.30    1.60
   0 -14  -4   18.10    1.50
   0  14   4   20.70    2.40
   0  14   4   17.90    1.10
  -1 -14  -4    5.50    0.90
   1  14   4    7.10    0.70
   1  14   4    4.50    1.30
  -2 -14  -4    1.00    0.60
   2  14   4    1.50    1.00
  -3 -14  -4   71.09    3.30
  -3 -14  -4   69.39    3.90
   3  14   4   65.69    4.10
  -4 -14  -4   19.30    1.30
  -4 -14  -4   17.30    1.90
   4  14   4   17.50    2.00
  -5 -14  -4    3.20    1.60
  -5 -14  -4    4.80    0.60
  -5 -14  -4    5.30    4.70
   5  14   4    4.40    1.10
  -6 -14  -4   62.69    2.70
  -6 -14  -4   54.89    3.70
   6  14   4   61.09    3.60
  -7 -14  -4    9.10    1.60
  -7 -14  -4    5.70    1.20
   7  14   4    8.10    1.40
  -8 -14  -4    7.90    1.30
  -8 -14  -4    6.50    1.40
   8  14   4    9.00    1.30
  -9 -14  -4   25.00    2.00
  -9 -14  -4   17.10    1.90
   9  14   4   27.50    2.00
 -10 -14  -4    0.20    0.50
 -10 -14  -4    4.80    1.10
 -11 -14  -4    1.00    0.90
 -12 -14  -4    2.80    1.00
 -13 -14  -4    0.80    0.80
 -14 -14  -4    1.50    0.70
 -15 -14  -4    0.40    0.60
   7 -15  -4    3.90    0.60
  -7  15   4    2.50    0.50
   6 -15  -4    0.30    0.50
  -6  15   4   -0.20    0.40
   5 -15  -4    3.00    0.70
   4 -15  -4    1.00    0.60
  -4  15   4   -0.20    0.60
  -4  15   4    0.50    0.30
   3 -15  -4   -0.30    0.50
  -3  15   4    0.10    0.60
  -3  15   4    0.50    0.30
   2 -15  -4   -0.10    0.60
  -2  15   4   -0.20    0.60
  -2  15   4    0.40    0.40
   1 -15  -4    3.90    0.90
  -1  15   4    3.30    1.60
  -1  15   4    4.20    0.60
   0 -15  -4   42.10    2.40
   0  15   4   45.70    2.10
   0  15   4   48.40    4.50
  -1 -15  -4   15.30    1.40
   1  15   4   18.60    2.30
   1  15   4   17.10    1.10
  -2 -15  -4   70.79    3.40
   2  15   4   71.69    3.10
   2  15   4   66.39    4.30
  -3 -15  -4    1.10    0.50
   3  15   4   -0.30    0.90
  -4 -15  -4   11.50    1.60
  -4 -15  -4   11.10    1.00
   4  15   4   12.10    1.70
  -5 -15  -4    0.00    0.90
  -5 -15  -4   -0.40    0.60
  -5 -15  -4   -3.00    2.50
  -5 -15  -4    0.60    0.40
   5  15   4    0.60    0.80
  -6 -15  -4    1.70    1.00
  -6 -15  -4    0.80    1.30
   6  15   4    2.10    1.00
  -7 -15  -4    5.90    1.60
  -7 -15  -4    5.70    1.10
   7  15   4    5.80    1.30
  -8 -15  -4    3.50    1.30
  -8 -15  -4    5.30    1.10
   8  15   4    4.00    1.20
  -9 -15  -4   -0.20    0.90
  -9 -15  -4    1.80    0.70
 -10 -15  -4    0.40    0.90
 -11 -15  -4    0.30    0.90
 -12 -15  -4    0.20    0.80
 -13 -15  -4    1.20    0.80
 -14 -15  -4    0.00    0.60
  -6  16   4    5.40    0.60
   5 -16  -4    0.80    0.50
  -5  16   4    0.60    0.50
   4 -16  -4    1.30    0.60
   3 -16  -4    1.20    0.60
  -3  16   4    0.00    0.50
  -3  16   4    0.50    0.40
   2 -16  -4   10.80    1.10
  -2  16   4   13.80    0.90
  -2  16   4   14.30    1.30
   1 -16  -4    5.60    0.80
  -1  16   4    6.70    0.60
   0 -16  -4    2.30    0.60
   0  16   4    3.00    0.50
  -1 -16  -4    3.50    0.70
   1  16   4    3.80    0.50
  -2 -16  -4    3.10    0.60
   2  16   4    4.60    2.40
   2  16   4    3.10    0.50
  -3 -16  -4   18.00    1.30
   3  16   4   16.20    1.10
   3  16   4   19.90    2.20
  -4 -16  -4   -0.20    0.40
  -4 -16  -4    3.50    3.70
   4  16   4    1.10    1.00
  -5 -16  -4   30.60    1.60
   5  16   4   28.60    2.60
  -6 -16  -4    4.70    1.10
  -6 -16  -4    4.40    1.10
  -7 -16  -4    1.10    1.00
  -7 -16  -4   -0.60    0.70
  -8 -16  -4    2.90    1.30
  -8 -16  -4    3.90    0.90
  -9 -16  -4   -0.50    0.50
  -9 -16  -4    0.50    1.20
 -10 -16  -4   -0.30    1.10
 -11 -16  -4    1.60    1.70
 -12 -16  -4    0.50    0.80
 -13 -16  -4    0.80    0.80
   4 -17  -4   -0.10    0.40
  -4  17   4   -0.10    0.40
   3 -17  -4    4.40    0.70
  -3  17   4    3.10    0.60
   2 -17  -4    0.10    0.50
  -2  17   4    1.00    0.30
   1 -17  -4   36.50    2.10
  -1  17   4   39.20    1.80
   0 -17  -4    3.50    0.70
   0  17   4    2.40    0.40
  -1 -17  -4   23.80    1.50
   1  17   4   23.40    1.30
  -2 -17  -4    9.60    0.90
   2  17   4    8.40    0.70
  -3 -17  -4    1.20    0.50
   3  17   4    1.30    0.40
  -4 -17  -4   29.60    1.50
   4  17   4   28.40    1.50
  -5 -17  -4   22.40    1.90
  -6 -17  -4   -0.70    0.70
  -7 -17  -4   19.40    1.70
  -8 -17  -4    1.90    0.70
  -8 -17  -4    0.90    0.90
  -9 -17  -4   -0.10    0.40
  -9 -17  -4    1.70    0.80
 -10 -17  -4    0.70    0.70
 -11 -17  -4    0.40    0.70
 -12 -17  -4    0.10    0.60
   2 -18  -4    0.00    0.30
   1 -18  -4    0.10    0.40
  -1  18   4    0.20    0.20
   0 -18  -4    0.40    0.40
   0  18   4    0.30    0.30
  -1 -18  -4    2.90    0.50
   1  18   4    3.30    0.50
  -2 -18  -4    0.40    0.40
   2  18   4    0.50    0.30
  -3 -18  -4    5.50    0.50
   3  18   4    4.30    0.50
  -4 -18  -4    7.50    1.20
   4  18   4   11.30    0.80
  -5 -18  -4    1.70    0.90
   5  18   4    0.30    0.30
  -6 -18  -4    3.70    0.80
   6  18   4    1.60    0.50
  -7 -18  -4    6.90    0.90
  -8 -18  -4    0.90    0.60
  -1 -19  -4    0.40    0.30
  -1 -19  -4   -0.20    0.50
   1  19   4    0.00    0.20
  -2 -19  -4    1.00    0.60
   2  19   4    1.30    0.30
  -3 -19  -4   -0.20    0.50
   3  19   4    0.60    0.30
  -4 -19  -4    5.10    0.80
   4  19   4    5.50    0.50
  -5 -19  -4    0.30    0.50
   5  19   4    0.30    0.30
  -6 -19  -4    1.90    0.80
   6  19   4    1.50    0.30
  -7 -19  -4    3.00    0.60
   7  19   4    4.60    0.40
   8  19   4    0.10    0.20
  -7 -15   5    1.20    0.30
  -6 -15   5    1.00    0.30
  -5 -15   5    4.10    0.50
   4  15  -5    1.30    0.30
  -4 -15   5    0.60    0.40
   3  15  -5    0.60    0.20
  -3 -15   5    0.40    0.40
   2  15  -5    0.40    0.20
  -2 -15   5   -0.10    0.40
   1  15  -5   -0.40    0.50
  -1 -15   5    0.20    0.40
   0  15  -5    0.40    0.40
   0 -15   5    0.30    0.40
  -1  15  -5    0.50    0.40
   1 -15   5   -0.10    0.30
  -2  15  -5    0.10    0.30
   2 -15   5    0.50    0.40
  -8 -14   5    0.10    0.30
  -7 -14   5    5.50    0.60
  -6 -14   5    2.50    0.50
  -5 -14   5    0.80    0.40
  -4 -14   5    1.40    0.50
  -3 -14   5    2.20    0.60
   2  14  -5    0.00    0.60
   2  14  -5    0.10    0.30
  -2 -14   5   -0.80    0.40
   1  14  -5    2.50    0.70
   1  14  -5    3.30    0.40
  -1 -14   5    2.90    0.60
   0  14  -5    0.40    0.50
   0  14  -5    0.00    0.30
   0 -14   5    0.30    0.50
  -1  14  -5    0.70    0.50
   1 -14   5    1.00    0.50
  -2  14  -5    0.30    0.50
   2 -14   5    0.40    0.50
  -3  14  -5    0.20    0.40
   3 -14   5    0.70    0.50
  -4  14  -5    0.50    0.40
   4 -14   5    0.00    0.30
 -11 -13   5    1.10    0.70
 -10 -13   5    0.40    0.70
  -9 -13   5    0.70    0.30
  -9 -13   5    0.60    0.80
  -8 -13   5    2.00    0.40
  -8 -13   5    2.90    1.00
  -7 -13   5    3.80    1.10
  -7 -13   5    3.90    0.60
  -6 -13   5    0.10    0.40
  -5 -13   5    0.10    0.40
  -4 -13   5    0.50    0.50
   3  13  -5    0.80    0.90
  -3 -13   5    0.10    0.50
   2  13  -5    3.50    0.80
  -2 -13   5    2.30    0.60
   1  13  -5   -0.20    0.30
   1  13  -5    0.00    0.60
  -1 -13   5   -0.40    0.40
   0  13  -5   -0.20    0.60
   0  13  -5   -0.10    0.30
   0 -13   5    0.10    0.60
  -1  13  -5    7.40    0.90
   1 -13   5    9.40    1.00
  -2  13  -5    2.00    0.70
   2 -13   5    1.80    0.60
  -3  13  -5    1.00    0.50
   3 -13   5    1.10    0.60
  -4  13  -5    0.70    0.50
   4 -13   5    0.30    0.50
  -5  13  -5    0.10    0.40
   5 -13   5    0.00    0.40
  -6  13  -5    1.60    0.40
   6 -13   5    1.40    0.50
 -12 -12   5   -0.30    0.60
 -11 -12   5    0.50    0.80
 -10 -12   5    1.20    0.30
 -10 -12   5    1.00    0.90
  -9 -12   5    0.60    0.40
  -9 -12   5   -0.20    0.90
  -8 -12   5    0.10    0.40
  -8 -12   5    0.70    1.00
  -7 -12   5   28.10    2.40
  -7 -12   5   26.40    1.60
  -6 -12   5    4.50    0.70
  -6 -12   5    4.10    1.30
  -5 -12   5   -0.20    1.10
  -5 -12   5   -0.40    0.40
  -4 -12   5    0.40    0.60
   3  12  -5    0.90    0.80
  -3 -12   5    0.20    0.50
   2  12  -5    1.20    0.70
  -2 -12   5    0.60    0.60
   1  12  -5   -0.40    0.70
  -1 -12   5    1.00    0.60
   0  12  -5    2.50    0.40
   0  12  -5    0.40    0.70
   0 -12   5    1.50    0.70
  -1  12  -5    7.60    1.10
  -1  12  -5    8.70    0.60
   1 -12   5   10.10    1.10
  -2  12  -5    2.90    0.80
   2 -12   5    3.90    0.80
  -3  12  -5    0.20    0.60
   3 -12   5    0.40    0.60
  -4  12  -5    5.10    0.80
   4 -12   5    3.30    0.70
  -5  12  -5    0.10    0.50
   5 -12   5   -0.20    0.40
  -6  12  -5    1.70    0.50
   6 -12   5    3.00    0.70
  -7  12  -5    5.30    0.60
   7 -12   5    3.80    0.60
   8 -12   5   -0.40    0.50
 -13 -11   5    1.10    0.70
 -12 -11   5    1.60    0.90
 -11 -11   5    0.00    1.00
 -10 -11   5    0.90    0.40
 -10 -11   5    1.50    1.10
  -9 -11   5    1.00    0.40
  -9 -11   5    0.30    1.10
  -8 -11   5   26.10    1.60
  -8 -11   5   31.10    2.70
  -7 -11   5   33.00    2.70
  -7 -11   5   31.80    1.90
  -6 -11   5    7.80    1.60
  -6 -11   5    7.20    0.90
  -5 -11   5   17.00    2.10
  -5 -11   5   18.50    1.40
  -4 -11   5    0.60    1.10
  -4 -11   5    0.50    0.60
   3  11  -5    2.50    1.00
  -3 -11   5    1.30    0.60
   2  11  -5   24.20    1.90
  -2 -11   5   21.80    1.60
   1  11  -5    1.40    0.90
  -1 -11   5    2.90    0.80
   0  11  -5   18.10    1.70
   0 -11   5   19.40    1.50
  -1  11  -5    0.70    0.80
  -1  11  -5    0.00    0.30
   1 -11   5   -0.30    0.60
  -2  11  -5    0.70    0.30
  -2  11  -5    1.30    0.80
   2 -11   5    1.10    0.70
  -3  11  -5    3.00    0.90
   3 -11   5    4.60    1.10
  -4  11  -5    3.50    0.90
   4 -11   5    3.80    0.80
  -5  11  -5    5.50    0.80
   5 -11   5    4.70    0.80
  -6  11  -5    4.60    0.80
   6 -11   5    3.30    0.80
  -7  11  -5    0.30    0.50
   7 -11   5   -0.30    0.50
  -8  11  -5    2.50    0.50
   8 -11   5    2.90    0.70
  -9  11  -5    0.20    0.30
  -9  11  -5    0.70    0.80
 -14 -10   5    2.40    1.10
 -13 -10   5    0.60    0.80
 -12 -10   5   -0.40    0.80
 -11 -10   5    1.20    0.40
 -11 -10   5    0.60    1.00
 -10 -10   5    0.30    0.40
 -10 -10   5    1.30    1.00
  -9 -10   5    5.60    2.10
  -9 -10   5    6.00    0.70
  -8 -10   5   11.10    1.10
  -8 -10   5   12.50    1.90
  -7 -10   5   80.09    3.80
  -7 -10   5   80.09    4.60
  -6 -10   5    1.00    0.60
  -6 -10   5    0.00    1.10
  -5 -10   5   19.00    2.20
  -5 -10   5   20.40    1.50
  -4 -10   5  113.99    5.10
  -4 -10   5  109.39    5.70
   3  10  -5    1.50    1.00
  -3 -10   5    2.20    0.70
  -3 -10   5    2.60    1.20
   2  10  -5   43.00    3.90
  -2 -10   5   42.60    2.40
   1  10  -5    2.20    1.00
   1  10  -5    1.40    1.10
  -1 -10   5    3.60    0.80
   0  10  -5   -1.30    0.90
   0  10  -5    0.00    0.80
   0 -10   5    2.20    0.70
  -1  10  -5   -0.80    0.70
  -1  10  -5   -0.20    1.20
   1 -10   5    0.50    0.60
  -2  10  -5    0.10    0.30
  -2  10  -5   -0.50    0.60
   2 -10   5   -0.10    0.60
  -3  10  -5   25.50   26.70
  -4  10  -5  -10.70   14.60
  -4  10  -5   -0.30    0.70
   4 -10   5    0.10    0.60
  -5  10  -5   19.00   14.70
  -5  10  -5    4.40    1.10
   5 -10   5    6.20    1.00
  -6  10  -5   -0.20    0.60
  -6  10  -5   -5.00   13.50
   6 -10   5    0.10    0.60
  -7  10  -5    0.30    0.60
   7 -10   5    2.00    0.80
  -8  10  -5    1.60    0.60
   8 -10   5    1.00    0.60
  -9  10  -5    0.30    0.40
   9 -10   5    0.50    0.50
 -10  10  -5   -0.10    0.40
 -10  10  -5   -0.10    0.30
 -14  -9   5    3.90    0.90
 -13  -9   5    2.40    1.40
 -12  -9   5   14.20    1.80
 -11  -9   5   42.30    3.00
 -11  -9   5   41.90    2.00
 -10  -9   5   12.80    1.10
  -9  -9   5    6.30    0.80
  -9  -9   5    7.20    1.50
  -8  -9   5   24.60    2.60
  -8  -9   5   25.30    1.70
  -7  -9   5   17.60    2.10
  -7  -9   5   15.10    1.30
  -6  -9   5   31.20    2.70
  -6  -9   5   29.10    1.90
  -5  -9   5   17.80    2.10
  -5  -9   5   18.20    1.50
  -4  -9   5    3.70    1.40
  -4  -9   5    3.50    0.80
   3   9  -5   36.80    2.50
  -3  -9   5   33.10    2.80
  -3  -9   5   36.40    2.10
   2   9  -5   16.70    2.10
   2   9  -5   16.00    1.70
  -2  -9   5   16.60    2.00
  -2  -9   5   15.70    1.40
   1   9  -5   33.10    2.70
   1   9  -5   33.50    2.40
  -1  -9   5   34.60    2.10
   0   9  -5    0.90    1.00
   0   9  -5    0.90    0.80
   0  -9   5    0.00    0.60
  -1   9  -5    2.00    0.90
  -1   9  -5    0.80    0.70
  -1   9  -5    3.40   12.90
   1  -9   5    0.30    0.60
  -2   9  -5    4.40    0.50
  -2   9  -5    4.90    1.00
   2  -9   5    4.20    0.80
  -3   9  -5   11.40   11.30
  -4   9  -5    0.20   10.50
  -4   9  -5    9.30    2.80
  -5   9  -5   24.50    1.90
  -5   9  -5   28.60    4.70
   5  -9   5   26.30    1.90
  -6   9  -5   -0.50    0.60
  -6   9  -5    1.40    2.90
  -6   9  -5    0.60    1.40
  -6   9  -5   -8.80   10.10
   6  -9   5   -0.30    0.60
  -7   9  -5   22.60   12.70
  -8   9  -5    0.40    0.50
   8  -9   5    0.50    0.70
  -9   9  -5    0.40    0.50
   9  -9   5   -0.10    0.50
 -10   9  -5    0.30    0.40
 -11   9  -5    0.80    0.40
 -11   9  -5    1.10    0.50
 -15  -8   5    0.10    0.60
 -14  -8   5    0.30    0.80
 -13  -8   5    5.30    1.20
 -12  -8   5   98.09    4.90
 -12  -8   5   93.79    4.00
 -11  -8   5   10.30    0.90
 -11  -8   5    9.30    1.60
 -10  -8   5    7.50    1.50
 -10  -8   5    8.00    0.90
  -9  -8   5    4.10    1.30
  -9  -8   5    4.60    0.80
  -8  -8   5   38.00    2.20
  -8  -8   5   38.20    2.90
  -7  -8   5   47.00    3.30
  -7  -8   5   49.80    2.60
  -6  -8   5   16.80    1.40
  -6  -8   5   14.70    1.80
  -5  -8   5    0.10    1.00
  -5  -8   5    0.90    0.60
  -4  -8   5   15.20    1.30
  -4  -8   5   14.90    1.90
   3   8  -5   37.60    2.50
  -3  -8   5   38.10    2.80
  -3  -8   5   35.50    2.10
   2   8  -5   12.70    1.70
   2   8  -5   11.00    1.40
  -2  -8   5    9.80    1.10
  -2  -8   5   11.60    1.70
  -1  -8   5   33.80    2.60
  -1  -8   5   32.30    2.00
   0   8  -5    7.70   11.50
  -1   8  -5   31.90    6.80
  -1   8  -5   20.10    9.80
  -1   8  -5   31.40    2.20
  -1   8  -5   35.60    2.60
   1  -8   5   31.00    2.00
  -2   8  -5    2.10    2.10
  -2   8  -5    2.40    0.90
  -2   8  -5  -12.30    9.30
  -2   8  -5    0.20    0.60
   2  -8   5    2.20    0.70
   2  -8   5   -0.30    1.00
  -3   8  -5    9.40    0.70
  -3   8  -5   11.40    1.30
  -3   8  -5    3.30    8.40
   3  -8   5    9.50    1.10
  -4   8  -5    2.20    0.80
  -4   8  -5   -0.50    2.00
  -4   8  -5   -2.60    8.70
   4  -8   5   -2.20    1.20
  -5   8  -5    0.80    0.70
  -5   8  -5    1.70    2.20
  -5   8  -5    2.80    8.30
   5  -8   5    0.20    0.70
   5  -8   5    1.80    1.80
  -6   8  -5   10.30    8.80
  -6   8  -5    0.80    0.70
  -6   8  -5    3.10    2.30
   6  -8   5    1.50    0.80
   6  -8   5    4.10    2.20
  -7   8  -5   15.00    3.10
  -7   8  -5    7.80    8.30
  -7   8  -5   15.30    1.40
  -7   8  -5   13.10    2.50
   7  -8   5   10.80    2.60
   7  -8   5   12.70    1.40
  -8   8  -5    6.20    2.20
  -8   8  -5   14.30    8.60
  -8   8  -5   10.10    1.20
   8  -8   5    7.00    1.00
  -9   8  -5    0.40    0.50
  -9   8  -5  -11.90   12.10
   9  -8   5    0.80    0.80
 -10   8  -5    1.50    0.50
 -11   8  -5    0.10    0.60
 -11   8  -5    0.20    0.40
 -12   8  -5    0.20    0.30
 -12   8  -5    0.00    0.70
 -15  -7   5    0.00    0.70
 -14  -7   5    0.40    0.80
 -13  -7   5    1.70    1.00
 -12  -7   5    6.10    0.70
 -12  -7   5    5.30    1.20
 -11  -7   5   13.40    1.80
 -11  -7   5   10.60    1.00
 -10  -7   5    0.20    0.50
 -10  -7   5    0.60    1.00
  -9  -7   5    0.10    1.00
  -9  -7   5    0.00    0.50
  -8  -7   5    0.00    0.50
  -7  -7   5   -0.30    0.50
  -7  -7   5    1.30    1.00
  -6  -7   5   49.00    2.60
  -6  -7   5   51.19    3.20
  -5  -7   5    3.20    1.20
  -5  -7   5    2.30    0.70
  -4  -7   5    0.40    0.50
  -4  -7   5   -0.70    0.90
  -3  -7   5    0.20    0.60
   2   7  -5    4.30   12.00
   2   7  -5    1.70    0.80
  -2  -7   5    1.70    0.60
  -2  -7   5    2.40    1.10
   1   7  -5   33.00   10.80
   1   7  -5   48.10    3.00
  -1  -7   5   49.00    2.60
  -1  -7   5   52.39    3.20
   0   7  -5    2.20    1.00
   0   7  -5    4.40    2.50
   0   7  -5    6.80    1.30
   0   7  -5   10.50    8.70
   0  -7   5    4.00    0.80
  -1   7  -5  104.89   11.90
  -1   7  -5  100.59    5.20
  -1   7  -5  104.09    4.90
   1  -7   5  108.69    5.90
   1  -7   5  104.99    4.80
  -2   7  -5    6.20    7.40
  -2   7  -5    0.10    0.70
  -2   7  -5    1.30    2.10
   2  -7   5    2.30    1.40
   2  -7   5    0.00    0.60
  -3   7  -5   -2.10    6.40
  -3   7  -5    2.50    1.80
  -3   7  -5    0.70    0.30
  -3   7  -5    0.30    0.70
  -3   7  -5   -0.30    0.70
   3  -7   5    0.90    1.40
   3  -7   5   -0.30    0.50
  -4   7  -5   11.30    1.20
  -4   7  -5   11.40    3.00
  -4   7  -5    1.20    7.00
   4  -7   5    8.20    1.00
   4  -7   5   10.00    2.20
  -5   7  -5   29.70    7.80
  -5   7  -5   26.90    4.10
  -5   7  -5   24.40    2.00
   5  -7   5   23.50    1.70
   5  -7   5   17.90    3.00
  -6   7  -5   66.59   10.00
  -6   7  -5   58.89    5.40
  -6   7  -5   62.39    3.20
   6  -7   5   61.79    4.10
   6  -7   5   60.79    5.20
  -7   7  -5   30.50    2.00
  -7   7  -5   20.40    7.20
  -7   7  -5   27.50    3.20
  -7   7  -5   23.30    3.60
   7  -7   5   26.00    3.70
   7  -7   5   29.90    2.10
  -8   7  -5   17.10    1.50
  -8   7  -5   10.30    2.50
  -8   7  -5   12.20    2.30
  -8   7  -5   11.90    7.10
   8  -7   5   13.70    3.20
   8  -7   5   17.40    1.60
  -9   7  -5   16.90    7.30
  -9   7  -5    6.40    2.10
  -9   7  -5    7.70    0.90
   9  -7   5    7.10    3.40
 -10   7  -5   -0.50    0.40
 -10   7  -5  -16.90    7.20
 -11   7  -5   18.80    1.50
 -11   7  -5   15.30    1.20
 -12   7  -5    3.80    0.80
 -13   7  -5    0.50    0.40
 -15  -6   5    1.10    0.90
 -14  -6   5    2.50    1.10
 -13  -6   5    1.10    1.00
 -13  -6   5    0.20    0.30
 -12  -6   5    1.50    0.50
 -12  -6   5    2.30    1.10
 -11  -6   5    0.50    1.00
 -11  -6   5    0.30    0.50
 -10  -6   5   12.90    1.10
 -10  -6   5    9.60    1.50
  -9  -6   5   86.29    4.00
  -9  -6   5   87.39    4.90
  -8  -6   5    0.80    0.50
  -8  -6   5    0.40    1.00
  -7  -6   5    8.30    1.00
  -7  -6   5    7.80    1.40
  -6  -6   5   13.80    1.60
  -6  -6   5   13.90    1.20
  -5  -6   5   -0.10    0.60
  -5  -6   5    0.80    1.00
  -4  -6   5    0.50    1.50
  -4  -6   5    3.30    0.60
   3   6  -5   -4.00    9.70
   2   6  -5   15.90    1.70
   2   6  -5   12.70    8.10
   1   6  -5    2.50    0.90
   1   6  -5    1.40    7.40
   1   6  -5    2.30    1.70
  -1  -6   5    2.70    1.20
   0   6  -5   16.70    2.80
   0   6  -5   17.80    1.80
   0   6  -5    7.10    6.90
   0  -6   5   17.00    2.20
  -1   6  -5   44.50    2.80
  -1   6  -5   50.49    4.30
  -1   6  -5   40.20    7.20
   1  -6   5   49.00    3.50
  -2   6  -5    2.10    0.90
  -2   6  -5    0.30    0.70
  -2   6  -5    2.30    0.90
  -2   6  -5    2.70    5.30
   2  -6   5    2.10    1.30
  -3   6  -5    1.50    1.60
  -3   6  -5    1.50    5.30
  -3   6  -5   -0.10    0.60
  -3   6  -5    2.00    0.80
  -3   6  -5    1.00    1.50
   3  -6   5    1.30    1.40
  -4   6  -5   21.30    3.10
  -4   6  -5   24.50    2.00
  -4   6  -5   22.90    1.70
  -4   6  -5   24.70    6.20
   4  -6   5   24.70    3.10
   4  -6   5   22.90    1.60
  -5   6  -5   13.90    1.40
  -5   6  -5   18.50    1.90
  -5   6  -5   17.20    3.20
  -5   6  -5   14.90    6.20
   5  -6   5   14.60    1.40
   5  -6   5   14.40    2.70
  -6   6  -5   24.80    1.70
  -6   6  -5   17.50    2.90
  -6   6  -5   20.70    2.00
  -6   6  -5   23.30    6.20
   6  -6   5   22.90    1.70
   6  -6   5   24.70    3.50
  -7   6  -5   65.89    5.60
  -7   6  -5   69.59    3.90
  -7   6  -5   70.59    3.40
  -7   6  -5   71.29    8.80
  -7   6  -5   61.69    4.60
   7  -6   5   63.59    3.40
   7  -6   5   69.79    5.60
  -8   6  -5    5.20    2.30
  -8   6  -5    3.40    1.50
  -8   6  -5    4.80    0.90
  -8   6  -5    6.40    5.90
   8  -6   5    3.20    2.00
  -9   6  -5    4.20    1.80
  -9   6  -5    7.70    1.00
  -9   6  -5    3.40    6.00
  -9   6  -5    8.00    2.00
   9  -6   5    7.60    2.50
 -10   6  -5   -7.90    6.10
 -10   6  -5    0.30    0.50
 -10   6  -5    1.20    1.40
  10  -6   5    1.90    3.10
 -11   6  -5   13.40    1.20
 -12   6  -5    0.40    0.60
 -12   6  -5    0.10    0.40
 -13   6  -5    1.20    0.30
 -13   6  -5    1.50    0.60
 -15  -5   5    0.30    0.80
 -14  -5   5    0.90    1.30
 -13  -5   5    7.10    0.70
 -13  -5   5    6.90    1.30
 -12  -5   5    1.20    1.40
 -12  -5   5    1.20    0.60
 -11  -5   5    0.70    1.10
 -11  -5   5    1.00    0.60
 -10  -5   5    0.50    0.50
 -10  -5   5    1.50    1.10
  -9  -5   5   13.30    1.70
  -9  -5   5   12.80    1.20
  -8  -5   5   13.10    1.20
  -8  -5   5   15.00    1.70
  -7  -5   5   16.70    2.00
  -7  -5   5   22.20    1.50
  -6  -5   5   13.10    1.20
  -6  -5   5   11.90    1.50
   3   5  -5   11.90    8.20
   2   5  -5   22.60    2.90
  -2  -5   5   27.20    2.20
   1   5  -5   30.30    2.00
   1   5  -5   31.70    3.50
   1   5  -5   22.90    6.00
  -1  -5   5   27.20    2.40
   0   5  -5   27.90    3.10
   0   5  -5   21.80    5.60
   0   5  -5   33.40    2.20
   0  -5   5   34.20    2.70
  -1   5  -5   70.99    8.20
  -1   5  -5   93.99    5.80
   1  -5   5   98.99    5.20
  -2   5  -5   89.09    5.80
  -2   5  -5   94.89    9.10
  -2   5  -5   88.09    4.40
   2  -5   5   89.59    5.10
  -3   5  -5  133.89   10.30
  -3   5  -5  133.99    8.30
   3  -5   5  147.49    7.40
  -4   5  -5    0.60    0.80
  -4   5  -5    3.20    4.60
  -4   5  -5   -0.30    1.40
  -4   5  -5    0.60    0.70
   4  -5   5   -1.30    1.10
  -5   5  -5    7.10    2.20
  -5   5  -5   12.10    5.10
  -5   5  -5    9.30    1.00
  -5   5  -5    4.70    1.10
   5  -5   5    8.30    2.20
  -6   5  -5    2.60    0.80
  -6   5  -5    4.60    1.20
  -6   5  -5    3.00    2.00
  -6   5  -5    4.70    4.90
   6  -5   5    1.00    1.50
   6  -5   5    0.90    0.70
  -7   5  -5    2.60    1.90
  -7   5  -5    2.30    1.30
  -7   5  -5    0.20    4.90
  -7   5  -5    1.30    1.00
  -7   5  -5    1.40    0.60
   7  -5   5    2.50    1.80
  -8   5  -5   18.60    1.50
  -8   5  -5   15.50    2.70
  -8   5  -5   12.60    5.40
  -8   5  -5   17.60    1.80
  -8   5  -5   18.40    2.60
   8  -5   5   14.80    2.70
  -9   5  -5    0.70    0.70
  -9   5  -5    1.00    1.60
  -9   5  -5    7.20    5.10
  -9   5  -5    1.30    1.40
  -9   5  -5    0.40    1.10
   9  -5   5    0.70    1.80
 -10   5  -5    3.10    1.60
 -10   5  -5    1.40    5.30
 -10   5  -5    0.70    0.60
  10  -5   5   -1.30    1.50
 -11   5  -5    2.50    0.60
 -12   5  -5    2.80    0.60
 -12   5  -5    3.30    0.90
 -13   5  -5    0.20    0.30
 -13   5  -5   -0.20    0.70
 -14   5  -5    0.10    0.50
 -15  -4   5    2.50    1.20
 -14  -4   5    3.40    1.20
 -14  -4   5    3.00    0.50
 -13  -4   5    0.00    0.90
 -13  -4   5    0.20    0.40
 -12  -4   5    1.40    0.60
 -12  -4   5    1.40    1.10
 -11  -4   5    3.20    1.10
 -11  -4   5    4.70    0.80
 -10  -4   5   13.50    1.20
  -9  -4   5    0.50    0.50
  -9  -4   5    0.30    0.90
  -8  -4   5    0.00    0.50
  -8  -4   5    0.30    0.80
  -7  -4   5   26.30    2.10
  -7  -4   5   26.70    2.30
   4   4  -5   17.00    7.90
  -4  -4   5    6.40    1.10
   3   4  -5    0.80    6.10
   3   4  -5    3.00    1.60
  -3  -4   5    4.30    1.00
   2   4  -5   -5.20    5.10
   2   4  -5    0.00    1.30
  -2  -4   5    0.90    0.90
   1   4  -5  218.58   12.70
   1   4  -5  223.18    9.90
   1   4  -5  230.08   10.80
  -1  -4   5  235.58   10.10
   0   4  -5  111.99    9.10
   0   4  -5  113.59    8.00
   0   4  -5  123.79    5.50
   0  -4   5  122.79    6.00
  -1   4  -5  205.48   10.20
  -1   4  -5  204.78    9.00
  -1   4  -5  217.88   12.50
   1  -4   5  217.98    9.70
  -2   4  -5  271.87   14.90
  -2   4  -5  276.77   11.60
  -2   4  -5  281.57   12.90
   2  -4   5  276.17   12.30
  -3   4  -5  165.48    8.70
  -3   4  -5  168.28    7.40
  -3   4  -5  169.68   10.50
   3  -4   5  167.98    8.20
  -4   4  -5   94.69    8.30
  -4   4  -5   96.19    6.00
   4  -4   5  103.69    5.70
  -5   4  -5    0.00    3.20
  -5   4  -5    1.10    0.60
  -5   4  -5    2.00    0.90
  -5   4  -5    1.50    1.40
   5  -4   5    1.40    1.40
  -6   4  -5    3.10    4.00
  -6   4  -5    9.60    1.30
  -6   4  -5    5.70    1.90
   6  -4   5    5.00    2.50
  -7   4  -5   52.19    2.70
  -7   4  -5   46.00    3.60
  -7   4  -5   49.50    3.10
  -7   4  -5   48.00    6.50
  -7   4  -5   62.59    5.30
   7  -4   5   56.99    4.40
  -8   4  -5   25.80    2.30
  -8   4  -5   29.90    3.00
  -8   4  -5   15.90    5.00
  -8   4  -5   23.70    3.10
  -8   4  -5   25.50    1.70
   8  -4   5   22.00    3.30
  -9   4  -5    5.10    1.80
  -9   4  -5    6.60    1.00
  -9   4  -5    4.70    4.50
  -9   4  -5    7.70    1.80
  -9   4  -5    9.00    1.50
   9  -4   5    4.10    2.00
 -10   4  -5   68.49    3.90
 -10   4  -5   73.39    7.60
 -10   4  -5   73.29    4.90
 -10   4  -5   65.89    3.30
  10  -4   5   63.89    5.40
 -11   4  -5    0.00    0.50
  11  -4   5    0.00    1.80
 -12   4  -5   11.60    1.00
 -12   4  -5   10.60    1.20
 -13   4  -5    0.00    0.40
 -13   4  -5   -0.60    0.60
 -14   4  -5    1.00    0.60
 -14  -3   5    8.00    1.70
 -14  -3   5    7.90    0.70
 -13  -3   5    1.30    1.00
 -13  -3   5    2.00    0.60
 -12  -3   5   24.60    2.30
 -12  -3   5   28.30    1.80
 -11  -3   5   -0.20    0.50
 -11  -3   5    0.40    0.90
 -10  -3   5    6.40    1.30
 -10  -3   5    6.00    1.00
  -9  -3   5   25.60    1.60
  -9  -3   5   23.30    2.10
  -8  -3   5    0.40    0.50
  -8  -3   5   -0.10    0.80
  -7  -3   5  234.88    9.70
   5   3  -5   51.99    9.10
  -5  -3   5   46.40    2.60
   4   3  -5   38.20    3.10
   4   3  -5   23.80    6.10
  -4  -3   5   36.90    2.30
   3   3  -5  137.49    9.50
   3   3  -5  130.49    6.90
  -3  -3   5  134.69    6.10
   2   3  -5   25.10    4.60
   2   3  -5   37.90    2.90
  -2  -3   5   31.70    2.30
   1   3  -5    1.20    1.30
  -1  -3   5    0.80    0.90
   0   3  -5  397.16   19.00
   0   3  -5  405.76   17.50
   0  -3   5  413.46   17.00
  -1   3  -5  240.98   11.00
  -1   3  -5  231.38   12.40
  -1   3  -5  232.98    9.90
   1  -3   5  239.88   10.40
  -2   3  -5   19.40    2.70
  -2   3  -5   18.90    4.10
  -2   3  -5   14.50    1.40
   2  -3   5   16.40    2.00
  -3   3  -5  146.39    6.60
  -3   3  -5  132.79    7.20
  -3   3  -5  131.99    8.70
   3  -3   5  142.19    6.90
  -4   3  -5   37.10    5.50
  -4   3  -5   39.20    3.40
   4  -3   5   41.90    3.20
  -5   3  -5    2.00    3.00
  -5   3  -5    0.60    1.10
   5  -3   5   -0.50    1.10
  -6   3  -5   70.99    3.70
  -6   3  -5   66.29    6.70
  -6   3  -5   73.39    4.80
  -6   3  -5   70.49    4.30
  -6   3  -5   70.29    3.40
   6  -3   5   82.59    4.90
  -7   3  -5   46.70    5.70
  -7   3  -5   41.30    3.60
  -7   3  -5   40.30    2.60
  -7   3  -5   36.60    3.00
  -7   3  -5   39.90    2.20
   7  -3   5   41.60    3.60
  -8   3  -5    4.20    1.70
  -8   3  -5    5.70    1.50
  -8   3  -5    3.90    1.10
  -8   3  -5    5.80    0.80
   8  -3   5    2.60    1.70
  -9   3  -5   16.30    2.50
  -9   3  -5   12.80    1.30
  -9   3  -5   15.70    1.80
  -9   3  -5   14.40    4.40
  -9   3  -5   15.50    2.20
   9  -3   5   10.90    2.40
 -10   3  -5    0.20    0.50
 -10   3  -5    0.10    1.30
 -10   3  -5   -0.30    0.90
 -10   3  -5   -0.10    0.80
 -10   3  -5    4.30    3.90
  10  -3   5   -0.50    1.50
 -11   3  -5    6.70    0.90
 -11   3  -5    3.90    1.10
  11  -3   5    9.60    2.50
 -12   3  -5   12.20    1.40
 -12   3  -5   14.60    1.10
  12  -3   5   14.80    3.00
 -13   3  -5    0.40    0.40
 -13   3  -5   -0.20    0.60
 -14   3  -5    1.50    0.70
 -15   3  -5    0.10    0.50
 -14  -2   5   14.70    1.10
 -13  -2   5    9.00    0.90
 -13  -2   5    8.70    1.30
 -12  -2   5   12.60    1.20
 -12  -2   5   13.30    1.70
 -11  -2   5   18.00    1.50
 -11  -2   5   23.00    2.10
 -10  -2   5   15.30    1.70
 -10  -2   5   16.90    1.80
  -9  -2   5   23.90    2.10
  -9  -2   5   26.70    1.70
  -8  -2   5   39.60    2.20
  -7  -2   5   54.19    2.70
   5   2  -5   -0.30    6.60
  -5  -2   5    0.20    0.60
   4   2  -5   10.50    1.70
   4   2  -5   12.80    4.70
  -4  -2   5   11.20    1.90
   3   2  -5    5.20    3.60
   3   2  -5    6.80    1.50
  -3  -2   5    7.20    1.10
   2   2  -5    0.30    0.90
   2   2  -5    7.40    3.20
  -2  -2   5    1.00    0.80
   1   2  -5   15.90    2.00
   1   2  -5   10.60    3.10
  -1  -2   5   15.50    1.60
   0   2  -5  199.28    8.90
   0   2  -5  185.18   10.00
   0  -2   5  192.18    8.50
  -1   2  -5   35.00    4.20
   1  -2   5   33.60    2.40
  -2   2  -5    4.90    1.40
  -2   2  -5    5.60    2.60
   2  -2   5   10.10    1.70
  -3   2  -5  173.08    9.70
  -3   2  -5  165.88    8.20
   3  -2   5  173.58    7.90
  -4   2  -5    1.70    2.70
  -4   2  -5    1.80    1.40
   4  -2   5    2.70    1.20
  -5   2  -5  188.68    9.50
  -5   2  -5  188.68   10.50
   5  -2   5  188.28    8.90
  -6   2  -5   15.20    1.90
  -6   2  -5   19.70    2.50
  -6   2  -5   19.30    3.60
   6  -2   5   11.50    1.90
  -7   2  -5    8.50    1.50
  -7   2  -5    7.70    1.20
  -7   2  -5    6.00    3.10
  -7   2  -5    6.50    0.80
  -7   2  -5    7.90    1.90
   7  -2   5    5.00    1.60
  -8   2  -5    1.20    1.10
  -8   2  -5    0.40    2.90
  -8   2  -5    0.90    1.40
  -8   2  -5    2.00    0.60
  -8   2  -5    1.40    0.90
   8  -2   5    0.00    1.30
  -9   2  -5   84.89    4.90
  -9   2  -5   82.09    4.30
  -9   2  -5   82.59    7.10
  -9   2  -5   84.79    3.80
  -9   2  -5   89.79    5.10
   9  -2   5   82.79    5.60
 -10   2  -5    4.00    1.30
 -10   2  -5    0.10    0.90
 -10   2  -5   -0.50    0.70
 -10   2  -5    1.30    0.60
 -10   2  -5   -0.40    3.40
  10  -2   5    1.50    1.50
 -11   2  -5   27.30    2.10
 -11   2  -5   24.70    1.60
 -11   2  -5   22.60    2.10
  11  -2   5   18.90    3.00
 -12   2  -5   40.60    2.60
 -12   2  -5   43.30    2.60
  12  -2   5   30.10    3.90
 -13   2  -5    7.50    0.70
 -13   2  -5    9.20    1.30
 -14   2  -5    7.10    1.00
 -15   2  -5    0.70    0.60
 -14  -1   5    1.20    0.50
  13   1  -5    2.10    1.70
 -13  -1   5    2.80    1.00
 -13  -1   5    3.30    0.70
 -12  -1   5    0.70    0.90
 -12  -1   5    0.70    0.60
 -11  -1   5   25.50    2.20
 -11  -1   5   27.30    1.80
 -10  -1   5    0.60    0.60
 -10  -1   5    0.50    0.80
  -9  -1   5   13.90    1.90
  -9  -1   5   10.30    1.00
  -8  -1   5   47.10    2.50
   6   1  -5    5.80    8.00
  -6  -1   5   14.00    1.30
   5   1  -5    3.20    5.50
   5   1  -5    5.50    1.70
  -5  -1   5    7.40    1.00
   4   1  -5  147.09    9.20
   4   1  -5  131.39    5.90
  -4  -1   5  139.69    6.10
   3   1  -5    5.10    3.00
   3   1  -5    3.10    1.10
  -3  -1   5    3.60    0.90
   2   1  -5    8.30    1.30
   2   1  -5    5.00    2.60
  -2  -1   5    7.90    1.10
   1   1  -5   -0.70    2.10
   1   1  -5    0.70    0.90
  -1  -1   5    1.50    0.80
   0   1  -5  360.06   17.30
   0   1  -5  386.76   15.80
   0  -1   5  375.26   15.40
  -1   1  -5  100.39    5.00
  -1   1  -5   95.89    5.90
   1  -1   5   94.09    4.70
  -2   1  -5    4.00    2.00
  -2   1  -5    0.60    0.90
   2  -1   5    1.70    1.00
  -3   1  -5  387.06   16.70
  -3   1  -5  405.36   17.80
  -4   1  -5   69.49    4.10
  -4   1  -5   70.89    5.40
   4  -1   5   70.09    4.00
  -5   1  -5   14.70    1.90
  -5   1  -5   13.50    1.60
   5  -1   5   20.80    2.20
  -6   1  -5   57.69    3.50
  -6   1  -5   60.89    3.80
  -6   1  -5   55.99    5.00
   6  -1   5   58.99    3.70
  -7   1  -5   26.90    2.50
  -7   1  -5   23.60    2.20
  -7   1  -5   21.10    3.40
   7  -1   5   24.00    2.60
  -8   1  -5    7.30    1.50
  -8   1  -5    1.80    2.60
  -8   1  -5    6.10    1.50
  -8   1  -5    7.10    1.10
  -8   1  -5    6.80    0.80
   8  -1   5    8.10    1.80
  -9   1  -5   -1.80    4.70
  -9   1  -5    4.90    0.70
  -9   1  -5    2.90    1.00
  -9   1  -5    6.00    1.40
  -9   1  -5    8.00    1.60
   9  -1   5    2.50    1.50
 -10   1  -5    2.80    0.60
 -10   1  -5    2.60    1.00
  10  -1   5    5.30    1.80
 -11   1  -5    1.20    0.90
 -11   1  -5    1.70    0.90
 -11   1  -5    1.60    0.60
  11  -1   5    1.70    2.00
 -12   1  -5    0.70    0.90
 -12   1  -5   -0.20    0.70
  12  -1   5    0.50    1.50
 -13   1  -5   -0.10    0.30
 -13   1  -5    0.80    0.80
  13  -1   5   -0.80    1.30
 -14   1  -5    0.80    0.80
 -15   1  -5    1.10    0.70
 -16   1  -5    2.50    0.70
 -15   0   5    0.00    0.30
 -14   0   5    0.40    0.40
 -13   0   5    0.10    0.50
 -13   0   5    0.20    1.00
  12   0  -5    7.90    2.20
 -12   0   5   10.70    1.40
 -12   0   5   11.00    1.10
 -11   0   5   34.70    2.10
 -11   0   5   36.70    2.50
 -10   0   5   11.00    1.40
 -10   0   5   14.90    1.50
  -9   0   5    7.90    0.90
  -9   0   5    8.10    1.30
  -8   0   5    5.60    0.80
   6   0  -5   71.19    8.50
  -6   0   5   64.99    3.30
   5   0  -5   59.59    6.40
  -5   0   5   50.09    2.80
   4   0  -5    1.10    0.30
   4   0  -5    1.70    1.00
   4   0  -5    0.90    3.20
  -4   0   5    0.50    0.70
   3   0  -5   22.20    1.80
   3   0  -5   20.90    3.30
   3   0  -5   22.00    1.90
  -3   0   5   20.30    1.60
   2   0  -5   20.10    3.00
   2   0  -5   20.30    2.00
   2   0  -5   16.80    1.20
  -2   0   5   17.10    1.50
   1   0  -5   70.59    3.60
   1   0  -5   72.69    4.60
   1   0  -5   66.09    3.20
  -1   0   5   67.19    3.40
   0   0  -5   15.10    1.50
   0   0   5   16.70    1.50
  -1   0  -5  621.94   25.00
  -1   0  -5  613.14   25.70
  -2   0  -5  236.48   10.70
  -2   0  -5  223.98    9.70
   2   0   5  227.48    9.70
  -3   0  -5  594.64   25.10
  -3   0  -5  600.74   24.20
  -3   0  -5  595.54   24.40
  -4   0  -5   21.10    3.00
  -4   0  -5   23.70    2.10
   4   0   5   22.10    2.00
  -5   0  -5   61.79    3.40
  -5   0  -5   61.39    3.50
  -5   0  -5   60.09    4.50
   5   0   5   57.29    3.50
  -6   0  -5   24.60    2.10
  -6   0  -5   25.80    3.20
  -6   0  -5   24.00    2.40
   6   0   5   22.80    2.20
  -7   0  -5   16.40    2.80
  -7   0  -5   18.10    2.00
  -7   0  -5   18.00    2.00
   7   0   5   15.90    2.00
  -8   0  -5    2.30    1.00
  -8   0  -5    1.90    1.00
  -8   0  -5    2.70    2.10
   8   0   5    0.80    1.10
  -9   0  -5   24.20    2.10
  -9   0  -5   25.90    2.10
  -9   0  -5   24.80    1.50
  -9   0  -5   24.60    2.30
  -9   0  -5   29.80    3.50
   9   0   5   22.00    2.70
 -10   0  -5    0.70    0.40
 -10   0  -5   -0.70    0.70
 -10   0  -5   -0.20    0.70
  10   0   5   -0.60    1.20
 -11   0  -5    7.10    1.10
  11   0   5    6.30    1.90
 -12   0  -5    0.70    0.80
 -12   0  -5    1.90    1.00
 -12   0  -5    2.00    0.50
  12   0   5   -1.50    1.20
 -13   0  -5   34.00    2.30
  13   0   5   24.00    4.00
 -14   0  -5    9.80    1.30
 -15   0  -5    0.50    0.70
 -16   0  -5    0.00    0.60
 -15   1   5    0.60    0.30
 -14   1   5    5.80    0.70
 -13   1   5    3.00    0.60
  12  -1  -5   35.00    4.10
 -12   1   5   31.20    2.00
 -11   1   5  127.49    5.90
 -11   1   5  129.59    5.70
 -10   1   5    2.00    1.00
 -10   1   5    3.20    0.80
  -9   1   5   14.30    1.20
  -8   1   5    4.40    0.70
   6  -1  -5   43.60    6.60
   5  -1  -5  256.97   13.80
   5  -1  -5  278.27   11.90
  -5   1   5  262.67   11.10
   4  -1  -5   47.50    3.10
   4  -1  -5   59.69    5.10
  -4   1   5   50.49    2.70
   3  -1  -5    7.70    0.70
   3  -1  -5    5.10    1.10
   3  -1  -5    7.70    2.40
  -3   1   5    6.70    1.00
   2  -1  -5  368.16   16.20
   2  -1  -5  377.56   14.90
   2  -1  -5  372.46   15.40
  -2   1   5  368.76   15.20
   1  -1  -5   26.60    1.70
   1  -1  -5   31.00    2.00
   1  -1  -5   30.10    3.00
  -1   1   5   28.10    1.80
   0  -1  -5  171.98    7.40
   0  -1  -5  182.58    7.70
   0   1   5  174.08    7.50
  -1  -1  -5   58.19    3.60
  -1  -1  -5   54.29    2.90
  -1  -1  -5   52.49    2.80
   1   1   5   51.99    2.70
  -2  -1  -5   88.19    4.30
  -2  -1  -5   85.69    4.20
  -2  -1  -5   97.29    5.10
   2   1   5   91.09    4.20
  -3  -1  -5   25.00    1.80
  -3  -1  -5   29.00    2.80
  -3  -1  -5   25.40    1.80
   3   1   5   22.80    1.70
  -4  -1  -5   14.10    1.50
  -4  -1  -5   13.60    2.20
  -4  -1  -5   17.50    1.70
   4   1   5   14.30    1.50
  -5  -1  -5    9.40    1.30
   5   1   5    9.80    1.30
  -6  -1  -5    2.40    1.00
  -6  -1  -5    3.00    1.00
  -6  -1  -5    5.60    2.00
   6   1   5    3.40    1.00
  -7  -1  -5  101.19    5.50
  -7  -1  -5   98.59    5.00
  -7  -1  -5   97.79    4.70
   7   1   5   94.69    4.90
  -8  -1  -5   11.00    2.10
  -8  -1  -5   13.10    1.40
  -8  -1  -5   10.70    1.50
   8   1   5   13.20    1.80
  -9  -1  -5   14.60    1.50
  -9  -1  -5   21.80    2.20
   9   1   5   18.90    2.40
 -10  -1  -5    9.10    1.30
 -10  -1  -5    9.40    0.80
 -10  -1  -5    6.80    1.10
 -10  -1  -5   10.50    1.50
  10   1   5   10.50    2.00
 -11  -1  -5   -1.00    0.70
 -11  -1  -5    0.30    0.60
 -11  -1  -5    0.50    0.80
  11   1   5    0.60    1.20
 -12  -1  -5    1.00    0.80
 -12  -1  -5    0.00    0.30
 -12  -1  -5    1.00    0.80
  12   1   5    1.00    1.50
 -13  -1  -5   22.80    2.00
  13   1   5   20.80    3.10
 -14  -1  -5    7.70    1.30
 -15  -1  -5   -0.70    0.60
 -16  -1  -5    7.20    1.00
 -17  -1  -5    3.50    0.70
 -15   2   5    0.20    0.30
 -14   2   5    0.10    0.40
 -13   2   5    3.20    0.70
  12  -2  -5    6.60    2.30
 -12   2   5    4.40    0.80
  11  -2  -5    7.00    1.90
 -11   2   5    5.90    0.90
  10  -2  -5    0.10    1.40
 -10   2   5   -0.30    0.50
  -9   2   5    9.70    1.10
  -8   2   5    2.60    0.60
  -7   2   5   34.20    1.90
   6  -2  -5    2.80    5.90
   6  -2  -5    5.40    2.10
[truncated: 1,077,706 more chars]
